# Supplementary material for: The regulatory landscape of a core maize domestication module controlling bud dormancy and growth repression
Source: Nat Commun. 2019 Aug 23;10:3810. doi: 10.1038/s41467-019-11774-w (PMC6707278; doi:10.1038/s41467-019-11774-w)
Supplement: Supplementary file 3 — Supplementary Data 1 [file 41467_2019_11774_MOESM3_ESM.xlsx]

## Sheet: sheet1
Supplementary Data 1. Genes expressed in tiller buds across B73 developmental series, gt1 and tb1
aSamples are tiller buds from B73 developmental series, gt1 and tb1, and show individual normalized CPM (count-per-million) value based on edgeR output. B8, B10, B12 and B14 represent B73 tiller buds at 8, 10, 12 and 14 DAP, respectively; similarly tb8, tb12, gt8, and gt12 stand for tb1 and gt1 tiller buds at 8 and 12 DAP, respectively. Each biological replicate was specified with the correspondi…
	aSamples
GeneID	B8.1	B8.2	B8.3	B10.1	B10.2	B10.3	B12.1	B12.2	B12.3	B14.1	B14.2	B14.3	gt8.1	gt8.2	gt8.3	gt8.4	gt8.5	gt12.1	gt12.2	gt12.3	gt12.4	tb8.1	tb8.2	tb8.3	tb12.1	tb12.2	tb12.3
AC148152.3_FG005	49.1855	8.44968	40.5944	359.357	170.506	44.4805	412.297	440.215	296.918	515.013	696.969	512.743	1.41727	1.84533	3.53298	1.21777	0.913368	10.4275	2.70952	6.66274	7.94618	0.718627	0.349491	0.593071	0.616172	1.55366	2.46997
AC148152.3_FG008	4.15767	4.83936	6.54171	11.3296	5.32425	7.24682	6.23493	6.68132	7.39689	1.61791	4.58646	1.58615	2.94355	4.65726	5.18767	7.36463	2.84971	14.5365	11.6767	13.5381	15.1171	1.03802	1.04847	0.667205	2.92682	3.67229	2.84421
AC148167.6_FG001	68.5064	68.3656	72.4965	72.3132	66.4016	68.47	59.0174	75.1759	71.7865	59.9597	66.314	66.0897	68.3921	79.1735	78.7989	77.6476	71.8272	78.2645	74.8343	82.2211	82.1106	70.0262	70.5098	71.1686	58.5363	64.1944	62.4228
AC149475.2_FG002	89.7023	94.214	75.9018	58.6113	72.4185	94.7918	34.9024	39.8667	34.551	21.4211	25.3807	20.7711	110.183	94.9686	87.3854	100.553	97.0727	96.251	99.8651	90.6559	87.4726	99.2903	91.3045	99.9696	94.3513	96.3269	82.2574
AC149475.2_FG003	125.98	126.592	120.618	100.29	113.844	115.616	56.6092	77.875	77.5611	64.7163	57.7618	55.2888	135.512	131.48	120.747	122.647	132.146	119.199	137.54	106.746	98.4551	136.699	139.796	140.336	149.499	147.81	119.681
AC149475.2_FG005	107.8	115.837	108.969	118.572	111.203	103.205	88.5425	106.06	107.863	86.2992	89.9015	98.3793	94.339	109.731	125.264	114.239	170.325	69.5426	72.1248	69.8879	74.875	119.891	134.816	110.83	74.9419	75.8468	84.1286
AC149475.2_FG007	17.5546	20.5097	14.0692	11.3296	13.7651	18.8667	7.95036	9.20341	9.52132	6.69814	6.75899	5.32494	13.0098	10.8962	14.5791	14.4393	14.1024	8.7219	10.3865	9.00179	6.65412	17.5265	20.3579	18.3481	15.7124	14.8304	12.275
AC149810.2_FG008	2.44569	3.11102	2.24031	5.03084	4.1988	3.91495	3.95868	5.13267	6.04498	3.13874	4.93131	4.41857	1.92603	2.59225	3.84603	2.1456	1.53446	5.58202	4.7094	6.52098	5.29746	0.918246	0.611609	1.07494	2.54171	2.04801	3.44299
AC149818.2_FG001	9.42948	7.10541	13.4419	21.9639	11.9038	9.2876	18.8697	17.4334	20.9353	8.44548	20.139	11.4052	9.66648	10.0614	8.27344	5.74093	6.72238	5.34943	4.58037	5.3869	7.23555	3.83268	4.28127	4.67044	2.92682	2.40111	3.44299
AC149818.2_FG004	83.0174	84.8809	75.0056	71.7405	81.5952	113.617	52.1556	50.3975	49.8276	33.6525	38.8642	29.8348	122.83	116.629	110.953	116.326	103.101	97.2589	90.3172	78.9606	74.4874	90.2676	84.9263	94.7061	93.196	93.4315	89.5176
AC149818.2_FG005	1.54893	1.34427	1.25457	1.34974	1.21202	1.3744	1.35255	1.32742	1.44848	1.0031	1.41387	0.868608	2.83453	1.34006	1.56524	2.43555	1.7902	2.20955	1.93537	1.98465	1.74428	1.71672	1.66008	1.92748	1.0783	1.27118	1.72149
AC149818.2_FG006	21.3862	20.0488	20.8797	20.696	22.9852	18.5335	16.6595	21.3714	21.1284	25.563	22.7254	23.7545	29.1448	24.4946	22.137	19.3104	20.4594	25.6618	31.7401	27.8559	27.0687	18.6444	18.1735	19.2007	22.1052	22.2456	23.1279
AC149818.2_FG007	3.34244	2.5349	4.12217	3.5993	2.29419	3.24858	4.2226	2.69908	3.07077	3.62411	3.27604	3.54996	3.88839	3.84444	3.66714	4.2912	3.90921	3.17865	3.22562	3.82753	4.00539	2.95436	2.53381	2.63175	2.77277	3.24856	3.29329
AC149818.2_FG008	7.3914	9.98599	8.51318	11.166	7.7483	10.3288	10.9853	10.7078	14.4268	5.37146	11.2765	7.74194	7.77679	9.70995	12.9244	10.4381	9.86437	7.67527	7.54794	9.00179	9.10904	8.54368	8.47516	8.1918	8.16428	7.83892	7.63445
AC149828.2_FG002	98.6426	117.758	92.8385	53.5805	87.7419	101.622	35.1663	50.8842	41.5423	42.7128	36.071	35.6507	108.73	91.0583	95.4352	104.265	105.804	84.0404	105.155	81.6541	72.4201	120.57	123.108	116.057	111.681	101.059	90.1913
AC149829.2_FG002	113.697	55.5375	60.13	315.266	184.877	48.3538	109.062	269.023	198.364	224.566	199.218	239.471	218.332	32.4031	43.2008	28.4727	242.773	0.542696	0.516099	1.55937	0.323016	65.3951	89.295	55.4522	0.53915	0.211863	0.149695
AC149829.2_FG003	89.5936	102.779	110.492	81.4341	92.2437	106.287	63.009	59.2912	62.806	44.5896	48.7268	40.6735	66.4298	64.4108	80.9902	75.328	80.2667	70.5117	80.0598	72.0143	65.9598	100.209	111.051	102.453	93.7351	90.0416	88.0955
AC149829.2_FG006	108.48	90.2196	110.582	189.168	128.215	88.961	235.674	192.165	198.055	281.322	290.706	302.464	76.4596	68.6287	60.9551	66.6876	82.8607	61.6348	61.6093	60.39	58.4658	60.205	70.9467	62.8285	62.6955	57.8385	55.6866
AC150739.3_FG001	12.5002	15.4015	13.6211	10.757	12.077	14.3271	14.4822	11.5928	12.9011	13.3316	12.6559	12.8403	12.6827	13.796	17.3071	17.0488	15.2715	12.1331	12.1928	10.2776	12.0808	16.768	16.5135	15.7164	17.2528	14.5479	15.5683
AC152495.1_FG002	3.15222	2.4965	5.10791	7.68941	6.1467	4.24814	7.42253	9.95561	9.61789	20.1915	13.2421	18.7695	5.19664	3.97625	2.86216	3.82729	5.261	8.79943	5.29001	7.44243	7.17095	3.59314	5.06762	5.78245	7.24002	8.68637	10.1793
AC152495.1_FG003	2.22829	2.07401	2.32992	4.21281	3.20321	2.45726	3.46385	3.80526	5.71665	3.68883	4.2761	3.21007	1.99871	1.84533	2.28078	1.04381	1.75367	1.74438	2.38696	2.48081	2.71333	2.43535	2.18432	1.55681	1.00128	2.33049	1.49695
AC152495.1_FG010	4.07614	3.57191	5.82481	8.63013	4.8481	3.24858	7.48851	9.20341	8.72949	7.96011	7.72456	8.45948	3.81571	5.86552	5.14295	4.23321	4.23803	5.34943	2.96757	3.82753	6.00809	2.91443	3.93177	3.44723	3.77405	4.23725	4.5657
AC152495.1_FG012	5.7066	5.95318	7.43783	8.01662	6.06012	3.83165	7.02666	7.34503	7.01063	6.27748	6.10378	6.23132	3.30695	6.32685	5.54544	5.62496	4.89565	6.20224	6.77379	7.22979	7.30015	5.86879	6.11609	5.48591	6.54683	7.48582	8.15838
AC152495.1_FG017	1.7935	1.26745	1.4338	3.06758	1.55832	1.54099	2.7051	4.29198	4.40337	4.1742	4.58646	6.04249	1.70799	1.99911	1.69941	1.6237	3.17852	0.465168	0.516099	0.779683	0.193809	1.15779	2.35906	1.70508	0.308086	0.77683	0.673628
AC155376.2_FG004	29.5384	40.4433	30.4682	41.8827	37.01	42.6896	57.137	58.1408	51.4885	47.8254	38.8987	51.8899	32.1247	27.4383	30.2763	30.6763	32.8082	13.7612	12.1283	14.3178	15.6986	26.4295	24.2896	22.3514	12.1694	13.9123	12.1253
AC155376.2_FG005	17.3644	11.7143	16.3991	13.7428	12.8128	10.662	16.8244	17.0794	16.7444	17.2469	12.6214	17.561	13.3368	15.4437	9.43619	9.62621	12.3122	10.4663	10.2575	9.49796	11.3701	8.46383	8.12567	9.41501	7.24002	7.55644	7.7093
AC155377.1_FG001	89.8654	89.2594	93.645	69.082	83.8028	80.548	73.3016	67.7867	66.3209	68.2434	71.6591	70.4327	59.0164	86.0935	84.389	93.9426	102.443	97.0651	94.7041	84.7019	88.3771	90.7866	102.925	94.0018	95.4296	100.635	93.4846
AC155377.1_FG002	18.1796	19.2038	18.8186	18.7736	17.6176	20.6576	13.9214	17.2564	14.3496	15.0465	15.5181	11.9339	21.7314	18.673	18.3804	23.1377	21.5555	18.4517	19.4182	16.7986	16.926	20.7603	21.2316	21.7954	23.1064	18.1496	18.0383
AC155390.2_FG002	5.76095	5.33866	7.25861	5.48075	5.4974	6.33056	5.93802	4.82294	5.9291	4.78901	6.10378	4.53187	4.76056	6.32685	7.1554	6.26284	5.91862	6.31853	5.7416	6.0957	5.62047	5.19009	4.10652	5.41178	7.163	4.87284	6.06265
AC155434.2_FG004	241.634	234.248	276.544	271.911	258.767	216.905	238.676	241.147	248.829	194.796	224.633	218.776	118.36	260.28	276.556	264.373	223.592	217.737	201.472	227.313	266.229	242.217	265.788	252.092	199.717	205.436	208.525
AC155496.2_FG009	79.7565	99.0917	95.2581	65.36	85.4477	94.2087	61.1946	58.4948	62.6321	51.8054	54.8306	49.9638	79.0398	86.1374	100.444	105.54	102.224	84.5055	89.9947	76.1963	84.1133	101.965	110.701	105.048	103.594	99.3636	96.3288
AC155622.2_FG001	69.1314	81.6547	73.0342	55.4619	63.6313	79.5068	55.7844	58.008	50.8126	78.2097	66.245	78.8922	66.6115	58.6332	59.8818	71.0368	74.75	79.2336	77.6728	74.2825	71.451	82.0033	83.441	82.5111	95.0445	88.6292	80.5359
AC155622.2_FG004	29.9461	37.7547	33.3358	27.1992	33.98	29.2788	19.3646	18.805	19.313	32.0669	26.967	34.4799	7.01365	23.7916	33.4515	33.9237	28.0952	37.7174	37.5462	36.5742	39.9893	38.2869	39.4051	36.6222	45.6737	45.833	44.6091
AC155624.2_FG006	22.4731	24.312	27.6903	33.8252	25.8421	27.0298	31.4715	36.1942	35.9415	40.5771	39.8298	43.4681	22.1311	23.5939	26.7433	23.1957	24.186	22.4831	19.9343	21.8311	20.5438	20.92	19.222	19.0895	19.1013	21.8925	20.2837
AC155624.2_FG011	7.5001	5.72274	7.34822	10.3071	8.3976	6.08067	9.07198	9.02642	8.72949	10.6458	9.06947	10.3478	6.21416	6.43669	5.09823	4.58115	6.06476	5.34943	7.16087	5.67042	4.90984	5.03039	5.59186	6.07898	5.46852	5.93216	5.38902
AC159612.1_FG007	10.4349	20.2408	11.0223	14.7653	11.6441	26.0303	9.36888	11.7255	10.6028	1.3914	10.2419	2.75689	20.0961	13.84	17.0835	19.1364	19.1076	10.35	9.16075	10.5612	8.2046	17.4467	18.8725	15.3457	8.54938	8.47451	11.7511
AC165178.2_FG004	6.41313	4.34006	6.63132	4.62183	5.54068	4.58133	4.98134	5.22117	6.04498	4.62722	5.41409	5.32494	3.48865	7.16164	4.8299	4.46517	3.25159	5.93089	5.03196	5.95394	6.2665	2.87451	2.35906	2.44642	2.54171	3.88415	4.34116
AC166636.1_FG007	6.98379	6.22204	5.28714	2.78128	4.06894	6.08067	7.25759	3.00881	3.28321	2.62101	1.75872	2.53029	8.28555	14.1475	11.4039	8.58241	9.86437	15.5444	10.6445	12.2623	13.0498	8.02467	7.95092	7.67286	10.1668	11.0169	12.0505
AC166636.1_FG008	0.434789	0.268854	0.268837	0.122703	0.216433	0.166594	2.21026	1.23892	0.63733	4.1742	2.82774	4.98505	0.181701	0.351492	0.491934	0.231957	0.584555	0.426404	0.774148	0.425282	0.452222	0.279466	0.262118	0.148268	0.231064	0.282484	0.224543
AC166636.1_FG009	0.163046	0.384076	0.627287	0.572616	0.346293	0.291539	1.91336	0.752202	0.965651	1.06782	1.51733	2.03934	0.218041	0.461333	0.447213	0.347935	0.401882	0.077528	0	0.141761	0.0646031	0.279466	0.262118	0.259469	0.154043	0.141242	0.149695
AC177838.2_FG015	7.77184	6.5293	10.8431	10.5934	8.13788	6.49715	12.107	11.2388	12.8625	11.1636	10.8972	13.4068	6.17782	13.4665	12.1642	10.0901	9.24328	9.34212	7.80599	11.0573	12.5976	7.50566	8.0383	7.82113	4.62129	6.85023	7.78414
AC177850.2_FG005	4.61963	7.41268	4.12217	3.6811	5.19439	6.4555	4.42053	3.53977	3.49566	2.84752	4.24161	2.75689	4.57886	3.20736	4.91934	5.16104	3.94575	2.67472	3.80623	3.26049	1.80889	7.58551	8.30041	7.93233	6.00768	5.36719	5.91295
AC177897.2_FG002	3.47831	2.41968	3.40527	6.62598	4.76152	2.54055	18.5728	12.8317	11.8003	20.418	23.8289	23.2258	1.34458	3.16342	3.48826	1.68169	1.57099	1.16292	1.5483	1.27584	1.29206	2.5152	3.05805	2.07575	1.46341	1.12993	1.94604
AC177899.2_FG009	2.33699	3.30306	1.52341	2.33136	2.46734	2.99869	2.30923	1.81413	1.95062	1.74734	1.62078	1.77498	1.81701	2.96571	2.9516	2.89946	1.6806	2.01573	2.06439	2.69345	1.87349	3.43344	2.44644	2.89122	2.84979	2.04801	2.02088
AC177908.3_FG002	18.4242	25.1954	19.7147	23.3545	20.5611	25.4888	28.8984	26.0616	24.1413	47.3724	41.0367	49.3218	16.7528	12.456	14.9369	17.0488	16.4406	17.4438	17.2248	13.3964	14.0189	21.0398	23.0664	17.8292	22.7984	20.8332	21.7058
AC177936.6_FG008	30.0819	31.3022	29.1241	26.9947	28.1363	32.4025	28.1396	30.3093	29.2399	25.2394	26.0704	25.2274	45.6069	33.7212	28.9794	34.8515	34.1965	27.3674	26.3855	24.9499	27.9085	29.5036	31.8037	33.2861	26.6494	26.4828	26.7954
AC177941.3_FG001	0.407614	0.806561	0.985737	0.572616	0.649299	0.749672	0.32989	0.61946	0.598704	0.0647163	0.379331	0.528718	0.254381	0.878729	0.447213	0.521903	0.292278	0.77528	1.74183	1.77201	1.29206	1.55703	0.873728	0.259469	1.38639	1.6949	2.46997
AC182482.3_FG003	0.679357	0.499299	0.627287	0.245407	0.389579	0.333187	0.230923	0.30973	0.19313	0.194149	0.344847	0.264359	0.617782	0.74692	0.849704	0.289946	0.62109	1.08539	1.61281	1.55937	1.48587	1.63687	1.39796	1.59388	1.00128	1.3418	0.673628
AC182617.3_FG001	39.7831	45.0138	35.7554	30.2668	40.473	43.6475	23.5542	24.4244	24.1027	21.5505	23.1737	21.8663	38.8839	31.7661	34.659	40.8244	39.4575	36.9033	43.1587	35.8654	33.3352	49.3058	49.9772	46.1113	47.1371	38.1353	36.4507
AC182838.3_FG006	4.97289	4.26325	4.74946	10.4298	5.45411	4.24814	8.21427	8.71669	9.15437	10.2575	9.48328	10.1212	4.21546	5.57993	4.38268	4.40718	4.27456	7.24887	3.80623	8.15123	6.07269	3.51329	2.70856	2.96536	3.08086	3.10732	5.01478
AC183315.4_FG006	2.20112	1.9972	2.59876	3.88561	2.20762	2.54055	3.92569	3.80526	3.34115	6.66578	4.31058	6.26908	2.28943	3.11949	2.19134	2.1456	2.48436	3.64382	2.25793	3.11873	3.23016	1.55703	2.44644	1.96455	2.69575	2.47173	3.66753
AC183412.5_FG005	0.163046	0.230446	0.268837	0.245407	0.0432866	0.416484	0.230923	0.61946	0.270382	0.388298	0.689693	0.868608	0.145361	0.483301	0.313049	0.173968	0.109604	0.38764	2.51598	2.19729	1.29206	0.399237	0.349491	0.037067	2.00256	1.83614	1.72149
AC183932.3_FG007	21.7394	23.1214	24.1954	42.4963	29.1752	25.9053	36.3539	41.1056	44.98	16.7292	51.796	25.6806	19.2603	26.8232	35.8665	23.7176	25.282	30.0809	23.676	31.8961	31.8493	23.4752	19.921	22.2772	22.6443	26.6947	33.5317
AC183950.2_FG004	0.652183	0.422484	0.537675	0.654418	0.562726	0.624726	0.857715	0.61946	0.772521	1.32668	1.31042	1.51062	0.763143	0.637078	0.35777	0.869838	0.474951	0.697752	0.709636	0.567042	0.710634	0.439161	0.436864	0.593071	0.924258	1.05931	1.19756
AC183950.2_FG005	3.75005	3.45669	3.40527	2.98578	2.72705	3.54012	4.42053	3.76101	3.78535	4.46543	3.31053	4.22974	2.65283	3.51492	3.98019	3.07343	3.65347	3.3337	2.58049	4.25282	3.61777	3.95245	3.75703	3.63256	2.92682	3.46042	4.416
AC184130.4_FG012	4.29354	5.64592	4.39101	3.88561	5.93026	6.24726	4.12363	2.43359	4.21024	1.87677	3.06913	1.81275	4.28814	6.5685	7.5579	8.40844	5.33407	5.8146	6.32221	5.10338	5.74968	4.31176	6.11609	6.04192	5.93065	5.01408	5.08963
AC184169.3_FG001	16.522	16.3232	18.9082	18.8145	19.0894	15.3266	12.6348	13.9379	15.9332	15.9849	17.3113	16.8434	6.90463	14.8725	16.2785	13.1636	12.9333	15.1955	15.612	17.7909	16.4738	15.8497	18.523	14.2708	15.7124	14.336	17.7389
AC184831.3_FG003	1.87503	2.61172	2.1507	2.49497	2.38076	2.29066	4.61846	3.76101	3.53428	1.74734	2.86223	2.37923	1.38093	2.4165	2.01246	1.91364	1.16911	1.97696	1.48378	1.84289	2.58412	2.15588	1.22322	1.63095	1.77149	1.27118	1.79634
AC185226.4_FG001	74.5662	90.8725	81.1889	75.9125	84.1058	86.5454	67.4955	63.9372	65.7222	65.6224	64.6243	66.2785	42.1182	59.0726	78.2622	85.1862	71.5715	71.2095	82.5758	64.5719	64.6031	102.804	115.07	103.38	94.7364	88.2055	81.7335
AC185254.4_FG002	0.625008	0.844968	0.7169	0.490813	1.2986	0.957914	0.527824	0.752202	0.579391	0.194149	0.448301	0.302124	0.399741	1.14235	1.11803	1.15978	0.986437	0.736516	1.41927	1.41761	0.83984	0.519009	0.698982	0.667205	0.53915	0.564967	0.748475
AC185300.4_FG002	10.0001	7.64312	7.25861	10.1435	8.96032	6.41386	19.6615	16.8139	14.4075	23.4273	18.6907	25.0008	7.63143	5.03072	3.89075	4.63914	5.73595	6.08595	3.35464	5.45778	4.65142	4.27184	4.8055	4.2627	4.08214	4.7316	4.49085
AC185415.3_FG005	14.4567	14.8254	15.6822	12.8838	13.8084	13.1193	17.2203	17.8316	15.0448	19.6414	20.6563	23.9434	16.135	14.2793	13.64	12.1197	15.0888	14.5753	13.096	13.6799	14.6003	13.4543	11.4458	14.2337	12.3234	12.3587	16.1671
AC185466.3_FG001	2.7446	2.95739	4.21179	2.53587	3.93908	2.7488	2.30923	3.62827	3.43772	2.7828	2.58635	3.3989	1.59897	3.62476	3.13049	2.6675	3.69	2.9073	4.06428	3.82753	3.94079	2.75474	4.36864	3.89203	3.62001	4.02539	3.51783
AC185471.3_FG005	2.20112	2.30446	2.24031	2.90398	2.51062	2.12407	1.68244	2.74332	2.6652	1.13254	1.37939	0.793077	1.92603	2.13092	2.45967	1.73968	2.22862	2.32584	1.35476	1.48849	1.67968	1.63687	1.39796	1.63095	1.23234	1.27118	1.5718
AC185475.3_FG001	0.706531	1.30586	0.7169	0.572616	1.12545	0.999562	0.857715	0.663708	0.540765	0.647163	0.551755	0.490952	0.181701	1.03251	0.804983	1.33375	1.20565	1.08539	1.61281	1.77201	1.35667	1.07794	1.48534	1.26028	1.15532	1.6949	1.4221
AC185588.2_FG002	0.978274	1.07541	0.7169	0.777121	1.12545	0.916265	0.989671	0.840696	0.811147	0.71188	0.689693	0.755311	0.581442	0.724951	0.849704	0.985817	1.27871	0.852808	0.83866	1.13408	0.775237	1.39733	1.48534	1.55681	0.616172	1.20056	1.34726
AC185593.3_FG003	0.815228	0.384076	1.07535	0.818022	0.649299	0.333187	0.857715	0.973438	0.927025	0.744238	0.827632	0.717545	0.10902	0.109841	0	0.115978	0.0365347	0	0	0.283521	0.193809	0.199619	0.0873728	0.148268	0.231064	0.282484	0.224543
AC186164.3_FG001	3.04352	2.68854	2.1507	4.17191	2.55391	2.62385	4.84939	4.20348	3.84329	4.91844	4.44852	4.87176	0.835823	2.63619	2.90688	2.72549	1.7902	2.71348	1.74183	1.84289	2.51952	3.23382	2.35906	2.29815	2.23362	2.47173	3.89207
AC186231.4_FG002	1.65763	0.768153	1.52341	2.41317	0.995591	0.416484	3.19994	3.23004	0.579391	17.0851	8.06941	14.2376	4.83324	0.702983	0.536655	1.44973	2.19208	13.4123	12.3864	14.6013	11.3055	0.519009	0.611609	0.593071	4.69831	7.55644	5.08963
AC186284.3_FG007	0.326091	0.614522	0.985737	0.777121	0.649299	0.916265	0.956682	1.10618	0.83046	0.582447	1.10351	1.17073	0.363401	0.812824	0.626098	0.521903	0.328812	0.930336	1.61281	1.77201	2.51952	1.39733	0.786355	0.148268	1.69447	1.48304	1.87119
AC186512.3_FG007	2.33699	1.80516	0.896125	2.00415	2.07776	2.08242	1.91336	3.36279	2.47207	4.14185	4.00022	4.19198	1.59897	1.23022	1.43108	1.44973	1.64406	1.78314	1.99988	1.55937	1.55047	1.03802	0.524237	0.704272	0.847236	0.847451	0.673628
AC186606.4_FG003	0.135871	0.268854	0	0.981627	0.432866	0.166594	1.61646	2.07962	1.35191	2.45922	2.17253	3.02124	0.0726803	0.109841	0.134164	0.115978	0	0.19382	0.258049	0.0708803	0.387619	0.0798475	0	0.0741339	0.231064	0.211863	0.374238
AC186669.3_FG002	0.326091	0.230446	0.448062	0.613517	0.606012	0.249891	0.626791	0.353977	0.482826	0.453014	1.17248	1.77498	0.218041	0.351492	0.35777	0.0579892	0.109604	0.38764	1.41927	1.34672	1.48587	0.718627	0.174746	0.111201	0.924258	0.918072	0.823323
AC187080.3_FG006	0.244569	0.115223	0.35845	0.531714	0.346293	0.458133	0.527824	0.486719	0.540765	0.420656	0.379331	0.755311	0.145361	0.637078	0.35777	0.231957	0.255743	0.736516	0.967685	1.41761	1.29206	0.598856	0.174746	0.259469	1.00128	0.847451	1.79634
AC187080.3_FG007	0.57066	0.460892	0.627287	0.654418	0.692585	0.416484	0.69277	1.01768	0.888399	0.323582	0.586239	0.604249	0.290721	0.922665	1.02859	0.521903	0.474951	0.58146	1.35476	1.63025	1.87349	0.95817	0.698982	0.185335	0.847236	0.988693	0.89817
AC187090.3_FG011	5.24464	6.68293	3.94295	4.66273	5.36754	7.37177	5.17928	4.24773	4.98276	1.52083	2.10356	1.66168	4.4335	5.09663	9.34675	6.72675	4.23803	4.8455	3.93525	3.26049	3.16555	8.30414	5.50448	6.56085	6.00768	6.4265	6.88597
AC187098.4_FG011	26.9297	21.5851	24.285	26.7493	19.9551	23.1982	31.0427	24.3802	25.2614	21.4858	24.1737	21.5264	22.6036	27.3285	31.0813	26.2111	25.0993	26.1657	22.9019	27.7851	26.2289	24.9923	21.4063	25.1685	24.955	25.8472	24.8494
AC187157.4_FG001	0.217394	0.0384076	0.448062	0.613517	0.173146	0.124945	1.08864	0.575213	1.13947	0.129433	1.10351	0.226593	0.145361	0.219682	0.0894425	0.173968	0.0730694	0.077528	0.129025	0.212641	0.0646031	0.279466	0.262118	0.222402	0	0.0706209	0
AC187157.4_FG002	36.6853	45.8203	32.2605	27.5673	33.677	44.4389	23.8841	22.5661	23.2143	17.2469	17.7596	14.8796	38.6659	33.9848	39.7125	45.5215	42.6725	25.6618	23.6115	25.9422	22.2881	49.2659	47.4434	49.0767	31.0397	31.1438	32.5587
AC187157.4_FG005	3.96745	5.83796	5.46636	4.94903	3.72265	4.62297	4.78341	4.07074	3.59222	3.39761	5.06925	4.11644	3.01623	3.00965	2.99633	3.82729	2.95931	4.22528	5.41903	6.0957	4.58682	6.02848	5.32974	5.70831	5.77661	5.72029	5.53872
AC187207.3_FG006	0.326091	0.576115	0.896125	0.409011	0.692585	0.458133	0.395868	0.752202	0.560078	0.35594	0.551755	0.604249	0.0726803	0.329523	0.536655	0.289946	0.328812	0.620224	1.29025	1.55937	1.03365	0.558932	0.436864	0.222402	1.00128	0.918072	0.89817
AC187262.4_FG007	2.03807	7.71994	2.32992	0.73622	28.1363	7.41342	0.0659781	1.10618	0.135191	0.35594	0.206908	0.717545	80.8568	68.8484	68.6024	142.596	65.7259	59.5027	126.573	90.7976	42.9611	18.6843	15.9892	15.4199	36.6622	28.8133	5.01478
AC187263.4_FG001	3.31526	2.84217	2.32992	4.45822	3.33307	1.99912	4.68444	5.30966	4.03642	4.27128	4.10367	3.88985	2.18041	3.49295	2.9516	2.89946	2.52089	2.32584	3.22562	4.11106	4.32841	2.63497	3.05805	1.55681	3.31192	3.10732	3.51783
AC187551.3_FG002	10.5708	10.5237	11.1119	9.36635	9.73948	9.53749	10.1606	9.91137	9.65651	9.73981	11.2765	9.13926	7.81313	10.2811	11.7617	12.7576	10.4489	8.91572	10.0639	10.2776	8.91523	12.5361	12.8438	11.6761	9.85875	9.25134	11.9008
AC187567.4_FG004	0.407614	0.499299	0.7169	0.490813	0.519439	0.624726	0.626791	0.663708	0.984964	0.582447	0.551755	0.642014	0.399741	0.74692	0.670819	0.405925	0.365347	0.77528	0.580611	1.27584	0.581428	0.519009	0.0873728	0.518938	1.38639	0.988693	1.4221
AC187843.3_FG006	0.244569	0.115223	0.0896125	0.204506	0.303006	0.124945	0.32989	0.265483	0.135191	1.19725	0.655209	1.28403	0.472422	0.153778	0	0.289946	0.182674	0.503932	0.258049	1.0632	0.452222	0.399237	0.262118	0.444804	1.77149	1.20056	0.823323
AC187891.3_FG006	25.8699	14.5949	20.0732	11.6159	11.9038	16.4511	5.31123	3.8495	5.31108	2.7828	3.00017	1.85051	24.9293	20.4744	13.7742	15.8311	21.7381	34.5387	36.0624	42.8117	40.1831	36.0511	29.6194	36.548	38.3567	43.3612	42.9625
AC188023.3_FG005	26.658	28.7673	21.7758	30.2259	27.487	27.2381	12.7338	16.3715	15.0642	10.7429	8.51771	6.7978	30.9981	25.9225	24.06	27.5449	18.998	27.9101	30.1273	26.0839	25.389	25.2717	26.9108	26.1322	28.2669	27.2597	21.8555
AC188296.3_FG004	0.842403	0.307261	0.537675	1.55424	0.909018	0.708023	0.69277	1.32742	0.772521	0.808954	0.896601	0.67978	0.617782	0.439364	0.178885	0.347935	0.62109	0.19382	0.387074	1.0632	0.83984	0.718627	1.04847	0.667205	0.385107	0.353104	0.224543
AC188721.3_FG001	1.25002	0.230446	1.07535	2.49497	2.03447	0.874617	1.05565	1.94688	1.58367	1.10018	0.827632	0.604249	0.799483	1.60368	0.894425	1.15978	1.27871	0.658988	0.516099	0.708803	0.775237	0.918246	0.786355	0.926674	0.53915	0.423725	0.224543
AC188752.3_FG008	0.597834	0.576115	1.70264	1.63604	1.64489	0.708023	0.69277	1.54865	1.3326	0.388298	1.20696	1.43509	0.290721	0.944634	0.581377	0.289946	0.292278	1.35674	2.19342	3.11873	3.48857	1.31748	0.786355	0.222402	2.00256	1.6949	1.34726
AC188831.3_FG005	1.92937	1.61312	2.24031	1.51334	2.16433	2.04077	1.31956	1.23892	1.39054	1.48848	1.72423	1.32179	2.10773	2.10895	1.96774	1.97163	1.64406	1.78314	1.29025	1.70113	1.09825	1.35741	1.57271	1.74215	1.23234	2.11863	1.87119
AC188838.3_FG005	11.6849	14.6333	8.06512	14.3972	12.2068	15.4099	21.6738	18.2741	12.9204	15.7908	16.5526	18.4296	9.5938	8.72138	14.1319	12.7576	10.4124	7.63651	7.61245	7.86771	7.23555	15.0113	11.708	12.5657	10.4749	11.5818	11.0026
AC189750.4_FG004	15.9241	19.8183	13.5315	11.2069	11.9038	18.7418	8.77508	10.5751	11.105	5.24202	7.20729	6.08025	19.0059	7.1177	13.3269	12.5837	30.6891	14.1489	16.4506	15.3101	9.04444	33.9751	35.8228	24.6866	21.0269	14.901	13.248
AC189770.3_FG002	0.135871	0	0	0.163604	0.173146	0.0832968	0.857715	0.176989	0.19313	2.36215	1.37939	2.26593	0.145361	0.0439364	0.0447213	0	0.0365347	0.271348	0.129025	0	0.0646031	0	0	0	0.0770215	0.0706209	0.0748475
AC189795.3_FG001	10.3534	12.2136	12.0081	3.5993	11.2978	11.9531	1.58347	2.87607	2.49138	0.808954	2.10356	1.47286	12.9371	12.7416	12.1195	10.728	10.6316	13.3736	11.8058	9.78148	6.91253	12.7756	17.0377	14.2337	21.489	18.9264	13.248
AC189879.3_FG003	224.677	226.605	238.548	179.638	211.022	210.533	147.527	187.121	171.963	233.044	211.598	217.378	166.801	234.73	262.424	211.661	218.733	217.04	191.666	189.179	228.501	229.561	251.546	242.64	238.767	255.083	269.676
AC190526.3_FG004	2.17394	1.88197	2.32992	2.20866	1.81804	1.2911	3.39787	2.38935	2.95489	3.72119	3.17259	3.58773	2.18041	2.43847	1.43108	1.27576	1.86327	1.86067	1.67732	2.12641	2.0027	1.75664	1.31059	1.11201	1.61745	1.41242	1.87119
AC190609.3_FG002	371.608	450.445	307.012	239.803	387.761	481.164	134.991	156.502	146.315	77.2389	86.0047	69.262	631.301	333.544	348.736	434.397	421.976	350	462.747	310.597	247.236	518.609	463.076	495.548	563.566	473.584	377.681
AC190609.3_FG003	14.8915	17.6291	11.4704	12.7202	17.6176	19.6164	12.5028	11.637	11.5492	10.1605	10.2075	7.17545	16.6438	14.4771	19.0065	17.6867	18.1212	16.2034	15.5475	13.3964	12.1454	22.517	19.1346	19.4602	17.7149	16.3134	16.8407
AC190609.3_FG004	14.9187	12.0216	16.9368	15.7878	13.7218	11.7865	16.6595	19.513	19.3903	18.3147	19.5528	19.1471	16.135	15.927	15.3841	14.0334	16.331	14.614	16.0636	16.1607	15.0525	11.4581	10.2226	13.0846	10.937	12.853	14.4456
AC190623.3_FG001	9.67404	9.60191	5.55597	10.5525	8.00802	8.16309	2.04532	4.02649	2.16306	11.6813	0.931086	2.00157	6.35952	2.04304	1.4758	3.13142	5.11486	40.082	49.6745	50.0415	41.1522	14.9714	6.90245	8.48833	57.458	52.4007	32.8581
AC190628.4_FG007	99.0503	119.985	115.69	80.3707	102.113	97.6655	64.4606	72.5654	71.4582	73.356	78.4526	77.6837	54.3285	81.7438	105.676	109.658	97.6573	91.0954	99.736	97.0351	90.6382	127.237	133.768	125.398	118.998	111.087	108.005
AC190743.3_FG012	4.40223	4.26325	6.27287	4.00831	4.8481	4.74792	3.66178	3.23004	3.97848	3.59176	3.5864	4.4941	3.88839	5.07466	5.00878	5.62496	5.88209	4.26404	4.77391	5.3869	5.62047	4.59123	6.64033	4.85577	5.08342	4.7316	4.71539
AC190750.2_FG014	19.5111	20.2024	21.8654	22.2502	25.2794	22.1153	24.4119	24.2032	25.9567	24.0745	24.1048	25.605	21.9858	23.7257	24.4625	21.63	22.2862	20.7775	20.8375	18.9959	19.6393	24.1139	22.6295	22.3143	16.9447	20.5507	22.8285
AC190788.2_FG004	0.923926	0.460892	0.7169	2.37226	1.34188	0.832968	1.58347	2.16811	1.85405	1.52083	2.00011	2.07711	0.763143	0.856761	1.11803	1.1018	0.767229	0.930336	1.35476	1.55937	1.80889	0.718627	0.524237	0.518938	1.0783	0.918072	0.973018
AC190788.2_FG005	2.82613	2.80376	3.85334	6.01246	4.63166	2.70715	5.67411	6.37159	7.2617	5.79211	6.93142	6.60897	2.03505	4.61333	4.02491	2.84147	2.59396	4.57415	3.99976	4.11106	7.49396	2.03611	2.44644	1.55681	2.1566	3.53104	2.09573
AC190792.2_FG006	2.22829	1.68994	1.61302	1.67695	1.55832	1.54099	3.89271	2.87607	2.74245	2.81516	3.27604	3.09677	1.16288	1.77943	1.20747	0.811849	1.71713	1.04663	1.41927	1.77201	1.03365	1.27756	1.31059	1.14908	0.924258	1.55366	1.34726
AC190841.2_FG007	0.842403	0.806561	1.25457	0.940726	1.64489	1.12451	0.659781	1.01768	0.791834	0.647163	0.655209	0.528718	0.981184	0.98857	0.894425	0.869838	0.803763	0.9691	1.16122	1.0632	1.16286	0.63878	0.349491	0.85254	0.53915	1.12993	1.94604
AC190885.4_FG006	1.03262	0.844968	0.35845	0.449912	0.562726	0.708023	0.263912	0.530966	0.231756	0.550089	0.448301	0.67978	0.835823	1.07644	0.983868	0.985817	0.949902	1.12416	0.516099	0.921443	0.581428	1.55703	0.9611	1.29734	0.847236	1.12993	1.64665
AC190909.3_FG004	202.666	186.508	245	165.731	210.33	149.143	105.202	121.768	136.775	73.9061	105.558	81.3092	68.3558	184.291	207.999	184.696	171.019	212.659	234.18	231.778	280.701	212.274	242.197	223.291	223.054	261.015	234.348
AC190915.3_FG007	0.733706	0.65293	1.70264	0.981627	0.865732	0.749672	0.560813	0.353977	0.560078	0.323582	0.379331	0.302124	0.436082	0.505269	0.402491	0.463914	0.438416	1.55056	1.41927	1.13408	1.16286	0.95817	2.18432	0.778406	1.54043	2.25987	1.64665
AC190922.3_FG007	1.11415	0.268854	0.985737	1.67695	1.81804	0.874617	1.22059	1.46016	1.58367	1.45612	2.2415	1.88828	0.327061	0.922665	1.02859	0.75386	0.876833	0.58146	0.451586	0.779683	0.646031	0.678703	0.786355	0.667205	0.847236	0.77683	0.59878
AC190933.3_FG004	60.7617	27.884	33.3358	76.7305	59.4325	9.45419	22.6305	67.3884	43.744	101.378	55.2789	87.5028	127.009	7.35935	12.8797	9.80018	120.638	0.116292	0.129025	0.0708803	0.0646031	35.6519	61.3357	25.5391	0.0770215	0.0706209	0.0748475
AC190985.3_FG006	3.28809	4.68573	4.83907	3.27209	3.67936	3.66506	3.03499	3.31854	3.34115	2.94459	4.44852	3.58773	0.944843	3.8005	5.27711	4.8711	3.54387	3.91516	4.58037	4.60722	6.1373	4.99047	5.41711	4.7075	3.31192	6.21464	5.68841
AC190999.2_FG004	66.9303	79.3118	75.9914	46.0137	68.4361	80.673	25.4015	37.6986	37.4673	17.6028	21.7943	17.8631	56.5816	88.2464	98.1632	96.0302	91.3733	69.5426	64.8994	55.074	57.949	87.5128	89.8192	86.8479	74.3257	72.0333	78.2905
AC191009.3_FG004	30.408	29.305	22.0447	18.1601	20.5178	25.9053	27.8757	25.7961	23.6391	29.5106	26.3118	31.2321	33.4693	22.2977	19.2301	23.0797	25.1724	19.8084	18.9666	17.8618	15.634	26.9884	21.8432	27.5778	22.7213	22.0337	18.9364
AC191012.2_FG001	0.597834	0.537707	0.537675	1.06343	0.649299	0.624726	0.659781	1.15043	0.733895	0.906029	0.827632	1.17073	0.726803	0.681015	0.491934	0.463914	0.913368	0.736516	0.709636	0.567042	0.83984	0.798475	0.436864	0.630138	0.616172	0.282484	0.823323
AC191048.2_FG006	2.39134	1.45949	1.97147	2.45407	1.77475	1.70759	4.15662	2.61058	2.25962	3.62411	2.9312	2.87018	2.21675	2.65816	3.13049	2.31957	1.86327	2.86854	1.99988	4.11106	3.23016	1.35741	0.611609	1.48268	2.1566	2.25987	3.36814
AC191069.3_FG004	14.2665	18.5125	12.2769	7.2804	14.1547	20.9908	6.66378	5.66364	5.36902	4.62722	3.51744	3.92762	23.0396	11.5773	13.1033	19.3104	16.6598	12.7534	18.5795	10.8447	7.49396	19.1634	21.6684	19.7196	23.5686	18.8558	14.8198
AC191113.2_FG002	15.4078	21.2394	16.6679	46.0956	28.2229	22.865	30.5478	43.9817	27.9459	29.2518	29.7258	26.8891	11.7742	9.44634	11.4486	17.6287	13.4082	19.4595	26.9016	25.0916	26.6811	21.7984	18.8725	16.1983	21.0269	12.9236	10.778
AC191251.3_FG005	6.33161	6.03	6.18326	9.65266	7.48858	5.08111	7.75242	11.106	11.7037	7.89539	7.96596	8.23289	4.21546	4.87695	6.70819	4.11724	3.72654	7.67527	6.19318	6.80451	9.10904	5.5494	4.54338	4.18857	5.0064	4.16663	4.34116
AC191283.3_FG004	6.6577	3.80236	7.79628	8.79374	5.54068	3.37352	8.51117	8.58395	9.50201	8.18662	7.72456	8.83714	2.28943	6.67834	6.3057	4.92908	5.00525	4.65168	5.16099	6.66274	9.23825	3.83268	4.01915	4.29977	5.23746	5.15533	6.73628
AC191421.3_FG001	0.0543486	0.0768153	0.0896125	0.204506	0.0432866	0.166594	0.395868	0.796449	0.63733	1.03546	1.44836	1.54839	0.10902	0.109841	0.134164	0.0579892	0.0365347	0.348876	0.322562	0.283521	0.193809	0.0399237	0	0.148268	0.154043	0.0706209	0.224543
AC191539.4_FG001	1.27719	1.68994	1.4338	1.43154	0.995591	1.58264	1.15462	0.973438	0.83046	0.873671	0.827632	0.604249	0.399741	1.01054	1.83357	1.44973	1.24218	1.24045	1.74183	2.26817	1.55047	1.19771	1.39796	1.29734	1.61745	1.55366	1.64665
AC191601.1_FG003	3.04352	2.68854	4.65985	4.00831	3.76593	2.04077	3.03499	3.8495	3.53428	2.32979	2.4829	3.3989	1.59897	5.44812	5.18767	3.94327	4.23803	3.95393	7.16087	5.52866	6.91253	6.06841	6.11609	4.85577	4.77533	5.01408	4.34116
AC191686.3_FG002	0.679357	0.499299	0.35845	1.55424	0.649299	0.666375	0.69277	0.884943	0.83046	0.808954	0.793147	0.67978	0.545102	0.483301	0.447213	0.579892	0.438416	0.77528	0.967685	1.84289	1.09825	1.11786	1.22322	0.481871	1.30937	0.564967	0.973018
AC191771.3_FG008	23.696	18.2436	25.8084	36.7701	28.396	23.6147	19.6615	30.3978	28.9695	22.6507	23.0358	20.4312	23.4757	24.4946	19.9457	20.1803	20.5325	21.6691	21.8697	24.879	26.8103	23.3554	24.2023	22.2031	16.9447	17.2315	15.194
AC191804.4_FG002	0.652183	0.230446	0.627287	1.02253	0.649299	0.583078	0.593802	0.973438	0.714582	0.323582	0.724178	0.302124	0.581442	0.395428	0.313049	0.231957	0.365347	0.503932	0.580611	0.921443	1.03365	0.519009	0.349491	0.259469	1.0783	0.564967	0.59878
AC192244.3_FG007	29.7558	36.5257	23.3889	23.9271	32.4649	33.4437	20.6511	24.159	28.9116	16.0497	21.346	17.0323	54.3285	32.3812	38.6392	33.9237	38.8729	36.2831	33.5464	24.7372	26.0997	46.6708	39.7546	42.5899	45.4427	41.5251	43.1122
AC192362.3_FG002	8.31533	6.14522	7.52745	8.42563	7.31543	7.33012	8.37921	9.3804	8.3046	8.99557	8.51771	7.7797	9.5938	10.5008	7.33429	8.11849	8.40298	7.83033	7.99953	9.21443	8.91523	7.54559	6.29084	7.30219	7.70215	8.26265	6.81113
AC192362.3_FG003	16.522	13.2122	14.2484	15.1334	13.6786	13.1609	13.6575	14.6458	15.5277	14.5935	16.863	15.1062	10.5386	17.4428	15.2947	14.2074	15.9657	16.3972	15.6765	18.7124	15.4401	13.6539	14.766	14.3078	11.9383	15.0423	13.0983
AC192367.2_FG002	15.2448	16.208	20.1628	13.9882	16.2758	11.5783	15.109	17.6989	18.3087	11.9402	13.4145	14.4642	19.1876	18.8707	15.5183	15.6571	17.5001	12.3657	11.5477	11.7661	14.6649	15.2908	16.4261	13.4924	12.8626	12.7118	13.0983
AC192372.3_FG003	1.14132	0.537707	1.25457	2.04506	1.12545	0.666375	1.28657	2.56634	1.87336	2.03856	2.44841	1.85051	0.472422	1.03251	0.670819	0.695871	0.62109	0.736516	0.645123	1.0632	1.22746	0.558932	0.262118	0.593071	0.693193	0.918072	0.823323
AC192451.3_FG001	10.4621	4.80096	7.07938	10.4298	7.57515	3.79001	13.7234	14.5573	12.5535	25.4659	22.5875	24.7364	10.7203	8.69942	5.27711	3.88528	8.98754	7.98538	8.64465	10.2776	10.9825	4.11214	5.15499	5.07817	5.62257	6.92085	5.83811
AC193324.3_FG002	1.16849	0.960191	0.985737	2.33136	2.03447	0.666375	2.60613	2.65483	2.58795	3.85062	4.17264	5.43824	0.436082	1.27416	0.894425	0.695871	0.730694	2.3646	3.22562	2.48081	3.87619	1.19771	0.873728	1.00081	2.92682	2.25987	3.06875
AC193353.3_FG002	0.108697	0.0384076	0.627287	0.899824	0.519439	0.374836	0.890704	1.28317	1.02359	2.36215	1.58629	1.81275	0.218041	0.0878729	0.268328	0.0579892	0.109604	0.348876	0.193537	0.425282	0.323016	0.0399237	0	0.111201	0.154043	0.141242	0.224543
AC193379.3_FG001	8.94034	5.99159	13.173	24.4998	17.0549	6.58045	19.1666	31.5482	29.8966	29.9637	29.8982	30.5901	4.2518	9.55618	6.03737	4.63914	4.67644	9.92358	10.451	11.4826	15.2463	5.30986	4.89288	4.7075	5.3915	7.41519	8.90686
AC193402.3_FG004	4.32071	2.68854	4.03256	7.3213	6.66613	2.6655	3.89271	7.0353	5.52352	5.01552	7.20729	5.55154	2.97989	3.8005	2.9516	4.17522	5.18793	3.37247	3.61269	7.22979	5.29746	2.55512	5.32974	2.07575	4.08214	2.75422	2.69451
AC193591.3_FG001	1.44024	0.537707	0.7169	8.50743	4.02565	1.08286	4.58547	6.85831	8.65223	5.46853	7.8625	6.98663	0.472422	0.0219682	0.0447213	0.0579892	0.584555	0.155056	0.0645123	0.0708803	0.0646031	0.279466	0.349491	0.148268	0	0	0
AC193632.2_FG002	1.16849	0.844968	1.79225	2.08596	1.42846	1.54099	3.72776	3.80526	3.5536	4.04477	6.41415	6.11802	1.19922	0.790856	0.849704	0.579892	0.694159	1.08539	1.09671	1.20496	0.83984	0.479085	0.524237	0.407737	0.462129	0.918072	1.27241
AC193754.3_FG008	11.0328	10.5237	11.7392	11.6568	12.1635	9.57914	11.7441	12.8317	15.0062	10.5811	11.4489	12.5004	6.39586	18.0139	17.173	15.4831	11.1065	15.5444	14.0637	16.0898	18.5411	9.70147	9.78575	10.9718	11.9383	11.2993	11.302
AC193787.3_FG008	0.543486	0.460892	0.448062	0.818022	0.606012	0.666375	0.824726	1.54865	1.10084	0.970745	1.41387	1.62392	0	0	0	0	0	0	0	0	0	0.159695	0.349491	0.37067	0.693193	0.353104	0.523933
AC194005.3_FG004	0.353266	0.768153	0.179225	0.409011	0.303006	0.499781	0.131956	0.353977	0.154504	0.258865	0.0344847	0.151062	0.436082	0.131809	0.0894425	0.173968	0.401882	0.930336	0.903172	0.708803	0.710634	0.479085	0	0.333603	1.38639	1.05931	1.19756
AC194022.3_FG013	9.64687	3.72554	10.4847	19.2235	11.1679	6.49715	12.14	15.929	11.414	13.914	11.311	10.0079	9.99354	7.02983	4.74046	4.69713	5.95516	15.1567	16.5152	24.9499	22.0297	3.55321	8.21304	5.89365	8.93449	8.40389	8.83201
AC194158.3_FG005	0.733706	1.26745	1.79225	1.59514	0.952305	2.99869	2.47418	1.94688	2.99352	0.0647163	1.10351	0.113297	1.0902	0.768888	1.07331	0.347935	0.657625	0.077528	0.193537	0.354401	0.129206	0.479085	0.873728	0.111201	0	0.282484	0.0748475
AC194259.3_FG001	0.38044	0.422484	0.7169	0.36811	0.779159	0.624726	0.230923	0.486719	0.482826	0.0970745	0.206908	0.264359	0.508762	0.922665	0.670819	0.463914	0.328812	0.38764	0.83866	1.55937	1.29206	0.359314	0.698982	0.111201	1.23234	0.988693	1.4221
AC194264.3_FG006	5.08159	5.0314	6.18326	7.03499	5.23768	5.45594	6.36688	5.75213	6.87544	7.41002	7.55214	8.30842	2.54381	5.97536	6.08209	6.32083	5.55327	5.46572	7.03184	5.81218	5.55587	5.07031	5.94135	5.67125	6.16172	5.43781	6.1375
AC194341.4_FG002	60.816	78.8893	54.9324	46.75	65.0597	88.961	31.5045	29.1146	27.0769	31.8728	24.8634	26.2093	85.7264	44.7053	50.0431	74.4002	63.9357	64.6971	84.2531	58.3345	52.4577	87.7524	96.0227	88.9236	92.5028	83.827	71.18
AC194341.4_FG004	7.28271	5.06981	6.54171	9.36635	6.23327	5.49759	9.76475	9.24766	8.34323	7.5071	7.82802	8.08183	7.12267	7.64494	7.91567	6.72675	7.56268	6.04718	6.06416	5.88306	7.55856	5.50948	4.45601	5.89365	5.0064	5.15533	6.51174
AC194355.3_FG002	0.326091	0.230446	0.448062	0.449912	0.779159	0.624726	0.560813	0.707955	0.695269	0.614805	0.724178	0.981904	0.290721	0.505269	0.313049	0.463914	0.182674	0.620224	0.83866	1.27584	1.16286	0.678703	0.174746	0.111201	0.924258	0.988693	0.59878
AC194402.2_FG004	1.7935	1.61312	1.4338	1.96325	1.68818	1.70759	1.35255	1.23892	1.4871	1.16489	0.862117	0.981904	1.41727	2.08698	2.99633	1.6237	2.30169	2.59719	1.80634	3.26049	2.77793	2.03611	1.48534	1.55681	3.2349	2.75422	3.29329
AC194425.3_FG005	0.271743	0.422484	0.179225	0.73622	0.519439	0.374836	0.758748	1.15043	0.309008	1.42376	1.13799	2.15264	0.399741	0.131809	0.0447213	0.231957	0.401882	0.503932	0.322562	0.779683	0.387619	0.279466	0.436864	0.259469	0.616172	0.918072	1.04787
AC194485.3_FG002	0.0815228	0.153631	0	0.572616	0.389579	0.0832968	0.32989	0.796449	0.347634	1.68262	0.931086	1.01967	0.0726803	0	0	0	0	0.116292	0.0645123	0.0708803	0.258412	0	0	0.037067	0.231064	0.211863	0.149695
AC194609.2_FG003	18.4242	22.0844	19.9836	9.36635	19.3924	20.2828	3.16695	5.48665	3.76604	2.5563	2.65532	1.81275	7.41339	12.456	17.2177	16.063	18.7058	14.7303	17.0958	12.8293	10.8533	24.0341	28.4835	24.8719	26.5724	24.7879	25.2236
AC194878.3_FG001	2.11959	2.15083	2.06109	2.33136	2.38076	2.83209	2.60613	1.54865	2.45275	1.65027	2.44841	1.96381	1.92603	2.96571	2.77272	2.89946	2.7401	3.99269	4.32233	4.74898	3.74698	2.67489	2.18432	2.26108	3.54299	3.3898	4.71539
AC194898.3_FG003	1.19567	0.960191	1.97147	2.20866	1.90461	1.33275	1.84739	1.94688	2.41413	1.26197	2.96568	3.05901	1.0902	2.39454	1.87829	1.04381	1.46139	2.51966	6.96733	6.02482	5.87888	3.0342	1.66008	0.556004	4.69831	5.43781	4.86509
AC194914.3_FG002	13.098	12.3673	11.56	13.6201	10.6918	13.3275	11.7111	13.5396	11.6844	12.3608	11.9317	12.4249	13.5912	10.0614	9.6598	12.5257	9.38942	12.7921	11.7412	12.7584	9.88428	15.4904	13.8049	12.6769	13.1707	14.6185	15.3437
AC194965.4_FG001	9.67404	6.14522	8.96125	8.95734	9.52305	5.62254	12.173	9.86712	9.52132	20.9034	13.8628	17.2966	6.10514	9.27059	6.84235	7.30664	7.30694	10.8539	11.6122	12.404	12.4038	6.70719	7.25194	7.48753	7.93321	8.82761	11.0774
AC194965.4_FG004	2.22829	0.65293	1.25457	2.69947	1.42846	0.291539	4.84939	3.36279	2.89695	9.44859	4.68991	9.40362	3.01623	2.04304	0.71554	0.75386	3.21505	0.542696	0.451586	0.212641	0.258412	0.519009	0.786355	0.926674	0.385107	0.423725	0.224543
AC194970.5_FG001	7.55445	9.64032	6.63132	11.7386	7.14229	7.87155	5.47618	7.07955	7.99559	5.40381	4.96579	3.70102	6.50488	7.51313	8.31816	8.40844	7.08773	6.82246	7.09636	10.1359	10.4657	7.34597	6.29084	5.85658	11.8613	9.32196	6.96082
AC194970.5_FG002	69.1585	56.3056	47.3154	71.3315	62.4625	56.1837	66.8028	67.2999	67.6728	87.0435	75.1766	89.24	49.0592	59.5119	46.5548	49.3488	51.7331	43.5707	32.7077	57.7674	43.8009	49.0263	38.3566	43.4054	40.0512	40.2539	39.3698
AC194970.5_FG004	55.0823	44.4761	61.6534	64.7874	53.3291	49.2284	66.9677	65.4858	64.9304	62.2248	70.2453	68.5445	43.6445	55.6235	55.5885	49.5228	50.0525	46.7494	40.0622	45.7178	47.4833	42.7583	47.7929	48.6319	33.4273	42.7256	46.9294
AC194970.5_FG005	41.8484	47.4718	33.6047	36.1157	40.3864	52.7269	46.8114	38.0968	38.4329	46.9841	42.7265	49.8505	43.5718	40.5314	46.8232	47.0873	45.9972	49.6954	48.7068	49.7579	39.4725	34.7336	33.8133	35.5472	50.9882	53.7425	49.3994
AC194970.5_FG009	126.632	132.084	119.812	123.562	124.276	144.312	106.126	110.662	114.449	80.8307	96.5226	80.6672	109.384	125.065	138.725	135.405	131.708	120.556	120.315	118.583	113.443	145.522	149.67	152.493	136.482	128.742	133.678
AC194974.3_FG005	8.39685	6.45248	9.85737	15.8696	10.6918	7.66331	13.1296	18.6723	15.8946	20.5474	23.4151	24.3965	6.90463	7.82069	7.91567	9.10431	6.50318	9.57471	7.80599	7.30067	8.2692	5.23001	6.90245	5.52298	7.70215	5.50843	8.15838
AC195147.3_FG008	2.90765	1.88197	3.40527	0.531714	0.995591	1.58264	0.131956	0.30973	0.347634	0.453014	0.172423	0.113297	2.21675	2.70209	1.96774	2.02962	2.15555	0.852808	1.16122	0.637922	0.710634	2.39542	2.18432	2.07575	0.462129	0.706209	1.4221
AC195154.3_FG004	23.3427	20.2024	32.6189	28.3854	25.6689	18.4919	34.4405	36.6809	35.7098	49.3786	44.3818	50.6814	18.7878	26.1202	26.2961	19.6004	23.1265	28.0264	30.4498	27.7142	32.8184	20.6006	24.2896	20.9799	20.6418	25.6354	25.7476
AC195172.3_FG001	34.5657	24.4657	39.1606	45.4411	35.9712	25.3222	58.4895	73.0963	71.1492	73.453	74.9007	75.6066	35.795	49.8679	47.5834	33.4018	32.114	48.5713	30.5143	44.6546	46.062	26.19	26.5613	27.2072	24.5699	31.7794	39.744
AC195331.3_FG008	32.2559	51.8503	28.4968	20.6551	32.4217	59.5572	17.8801	15.1768	20.0855	8.80142	13.1042	8.68608	49.3499	37.8952	60.5973	60.7727	53.0849	48.7263	45.8037	36.1489	34.6919	65.3152	67.3644	54.4884	66.3155	62.4289	61.375
AC195340.3_FG001	758.896	912.335	620.387	445.495	676.483	923.595	348.529	390.968	321.311	385.353	339.157	335.396	823.322	715.132	703.197	931.597	925.351	908.938	962.072	850.776	727.689	951.383	868.66	936.46	1084.85	1051.47	976.012
AC195340.3_FG002	74.2945	75.3174	66.8509	60.1246	69.8213	69.9693	40.6095	49.1586	43.0294	47.5665	41.9678	41.1267	72.0625	61.0497	64.4434	74.1682	67.2969	75.9387	89.8657	76.6216	66.4766	80.2467	83.1789	83.3636	87.1883	88.2761	81.4341
AC195340.3_FG004	1.22284	0.921783	1.25457	0.777121	0.649299	1.04121	1.61646	1.19467	1.60298	2.23271	1.96563	2.94571	0.944843	1.16432	0.894425	0.463914	0.548021	1.20168	1.35476	0.850563	1.74428	0.718627	0.262118	0.630138	2.77277	1.90676	1.49695
AC195484.3_FG003	0.298917	0.345669	0.35845	0.531714	0.173146	0.291539	0.263912	0.176989	0.251069	0.161791	0.51727	0.566483	0.0726803	0.263619	0.35777	0.173968	0.219208	0.465168	1.09671	1.63025	0.83984	0.399237	0.0873728	0.0741339	1.46341	0.988693	0.59878
AC195587.4_FG004	11.0599	6.18363	9.40931	9.20275	7.79159	7.70496	9.66578	9.60164	9.28956	11.8431	11.0006	10.4988	5.8871	6.0852	8.45232	4.58115	5.77248	10.0399	10.6445	10.7029	10.5949	6.74711	6.37821	8.00646	6.62385	8.1214	9.43079
AC195785.3_FG004	4.29354	2.4965	3.76372	3.5993	3.11663	2.29066	6.9277	4.77869	5.75528	5.92154	5.93136	8.15736	3.08891	3.20736	3.13049	3.42136	3.43426	1.74438	1.29025	1.98465	1.93809	1.83649	1.74746	2.26108	0.693193	1.55366	1.64665
AC195807.3_FG004	1.52176	1.88197	2.24031	8.13932	7.40201	5.20605	6.89471	9.24766	9.90758	4.59486	4.17264	4.00315	1.05386	8.34792	6.84235	4.58115	1.31525	2.55842	2.90305	2.55169	4.26381	1.55703	1.22322	1.85335	1.54043	3.0367	4.04177
AC195860.3_FG005	5.62508	6.10682	5.19752	4.17191	5.97355	7.20518	1.88037	2.03537	1.73817	0.582447	0.655209	0.415421	7.84947	6.06323	5.50072	7.59659	6.28397	4.53539	5.99965	5.45778	4.00539	8.90299	8.47516	8.11767	7.93321	4.44912	5.23933
AC195860.3_FG006	112.882	144.874	103.144	60.37	87.8718	132.15	79.4376	56.2382	75.0118	51.8054	67.521	53.9292	137.257	90.3773	116.901	121.371	130.392	87.878	83.0274	72.0143	59.2411	174.666	161.028	162.427	116.533	100.917	109.726
AC195874.2_FG002	40.5712	47.7023	37.2788	31.2075	39.0012	44.2723	24.6098	27.4332	26.652	35.1086	28.7947	35.0842	59.7068	37.8293	38.505	46.6813	47.0202	49.269	56.2547	46.2139	37.3406	51.1423	50.4141	51.1895	59.3836	55.9318	49.0251
AC195957.3_FG003	1.22284	1.68994	1.25457	1.75875	1.77475	2.20737	1.94635	2.16811	2.39481	0.938387	0.655209	0.67978	2.50747	2.98768	1.83357	2.95745	2.26515	1.55056	1.22573	1.98465	1.61508	1.59695	1.39796	1.26028	2.1566	2.11863	1.94604
AC196043.3_FG005	1.33154	1.15223	1.16496	2.98578	2.03447	1.79088	2.44119	2.03537	1.58367	1.68262	1.62078	1.05744	0.981184	0.856761	0.894425	0.75386	0.767229	1.31798	1.74183	1.34672	1.35667	1.07794	1.31059	0.481871	1.54043	1.48304	0.89817
AC196059.3_FG003	9.70122	12.6745	7.8859	8.99824	9.91263	12.1197	5.08031	4.91144	5.60078	2.20036	3.24156	2.417	10.0662	8.10627	7.7815	12.1777	9.38942	10.6601	13.2895	12.7584	10.0781	14.5322	11.7953	13.1588	20.8728	18.2908	11.0774
AC196066.3_FG003	5.97834	7.64312	6.09365	7.3622	7.31543	6.16397	6.9277	7.12379	6.29605	6.24513	6.44863	7.74194	2.47113	5.31631	6.9318	5.27702	5.261	5.77584	6.90282	7.58419	6.84793	7.14635	6.64033	5.93071	5.77661	6.28526	7.40991
AC196090.3_FG006	31.1689	37.1018	28.5864	35.993	33.7635	50.3113	20.0243	20.6192	20.9546	8.44548	18.4838	10.3478	49.1319	42.7062	47.1809	47.3772	38.1422	67.0617	54.2549	75.3457	66.6704	41.8001	30.5805	40.7366	57.535	61.2283	74.8475
AC196156.3_FG003	21.8209	19.8952	16.0406	18.8554	20.8641	20.4077	12.4699	16.8582	14.253	14.6583	15.2077	12.236	19.8054	17.3769	14.3555	16.8749	18.2674	21.1651	19.8053	17.153	15.2463	8.98284	4.8055	7.8582	11.9383	10.3813	9.20625
AC196202.3_FG007	1.03262	1.19064	0.985737	2.00415	1.12545	1.62429	1.68244	1.72564	1.9313	0.647163	1.13799	0.566483	1.74433	1.07644	0.760262	0.927828	0.803763	2.55842	2.12891	2.62257	1.67968	1.03802	1.22322	1.22321	1.30937	2.11863	2.39512
AC196278.2_FG003	17.6905	26.3861	23.9265	9.28455	20.7776	23.0732	2.93602	6.32735	3.61154	0.906029	1.44836	1.66168	6.35952	23.9893	37.9236	33.9817	23.638	21.2427	21.6116	17.2239	18.9287	28.3459	31.9784	30.0984	25.5711	24.0111	26.6457
AC196278.2_FG004	30.7069	42.3252	42.4763	17.8329	38.6982	41.107	5.47618	10.9733	9.05781	1.81206	2.9312	2.00157	15.2992	44.903	67.1714	54.2199	45.303	37.6011	40.6428	29.0609	32.56	47.1899	58.1029	51.4489	46.521	49.9996	53.5908
AC196278.2_FG005	0.0815228	0.192038	0	0	0.0432866	0.249891	0.032989	0	0.038626	0	0	0.0755311	0	0.175746	0.402491	0.115978	0.0730694	0.232584	1.29025	1.34672	1.42127	0.519009	0	0.185335	1.15532	1.62428	0.673628
AC196394.3_FG002	0	0	0.0896125	0	0.0432866	0	0	0	0.038626	0.0323582	0.0344847	0	1.2719	1.29613	1.2522	0.695871	1.35178	1.12416	0.709636	1.77201	1.48587	0	0	0	0	0	0
AC196426.3_FG007	100.952	107.772	115.331	94.1544	104.277	101.747	94.4806	99.1137	92.0266	121.149	117.248	122.209	75.1877	93.0354	106.75	100.495	107.595	116.137	121.541	109.368	109.696	116.817	126.428	121.802	122.849	123.798	115.639
AC196465.3_FG006	22.2829	22.0844	24.285	27.4855	25.9287	19.4915	20.981	24.9112	24.7979	22.6184	25.7945	25.5673	10.8294	21.7046	21.5557	19.7743	22.9438	23.4522	23.7405	26.7927	29.459	22.7166	22.7169	23.3522	21.2579	23.7992	22.9033
AC196475.3_FG005	132.828	109.078	174.296	282.627	207.343	136.149	274.007	270.129	297.826	252.782	339.122	299.745	114.544	145.781	131.481	103.743	124.218	116.098	103.994	122.056	146.455	91.8645	103.449	96.8189	90.3462	101.765	114.816
AC196489.3_FG002	266.879	357.844	266.597	214.076	305.387	380.458	113.416	143.405	130.479	51.2877	59.486	44.2612	249.947	243.474	293.595	325.899	312.335	218.086	250.63	208.175	182.31	389.696	397.721	372.338	315.557	261.721	232.102
AC196637.2_FG002	0.597834	1.22904	0.179225	0.695319	0.995591	1.74923	0.758748	0.61946	0.618017	0.420656	0.310362	0.453187	0.654122	0.900697	0.804983	1.73968	1.05951	0.930336	0.516099	0.637922	0.258412	0.878322	0.786355	0.593071	0.847236	0.564967	0.673628
AC196779.3_FG003	1.76633	1.38268	2.1507	1.22703	1.42846	1.41605	1.58347	1.54865	1.12016	1.03546	1.31042	1.24626	1.81701	2.46044	2.63856	2.31957	1.46139	1.12416	1.22573	1.48849	1.35667	1.39733	1.74746	1.66801	1.38639	1.76552	1.19756
AC196956.3_FG003	1.16849	0.883376	1.4338	1.26793	1.47174	0.999562	0.626791	0.575213	1.08153	0.808954	1.13799	0.830842	0.581442	1.49384	1.16275	1.68169	1.13258	1.04663	2.64501	2.12641	1.67968	1.95626	1.48534	0.778406	2.31064	2.40111	1.27241
AC196961.2_FG003	94.1589	120.216	84.863	40.7784	86.703	140.647	10.8204	27.035	13.1329	3.52704	6.0693	2.83242	141.472	119.881	130.228	145.031	165.429	124.587	135.927	110.857	98.2613	126.918	127.39	130.883	143.029	137.923	152.09
AC197013.3_FG003	10.0545	8.94898	12.3665	11.166	9.56634	7.16353	10.5565	7.876	8.49773	18.4442	15.0008	18.2408	2.83453	6.23898	8.36288	8.81436	6.1013	9.10954	9.67685	9.99412	9.81967	8.94292	10.5721	7.30219	9.78173	10.5931	10.4787
AC197029.3_FG003	10.2175	13.1354	11.8288	5.03084	10.0858	11.495	2.01233	2.96456	2.53001	1.26197	2.06908	1.35956	5.26932	11.1379	13.9083	12.8156	13.116	10.8927	11.9993	10.5612	9.69047	14.652	16.5135	13.1588	13.7868	12.853	11.8259
AC197047.3_FG001	0.869577	0.844968	1.07535	0.204506	0.692585	0.79132	0.296901	0.265483	0.366947	0.129433	0.344847	0.188828	1.63531	1.66958	1.20747	1.21777	1.16911	1.66685	2.19342	1.77201	1.80889	1.15779	0.9611	1.59388	1.30937	0.918072	1.64665
AC197056.3_FG002	4.34789	5.37707	4.57024	6.01246	5.71383	5.20605	3.99167	5.57514	4.24887	4.98316	6.44863	5.62707	2.61649	3.38311	5.41127	4.75512	5.73595	6.7837	7.80599	7.37155	7.36475	6.06841	4.71813	4.4851	5.93065	7.13271	8.00869
AC197056.3_FG005	27.6091	33.2226	29.841	29.5715	32.5948	28.4459	26.0613	30.8403	30.1283	30.9021	31.9673	29.3061	36.3765	24.0552	25.9831	26.4431	33.7581	31.3988	33.2238	32.0379	31.0095	33.7755	38.7935	32.0259	32.349	33.1212	34.6544
AC197122.3_FG003	54.6475	52.6569	58.3377	61.9652	66.3583	45.4801	41.2033	51.1055	54.4241	47.2429	55.5893	49.0574	20.6775	49.2528	55.6333	51.3205	46.8375	60.3943	62.964	70.3841	64.2155	57.6499	65.1801	56.7495	54.2231	57.3442	58.6056
AC197146.3_FG001	29.7015	54.8461	26.2565	12.9248	31.3828	59.7655	5.83906	10.7963	7.22307	1.81206	3.44847	2.03934	39.7561	41.8934	69.4969	68.0794	53.3772	35.8179	39.2235	30.6203	33.206	56.2126	50.5015	52.5239	51.8355	48.8697	50.3724
AC197146.3_FG002	0.0543486	0.153631	0.0896125	0.163604	0.216433	0.124945	2.77108	1.5044	0.212443	8.67199	4.41404	7.893	0.181701	0.0659047	0.0894425	0.0579892	0.0365347	0.38764	0.258049	0.0708803	0.0646031	0	0	0.0741339	0.154043	0.282484	0.0748475
AC197242.3_FG001	1.03262	0.960191	0.627287	0.0409011	0.476152	0.666375	0.032989	0.0884943	0.0579391	0	0	0	0.872163	1.49384	1.2522	0.869838	0.840298	0.58146	0.322562	0.850563	0.387619	1.27756	0.698982	1.18614	0.693193	1.05931	0.59878
AC197246.3_FG001	53.2888	63.8719	47.405	37.4245	45.1046	54.726	39.7518	41.5923	39.978	36.7589	38.2435	40.0692	52.1481	45.65	56.6171	51.4364	56.2634	37.8724	38.9009	34.2352	33.9812	51.1423	49.8899	47.2233	44.3644	43.6437	41.0913
AC197246.3_FG003	87.5827	125.286	83.5188	52.4761	98.2173	138.856	44.2383	45.0879	45.1732	23.4273	26.6566	24.2455	150.775	108.94	116.544	137.724	126.885	103.422	119.09	99.3741	81.5291	138.855	124.419	136.406	149.884	120.409	114.292
AC197355.3_FG001	0.815228	0.921783	0.806512	1.39064	0.779159	1.12451	4.98134	1.15043	4.73169	0.582447	0.896601	0.604249	1.45361	0.856761	1.16275	1.68169	2.59396	0.620224	0	0.425282	0.129206	0.199619	0.436864	0.185335	0.154043	0.141242	0.149695
AC197377.3_FG001	2.63591	1.45949	3.22605	2.98578	2.51062	1.49934	2.37521	3.45128	4.42268	1.22961	1.68975	1.39733	0.908503	0.329523	0.894425	0.869838	0.474951	2.9073	3.22562	2.76433	3.61777	0.63878	0.698982	1.03788	0.385107	1.05931	1.4221
AC197387.3_FG004	2.50003	1.15223	3.49489	8.34383	4.02565	1.45769	4.02466	5.70789	4.57719	5.04787	4.51749	3.81432	0.218041	0.131809	0.0447213	0.0579892	0.109604	0.116292	0.0645123	0.0708803	0.0646031	1.83649	2.27169	1.14908	2.23362	2.25987	1.72149
AC197432.4_FG001	1.65763	0.883376	0.896125	1.55424	1.38517	1.41605	1.45152	1.32742	1.40985	1.35904	1.44836	1.58615	0	0	0	0	0	0	0	0	0	1.55703	0.9611	1.40854	2.07958	2.47173	1.5718
AC197545.3_FG002	25.0275	33.4531	25.2707	18.201	22.7687	30.5283	17.7811	14.7786	14.9869	12.7168	13.6214	12.5759	9.37575	18.2336	30.7682	33.4018	28.7163	20.5837	24.9663	20.7679	20.673	39.6043	40.2788	36.511	29.8073	30.932	31.1366
AC197555.3_FG008	17.3372	18.1284	13.8003	13.8246	17.0549	17.7839	12.7668	14.6458	15.0062	14.2376	14.1732	14.8419	16.8255	15.905	16.8599	15.4251	16.4772	16.0095	15.5475	15.381	17.8305	17.4866	15.7271	16.4948	17.946	17.3021	18.0383
AC197578.4_FG001	13.8861	14.5949	14.0692	16.4013	14.501	14.9101	14.0533	18.1413	18.386	18.9295	19.4149	19.3737	13.1915	16.2345	20.0799	15.5991	13.664	20.0022	18.257	17.7201	19.2517	14.9714	16.6882	13.5294	16.2515	14.1242	18.5622
AC197672.3_FG002	266.743	385.344	301.098	251.419	305.647	305.2	168.31	176.192	193.787	154.187	166.906	158.54	134.495	192.2	289.928	307.575	252.966	279.101	322.562	290.893	317.201	334.481	343.899	336.272	334.966	332.907	303.582
AC197699.3_FG002	1.44024	1.11382	1.52341	1.34974	1.16874	0.916265	1.31956	1.06193	1.06222	1.90913	1.75872	1.92604	0.726803	1.23022	0.849704	0.347935	0.548021	0.852808	1.61281	2.05553	1.22746	0.878322	0.611609	0.630138	0.924258	0.988693	1.34726
AC197699.3_FG003	9.34795	9.64032	9.49892	7.4031	8.31102	9.16265	10.4245	10.5308	7.02994	12.9756	9.75916	12.9536	8.06751	7.84266	7.11068	7.19066	8.43952	5.15561	4.83842	7.01715	6.2665	7.98475	8.73728	9.11847	7.00895	5.01408	6.73628
AC197705.4_FG001	128.018	49.5843	55.2013	22.332	23.5046	11.6616	11.5791	12.6104	27.1348	93.2886	24.9324	90.2219	189.332	26.977	31.4838	9.62621	241.933	0.038764	0	0.0708803	0	41.1214	54.1711	43.5537	0.462129	0.141242	0
AC197705.4_FG003	0.896751	0	0.0896125	8.18022	1.90461	0.249891	7.2246	6.32735	7.76384	6.27748	18.7597	7.21322	0.10902	0	0	0	0.0365347	0.038764	0	0.0708803	0	0	0	0	0	0	0
AC197705.4_FG006	40.2179	39.9824	36.8307	41.0238	36.0577	40.6489	36.8817	43.0525	38.5681	43.9424	41.9678	48.6798	35.2499	34.556	36.8503	36.5912	40.0786	34.6938	29.2241	37.4248	38.8911	32.7774	34.5996	36.2515	30.8856	32.2031	28.1427
AC197705.4_FG007	46.1148	56.3056	47.3154	51.4536	53.5455	53.4349	42.4899	44.3357	44.7869	43.4894	43.3127	41.5799	37.9391	39.411	50.6692	53.93	45.4857	59.4252	61.5448	55.0031	53.556	73.5395	67.1023	59.8631	60.5389	58.8272	58.8302
AC197705.4_FG011	13.0708	16.3617	14.8757	15.9514	15.5399	15.4099	22.1686	19.513	18.9074	11.4871	16.3112	12.6137	13.3732	14.9823	17.7991	14.5553	15.3811	17.1337	18.386	18.0036	21.0606	15.3706	15.9018	14.1596	21.8741	19.4914	16.3168
AC197714.3_FG004	8.09794	8.48809	10.6639	8.18022	7.31543	8.07979	8.94003	7.21229	6.74025	6.14805	7.03487	7.62864	4.46984	7.20558	8.4076	7.19066	8.54912	7.83033	8.83819	10.4194	10.2719	9.06269	9.34889	6.89446	7.93321	9.60444	8.45777
AC197717.3_FG002	33.7776	42.0948	32.6189	30.8394	34.6726	35.2346	15.6038	19.867	19.1006	15.0142	16.932	16.3147	29.2175	21.5728	25.0439	36.2433	37.1558	27.7163	30.7079	33.3846	27.3917	41.6005	35.2112	39.5505	19.7945	26.1297	22.1549
AC197764.4_FG003	0	0.0384076	0	0.245407	0.216433	0.0416484	1.58347	1.19467	1.10084	2.71809	4.03471	4.26751	0.0363401	0	0.0447213	0	0.109604	0	0	0	0.0646031	0	0	0	0	0	0.0748475
AC197771.3_FG001	0.625008	0.460892	0.268837	0.531714	1.03888	0.832968	0.857715	0.707955	0.869086	0.226507	0.413816	0.264359	0.799483	0.900697	0.804983	0.927828	0.803763	1.3955	0.903172	0.850563	1.35667	0.239542	0.174746	0.444804	0.308086	0.494346	0.449085
AC198169.4_FG004	44.5386	47.3566	46.1504	77.5076	58.4802	42.5647	70.1677	89.1138	77.4066	97.5599	88.798	95.2825	39.8651	45.1667	49.3276	42.1002	39.4575	71.5583	71.9312	73.3611	76.9423	53.6176	49.9772	45.1846	67.4708	62.0758	64.7431
AC198206.5_FG001	0.788054	0.537707	0.7169	0.531714	0.476152	0.541429	0.560813	0.796449	0.540765	1.10018	1.03454	0.981904	0.472422	0.527237	0.670819	1.15978	0.803763	0.930336	1.16122	0.567042	1.22746	0.558932	0.436864	0.630138	1.46341	0.918072	1.12271
AC198352.4_FG005	1.92937	1.9972	2.50915	2.24956	2.77034	3.70671	1.5175	1.5929	1.52573	0.226507	0.586239	0.0755311	1.56263	3.16342	2.9516	3.65332	2.26515	1.89944	1.99988	2.19729	2.19651	1.99619	1.48534	1.66801	2.31064	2.68359	2.32027
AC198353.5_FG004	32.3917	33.261	40.3256	36.2793	37.8758	32.1526	38.3992	40.7516	42.9135	35.0763	37.8297	37.3501	36.5945	39.5428	36.7162	37.519	34.708	33.9185	34.3851	33.5264	38.3742	32.8972	39.4925	34.5464	33.2733	37.076	34.2802
AC198361.3_FG004	91.2241	98.3236	94.6308	63.274	74.1066	101.081	57.236	55.3975	45.6753	49.9287	52.1753	51.8899	66.9022	80.7332	85.1493	96.668	88.4505	85.2808	81.8016	85.6942	76.6839	107.634	92.5278	109.496	107.984	95.6913	93.8588
AC198366.3_FG004	1.46741	0.614522	0.985737	0.122703	0.735872	0.79132	0.0659781	0.0442472	0.0579391	0.161791	0	0.0377655	1.05386	0.724951	0.983868	0.927828	0.767229	0.814044	0.83866	1.0632	0.969047	2.15588	1.39796	1.81628	0.308086	0.988693	1.19756
AC198418.3_FG005	59.5389	84.5736	69.0016	101.639	81.2922	72.8431	60.238	65.3531	66.5141	37.7943	59.7274	35.915	46.4427	50.2194	55.0966	67.8474	58.2363	76.3263	103.8	97.3186	97.6153	96.4158	80.8198	80.5836	140.795	111.44	70.8806
AC198481.3_FG004	209.296	223.686	257.457	221.275	238.812	226.318	196.351	218.802	237.994	180.753	190.562	191.32	169.672	272.714	265.108	253.239	218.039	216.032	208.891	213.42	244.006	208.961	216.684	226.071	175.147	194.984	221.549
AC198490.3_FG003	1.0598	1.07541	2.06109	1.59514	1.21202	0.832968	1.48451	1.63715	1.52573	1.48848	1.48284	1.96381	0.399741	1.64762	1.29692	0.927828	0.840298	1.31798	0.967685	1.91377	2.51952	0.918246	0.786355	1.03788	1.30937	1.62428	1.12271
AC198518.3_FG002	3.28809	1.84357	2.8676	4.29462	3.46293	2.45726	4.58547	4.73445	4.88619	2.84752	3.96574	2.87018	2.65283	2.92177	2.54911	2.26158	2.92278	2.40337	1.99988	2.97697	2.58412	2.5152	2.09695	2.59469	1.61745	2.40111	2.17058
AC198518.3_FG003	40.5712	38.8301	36.5619	26.1358	31.8589	37.4419	32.6921	27.2563	28.197	31.3551	31.6224	29.7215	42.9177	39.389	40.92	36.5332	44.1339	31.9028	31.7401	28.6356	30.0404	41.1614	38.0945	41.5891	33.5814	34.3218	35.4777
AC198725.4_FG004	21.9296	16.7457	16.3991	15.0107	23.2882	11.7865	37.7065	20.2652	16.8796	73.4854	40.7954	69.9796	11.9559	7.40329	4.02491	7.0167	8.36645	4.34157	4.32233	7.79683	5.29746	5.5494	4.54338	6.74619	5.31448	5.29657	3.51783
AC198725.4_FG007	33.3157	33.6451	32.4397	30.5531	35.0621	31.6111	31.7025	29.9996	32.4073	36.5971	33.4501	37.048	27.1824	38.005	37.8789	35.3734	33.8311	45.7028	41.8685	46.3557	47.8063	35.5321	36.6966	36.0291	41.3605	40.1833	47.5282
AC198725.4_FG009	0.135871	0.0768153	0.0896125	0.572616	0.216433	0.208242	4.55249	3.27429	1.31329	10.84	6.41415	12.4249	0.145361	0.0659047	0	0	0.0365347	0.19382	0.193537	0.0708803	0.193809	0	0.0873728	0.037067	0.231064	0.282484	0.0748475
AC198871.3_FG002	0.407614	0.230446	0.448062	0.490813	0.303006	0.124945	0.461846	0.265483	0.463513	0.194149	0.586239	0.377655	0.290721	0.37346	0.223606	0.289946	0.0730694	0.348876	1.0322	1.41761	1.09825	0.558932	0.262118	0.0741339	1.00128	1.27118	1.04787
AC198923.4_FG002	1.25002	1.80516	1.07535	0.777121	0.606012	1.33275	0.890704	0.929191	0.502139	0.841312	0.413816	0.453187	2.10773	1.69155	1.38636	2.49354	1.31525	3.95393	3.80623	3.40225	3.16555	0.878322	1.31059	1.03788	7.47108	8.26265	5.23933
AC198982.3_FG006	4.72833	5.91478	4.3014	5.03084	4.93467	5.20605	6.004	3.89375	5.09864	3.81826	4.20713	5.32494	2.97989	3.69066	5.32183	5.33501	4.34763	4.22528	4.51586	3.96929	4.97444	4.95054	5.59186	5.00404	6.0847	5.01408	5.38902
AC199001.3_FG005	89.1588	102.011	102.965	85.9332	98.2605	92.6677	64.4606	60.2646	63.0184	53.5204	56.4514	55.3265	33.2149	95.2103	111.848	106.062	101.238	99.6622	97.0265	105.47	111.117	101.526	103.1	110.052	81.7198	84.1801	86.9728
AC199039.3_FG003	1.46741	0.960191	0.985737	3.35389	1.2986	1.3744	3.69477	3.23004	3.1094	2.32979	1.48284	1.47286	1.23556	2.3506	1.87829	1.21777	1.20565	1.66685	1.99988	2.76433	2.51952	0.558932	0.436864	1.03788	0.53915	0.918072	0.823323
AC199043.2_FG002	0.0271743	0	0.179225	0.245407	0.12986	0.0416484	0.461846	0.707955	0.135191	7.99247	1.72423	7.81747	0	0	0.0447213	0	0	0	0	0.0708803	0	0.0399237	0	0	0	0.0706209	0
AC199054.3_FG003	0.489137	0.499299	0.806512	0.981627	0.779159	0.624726	0.560813	0.530966	0.540765	0.906029	0.827632	1.32179	0.581442	0.571174	0.71554	0.347935	0.146139	0.620224	0.967685	1.77201	1.35667	0.718627	0.262118	0.222402	0.847236	1.12993	0.823323
AC199058.2_FG001	4.04897	5.56911	3.94295	3.8447	5.1511	3.79001	3.85972	2.78757	3.05146	3.78591	3.89677	4.87176	1.70799	3.97625	5.456	5.9149	4.60337	4.88426	4.90294	4.39458	3.61777	5.90871	7.25194	5.89365	5.85363	5.50843	4.416
AC199067.2_FG004	4.91855	6.56771	5.28714	4.70363	4.1988	4.83122	5.44319	5.26541	4.73169	4.49779	5.06925	4.79622	4.54252	4.56939	5.00878	4.17522	4.71298	4.14775	4.25781	4.18194	3.68238	5.70909	5.32974	5.33764	4.15916	3.3898	3.81722
AC199068.2_FG017	6.60335	5.60752	8.24435	10.7979	6.57956	4.87286	21.08	21.4156	17.9611	28.9282	28.9326	33.498	6.17782	9.92964	9.83868	5.68294	4.71298	5.58202	4.58037	6.0957	7.49396	2.91443	4.45601	4.1515	4.15916	4.51974	6.06265
AC199315.4_FG001	10.4621	12.6745	7.61706	3.6402	8.52746	11.7032	3.56281	4.46896	3.28321	5.08023	3.68986	4.94729	19.4783	7.88659	6.97652	13.5115	13.2621	10.3112	16.4506	9.85236	8.59221	14.0931	10.7469	13.826	20.0256	13.0649	12.275
AC199363.4_FG003	15.1361	15.6703	16.6679	22.5774	18.5267	15.3683	18.5068	23.805	24.2765	23.2655	24.0358	26.5869	12.283	17.1132	17.3519	14.8452	15.8561	14.614	14.1282	14.9557	17.3136	16.4885	18.6978	17.4215	13.4017	12.853	15.4934
AC199384.3_FG002	0.271743	0.729745	0.7169	0.777121	0.562726	0.458133	0.593802	0.663708	0.772521	0.485373	0.689693	0.906373	0.254381	0.571174	0.670819	0.347935	0.548021	0.891572	2.19342	1.91377	1.87349	0.63878	1.31059	0.593071	1.23234	1.55366	1.04787
AC199487.4_FG002	1.08697	1.30586	2.68837	1.43154	2.16433	1.2078	2.04532	1.85838	2.93558	2.13564	2.27599	3.70102	0.363401	1.66958	1.34164	1.15978	0.949902	1.62809	2.32244	2.69345	3.03635	2.07603	1.83483	1.44561	3.31192	3.3898	3.1436
AC199487.4_FG003	1.22284	2.26605	4.12217	2.86308	2.98677	2.70715	4.15662	2.56634	3.84329	3.9477	3.1381	4.53187	1.19922	2.74603	2.19134	2.02962	1.13258	2.01573	2.58049	2.62257	3.35936	2.15588	2.00957	2.22402	4.08214	3.53104	4.19146
AC199526.5_FG002	929.197	575.385	603.54	388.52	432.823	480.498	842.408	545.258	525.391	857.718	505.028	840.17	471.55	267.771	143.466	325.552	377.915	234.483	270.371	223.202	200.334	416.205	420.001	499.514	343.67	325.492	320.123
AC199526.5_FG003	9.18491	10.831	8.51318	6.01246	7.79159	9.70408	5.01433	3.76101	5.15658	2.45922	2.62083	2.49253	9.73916	10.8084	10.6437	11.2499	9.35288	10.6601	10.322	9.56884	9.43205	10.8992	11.9701	10.3046	12.7856	12.1468	13.3977
AC199541.4_FG001	3.28809	0.729745	3.31566	19.8779	7.01243	1.49934	19.4635	22.743	13.268	25.2394	23.8289	23.5657	0.436082	0.351492	0.402491	0.0579892	0.109604	0.658988	0.0645123	0.637922	0.646031	0.279466	0.0873728	0.259469	0.308086	0.353104	0.59878
AC199541.4_FG004	0.163046	0	0.179225	0.613517	0.216433	0.0416484	0.791737	1.19467	0.598704	1.35904	1.51733	1.54839	0	0	0	0	0	0	0	0	0	0.0399237	0	0	0	0	0.0748475
AC199541.4_FG007	0.788054	0.230446	0.268837	0.654418	0.562726	0.374836	2.1113	1.81413	1.64161	3.26818	3.27604	3.85209	0.690463	0.834792	0.536655	0.579892	0.767229	0.658988	1.09671	1.0632	0.83984	0	0.0873728	0.148268	0	0.0706209	0.149695
AC199571.3_FG001	0	0.0384076	0.0896125	0.0409011	0.0432866	0	0	0.132742	0.115878	0.129433	0.0344847	0.0755311	1.0902	0.702983	0.626098	0.637882	0.840298	0.697752	1.22573	0.850563	1.80889	0.0399237	0	0.037067	0	0	0.0748475
AC199571.3_FG003	0.0815228	0	0	0	0.0432866	0	0	0	0.019313	0	0.0344847	0.0377655	0	0	0.0447213	0	0	0.19382	1.41927	0.992324	1.09825	0	0	0	0	0.0706209	0
AC199571.3_FG004	2.58156	2.9958	2.41954	3.5993	1.99118	2.37396	2.73809	3.36279	2.70382	4.1742	2.89671	3.17231	1.70799	2.98768	2.59383	1.97163	2.7401	2.20955	3.93525	4.39458	4.00539	2.71481	3.23279	2.66882	2.38767	3.53104	1.4221
AC199703.3_FG003	0.434789	0.230446	0.896125	1.67695	0.735872	0.291539	2.90303	2.83182	2.41413	2.91224	3.06913	2.68135	0.472422	0.527237	0.536655	0.115978	0.328812	0.271348	0.322562	0.425282	0.581428	0.0798475	0.0873728	0.0741339	0	0.141242	0
AC199705.3_FG008	1.71198	2.41968	1.25457	2.16776	2.16433	1.33275	1.48451	2.30085	2.10512	2.03856	1.68975	2.03934	1.92603	1.51581	2.01246	1.15978	1.53446	3.48876	3.29013	2.76433	3.10095	2.07603	1.66008	1.03788	2.07958	2.68359	1.94604
AC199765.4_FG008	10.8697	9.67873	6.63132	3.23119	5.54068	6.41386	12.2719	7.38928	6.02566	19.7708	11.4834	20.5067	11.3745	4.6353	3.26465	6.61077	6.50318	5.23314	4.38684	5.17426	4.00539	5.5494	3.66966	4.41097	7.47108	7.41519	6.73628
AC199782.5_FG001	37.9896	53.1562	39.4295	27.1174	38.7848	44.6055	24.049	20.6634	22.2293	29.3812	26.7601	27.871	52.4025	32.7546	37.9236	47.0293	46.0703	44.8887	58.8352	40.5435	37.0176	55.494	53.2974	50.3369	59.7687	53.8131	47.6779
AC199782.5_FG002	57.7453	76.1624	56.5455	45.9319	61.467	72.385	41.8301	39.557	42.2762	42.7128	45.0025	41.8442	63.0865	58.4135	70.2571	75.7919	72.2656	79.6213	87.8658	74.1408	64.7969	81.9235	77.2375	74.8011	90.1921	90.1829	86.7483
AC199782.5_FG003	4.21201	3.84076	3.49489	4.66273	3.72265	4.20649	6.46585	5.88487	5.89047	7.28059	5.65548	6.30685	4.7969	4.81104	5.23239	4.23321	4.49377	2.09326	2.45147	3.33137	2.77793	5.07031	5.94135	4.96697	3.9281	3.74291	4.04177
AC199826.4_FG003	0.815228	0.422484	0.985737	1.06343	0.995591	0.666375	1.48451	1.63715	1.87336	2.03856	1.86217	1.96381	1.70799	2.24076	1.11803	0.927828	1.82674	1.5118	1.5483	1.48849	1.61508	0.399237	0.436864	0.333603	1.84852	1.55366	1.72149
AC199843.4_FG007	0.38044	0.153631	0.627287	0.940726	0.12986	0.374836	1.08864	0.707955	0.579391	0.485373	0.896601	1.0952	0.145361	0.549206	0.491934	0.231957	0.365347	0.658988	0.774148	0.992324	1.22746	0.439161	0.349491	0.185335	0.847236	1.27118	1.19756
AC199961.4_FG001	1.19567	0.65293	2.41954	2.20866	1.42846	1.99912	2.27624	2.74332	2.80039	2.29743	4.58646	5.43824	0.545102	1.80139	1.52052	0.75386	0.767229	2.13202	4.64489	4.81986	5.81428	1.6768	1.39796	0.111201	3.15788	3.3898	2.91905
AC199961.4_FG004	0.516311	0.384076	0.806512	1.75875	0.952305	0.541429	0.461846	2.30085	1.83474	0.647163	1.31042	1.81275	0.0363401	0.395428	0.313049	0	0.584555	0.348876	0.967685	1.34672	1.42127	0.838398	1.22322	0.296536	2.23362	2.40111	3.44299
AC200045.3_FG006	0.543486	0.384076	0.896125	0.531714	0.649299	0.583078	0.857715	0.707955	1.15878	0.453014	0.862117	1.0952	0.218041	0.681015	0.626098	0.347935	0.438416	0.736516	2.58049	2.40993	2.1319	1.19771	0.698982	0.148268	1.38639	1.05931	1.12271
AC200057.4_FG007	9.78274	10.2932	8.24435	8.13932	8.26774	8.91276	10.8864	8.49546	7.97628	11.0665	10.8282	13.7844	9.66648	9.49027	9.57035	11.1339	9.60863	12.9859	11.0961	12.404	12.4684	10.3802	8.6499	9.97101	11.1681	13.8417	12.6492
AC200099.4_FG006	0.135871	0	0.0896125	1.18613	0.519439	0.124945	1.55048	2.07962	1.46779	1.19725	1.62078	1.66168	0	0.0219682	0	0	0.0365347	0.077528	0	0.0708803	0.129206	0	0	0	0	0	0
AC200210.1_FG006	9.89144	9.90917	10.2158	11.9022	10.7351	8.70452	8.24726	9.42465	8.55567	7.83068	9.06947	8.49725	2.32577	8.30399	10.0623	8.00251	7.85496	7.17134	8.77368	8.71827	8.65682	9.94101	7.86355	8.7478	10.3209	12.288	10.1044
AC200287.4_FG006	2.09242	2.38127	1.88186	1.51334	1.99118	1.83253	2.17728	1.81413	1.9313	1.71498	2.17253	2.26593	0.944843	2.08698	2.77272	2.02962	1.82674	3.29494	2.83854	2.19729	2.71333	2.63497	3.8444	1.89042	2.84979	2.75422	4.11661
AC200753.3_FG003	1.00545	0.960191	0.268837	1.02253	0.909018	0.749672	1.25358	1.28317	0.927025	2.3945	1.82769	2.34146	0.981184	0.175746	0.313049	0.811849	0.219208	1.78314	1.41927	1.48849	2.26111	0.918246	0.698982	0.963741	2.69575	1.97739	2.32027
AC200754.4_FG004	0.163046	0.192038	0.985737	1.06343	0.606012	0.499781	0.824726	1.01768	1.08153	0.323582	0.586239	0.642014	0.0363401	0.197714	0.134164	0.115978	0.146139	0.542696	0.709636	0.637922	0.775237	0.31939	0.174746	0.037067	0.231064	0.635588	0.374238
AC201815.4_FG001	3.96745	5.37707	4.57024	3.43569	3.41964	5.45594	2.57314	3.14155	3.05146	1.97385	2.10356	2.15264	3.16159	3.91034	6.08209	6.20485	4.60337	4.88426	4.12879	4.53634	4.26381	5.46955	4.98025	5.26351	6.62385	4.94346	4.79024
AC202011.3_FG010	0.706531	0.499299	0.448062	1.39064	1.03888	0.666375	1.08864	2.25661	1.42916	2.49158	1.86217	2.60582	0.10902	0.219682	0.0447213	0.115978	0.0730694	0.19382	0.387074	0.354401	0.323016	0.399237	0.611609	0.333603	0.847236	1.12993	1.04787
AC202073.4_FG001	17.31	9.14102	20.7005	10.1026	10.7351	9.03771	15.9997	10.5751	12.9204	18.7354	14.4146	19.6759	6.97731	13.9718	11.0014	9.62621	12.7871	14.4202	10.58	11.0573	13.2436	8.7433	11.9701	10.6753	11.5532	12.0762	12.3498
AC202107.3_FG001	0.326091	0.422484	0.448062	0.73622	0.25972	0.291539	0.923693	1.10618	0.753208	0.938387	0.931086	1.17073	0.218041	0.24165	0.178885	0.289946	0.219208	0.19382	0.645123	0.354401	0.193809	0.359314	0.174746	0.222402	0.385107	0.706209	0.449085
AC202110.3_FG004	4.37506	2.61172	3.40527	3.6402	3.5495	3.24858	5.21227	4.24773	4.96345	4.62722	4.17264	5.43824	4.36082	3.44901	2.86216	3.7693	3.43426	3.17865	3.09659	3.68577	4.58682	2.71481	2.62118	2.63175	2.38767	2.82484	4.64055
AC202144.5_FG001	1.33154	1.03701	1.25457	1.59514	1.6016	1.33275	1.71543	1.37166	1.52573	1.42376	1.17248	1.28403	1.48995	1.55974	1.4758	1.04381	1.42485	1.5118	1.41927	1.34672	1.09825	0.758551	1.31059	1.00081	0.385107	0.847451	0.449085
AC202181.3_FG010	8.53272	9.67873	10.395	12.393	9.39319	10.537	14.4822	10.1768	11.9161	8.28369	8.69013	7.66641	4.4335	9.70995	8.27344	6.72675	5.55327	6.12471	3.87074	5.67042	8.01079	10.7794	9.69838	10.7865	9.39662	11.2287	13.0983
AC202185.4_FG004	4.07614	3.07261	1.88186	1.51334	1.51503	3.79001	3.2989	2.25661	1.3326	10.0957	5.44858	8.91267	9.41209	1.97714	0.626098	3.18941	3.43426	7.63651	8.51563	6.73362	4.71603	2.63497	2.97067	3.74376	19.4094	13.8417	11.6014
AC202432.3_FG006	7.90772	6.41408	8.15473	6.13517	7.48858	7.12188	6.26791	7.25654	7.84109	6.05098	6.58657	6.53344	4.39716	7.73281	8.94425	6.37882	7.85496	6.74494	7.03184	7.37155	8.91523	7.66536	7.16457	5.85658	7.77917	9.25134	8.30808
AC202435.3_FG001	13.4241	16.5153	15.951	68.0594	34.0233	32.3608	87.5199	86.2377	76.0354	51.9672	51.4511	55.3643	6.68658	17.7284	24.6414	22.6158	8.73179	5.07808	5.35452	9.49796	7.10634	8.82314	6.55296	6.07898	3.77405	3.67229	5.31417
AC202439.3_FG006	1.08697	0.345669	0.7169	2.74037	1.86132	0.291539	4.61846	4.55746	4.88619	5.66268	7.37972	6.38238	0.872163	0.461333	0.223606	0.173968	1.7902	0.271348	0	0.141761	0.258412	0.279466	0.262118	0.111201	0.154043	0.141242	0.149695
AC202549.3_FG008	1.11415	0.422484	0.896125	1.39064	0.735872	0.832968	0.857715	1.06193	1.23603	1.19725	1.44836	0.944139	0.472422	0.878729	0.804983	0.695871	0.876833	1.55056	1.09671	1.63025	1.74428	0.479085	0.436864	0.778406	1.00128	0.77683	1.5718
AC202707.3_FG002	1.14132	1.19064	0.985737	1.26793	0.995591	0.916265	0.527824	0.973438	1.10084	0.258865	0.448301	0.302124	1.23556	1.62565	2.728	0.811849	1.13258	1.82191	1.35476	1.77201	1.55047	1.03802	1.13585	0.704272	0.53915	0.77683	0.748475
AC202864.3_FG002	3.36961	5.64592	1.97147	5.07174	3.41964	6.03902	3.03499	3.31854	3.39909	1.03546	2.44841	1.66168	4.10644	2.21879	3.98019	3.59533	3.39773	6.20224	5.93513	5.10338	4.71603	3.91253	2.79593	3.22483	5.23746	5.72029	4.71539
AC202915.3_FG002	24.1851	28.3832	21.6862	18.9372	23.5046	21.9071	17.4512	16.5042	20.6263	21.0975	20.7598	21.9795	34.1234	19.2442	19.7221	23.3697	37.4846	10.7764	11.0316	7.65507	8.52761	39.2051	32.59	33.1008	9.62768	9.60444	7.03567
AC203031.3_FG002	16.7665	17.5139	18.6394	17.383	16.016	20.6993	14.3502	12.2122	10.5642	12.9756	10.2419	11.2164	16.4257	15.9489	16.4574	19.6583	17.4271	16.0095	17.1603	15.4519	13.3728	16.6083	22.979	18.4223	17.792	15.2541	14.3707
AC203048.3_FG001	4.26636	5.0314	4.92869	6.05336	6.53627	3.45682	5.44319	3.67252	5.36902	4.9508	5.34512	5.55154	0.799483	4.89891	5.94793	5.393	3.69	5.46572	5.03196	5.67042	7.04174	4.95054	4.28127	5.48591	3.38894	4.66098	6.73628
AC203093.3_FG001	0.461963	0.844968	0.7169	0.858923	0.649299	0.416484	0.593802	0.752202	0.63733	0.744238	0.689693	0.944139	0.472422	1.384	0.71554	1.27576	0.767229	0.9691	1.29025	0.850563	0.904444	0.479085	0.524237	0.778406	0.924258	1.48304	1.27241
AC203173.3_FG004	867.756	1122.43	1062.09	859.332	1035.76	1261.57	705.701	575.302	596.714	572.416	603.206	532.041	644.601	778.158	902.296	1220.44	933.827	933.515	1127.87	915.277	880.928	1068.12	1340.91	1205.57	1374.83	1127.46	1081.25
AC203307.4_FG001	3.66853	2.72694	3.67411	2.94488	2.77034	3.12363	3.10097	1.76989	2.97421	2.71809	3.24156	3.17231	3.45231	3.49295	2.9516	3.71131	3.5804	4.80674	4.38684	5.7413	6.07269	3.23382	2.44644	3.18776	4.39022	6.28526	4.79024
AC203366.4_FG001	23.0438	22.7373	25.9876	27.4037	24.8032	17.2841	20.6511	17.6989	21.8817	23.7185	25.76	28.1353	3.99741	21.5289	26.2514	21.9199	18.6692	20.5837	22.1277	25.8713	25.2598	20.3212	22.8043	21.4247	17.6379	22.0337	20.3585
AC203394.3_FG004	2.09242	2.15083	2.1507	1.71785	1.81804	2.5822	0.824726	1.46016	1.4871	1.10018	0.896601	0.717545	1.63531	1.73549	0.939147	1.79767	2.19208	2.82977	2.90305	3.04785	3.55317	3.1939	2.62118	2.29815	3.31192	3.0367	2.61966
AC203424.3_FG001	38.6418	42.0564	34.1423	29.4897	34.7591	44.8137	28.4695	29.6899	30.5725	29.7695	29.2085	28.9662	56.9086	41.5199	35.4192	48.1311	47.7143	37.4073	43.8684	37.9209	38.245	41.9199	42.7253	42.6641	46.9061	42.0194	39.8937
AC203535.4_FG001	246.878	288.672	292.405	187.941	265.13	281.418	137.432	163.759	147.957	129.044	132.662	130.518	211.79	227.195	241.092	277.247	272.439	208.744	265.404	233.905	210.929	322.903	376.14	325.522	304.081	297.667	265.409
AC203535.4_FG002	28.3428	26.4629	21.0589	24.9906	30.6469	21.2823	26.7541	27.92	27.2893	27.4074	30.3465	30.7034	21.2953	21.4849	24.1942	25.1673	19.5095	20.0798	15.87	22.6817	20.673	20.6006	16.7756	20.1274	21.7971	21.5394	21.7058
AC203535.4_FG004	2.63591	4.14803	2.06109	4.04921	3.11663	3.12363	1.15462	1.54865	1.68023	1.94149	1.06902	0.490952	2.54381	2.04304	1.56524	2.89946	2.48436	6.70617	6.51574	7.86771	6.58952	4.83077	2.79593	2.29815	9.3196	9.32196	7.33506
AC203570.4_FG005	6.84792	6.56771	7.43783	6.62598	7.22886	5.62254	7.45552	6.59283	7.10719	8.54256	6.27621	8.38395	7.23169	8.12824	6.43986	6.08887	7.19734	7.40392	7.48343	8.78915	8.72142	6.78703	7.25194	6.00485	6.16172	7.7683	7.33506
AC203571.3_FG001	0.76088	0.883376	0.537675	0.654418	0.952305	0.999562	2.7051	0.973438	1.37122	2.68573	1.82769	2.03934	1.0902	1.62565	0.939147	1.1018	0.657625	1.27921	0.83866	1.98465	1.61508	0.63878	0.349491	1.18614	1.30937	1.55366	1.87119
AC203748.3_FG002	0.135871	0.115223	0.448062	0.286308	0	0	0.362879	0.265483	0.115878	0.161791	0.275877	0.151062	0.181701	0.439364	0.178885	0.0579892	0.219208	0.77528	1.09671	1.13408	1.22746	0.439161	0.436864	0.0741339	0.231064	0.564967	0.374238
AC203752.5_FG002	20.5166	27.6535	27.1526	17.0149	25.7555	25.4055	15.5048	15.9732	16.2229	13.5257	14.4146	14.011	11.6288	21.2433	29.6055	27.4289	24.4782	22.5994	19.9343	19.7047	19.8978	30.6215	34.687	30.3949	25.3401	23.0224	23.8015
AC203753.4_FG006	0.38044	0.537707	0.35845	3.06758	1.86132	0.624726	2.27624	2.38935	1.87336	4.40071	7.55214	4.30527	0.145361	0.175746	0.0894425	0.115978	0.255743	0.38764	0.709636	0.141761	0.387619	0.718627	0.262118	0.333603	0.385107	0.494346	0.59878
AC203754.4_FG008	16.9024	28.268	23.2992	14.5608	26.6212	24.4893	11.6451	11.7697	12.09	11.1959	14.7594	9.89457	11.9196	22.7371	31.5732	28.8206	30.7622	20.8163	25.4179	21.902	20.2208	46.7507	48.055	43.739	18.2541	20.7625	24.0261
AC203761.3_FG002	38.832	53.0794	52.6025	34.7659	49.2168	46.0215	25.7314	27.035	29.182	20.0944	27.9671	25.605	18.061	40.773	51.9214	54.3359	40.3343	36.8258	48.9003	43.237	49.4214	45.9522	61.5104	47.038	60.924	50.9177	52.7675
AC203841.3_FG002	7.3914	10.2548	8.42357	8.09842	7.66173	8.62122	7.09264	6.94681	6.89475	4.62722	5.20718	4.53187	6.03246	8.74335	10.0623	11.0759	7.70882	7.52022	8.12855	5.95394	5.94349	10.3802	10.31	8.93314	9.93577	8.40389	9.58048
AC203841.3_FG009	37.6636	39.4062	31.9917	29.5306	35.4517	36.7756	30.8777	33.0969	27.9653	48.9903	36.0365	46.2628	33.7963	32.1395	35.6429	38.9688	37.8134	40.1983	39.3525	34.944	33.7874	45.2735	42.4632	43.5537	44.5954	46.0448	42.0643
AC203862.4_FG002	28.7504	24.0048	27.9591	34.4796	25.972	23.6147	35.1663	32.9199	32.1176	20.7739	27.9671	22.6593	21.5134	31.7441	28.8899	25.2833	28.972	20.7	18.9666	23.5322	30.2343	22.5968	22.1053	23.8341	15.0192	16.3134	22.3794
AC203865.3_FG001	9.53817	6.41408	8.42357	18.4873	11.2545	6.6221	12.3709	13.3626	11.8389	9.09265	11.5179	8.72384	9.30307	8.41383	7.60262	7.0167	8.47605	8.76066	8.64465	10.1359	10.9179	6.14825	5.85398	6.96859	7.70215	9.74568	7.85899
AC203900.3_FG006	0.625008	0.576115	0.896125	0.613517	1.38517	1.45769	0.626791	0.707955	0.772521	0.0970745	0.103454	0.0755311	0.545102	1.49384	2.54911	2.02962	0.62109	0.9691	0.709636	0.283521	0.83984	1.03802	0	0.630138	0.924258	0.77683	1.34726
AC203966.5_FG002	1.92937	1.9972	2.8676	3.27209	2.85691	3.12363	2.57314	3.8495	3.01283	3.26818	2.72429	3.2856	2.21675	2.81193	2.59383	2.49354	2.15555	3.10112	3.29013	2.48081	4.52222	2.5152	2.44644	1.44561	3.69703	3.31918	3.36814
AC203966.5_FG003	10.2175	13.1354	7.97551	2.69947	7.44529	13.0776	8.54416	2.92031	3.76604	5.92154	5.27615	5.21165	19.769	10.5667	8.49704	14.0914	12.4218	8.7219	8.77368	12.7584	8.72142	10.4999	9.08677	10.1934	9.08853	11.5818	14.0713
AC203966.5_FG005	2.36416	3.34147	1.61302	1.67695	2.38076	4.33144	1.05565	0.796449	0.791834	1.13254	1.06902	2.00157	3.77937	2.43847	2.19134	3.30539	4.01882	2.40337	3.03208	2.55169	1.48587	6.74711	4.45601	5.33764	3.15788	2.40111	1.49695
AC203972.3_FG001	0.163046	0.192038	0.268837	0.409011	0.216433	0	1.48451	1.06193	1.25535	3.75355	3.06913	6.83556	0.399741	0.153778	0.268328	0.115978	0.401882	0.542696	0.258049	0.212641	0.193809	0.119771	0	0.037067	0.616172	0.635588	0.29939
AC203985.4_FG001	0.217394	0.0768153	0.537675	1.14523	0.432866	0.166594	2.37521	1.41591	0.618017	0.614805	1.58629	0.981904	0.0726803	0.175746	0.0894425	0.289946	0.365347	0.232584	0.451586	0.567042	0.516825	0.279466	0.436864	0.259469	0	0.282484	0
AC203985.4_FG005	43.9952	52.7721	38.4437	34.1933	39.1744	54.4345	24.6428	28.4509	25.5704	21.6153	20.5184	18.3163	53.3837	38.1368	42.5299	48.537	44.3166	45.0825	52.0614	43.7331	36.4362	61.6023	53.4721	56.6383	58.2282	57.6267	43.4864
AC203989.4_FG001	71.6042	52.2344	41.1321	108.061	60.1251	34.6515	33.088	66.946	45.2697	76.9801	49.2441	79.1944	84.1637	5.82158	13.8636	14.0334	126.739	0.077528	0.193537	0.425282	0.0646031	77.6916	106.944	56.8237	1.30937	1.55366	0.449085
AC204050.4_FG006	1.41306	5.45389	2.24031	10.3889	4.63166	7.8299	7.68644	12.0795	7.8604	2.71809	2.96568	2.87018	1.16288	0.966602	1.92301	2.20359	1.38832	0.038764	0	0.0708803	0.0646031	1.07794	2.18432	0.667205	0	0	0
AC204070.3_FG004	2.82613	2.88057	2.50915	3.02668	3.50621	1.95748	3.06798	2.92031	3.80467	5.14495	4.89682	5.62707	1.12654	2.32863	3.13049	2.78348	2.04594	3.72134	4.83842	4.25282	4.32841	2.43535	2.00957	2.40935	2.46469	3.31918	3.44299
AC204212.4_FG001	4.29354	1.03701	5.37675	42.2917	20.4313	2.83209	10.4905	30.796	26.9996	19.2208	22.2771	17.1078	0.145361	0.109841	0.0894425	0.347935	0.219208	4.18651	9.28977	12.5458	12.2746	0.479085	0.698982	0.704272	5.77661	3.53104	1.4221
AC204277.3_FG006	8.31533	6.79815	8.69241	8.22112	6.88257	7.12188	8.4122	8.36272	9.13506	10.3546	9.34534	10.5744	9.33941	7.09574	6.52931	7.65458	7.01466	8.87696	6.96733	7.93859	10.7887	8.5836	7.16457	7.00566	9.01151	8.89823	8.08353
AC204292.4_FG002	8.88599	11.5223	10.2158	10.2253	10.3022	11.8698	9.59981	9.15916	10.1587	6.56871	8.1039	8.08183	8.50359	12.2143	13.1481	13.3955	10.7047	9.45842	7.61245	8.64739	8.65682	9.18246	9.34889	9.11847	9.24258	7.06209	7.63445
AC204298.3_FG006	2.30981	1.42108	2.41954	1.71785	2.20762	2.20737	2.17728	2.07962	2.221	1.29433	1.55181	2.03934	1.05386	2.39454	2.63856	1.73968	1.57099	1.66685	3.6772	3.89841	4.1346	2.3555	1.9222	1.03788	2.69575	2.33049	2.39512
AC204300.3_FG003	0.407614	0.537707	0.448062	0.73622	0.865732	0.416484	0.461846	0.840696	0.656643	0.226507	0.413816	0.490952	0.181701	0.61511	0.71554	0.347935	0.438416	0.426404	2.06439	2.19729	1.80889	0.758551	0.174746	0.185335	1.38639	1.62428	2.54482
AC204311.4_FG004	1.16849	1.15223	1.52341	1.43154	1.12545	1.16616	1.38554	1.23892	1.64161	1.29433	1.89666	2.60582	0.363401	1.18628	1.16275	0.521903	0.767229	2.01573	3.09659	4.04017	3.48857	1.87642	0.873728	0.556004	2.69575	2.47173	2.39512
AC204359.3_FG005	15.1361	13.8652	12.725	11.1251	12.8994	12.203	25.5665	16.8139	16.5513	28.281	26.3118	29.3816	14.8995	12.5878	10.7331	12.9316	12.8237	11.823	10.322	14.4596	10.0781	10.5399	10.1352	11.5649	11.1681	9.67506	12.9486
AC204381.3_FG001	0.326091	0.230446	0.268837	0.409011	0.303006	0.208242	0.296901	0.707955	0.675956	0.388298	0.344847	0.755311	0.145361	0.527237	0.313049	0.173968	0.474951	0.736516	1.35476	1.55937	1.35667	0.758551	0.174746	0.185335	1.61745	0.77683	0.89817
AC204472.3_FG002	0.923926	1.92038	0.7169	0.613517	1.03888	1.08286	1.41853	0.973438	1.3326	0.841312	0.827632	0.793077	2.32577	1.8673	2.86216	1.50772	2.00941	1.89944	1.80634	2.12641	0.904444	1.6768	2.09695	1.51975	1.54043	1.41242	1.87119
AC204502.4_FG006	0.461963	0.115223	0.448062	1.06343	0.346293	0.749672	1.41853	0.840696	1.00428	1.52083	1.37939	1.69945	0.508762	1.16432	0.626098	0.579892	0.913368	0.38764	0.322562	0.637922	0.775237	0.199619	0.262118	0.148268	0.154043	0.211863	0.29939
AC204515.4_FG006	0.217394	0.192038	0.0896125	0.245407	0.303006	0.0416484	0.560813	0.929191	0.811147	1.0031	1.17248	1.35956	0.0363401	0.0878729	0.0447213	0.0579892	0	0.310112	0.0645123	0.354401	0.193809	0	0.0873728	0.037067	0.0770215	0.0706209	0.0748475
AC204530.4_FG002	46.5767	63.1422	53.6779	35.175	55.4068	64.7633	25.2036	30.0881	29.3365	20.1591	23.7944	20.6955	42.2999	48.8134	65.8744	70.8628	62.9858	46.2455	55.6741	46.3557	42.8965	75.8551	77.9365	69.9824	65.7763	64.0532	62.8719
AC204530.4_FG003	0.978274	0.307261	0.448062	1.02253	0.649299	0.166594	3.13396	2.03537	2.10512	1.22961	3.03465	1.73722	0.254381	0.395428	0.804983	0.289946	0.438416	0.116292	0.0645123	0.212641	0.323016	0.439161	0.262118	0.407737	0	0.211863	0.0748475
AC204530.4_FG006	7.66315	9.10261	7.52745	7.4031	6.88257	8.16309	5.24526	4.20348	5.42696	3.07403	2.82774	2.49253	4.17912	5.51402	6.3057	6.78474	7.67229	5.54325	5.7416	5.81218	5.87888	6.58742	7.07719	7.11686	4.46725	4.87284	5.83811
AC204539.4_FG001	0.543486	0.230446	0.627287	1.10433	0.432866	0.249891	0.824726	0.884943	1.13947	1.22961	1.06902	1.01967	0.218041	0.505269	0.536655	0.347935	0.292278	0.348876	0.580611	1.41761	0.581428	0.239542	0.436864	0.37067	0.385107	0.564967	0.823323
AC204539.4_FG002	1.98372	1.95879	2.24031	4.17191	2.20762	2.04077	3.95868	4.02649	3.41841	3.72119	4.34507	4.72069	0.944843	3.14146	1.74413	1.73968	2.04594	2.79101	2.12891	1.70113	3.03635	1.95626	1.22322	1.77921	1.61745	1.48304	2.54482
AC204539.4_FG003	4.18484	3.22624	4.57024	7.4849	5.4974	3.33187	8.24726	9.07067	7.82177	9.99867	8.5522	9.47915	2.50747	4.65726	3.80131	4.75512	4.31109	4.22528	4.51586	5.17426	4.58682	9.78131	11.7953	10.1193	11.1681	12.9236	14.6701
AC204662.3_FG005	0.298917	0.384076	0.268837	2.00415	0.952305	0.916265	1.88037	2.43359	2.24031	1.03546	2.34496	1.88828	0.254381	0.439364	0.402491	0.115978	0.219208	0.310112	0.129025	0.354401	0.516825	0.159695	0.0873728	0.037067	0.154043	0.0706209	0.523933
AC204711.3_FG002	2.79895	2.22764	2.1507	0.981627	1.08216	1.79088	1.8144	0.663708	0.675956	2.23271	1.31042	1.81275	1.67165	0.900697	0.983868	0.579892	1.57099	4.80674	3.74171	4.89074	3.94079	2.11596	2.53381	1.63095	5.77661	6.0734	7.63445
AC204711.3_FG003	7.30988	7.14382	6.36249	4.49912	4.32866	1.12451	0.725759	1.81413	1.9313	3.33289	1.10351	2.79465	29.4355	2.50438	1.69941	2.49354	27.6568	0	0.129025	0	0	7.54559	10.31	6.11605	0.385107	0.423725	0
AC204712.3_FG002	16.9024	22.4685	17.116	16.8513	21.903	24.4893	8.51117	12.0352	9.42476	5.63032	6.31069	5.28718	27.7639	17.2451	17.7096	24.6454	20.3498	17.8702	21.16	17.9327	13.5021	24.9523	26.6487	21.3135	28.1899	24.0817	18.3376
AC204763.2_FG001	15.1361	17.8211	13.7107	8.95734	12.683	21.0325	9.26992	8.6282	7.59002	2.20036	3.31053	2.03934	22.4219	32.7766	33.3621	32.8799	24.6244	18.1416	11.2897	16.3025	18.6057	17.1273	17.0377	18.4223	8.85747	11.2287	19.5352
AC204868.3_FG004	2.7446	2.5349	1.52341	0.940726	1.25531	2.5822	0.758748	1.06193	1.0429	0.873671	0.758663	0.981904	1.99871	3.14146	2.728	2.89946	2.48436	1.89944	2.90305	2.55169	2.58412	2.59504	2.27169	2.59469	2.84979	2.04801	3.06875
AC204891.4_FG001	3.42396	3.80236	4.03256	4.41732	3.46293	4.83122	5.4102	5.17692	5.31108	5.20967	7.27626	6.08025	3.12525	4.7012	4.02491	3.42136	3.54387	3.79887	3.1611	2.12641	2.97174	3.15397	4.19389	3.11363	3.08086	2.96608	4.26631
AC205008.4_FG002	6.30443	5.22344	5.64559	6.21697	4.71824	4.78957	3.06798	4.29198	4.26818	2.58865	2.34496	1.58615	6.10514	8.74335	7.73678	6.95871	6.02823	6.08595	3.87074	6.02482	5.68507	6.46764	5.85398	7.59873	5.69959	5.86153	7.40991
AC205033.4_FG004	1.19567	1.19064	1.70264	2.41317	1.51503	1.12451	2.63912	3.53977	2.51069	2.3945	2.86223	2.68135	0.763143	1.49384	1.43108	1.04381	0.657625	1.27921	1.35476	1.63025	2.0027	1.07794	0.873728	0.518938	1.15532	1.27118	0.59878
AC205035.3_FG004	0	0	0	0	0	0	0	0	0	0	0	0	0	0	0	0	0	0.77528	2.38696	2.83521	3.81158	0	0	0	0	0	0
AC205057.3_FG002	14.8915	15.2862	12.725	17.4648	15.4966	15.9513	13.3606	13.2299	13.2294	16.1791	12.8628	13.9355	15.4082	15.1581	16.3233	14.4393	14.7235	11.0865	9.48331	10.9864	10.2073	14.4524	15.7271	14.7156	11.7843	12.3587	11.3768
AC205057.3_FG004	22.147	13.5579	25.7188	35.5431	28.2661	12.3696	41.4672	31.9465	46.8727	77.8214	69.2452	70.0929	8.57627	20.2327	18.291	17.0488	14.6869	26.0882	18.386	21.4058	27.6501	13.7737	15.465	15.494	12.4775	18.5733	19.161
AC205077.3_FG003	17.6633	11.215	19.4459	31.862	21.2537	11.495	36.6178	43.6277	35.845	43.457	41.0712	47.5846	13.3005	24.6703	17.6649	12.4097	17.7193	17.5601	16.4506	21.9729	23.8385	10.1007	10.5721	9.93395	9.24258	7.83892	11.302
AC205122.4_FG003	137.909	84.3048	126.622	248.147	149.901	101.872	216.045	252.607	246.415	235.697	225.323	217.492	147.941	133.391	91.9917	87.3898	87.7564	110.749	106.574	114.117	105.174	73.819	77.7618	79.9534	76.4823	79.5898	80.3862
AC205320.3_FG004	5.13594	7.91197	4.03256	4.98994	5.62726	8.87111	5.08031	6.90256	4.86688	5.3391	5.03476	5.40047	7.23169	4.30577	8.4076	7.71257	7.48961	6.39606	5.80611	6.37922	5.10365	9.98093	10.6595	7.747	8.85747	7.90954	7.85899
AC205324.3_FG003	0.516311	0.691338	0.627287	1.51334	0.995591	0.708023	1.05565	1.5929	0.965651	0.582447	1.13799	1.17073	0.181701	0.834792	0.760262	0.405925	0.401882	1.04663	2.64501	2.33905	2.26111	1.43725	0.786355	0.222402	1.77149	1.97739	2.39512
AC205326.3_FG002	9.18491	8.44968	10.0366	9.20275	9.3499	9.82903	10.5235	12.1237	9.42476	13.8169	11.2075	14.011	8.86699	8.9191	8.67593	9.51023	8.91447	8.87696	7.67697	7.93859	8.3984	9.38208	10.3974	8.45127	9.01151	9.81631	7.63445
AC205362.4_FG002	0.434789	0.460892	0.448062	0.777121	0.25972	0.416484	0.725759	1.37166	0.733895	3.00931	1.96563	3.36113	1.99871	0.219682	0.0447213	1.21777	0.730694	0.620224	0.645123	0.567042	0.452222	0.199619	0	0.630138	1.23234	0.494346	0.89817
AC205376.4_FG003	0.353266	0.384076	0.268837	0.613517	0.303006	0.666375	0.164945	0.398225	0.521452	0.582447	0.551755	0.528718	0.327061	0.593142	0.491934	0.289946	0.365347	1.43427	1.09671	2.26817	1.55047	0	0.262118	0.296536	0.693193	0.353104	1.27241
AC205376.4_FG008	6.35878	6.45248	6.4521	6.78958	7.66173	8.12144	6.33389	6.90256	5.81322	5.98626	6.0693	5.96696	6.83195	6.52456	7.33429	7.0167	5.15139	10.0399	9.87038	6.23746	6.58952	7.78513	9.26151	8.1918	10.86	9.95755	9.73018
AC205419.3_FG001	195.302	138.767	205.929	124.789	134.275	109.993	194.404	146.679	164.489	220.683	214.391	240.529	125.773	181.831	138.189	133.027	174.271	132.805	124.702	127.655	141.158	109.351	138.398	129.734	122.849	136.369	126.268
AC205471.4_FG003	3.15222	0.844968	2.59876	1.26793	0.779159	0.499781	0.890704	1.15043	1.0429	0.71188	1.24145	0.981904	11.3018	0.768888	0.760262	0.289946	11.8007	0.542696	0.129025	0.779683	0.452222	1.23764	2.8833	0.667205	0.462129	0.564967	0.449085
AC205471.4_FG007	2.63591	3.80236	3.5845	6.54418	5.23768	4.49803	13.2286	11.4158	8.61361	27.828	25.6911	34.8954	3.70669	2.81193	1.87829	3.82729	3.4708	1.74438	2.12891	2.48081	1.80889	1.87642	1.57271	1.92748	1.84852	2.11863	1.27241
AC205471.4_FG008	20.8155	21.009	17.564	13.2929	13.5054	27.8211	13.3606	10.3538	12.9011	2.52394	3.65537	3.36113	27.0007	32.9084	28.4427	47.7251	27.0357	19.1494	15.8055	21.4058	19.7686	17.2071	15.6397	18.0887	13.1707	12.853	18.4873
AC205500.3_FG002	4.97289	3.41828	4.65985	5.39895	4.11223	4.62297	5.87205	5.17692	5.87116	4.82137	5.68997	6.34461	0.0363401	0.0659047	0.0447213	0	0.0365347	0.116292	0	0	0.129206	3.55321	3.40754	3.44723	5.0064	4.94346	6.06265
AC205502.4_FG004	5.24464	5.83796	8.06512	10.2662	6.62285	9.2876	4.94835	9.15916	10.3132	1.45612	3.68986	1.47286	0.10902	0	0	0	0	0.38764	0.451586	0.212641	0.452222	0.678703	0.611609	0.296536	1.54043	1.6949	1.5718
AC205521.3_FG003	112.42	98.2468	113.897	139.841	114.406	107.744	111.503	123.007	117.133	91.7031	102.109	87.2384	99.0269	123.527	110.819	107.976	110.225	130.17	115.284	129.498	138.703	91.7048	101.615	104.455	94.9675	103.883	105.161
AC205558.3_FG002	4.45658	1.72834	2.8676	4.33552	3.80922	1.87418	5.37721	6.1946	5.46559	7.57181	6.44863	7.17545	0	0	0	0	0	0	0	0	0	0.918246	1.66008	1.70508	1.61745	1.97739	2.17058
AC205574.3_FG006	49.5659	41.365	39.2503	45.8092	44.6285	36.484	121.037	95.9279	90.0566	109.435	102.144	122.738	34.7048	50.439	44.8107	29.4585	27.401	47.2921	47.094	53.7272	49.4214	39.1253	32.0658	37.1411	61.3861	61.1577	69.7579
AC205608.4_FG004	14.5111	9.64032	12.9938	16.8922	13.4621	8.62122	12.7668	16.1945	13.1135	29.2518	16.7251	21.9795	14.7178	14.6967	11.3592	11.3659	11.4354	14.3427	15.9345	17.7201	17.1844	10.46	11.4458	11.7502	17.4069	14.901	12.4247
AC205664.3_FG001	3.12504	2.41968	3.49489	4.70363	3.59279	3.41517	5.50917	6.01762	5.42696	4.33599	4.89682	5.06058	1.52629	4.02018	4.06964	2.20359	2.92278	3.48876	2.77403	3.89841	4.97444	2.19581	1.66008	2.22402	2.23362	3.10732	3.06875
AC205673.3_FG006	1.9022	1.57471	1.52341	2.41317	1.42846	1.45769	1.94635	2.16811	1.66092	2.42686	2.4829	2.03934	1.52629	1.95517	1.43108	1.44973	2.37476	1.5118	1.99988	2.05553	2.1319	1.63687	2.00957	1.74215	1.54043	1.62428	1.49695
AC205677.3_FG001	60.2182	56.0752	63.6249	52.8442	54.974	47.4792	56.7741	55.3532	51.2568	85.4256	61.0378	74.0582	47.0605	59.7975	54.56	55.9596	52.3177	67.178	72.5764	65.7769	70.5466	48.3077	49.1035	53.1911	66.1614	64.0532	61.0756
AC205703.4_FG001	4.10332	4.14803	3.22605	3.19029	3.07335	4.08154	8.28025	4.42472	5.07933	2.91224	3.44847	3.77655	5.66906	7.40329	6.9318	4.34919	5.95516	5.85336	3.99976	4.60722	4.26381	4.59123	4.63076	5.41178	2.69575	2.82484	2.84421
AC205703.4_FG002	45.7071	37.3706	42.0282	34.5614	36.8802	32.7773	39.9497	42.6543	37.448	56.465	59.4516	62.0866	36.6309	41.454	38.505	35.9533	43.2936	33.9185	33.5464	33.739	37.9866	43.2374	42.8127	47.4086	36.7392	35.6636	33.9059
AC205703.4_FG005	20.897	16.8994	25.5396	21.8821	20.1283	17.4507	18.9357	20.1767	23.3494	19.4149	21.7598	16.9945	22.3855	23.2863	20.6612	18.6145	22.9803	19.8472	17.1603	15.7354	19.0579	19.0037	23.8528	20.7204	14.7881	13.8417	15.3437
AC205703.4_FG006	30.245	30.5725	29.3033	24.3771	24.8465	29.9036	31.1087	24.5572	26.2464	30.2872	21.7943	27.0024	39.5017	33.1061	29.5608	34.0977	27.3645	29.8483	31.611	31.1164	27.9085	27.5474	26.5613	27.133	32.272	33.2624	32.8581
AC205703.4_FG010	42.2288	53.0026	56.0078	64.951	57.4846	45.0636	57.17	53.5391	67.499	66.5284	87.0393	72.8497	19.4056	41.6298	57.914	44.6517	44.7915	43.4932	47.2875	54.1525	58.5304	43.7165	47.0066	41.1073	49.9869	49.1521	47.5282
AC205725.3_FG010	74.376	71.3614	93.8243	88.3873	83.1102	65.5546	98.3733	119.733	124.241	112.898	99.0399	115.185	73.5524	108.259	101.383	67.9054	71.9734	78.6134	61.7383	69.6044	86.6974	61.9616	71.2962	64.0146	47.9074	52.4007	66.5395
AC205730.3_FG001	0.597834	0.230446	0.985737	0.73622	0.649299	1.04121	0.758748	0.884943	0.656643	0.485373	0.758663	1.2085	0.436082	0.439364	0.849704	0.347935	0.657625	1.16292	2.45147	2.33905	2.71333	1.5171	0.786355	0.444804	1.54043	1.76552	1.5718
AC205730.3_FG002	27.2015	27.5767	34.3216	32.271	35.1487	22.4068	25.7314	25.5749	35.4587	25.2717	33.795	32.8183	8.03117	27.0649	31.0813	29.1686	22.5054	30.8174	34.5786	33.4555	38.1804	35.9713	35.9976	34.1387	30.8856	32.415	34.2053
AC205735.3_FG006	3.88592	5.0314	4.48062	3.06758	4.5018	5.62254	2.24325	2.56634	1.58367	1.26197	1.72423	1.35956	3.30695	5.20647	5.0535	5.74093	4.31109	4.18651	4.64489	4.53634	2.90714	5.07031	6.37821	4.81871	5.16044	4.30787	5.68841
AC205853.3_FG014	1.38589	1.11382	0.627287	1.14523	1.81804	1.16616	2.07831	1.06193	1.25535	1.84442	1.51733	2.56806	0.981184	1.84533	1.69941	1.1018	1.53446	1.82191	2.12891	1.84289	2.58412	1.27756	0.9611	1.00081	2.84979	2.61297	2.17058
AC205886.3_FG001	0.516311	1.22904	1.97147	0.777121	0.389579	0.499781	1.31956	0.884943	0.791834	6.92465	3.8278	5.13611	13.9183	22.3637	15.8313	17.2228	11.2162	22.7545	23.6115	29.0609	29.459	0.838398	1.04847	0.85254	0.385107	1.05931	0.374238
AC205982.3_FG014	11.848	10.831	13.2626	13.0475	13.0725	11.0785	15.8677	17.6989	16.1843	14.7877	14.587	14.1998	10.0299	19.2881	17.1282	11.4819	11.6546	17.4826	11.8058	16.9404	19.0579	9.5817	9.26151	9.78568	12.7085	13.3474	14.5953
AC206030.4_FG001	3.77723	1.95879	3.76372	9.65266	5.06453	3.79001	32.8241	16.8139	25.1069	40.383	35.4157	45.9984	0.654122	0.219682	0.223606	0.173968	0.474951	1.27921	1.16122	1.13408	1.35667	0.558932	0.524237	0.85254	2.07958	2.47173	2.39512
AC206031.3_FG007	1.08697	1.34427	0.985737	0.777121	0.606012	1.2078	0.626791	0.486719	0.656643	0.35594	0.413816	0.188828	0.0726803	0.0878729	0.0447213	0.0579892	0	0.232584	0.193537	0.212641	0.323016	1.19771	1.22322	1.22321	2.00256	1.97739	1.34726
AC206165.3_FG019	1.08697	0.998599	1.61302	3.23119	1.90461	0.916265	1.25358	2.25661	1.64161	2.168	2.06908	1.77498	1.23556	0.98857	0.581377	0.75386	1.38832	0.930336	1.61281	2.26817	1.67968	0.998093	1.48534	1.18614	1.77149	1.6949	0.823323
AC206198.3_FG001	0.271743	0.307261	0.448062	0.695319	0.25972	0.333187	0.593802	0.707955	0.424887	0.420656	0.379331	0.113297	0.10902	0.219682	0.134164	0.115978	0.0365347	1.31798	0.774148	2.48081	1.16286	0.159695	0.0873728	0.185335	1.30937	1.62428	1.04787
AC206201.3_FG004	56.7942	55.2686	60.13	66.8324	53.9784	57.1833	49.0877	48.7161	76.5955	40.4801	49.52	42.7506	46.0066	69.0022	56.4382	64.1361	52.9022	14.4202	11.4832	15.4519	16.4738	32.0987	36.7839	36.3627	4.69831	7.90954	8.83201
AC206223.3_FG001	6.549	10.2932	6.81055	4.25372	5.71383	6.99693	5.54216	6.06186	5.90979	6.76286	6.20724	7.7797	9.04869	5.57993	6.48458	9.10431	8.29338	8.56684	8.51563	8.00947	6.97714	8.38398	8.82465	8.82194	10.783	9.53382	8.75716
AC206223.3_FG006	17.0926	12.2904	16.8471	9.48906	14.6309	10.4538	32.4612	10.6636	10.9312	51.1906	34.5881	46.6027	16.4984	15.5315	9.57035	10.0901	12.8602	11.2416	9.67685	9.92324	9.30285	9.02276	8.12567	11.1942	12.2464	11.5818	13.1732
AC206223.3_FG010	18.3155	20.7785	19.3563	12.4748	15.6697	23.573	8.7091	8.67245	8.9033	8.60727	7.4142	7.43981	17.4433	14.1475	15.9655	18.8465	17.4271	20.4286	23.6115	16.8695	16.1508	22.9561	25.5128	23.3522	28.729	27.6128	23.577
AC206259.3_FG002	0.461963	0.460892	1.34419	1.39064	0.995591	0.666375	1.15462	1.41591	0.888399	0.970745	1.48284	2.07711	0.690463	0.659047	0.670819	0.405925	0.62109	0.465168	1.99988	1.63025	2.26111	1.43725	0.611609	0.37067	1.38639	1.76552	0.823323
AC206259.3_FG003	73.8054	63.2574	88.3579	113.623	82.5908	60.8483	119.981	132.476	127.06	144.026	131.318	139.959	57.7081	85.3465	79.5144	68.6592	61.4514	80.164	72.2538	78.5353	86.2452	69.1878	65.2675	65.6827	61.1551	66.878	75.4463
AC206425.3_FG002	13.2339	14.6333	9.23008	0.654418	2.29419	8.12144	0.428857	0.61946	1.40985	0.0323582	0.206908	0.0377655	65.9573	31.3706	8.89953	33.3438	41.2477	11.2416	7.09636	6.52098	6.2665	25.152	28.5709	32.2483	10.0898	10.0282	13.8468
AC206582.2_FG002	1.84785	2.07401	1.61302	2.69947	2.72705	1.16616	2.14429	1.99112	2.08581	1.61791	2.13805	2.03934	0.872163	2.02108	2.1019	2.6675	1.09604	2.82977	3.61269	3.04785	3.81158	3.07413	2.09695	2.11282	3.31192	2.82484	2.9939
AC206642.4_FG001	189.079	258.944	182.003	151.293	227.904	316.028	123.61	120.883	124.125	64.4575	75.2455	58.9898	253.436	181.897	222.936	271.448	236.38	181.571	226.245	164.938	133.341	319.709	311.833	297.796	288.599	252.964	218.181
AC206764.4_FG001	2.58156	4.34006	2.41954	2.41317	2.38076	4.0399	2.54015	2.83182	2.58795	1.97385	2.44841	1.62392	2.54381	3.49295	4.15908	3.71131	3.25159	2.82977	4.45135	4.04017	4.1346	3.75283	4.8055	4.11443	4.92937	4.59036	4.19146
AC206780.3_FG004	2.39134	1.57471	2.24031	2.04506	1.99118	1.3744	2.01233	2.21236	2.6652	2.32979	1.89666	3.17231	1.92603	2.72406	2.19134	1.44973	2.41129	3.45	3.6772	5.3869	5.29746	3.11405	2.70856	2.37229	3.77405	4.51974	4.5657
AC206788.3_FG008	6.08704	10.2548	6.00404	0.572616	4.5018	5.66418	2.21026	0.752202	1.46779	0.744238	1.03454	0.755311	7.44973	4.87695	5.90321	8.98833	8.03763	4.45786	6.64477	3.68577	3.35936	12.8155	10.9216	10.6012	8.2413	8.68637	5.83811
AC206788.3_FG015	3.8044	2.07401	2.41954	1.71785	1.73146	1.12451	2.96901	2.92031	2.91627	1.22961	2.9312	2.45476	4.28814	0.0439364	0.178885	0.115978	5.29753	0.58146	1.29025	1.13408	0.904444	7.26612	9.52363	6.15312	2.54171	2.54235	0.89817
AC206840.3_FG002	10.4621	11.2918	9.58853	10.5116	11.2978	12.203	9.10497	11.4158	9.71445	7.63653	8.20735	7.09992	5.08762	4.72317	5.27711	4.63914	4.01882	4.3028	3.80623	4.3237	3.61777	15.4904	11.7953	13.7518	12.7856	12.3587	10.9277
AC206898.3_FG006	1.41306	2.07401	0.985737	2.49497	2.03447	2.08242	2.1113	1.72564	2.221	1.55319	1.96563	1.66168	1.0902	2.15289	2.37023	1.73968	1.35178	2.59719	2.83854	3.89841	4.1992	2.3555	2.44644	1.22321	2.92682	4.3785	4.11661
AC206901.3_FG005	8.12511	11.8296	8.6028	10.0617	7.53187	12.203	19.4965	12.7874	18.5019	23.9127	20.3115	28.5885	11.8469	8.08431	6.17154	12.5257	12.3122	3.45	1.67732	2.83521	2.71333	4.8707	5.15499	5.52298	2.69575	2.47173	3.44299
AC206951.3_FG017	69.3759	51.5431	66.5821	261.399	97.3082	102.33	221.653	179.113	193.188	67.6933	153.422	88.1826	80.3844	47.4294	57.6904	35.7214	92.6155	24.3438	29.6757	52.3096	38.1158	70.4255	79.7713	52.7463	12.8626	7.55644	5.83811
AC206968.3_FG003	87.6371	99.6678	91.5839	65.5645	99.4293	95.1666	47.0753	56.6806	54.6752	58.6006	51.727	58.4611	66.6478	89.9818	94.8091	98.2917	93.3462	107.376	141.282	114.401	97.3569	114.861	124.331	110.237	123.003	127.471	114.741
AC206989.4_FG002	7.5001	5.56911	9.94698	10.5934	7.05571	5.74748	12.2059	13.0087	11.5492	13.1698	15.6216	13.4445	8.21287	9.24862	7.51317	5.74093	7.48961	7.67527	5.99965	6.87539	7.42936	5.86879	8.0383	6.59792	5.77661	5.57905	6.06265
AC207043.3_FG002	1.57611	0.499299	1.88186	4.00831	2.12104	1.49934	17.8141	9.24766	7.22307	11.0018	6.37966	10.0079	1.0902	0.856761	0.670819	0.347935	1.02297	0.116292	0.129025	0.0708803	0.193809	0.279466	0.349491	0.185335	0.0770215	0.211863	0
AC207205.3_FG004	0.815228	0.691338	0.896125	0.409011	0.822445	0.624726	0.461846	0.752202	0.540765	0.291224	0.0689693	0.188828	0.908503	0.98857	1.11803	0.637882	0.876833	0.930336	1.09671	1.34672	1.55047	0.678703	0.786355	0.778406	1.38639	1.6949	1.72149
AC207225.3_FG003	3.09787	2.84217	3.85334	5.80796	4.89138	3.20693	4.98134	5.39815	6.00635	3.9477	4.82785	4.56963	1.74433	4.26184	4.47213	4.00126	4.34763	3.99269	5.7416	7.15891	7.55856	4.07222	4.89288	4.18857	3.00384	3.74291	3.74238
AC207260.3_FG003	3.47831	2.26605	2.95721	5.93066	3.41964	3.29023	6.69677	7.61051	7.12651	5.3391	5.20718	6.23132	3.08891	5.1845	4.56157	3.71131	2.70357	3.91516	2.83854	4.25282	5.10365	2.59504	2.70856	2.26108	2.61873	2.82484	4.11661
AC207265.3_FG002	19.7557	20.6249	22.2239	25.1542	22.7687	20.3244	37.4755	33.5836	33.7592	44.9779	51.0028	52.834	15.9533	20.8918	20.2587	21.514	20.9344	15.1567	15.612	17.153	15.4401	19.9619	17.2124	19.2748	19.4864	19.4207	19.3855
AC207321.3_FG003	0.353266	0.384076	0.537675	0.531714	0.649299	0.708023	0.69277	1.15043	0.598704	0.485373	0.620724	1.2085	0.181701	0.483301	0.447213	0.231957	0.219208	0.38764	1.35476	0.708803	1.93809	0.998093	0.524237	0.518938	0.53915	1.3418	1.34726
AC207342.3_FG007	10.9241	10.8694	10.8431	10.1026	12.3367	12.7444	15.3399	11.7697	11.7037	9.25444	10.8972	11.594	11.1201	12.2363	13.4164	12.9316	12.4583	12.9859	11.6122	11.6952	13.3082	12.2566	13.6302	11.9356	11.9383	11.2287	11.0774
AC207342.3_FG008	15.0546	7.68153	14.4276	41.2283	17.3146	9.2876	58.7535	51.0612	50.0207	50.8023	67.1071	67.1471	7.08633	7.75478	4.69573	2.55153	5.58981	5.42696	4.58037	7.51331	5.55587	1.5171	1.31059	1.77921	4.3132	4.44912	2.9939
AC207347.3_FG005	11.8208	10.5237	12.725	14.888	12.1635	10.4954	14.0203	13.6281	14.6393	20.3533	18.3458	20.129	10.793	13.0272	10.6884	11.7138	13.0429	10.9702	11.3542	10.5612	14.0189	10.46	8.12567	10.1563	9.3196	8.61575	8.45777
AC207533.2_FG002	4.37506	3.95599	6.09365	3.6402	4.06894	3.58176	4.32156	2.69908	3.53428	2.84752	3.65537	3.85209	0.981184	5.31631	5.63488	5.10305	3.87268	3.95393	5.03196	6.02482	6.07269	4.55131	3.75703	4.52217	3.31192	5.22595	4.416
AC207628.4_FG003	5.00007	6.64452	4.3014	4.17191	6.36313	8.62122	3.69477	4.07074	4.21024	1.90913	2.41393	1.39733	5.95978	6.87605	7.73678	8.52442	7.27041	4.3028	4.90294	5.52866	4.78063	6.10833	4.98025	5.33764	4.39022	4.44912	4.5657
AC207628.4_FG005	2.93482	4.18643	3.04682	1.75875	3.46293	4.78957	1.05565	1.63715	1.64161	0.323582	0.620724	0.302124	3.12525	3.69066	4.02491	4.75512	4.05535	2.51966	2.64501	1.91377	2.32571	3.91253	4.98025	3.55843	3.46597	3.17794	4.49085
AC207628.4_FG009	63.615	46.6653	72.3173	131.865	91.5944	31.6111	130.933	146.679	137.316	218.903	179.182	230.483	75.2604	44.1781	51.7425	26.0372	101.384	30.8561	24.6437	36.716	42.1858	46.7906	63.7821	41.1814	15.0962	20.9744	18.1131
AC207628.4_FG010	1.33154	2.30446	0.627287	0.981627	1.6016	1.08286	0.593802	0.663708	0.714582	0.938387	0.413816	0.604249	1.70799	1.16432	0.71554	1.91364	1.27871	2.51966	2.06439	3.33137	2.51952	1.99619	1.66008	1.40854	2.38767	2.40111	1.72149
AC207628.4_FG011	110.762	116.26	110.761	112.519	107.827	108.286	70.6625	88.8926	101.162	70.5084	80.5217	74.2848	92.5583	121.418	118.646	122.241	126.995	145.249	142.508	142.469	148.264	125.8	124.506	127.77	115.763	127.188	124.022
AC207652.3_FG001	14.8372	13.1354	19.3563	16.524	15.713	13.2858	15.01	15.4423	15.2187	15.9202	16.7251	13.8977	9.37575	16.8936	15.4736	16.411	16.0387	18.2191	17.2893	18.358	23.1925	12.8954	14.766	14.9009	15.9434	18.0083	18.3376
AC207656.3_FG002	5.10877	4.22484	3.76372	6.25787	3.80922	4.16484	9.96269	6.63708	5.65872	13.1698	13.2766	16.6168	5.45102	5.25041	4.2038	5.79892	5.62634	7.98538	8.25758	9.35619	7.81698	2.55512	2.09695	2.85416	7.77917	5.29657	6.1375
AC207722.2_FG009	77.8543	123.212	31.454	55.2983	51.2513	88.6278	13.2616	21.8139	15.8367	26.7602	5.65548	5.24941	79.9846	30.2063	33.7198	58.3372	52.9753	387.64	469.198	347.242	380.642	203.611	119.351	139.965	483.31	543.569	331.275
AC207728.2_FG003	8.15228	6.10682	9.67815	7.2804	7.66173	6.99693	9.73176	8.05299	9.6372	7.83068	9.82813	9.1015	7.26803	7.84266	7.42373	6.90072	7.01466	5.3882	6.64477	5.88306	7.75237	6.74711	7.25194	6.63499	5.16044	5.57905	7.18536
AC207755.3_FG005	1.63046	0.844968	1.52341	1.06343	0.952305	1.16616	1.55048	1.23892	1.37122	3.23582	2.31047	2.98348	1.19922	1.84533	1.29692	1.68169	1.13258	1.35674	0.709636	1.34672	1.03365	1.15779	1.22322	1.51975	2.54171	1.90676	1.5718
AC207756.3_FG001	5.48921	5.72274	6.72093	6.38057	6.36313	5.12276	4.78341	5.04418	5.60078	6.24513	6.27621	6.87333	3.85205	6.1511	7.24485	5.85691	5.44367	8.52808	8.64465	9.35619	8.72142	5.3897	5.7666	5.85658	8.08726	8.61575	8.15838
AC207767.2_FG001	0.271743	0.384076	0.806512	0.327209	0.606012	0.666375	0.428857	0.707955	0.405573	0.291224	0.482785	1.01967	0	0.37346	0.447213	0.115978	0.365347	0.465168	1.48378	1.98465	1.74428	0.838398	0	0.0741339	1.38639	0.77683	0.823323
AC207890.3_FG002	265.031	326.734	288.821	230.355	276.428	269.465	202.915	238.713	198.905	337.237	278.498	318.703	220.076	212.279	245.699	281.596	286.322	277.279	332.367	265.801	251.242	335.439	394.051	329.414	364.004	343.076	301.636
AC208023.3_FG001	77.3924	102.51	71.7796	44.1323	75.4918	95.833	42.9517	41.0614	42.0445	53.5204	41.7609	50.7191	140.6	74.8897	77.6361	96.958	90.5695	94.1578	116.767	81.8667	63.0526	100.049	100.217	97.2266	132.862	115.96	95.8048
AC208031.3_FG005	0.869577	0.883376	0.627287	1.39064	1.12545	0.666375	0.956682	0.61946	1.12016	0.808954	0.96557	1.47286	0.254381	0.878729	0.939147	0.579892	0.511486	1.00786	1.67732	1.20496	1.74428	0.598856	0.349491	0.593071	0.924258	2.11863	1.27241
AC208110.2_FG001	4.37506	4.10962	4.03256	2.82218	3.33307	4.95616	5.04732	4.15923	4.22955	4.10949	3.8278	3.70102	3.99741	5.97536	4.38268	6.14686	4.09189	3.13988	2.12891	1.63025	3.16555	1.83649	1.39796	1.96455	0.231064	0.423725	0.449085
AC208110.2_FG006	154.051	150.481	168.471	81.8431	125.315	165.886	27.084	47.3445	31.8085	14.5288	17.7251	10.2345	137.729	174.34	144.316	214.386	184.829	188.703	233.664	227.455	221.33	205.927	210.656	226.924	294.684	290.464	237.192
AC208110.2_FG007	6.549	4.64733	5.19752	28.9171	10.7784	7.70496	20.2553	16.1502	15.1028	7.24823	10.5178	6.26908	6.17782	7.38132	4.06964	4.52316	2.70357	23.5685	23.0954	35.7945	27.3271	2.23573	1.9222	2.70589	15.1732	13.2767	11.6014
AC208113.3_FG009	2.0109	1.03701	2.8676	3.06758	2.03447	1.58264	3.23292	3.45128	3.57291	2.5563	3.75883	3.88985	1.0902	1.64762	1.65469	0.579892	1.16911	1.89944	2.12891	2.76433	2.32571	0.598856	0.611609	1.14908	0.924258	1.97739	1.34726
AC208201.3_FG001	12.1741	16.4385	8.87163	9.44816	13.4621	14.9934	8.77508	10.7078	9.61789	8.25133	9.41431	8.04406	14.4634	9.8857	13.5505	15.1932	11.6546	11.2416	13.5476	11.9079	9.36745	20.2813	19.3968	18.793	19.7175	18.1496	16.9155
AC208201.3_FG002	15.7883	20.9322	15.3237	13.2929	15.7996	23.9895	10.7214	12.3892	8.67155	4.07713	11.0351	5.02282	23.8755	20.057	23.4787	25.5733	29.6662	18.5292	19.4827	19.7756	17.249	22.517	22.4548	17.718	19.3324	19.562	15.7928
AC208201.3_FG003	0.217394	0.307261	0.179225	0.449912	0.779159	0.291539	0.461846	0.61946	0.502139	0.906029	0.758663	1.81275	0.327061	0.109841	0	0.289946	0.255743	1.78314	2.19342	1.98465	1.87349	0.119771	0.0873728	0.148268	1.77149	1.76552	1.5718
AC208204.3_FG006	34.3755	15.7471	21.3278	85.2788	39.5207	17.2008	32.2303	39.6455	39.5724	38.3768	42.761	23.7923	20.1324	11.094	12.4772	7.94452	19.6922	18.8005	16.1926	17.6492	19.7039	19.3231	25.8623	15.7905	14.249	15.6778	12.9486
AC208221.3_FG002	0.326091	0.0768153	0.448062	0.981627	0.822445	0.208242	2.90303	2.83182	2.74245	4.59486	4.2761	6.23132	0.0726803	0.175746	0.0894425	0.115978	0.109604	0	4.7094	4.11106	2.0673	0.119771	0.0873728	0.111201	0	0.0706209	0.149695
AC208327.4_FG003	132.719	159.853	141.229	114.36	136.483	149.393	81.4169	90.8394	92.4901	65.9783	65.4174	58.3478	133.695	141.234	149.145	156.687	159.145	121.021	136.444	108.943	111.57	156.461	181.473	168.877	136.713	134.745	134.426
AC208327.4_FG006	28.4786	26.9622	25.6292	28.3445	22.4225	25.9053	26.2263	21.5041	27.4245	19.1237	21.2081	18.7695	22.8579	30.6457	29.6949	28.1248	26.5242	27.8713	25.1598	25.9422	31.0741	26.0702	24.0275	26.0951	22.1052	23.7286	24.0261
AC208341.4_FG005	11.0871	9.71713	6.98977	11.7795	10.7784	10.2039	8.14829	11.5485	8.26597	12.7168	10.104	11.1031	10.2116	9.70995	6.9318	6.55278	10.2663	10.5438	11.2897	12.1914	10.3365	9.10261	8.9994	9.93395	10.3209	12.0056	8.90686
AC208341.4_FG006	6.84792	6.37567	10.4847	10.8797	10.6485	5.45594	11.2163	13.9821	15.3732	17.344	15.5181	15.8993	5.81442	8.52367	7.33429	5.68294	5.40714	7.24887	7.99953	7.65507	8.72142	4.75092	4.89288	5.63418	5.16044	6.99147	7.11052
AC208346.3_FG004	36.0331	39.944	35.4865	36.5247	38.3519	45.73	33.187	31.4597	34.1068	28.4428	29.1051	25.4917	33.1422	43.2554	51.6531	50.5666	41.7957	43.7258	41.1589	40.7562	38.1158	47.3895	44.5601	47.2233	43.5171	45.4799	48.7257
AC208436.3_FG007	38.6418	43.8615	43.9101	28.7944	36.5339	34.943	21.113	22.92	27.1348	8.80142	13.1042	7.74194	22.6036	51.5155	56.0805	49.7548	40.7727	36.0893	34.5786	30.5494	32.8184	46.4313	53.8216	45.8148	28.729	30.8613	32.7084
AC208440.3_FG003	50.3539	41.5187	57.8	57.2207	50.3856	41.9816	52.8154	54.955	57.8232	54.6529	55.4168	51.1346	26.7827	52.2404	50.9823	45.4636	47.5682	47.5634	45.4812	45.6469	55.4295	43.1975	50.152	48.2612	39.0499	45.6917	44.8337
AC208571.4_FG001	11.7665	10.2932	11.4704	13.1702	12.2934	9.66243	12.14	16.4599	14.2337	11.4871	12.9662	12.6137	9.19405	9.00697	6.52931	6.26284	7.96456	9.88482	8.64465	8.71827	10.7887	10.4999	11.0963	10.0081	8.62641	8.40389	8.83201
AC208576.3_FG001	1.0598	0.729745	0.35845	0.858923	1.47174	1.04121	1.1876	1.5929	1.69955	0.873671	1.37939	1.88828	0.10902	0.505269	0.536655	0.579892	0.548021	1.04663	1.87086	2.83521	2.39032	0.95817	0.9611	0.481871	2.00256	2.11863	1.79634
AC208711.3_FG005	0.76088	0.844968	1.88186	3.06758	1.73146	1.04121	1.84739	3.36279	3.16734	3.23582	2.13805	3.05901	1.41727	2.08698	1.74413	0.75386	0.584555	1.89944	1.93537	2.55169	3.16555	0.838398	0.9611	0.963741	0.847236	1.12993	1.34726
AC208724.3_FG001	5.38051	7.91197	5.19752	4.13101	4.8481	6.41386	3.89271	3.1858	3.51497	4.69193	3.55192	4.79622	1.85335	3.66869	4.51685	4.75512	4.93218	6.08595	5.67708	6.02482	5.74968	7.26612	6.11609	5.48591	8.08726	7.55644	8.9817
AC208897.3_FG003	13.3969	13.6731	10.9327	5.60345	9.65291	17.7422	2.27624	3.27429	2.33688	0.841312	1.58629	1.05744	11.3381	14.8286	13.8636	16.4689	15.0523	15.4281	13.096	14.1761	14.0189	17.6463	17.0377	17.1991	22.4903	20.6213	20.5831
AC208897.3_FG004	5.19029	4.83936	3.04682	2.78128	4.02565	6.58045	5.4102	2.3451	1.39054	3.10638	2.06908	4.64516	6.4322	7.20558	7.20013	7.36463	7.70882	6.04718	5.48355	5.17426	4.84523	5.42963	4.54338	6.33845	5.0064	7.20333	6.1375
AC209050.3_FG003	9.89144	39.3678	11.4704	24.2544	16.319	44.3139	36.6178	53.4506	60.2759	31.8081	44.3818	60.9914	15.917	11.3576	19.9904	16.7009	21.5189	0.116292	0.0645123	0.354401	0.258412	17.9258	26.6487	8.04353	0	0.282484	0.0748475
AC209206.3_FG011	321.118	358.843	367.59	299.069	323.091	336.228	207.006	271.678	272.816	123.608	156.733	129.725	224.909	456.456	521.942	434.571	399.836	300.654	252.05	286.285	360.615	405.665	415.195	437.242	267.727	291.17	319.823
AC209208.3_FG001	93.2078	85.8411	90.7774	53.5396	64.2806	59.5989	104.839	83.4944	87.3335	120.858	87.5566	127.648	61.5602	78.9758	62.0284	68.4273	76.2114	38.6477	37.8687	40.8979	42.8965	54.5358	61.0736	63.8293	38.6648	41.9488	44.5343
AC209208.3_FG002	128.426	136.539	103.054	99.1034	94.5379	135.649	52.7165	79.6449	68.6964	74.5532	71.3832	60.6515	168.764	188.312	243.999	184.464	158.488	451.911	362.172	412.807	418.757	131.03	121.361	124.248	313.708	326.198	369.298
AC209208.3_FG005	33.8048	43.2854	32.1709	21.8412	32.5948	41.3152	22.7954	22.3891	22.6735	21.8094	19.9321	21.8285	47.2422	39.0595	36.582	45.5215	41.6861	35.8179	37.4171	32.3923	29.9112	44.3952	48.3171	45.5924	41.2835	40.7483	37.6483
AC209212.3_FG005	0.978274	1.4979	1.88186	2.16776	1.9479	1.54099	1.22059	2.03537	1.75749	1.42376	2.06908	2.22817	0.290721	2.10895	1.29692	1.1018	0.803763	1.78314	3.6772	3.61489	4.26381	2.87451	1.22322	1.00081	3.46597	3.74291	3.74238
AC209213.4_FG002	0	0	0	0	0	0	0	0.0442472	0	0	0	0	0	0	0	0.0579892	0	0.38764	1.67732	2.40993	2.39032	0	0	0.037067	0.0770215	0	0
AC209242.3_FG003	25.5167	28.1912	28.3175	23.9271	26.275	27.9461	23.1253	22.743	22.5383	17.9264	19.2424	16.3147	33.651	29.9866	35.0615	31.4302	31.5294	28.0264	31.6755	26.8636	27.5855	32.2185	35.2112	29.4312	27.8048	30.2257	30.2384
AC209257.4_FG003	3.36961	3.14943	4.12217	3.8038	3.67936	4.24814	3.23292	2.65483	2.16306	2.81516	3.00017	3.05901	2.47113	2.94374	3.44354	4.34919	3.25159	3.56629	2.83854	3.75665	3.29476	4.39161	4.71813	3.66963	3.77405	4.3785	4.34116
AC209257.4_FG008	4.94572	7.33586	5.91442	11.6568	6.23327	12.1197	13.6575	14.6458	12.4762	5.63032	26.6566	12.1227	8.06751	5.36025	9.21258	8.58241	6.02823	7.71404	6.06416	8.15123	6.2019	7.94482	7.42669	5.37471	8.62641	6.56774	7.48475
AC209332.3_FG011	0.326091	0.230446	0.448062	0.327209	0.432866	0.249891	0.461846	0.30973	0.328321	0.291224	0.586239	0.830842	0.145361	0.395428	0.134164	0.463914	0.255743	0.155056	1.35476	0.921443	1.16286	0.519009	0.0873728	0.0741339	0.924258	0.706209	1.12271
AC209364.3_FG004	0.407614	0.499299	0.537675	0.327209	0.173146	0.249891	0.659781	1.01768	0.63733	0.420656	0.482785	0.604249	0.145361	0.37346	0.402491	0.347935	0.146139	0.58146	2.19342	0.992324	1.93809	0.758551	0.0873728	0.222402	1.30937	1.3418	1.5718
AC209374.4_FG002	11.6034	13.8652	9.67815	8.95734	9.91263	11.5783	8.47818	9.02642	7.64796	9.80453	6.69002	10.8387	10.3206	8.61154	9.39147	8.87235	10.047	11.3579	10.709	8.50563	7.42936	11.8174	11.3585	11.5278	14.172	11.37	10.778
AC209460.3_FG002	7.36423	9.29465	9.67815	5.72616	7.35872	6.33056	6.86172	5.48665	5.75528	7.86304	8.27632	7.85523	3.41597	6.17307	7.69206	8.35045	8.25684	6.7837	8.64465	7.51331	7.75237	8.54368	8.73728	9.30381	8.31832	8.47451	6.81113
AC209626.2_FG013	2.71743	3.07261	2.32992	3.47659	2.72705	3.66506	2.93602	3.49553	3.07077	3.42997	2.2415	3.13454	4.7969	3.99822	4.29324	3.7693	3.98228	5.42696	5.41903	4.53634	4.39301	4.07222	3.8444	3.26189	3.69703	3.67229	3.51783
AC209664.3_FG002	20.4079	22.1996	16.2199	10.2662	13.4188	18.2004	10.7214	7.61051	9.77239	11.9402	9.69019	10.952	25.5108	21.3311	23.3892	24.7614	23.6745	19.2269	20.3859	18.4289	18.7349	19.6026	17.6493	19.9791	21.566	21.3981	20.2837
AC209705.3_FG004	60.5171	64.8321	66.3132	52.4352	59.7788	58.7659	38.6631	38.5835	41.7934	31.5492	37.2779	36.2927	23.4394	60.2588	67.7527	65.9338	55.277	53.3005	56.8354	59.1141	59.7579	58.129	60.0251	61.1234	51.8355	54.59	55.0129
AC209718.1_FG009	1.9022	2.76535	1.61302	1.18613	2.33748	3.08198	1.08864	1.01768	1.02359	0.420656	0.689693	0.604249	0.726803	1.29613	1.60997	1.39174	1.13258	1.16292	0.451586	1.34672	0.710634	2.11596	1.83483	2.11282	2.00256	1.62428	1.5718
AC209729.3_FG003	1.33154	1.34427	2.1507	1.75875	1.86132	1.3744	1.64945	2.56634	2.12443	1.35904	3.10362	2.90795	0.799483	2.04304	2.23606	1.04381	1.31525	2.01573	5.54806	5.88306	5.49126	3.55321	0.786355	0.259469	5.31448	4.94346	3.89207
AC209784.3_FG007	1.27719	1.22904	0.627287	0.531714	0.519439	0.416484	1.35255	1.15043	0.946338	3.75355	2.31047	2.53029	2.61649	0.439364	0.804983	0.695871	3.72654	1.16292	1.48378	1.70113	2.1319	1.47718	4.19389	0.518938	0.0770215	0.141242	0.149695
AC209784.3_FG011	0.652183	0.883376	0.896125	0.981627	0.692585	1.41605	1.12163	1.32742	1.13947	0.550089	0.655209	0.566483	0.908503	1.71352	1.69941	1.39174	1.09604	1.31798	0.709636	1.91377	1.61508	0.95817	0.262118	1.18614	1.0783	0.423725	1.72149
AC209819.3_FG003	0.489137	0.384076	1.16496	1.06343	1.12545	0.374836	0.890704	1.72564	1.69955	0.550089	0.655209	0.642014	0.835823	1.27416	0.626098	0.347935	0.474951	0.38764	0.322562	0.141761	0.452222	0.31939	0.611609	0.0741339	0	0.141242	0.149695
AC209819.3_FG005	5.67942	6.10682	3.94295	7.60761	8.52746	7.08023	7.55449	8.93793	6.19948	7.15116	7.48317	5.85366	21.6587	3.69066	3.08577	6.26284	9.24328	11.4741	10.0639	10.5612	9.43205	5.70909	3.93177	5.81951	18.6392	17.0903	10.8529
AC209819.3_FG012	8.6686	9.48669	7.34822	6.54418	6.01684	8.41298	3.2989	4.38047	5.02139	3.59176	3.68986	3.24784	11.2654	8.4358	6.88708	9.74219	10.9239	13.1022	15.1604	12.1205	12.0162	10.9391	10.7469	11.1201	12.7085	13.6298	14.5953
AC209835.4_FG004	67.202	34.6053	58.7858	149.78	80.9026	35.1513	97.3836	156.502	114.912	155.093	112.903	126.552	39.1747	63.0488	48.5673	33.0539	34.708	72.9538	73.8021	96.8933	90.2505	44.5948	44.0359	51.486	50.9882	47.0335	49.5491
AC209845.4_FG010	1.95655	1.53631	1.97147	3.5175	2.38076	2.08242	2.37521	1.90263	2.74245	1.61791	1.3449	0.67978	2.39845	2.65816	2.01246	3.36338	1.49792	3.06236	2.45147	2.40993	2.84254	2.23573	1.22322	1.22321	0.924258	1.3418	1.12271
AC209858.4_FG002	116.061	157.471	127.698	96.0767	131.288	160.055	90.8518	86.3262	86.8507	63.6485	79.7285	64.0881	107.276	97.7366	150.845	161.616	139.599	90.4752	97.8652	87.4662	88.5709	203.292	210.83	195.491	129.088	126.623	114.741
AC209858.4_FG004	20.0818	21.2394	15.1445	17.6693	18.5699	16.6594	10.3256	13.2742	13.1522	8.44548	10.5178	7.21322	15.2992	18.5192	15.9208	18.5566	15.1254	15.4281	19.2892	17.2239	17.8951	23.7546	20.0084	21.8695	18.5622	17.7965	17.2149
AC209877.3_FG002	51.6583	69.9787	63.7145	51.1673	69.9944	68.9698	37.2776	44.4242	49.4413	37.1472	50.8649	43.6192	34.4504	58.3476	78.62	75.7919	67.5161	61.7511	64.2543	62.2329	60.1455	76.0148	86.6738	75.5795	70.6287	69.8441	73.4254
AC209898.2_FG004	10.8425	7.29745	10.1262	13.3747	9.3499	7.03858	15.076	14.6016	11.2981	15.5643	12.38	14.0865	9.30307	10.2811	8.31816	8.69838	8.40298	9.38089	7.80599	9.85236	10.4657	8.14444	8.47516	9.34088	6.85491	5.86153	8.08353
AC209987.4_FG002	91.6045	81.7315	71.2419	86.6286	78.9114	79.5485	123.577	78.0963	114.101	66.5931	78.6595	66.2408	91.2137	91.0803	107.331	77.2417	96.6708	82.7224	75.931	79.2441	75.3918	62.4407	57.0544	60.345	71.4759	71.8921	81.2844
AC210003.2_FG004	75.0554	75.0869	66.4028	54.5212	63.9776	84.6296	39.3559	41.5038	38.1818	9.28679	23.1047	7.09992	92.8854	107.864	99.7284	103.047	86.3315	68.1471	54.3839	84.4184	71.9679	72.3418	64.3937	69.0558	48.1384	42.7963	56.2853
AC210003.2_FG015	1.30437	1.53631	0.896125	2.57677	1.6016	1.41605	0.791737	1.46016	1.17809	1.0031	1.17248	0.528718	0.872163	0.461333	0.223606	0.637882	0.365347	3.72134	5.93513	5.81218	3.42397	1.83649	0.873728	1.07494	6.31576	4.16663	4.04177
AC210013.4_FG002	0.271743	0.422484	0.179225	0.409011	0.25972	0.333187	0.32989	0.265483	0.212443	0.970745	0.586239	0.981904	1.01752	0.109841	0	0.231957	0.401882	1.12416	1.35476	0.779683	0.581428	0.279466	0.0873728	0.37067	2.07958	1.97739	1.79634
AC210013.4_FG003	2.09242	1.53631	1.97147	1.18613	1.6016	1.33275	1.71543	1.15043	1.4871	0.582447	0.931086	0.793077	3.96107	2.768	1.60997	2.1456	2.19208	1.24045	1.16122	2.05553	2.19651	1.55703	1.57271	2.07575	0.924258	0.77683	1.49695
AC210013.4_FG008	49.9735	59.3014	59.6819	38.9379	55.0172	56.8084	40.6755	41.9463	44.8255	39.7682	42.0713	39.1629	45.8976	58.1938	61.6259	60.2508	60.4649	52.3314	51.0938	47.8442	52.0055	66.5529	77.4996	67.8696	61.1551	58.686	60.9259
AC210013.4_FG009	8.69577	6.10682	8.15473	9.73446	7.099	6.37221	9.96269	12.5219	10.9891	10.3546	8.3108	7.66641	7.26803	8.52367	7.87094	6.4368	6.06476	7.90786	7.09636	8.57651	8.78602	6.3878	6.64033	7.33926	6.4698	8.26265	7.85899
AC210013.4_FG011	29.4297	37.0634	29.1241	28.0991	28.5691	34.9847	27.8757	25.7519	22.4804	30.3843	28.7947	28.2109	25.2564	25.1976	30.7235	30.4443	27.328	29.8095	31.4175	30.4076	26.0997	36.8097	35.0365	37.067	41.1295	37.994	36.7501
AC210013.4_FG012	7.03814	11.1382	6.4521	7.64851	5.19439	9.49584	10.5565	8.49546	7.97628	6.92465	8.1039	7.7797	9.12137	7.49116	11.0014	10.1481	10.7777	6.12471	6.19318	5.31602	5.10365	9.54177	8.9994	9.04434	5.62257	6.21464	8.38292
AC210013.4_FG013	10.7338	9.98599	10.7535	10.348	9.52305	9.57914	10.4905	9.02642	11.5492	6.63342	8.89704	7.28875	9.66648	11.6651	13.0139	11.1919	10.6681	12.2882	11.9348	12.6876	15.1171	10.3003	9.08677	10.8606	10.706	11.6524	12.5744
AC210013.4_FG014	18.397	18.282	25.898	17.7102	18.7864	18.0338	14.5811	14.2033	13.9826	9.25444	11.0696	11.4807	15.6263	14.7626	16.4574	21.9199	17.0252	21.514	26.3855	22.6108	23.9678	18.5246	23.8528	23.3893	26.4184	24.0111	23.3524
AC210013.4_FG016	28.37	28.2296	24.4642	31.6984	30.7335	33.0688	19.7604	26.2828	21.3409	16.6321	18.9321	17.2211	31.7613	28.6466	26.4303	33.4598	28.4605	23.5297	29.4176	27.6433	25.066	30.7014	26.3866	29.9872	30.8086	27.6128	22.6788
AC210013.4_FG017	0.0271743	0.192038	0	0.122703	0	0.0832968	0.0989671	0.61946	0.19313	2.03856	0.827632	1.96381	0.0363401	0.0439364	0.0447213	0	0.0730694	2.09326	1.41927	2.12641	1.09825	0	0	0.185335	0.924258	1.20056	2.17058
AC210013.4_FG018	3.64135	2.9958	2.1507	2.49497	1.34188	1.33275	4.15662	3.67252	2.51069	9.48094	7.96596	10.1967	7.66777	2.78996	2.37023	2.37756	8.80486	1.97696	1.48378	1.70113	1.42127	2.75474	2.70856	3.7067	1.54043	2.68359	1.64665
AC210013.4_FG019	267.449	405.277	253.066	223.688	336.813	485.287	151.585	145.44	143.225	65.1694	74.5558	59.3297	319.575	247.164	353.879	419.146	345.07	268.751	303.208	240.426	201.303	483.596	470.939	435.833	416.455	338.133	318.85
AC210023.3_FG014	9.70122	10.2932	10.8431	10.1435	9.91263	9.2876	11.876	9.86712	10.5449	13.2668	15.656	15.4461	5.66906	9.73192	10.6884	10.67	10.8143	12.7146	13.9992	11.7661	12.4684	10.4999	12.3196	10.4158	8.47236	12.2174	13.0983
AC210023.3_FG015	2.60873	2.76535	2.95721	3.722	3.33307	2.6655	3.66178	3.27429	3.49566	4.36835	4.65543	3.96538	1.52629	2.81193	3.62242	4.17522	2.7401	3.25618	3.6772	3.75665	3.42397	2.87451	2.53381	2.85416	3.38894	3.0367	2.91905
AC210050.3_FG006	2.71743	2.95739	3.22605	2.94488	2.51062	3.29023	1.91336	3.98225	1.83474	5.69504	4.2761	7.28875	2.14407	4.30577	4.02491	5.16104	3.72654	3.06236	3.80623	5.95394	6.07269	4.79085	3.75703	4.0403	5.69959	6.49712	5.91295
AC210158.3_FG004	0.9511	0.768153	0.896125	1.59514	0.952305	0.708023	1.35255	1.72564	1.62229	1.48848	1.24145	1.73722	0.944843	1.09841	0.760262	0.347935	0.694159	1.04663	1.99988	1.91377	1.87349	0.838398	0.524237	0.518938	2.54171	1.12993	1.94604
AC210163.3_FG005	5.24464	6.5293	4.48062	5.43985	4.24209	6.7054	10.1276	11.5485	9.15437	7.31295	4.86234	9.9701	4.36082	2.57028	2.63856	1.85566	3.03238	0.310112	0.0645123	0.567042	0.387619	6.86688	5.06762	3.52136	0.616172	0.635588	0.0748475
AC210168.4_FG003	0.842403	0.460892	0.7169	1.71785	0.735872	0.708023	0.857715	1.10618	1.3326	1.16489	1.48284	1.28403	1.05386	1.20825	0.894425	0.463914	0.694159	1.58932	3.61269	4.96162	4.1346	0.918246	0.9611	1.03788	0.770215	0.918072	1.64665
AC210173.4_FG002	24.9188	20.1256	29.6617	21.2277	22.2926	15.0767	22.5315	19.7785	24.4889	24.2686	25.4497	28.3619	7.84947	24.1211	24.1048	21.2241	21.6651	22.5994	20.2569	22.1855	28.167	19.1634	25.9497	21.8695	19.5635	20.5507	22.08
AC210193.4_FG002	22.7177	14.4413	14.2484	35.3795	18.6132	16.2012	37.1127	40.3534	35.169	48.246	49.3131	43.0905	24.6023	9.97357	5.0535	15.5991	17.5367	51.7499	35.6753	47.1354	33.529	8.62353	8.56253	10.1193	48.0614	46.9629	42.2889
AC210199.4_FG003	13.5871	13.1738	11.3808	15.297	14.198	15.285	13.8224	12.4777	14.4848	12.102	11.173	12.3871	21.7314	14.2354	13.5058	16.295	15.0888	13.4511	12.9025	13.4672	13.8251	13.0151	11.1837	12.9734	11.4762	12.5705	13.0983
AC210204.3_FG002	89.7295	141.34	107.087	181.437	135.833	133.4	476.889	358.845	389.157	197.644	344.847	327.578	82.6375	96.5064	182.552	77.0097	88.2678	30.0033	20.2569	29.4862	28.0378	52.4199	49.3656	43.5908	13.7098	13.3474	16.6162
AC210303.3_FG001	3.83157	3.26465	4.48062	4.13101	3.20321	2.99869	4.02466	3.00881	3.53428	2.168	2.44841	2.64359	5.41468	3.29523	3.13049	3.47935	3.4708	4.57415	4.25781	3.82753	3.61777	3.31367	3.58228	3.5955	4.39022	4.16663	2.91905
AC210314.3_FG006	25.4351	19.8952	16.5783	24.3362	26.5347	17.409	29.6901	41.0171	35.1883	60.6392	54.0719	63.2573	24.8567	23.7916	18.4699	14.7873	22.6515	24.3826	23.1599	24.7372	27.1333	17.3668	15.1155	15.9017	21.9511	19.1383	18.4873
AC210517.3_FG003	2.93482	2.72694	1.16496	1.47244	2.29419	2.54055	2.21026	1.81413	1.0429	7.57181	3.41398	6.7978	8.75797	1.29613	0.268328	2.6675	2.81317	6.20224	6.83831	7.08803	5.10365	3.27375	1.39796	3.44723	15.9434	12.7824	8.68231
AC210595.3_FG004	12.7991	10.7541	11.2912	12.1885	10.4754	11.8698	11.0513	9.82287	9.96552	14.0434	10.8972	12.5382	20.5685	12.7635	10.6884	12.8156	13.6274	18.6067	15.9345	16.0189	18.7349	12.057	11.9701	12.5657	15.7124	13.7005	16.1671
AC210598.3_FG003	0.625008	0.691338	0.627287	0.245407	0.173146	0.79132	0.560813	0.0884943	0.309008	0.0970745	0.137939	0.264359	0.617782	1.03251	1.07331	0.521903	0.803763	1.08539	0.967685	1.84289	1.74428	1.31748	1.31059	0.778406	2.31064	1.83614	1.64665
AC210669.3_FG001	81.9848	90.5652	102.069	162.296	87.2658	136.732	185.2	165.794	156.011	17.5381	133.111	40.4469	89.3604	68.8264	109.701	86.9259	100.178	52.7578	73.286	73.7864	68.2209	62.8799	61.3357	51.5231	21.1809	18.9264	25.2236
AC210816.3_FG006	1.71198	1.07541	0.985737	1.39064	1.6016	1.70759	0.923693	1.06193	1.08153	1.52083	1.31042	1.32179	0.363401	0.219682	0.134164	0.173968	0.548021	0.503932	0.580611	0.779683	0.83984	1.23764	1.39796	1.40854	1.92554	2.04801	1.72149
AC210848.3_FG004	5.43486	6.91338	7.52745	6.74868	6.88257	7.9965	7.75242	6.94681	6.77887	4.14185	4.34507	4.72069	6.17782	8.80926	11.6275	8.23447	8.29338	11.5517	9.67685	10.9864	8.46301	6.82696	9.43626	7.747	7.85619	6.77961	9.87987
AC211164.5_FG003	11.0871	7.68153	11.1119	13.4974	10.8649	7.95485	14.2183	13.8494	9.75308	16.7292	14.3456	17.1456	12.61	11.3136	6.70819	8.58241	10.6316	12.0556	12.4509	13.2546	11.887	9.74139	8.21304	9.71154	12.0154	12.2174	9.87987
AC211164.5_FG004	4.07614	3.64873	3.13644	2.49497	2.55391	3.9566	3.002	2.38935	2.56863	2.68573	1.7932	2.45476	5.8871	2.96571	2.54911	4.00126	5.00525	4.80674	5.35452	5.10338	4.26381	3.39352	3.05805	2.52055	4.92937	4.02539	4.86509
AC211175.3_FG005	33.995	31.4943	35.1281	40.0013	32.8545	36.609	33.2859	34.5128	34.3965	24.8187	30.7603	29.0417	32.4881	35.237	35.8665	36.1273	46.326	27.4837	26.7726	26.8636	30.2343	27.2679	24.2896	26.3175	18.4081	18.3614	23.4273
AC211218.4_FG002	0	0	0	0	0	0	0	0	0	0	0	0	0	0	0	0	0	0.271348	2.38696	2.05553	2.71333	0	0	0	0	0	0
AC211276.4_FG008	31.957	37.4859	34.8592	39.8377	31.3395	44.3139	38.6961	37.1234	44.1303	27.1161	36.7951	33.7624	33.4693	39.8284	38.997	37.751	38.8364	24.6539	18.515	23.8866	28.4254	32.0588	30.6678	28.7269	19.7945	21.61	23.2776
AC211327.4_FG005	7.52728	7.0286	10.6639	11.4932	8.96032	8.12144	14.977	14.867	15.4504	16.3409	16.2423	17.561	5.8871	10.347	9.70452	7.0167	6.61278	11.5904	8.12855	9.78148	10.9179	7.46574	6.20347	6.74619	6.39278	8.40389	8.38292
AC211349.4_FG001	10.598	11.3303	10.9327	10.348	10.2156	10.5787	9.36888	9.24766	9.6372	8.15426	10.7937	9.17703	8.35823	9.86373	9.6598	9.80018	10.2297	10.2337	10.451	9.99412	9.81967	9.98093	12.4943	10.1934	14.8651	12.288	12.3498
AC211357.4_FG004	17.7176	18.7813	17.9225	18.1601	17.5744	17.3674	17.5172	21.8139	17.5942	24.9805	20.5529	22.8482	15.6263	14.4112	16.4574	17.6287	15.7099	13.0247	12.967	14.3887	16.603	18.2052	19.1346	19.4972	17.0988	14.9716	13.6223
AC211390.3_FG001	12.3643	12.5593	13.0834	11.9022	11.1679	11.7865	12.9317	14.1148	11.1822	16.9557	14.8629	17.07	18.3518	19.376	14.3108	17.3388	16.9521	16.3196	17.6119	15.6645	15.957	12.8954	12.8438	13.0846	13.6328	12.2174	11.302
AC211394.4_FG004	78.1532	80.5792	65.9548	63.8875	69.5615	72.26	45.3929	61.3266	54.6945	86.4287	69.2452	75.0024	69.7004	61.3353	59.8818	71.2688	74.1289	96.8712	97.091	82.6464	74.0998	80.0072	91.3919	82.9188	110.68	102.471	91.2391
AC211401.4_FG003	33.0168	22.8525	36.293	38.2834	29.911	21.324	41.3682	43.8047	42.7011	49.1197	44.7266	43.9591	25.5108	35.2151	26.3408	22.3838	23.7476	27.2123	25.2243	27.0054	26.2289	22.5569	28.2214	24.909	19.0243	18.4321	21.6309
AC211474.3_FG006	19.484	13.2506	16.4887	22.4138	17.8774	11.9947	34.8034	27.212	26.4588	32.973	32.0362	32.1007	16.3167	16.7178	9.74924	10.67	12.0565	5.54325	5.67708	4.53634	5.16825	11.019	11.5332	13.1958	4.39022	6.63836	6.66143
AC211532.3_FG001	1.9022	1.34427	1.88186	2.16776	1.9479	1.79088	1.91336	1.63715	1.91199	1.94149	1.37939	1.81275	1.70799	2.2847	2.86216	1.6237	1.93634	1.9382	2.25793	1.55937	1.87349	2.11596	2.44644	1.55681	1.92554	2.11863	2.02088
AC211652.4_FG001	7.66315	7.29745	8.78202	8.30293	6.27655	9.07936	12.7997	7.52202	9.30888	4.88608	6.34518	4.94729	7.48607	5.57993	5.72432	5.21903	5.62634	14.9629	12.7734	10.9156	9.17364	5.58932	7.6888	4.18857	12.0924	13.2767	11.6014
AC211652.4_FG002	7.7175	10.2164	7.07938	7.68941	9.47976	11.5366	8.47818	8.27422	7.31964	4.9508	6.10378	4.30527	11.4471	8.19415	12.3431	11.3079	9.86437	9.691	11.0961	9.63972	9.04444	10.46	13.0185	12.2692	12.2464	9.81631	9.50564
AC211737.3_FG012	103.018	96.8641	123.934	138.246	123.929	80.548	110.81	109.158	125.264	144.188	141.835	151.969	30.7074	91.1022	98.3421	91.1591	71.3888	106.523	105.22	108.305	125.007	83.0414	88.2465	82.1775	106.598	100.211	109.352
AC211887.3_FG006	0	0	0	0	0	0	0	0	0.038626	0.0323582	0.0344847	0	0.436082	0.966602	0.894425	0.521903	0.62109	0.930336	1.67732	1.41761	1.55047	0.0399237	0	0	0	0	0
AC211892.4_FG002	52.0116	45.8971	56.2766	44.6231	44.1956	40.5656	44.6671	50.7073	49.4027	48.8932	48.1751	47.4335	34.5595	49.0111	49.8642	47.7831	39.2017	42.2915	38.7074	36.716	43.8655	44.5549	45.5212	46.1113	41.4376	42.5844	40.7171
AC211910.4_FG005	1.38589	0.768153	1.07535	0.531714	0.909018	0.79132	0.956682	1.06193	0.984964	0.744238	1.13799	1.32179	0.254381	0.922665	1.07331	0.463914	0.548021	0.697752	0.580611	1.0632	1.03365	0.678703	0.611609	0.556004	0.847236	0.494346	0.673628
AC212023.4_FG006	3.61418	2.95739	2.59876	3.5175	3.20321	2.08242	4.02466	3.1858	3.34115	4.1742	3.89677	5.7026	1.59897	3.47098	3.04105	2.20359	2.84971	2.94606	4.1933	5.0325	4.39301	2.91443	1.83483	2.26108	3.77405	3.53104	3.29329
AC212068.4_FG005	4.51093	4.18643	3.49489	2.45407	2.98677	4.12319	7.58748	5.13267	3.2639	11.6489	7.48317	11.1031	4.57886	3.64673	3.3541	3.7693	4.12842	6.93876	4.96745	4.3237	5.36206	3.11405	2.53381	3.22483	4.85235	4.44912	6.58658
AC212112.4_FG002	90.3817	114.992	95.5269	64.5829	90.6854	101.372	62.4482	59.5567	63.5785	56.918	56.8997	61.7467	74.3156	83.8088	103.306	107.918	99.4475	78.4971	88.9625	71.022	67.5103	131.349	142.592	123.878	114.685	103.954	96.4036
AC212145.4_FG002	0.434789	0.230446	0.537675	1.26793	0.822445	0.499781	1.35255	1.06193	1.02359	0.323582	0.620724	0.793077	0.218041	0.702983	0.536655	0.405925	0.255743	0.465168	0.516099	1.0632	1.22746	0.558932	0.349491	0.037067	0.770215	0.918072	0.673628
AC212219.3_FG005	0.135871	0.153631	0.7169	1.88145	0.952305	0.666375	3.66178	2.43359	4.46131	1.97385	3.55192	1.66168	2.72551	6.26094	4.33796	1.91364	5.07832	0.465168	0.193537	0.141761	0.193809	0.239542	0.349491	0.0741339	0	0	0.149695
AC212351.4_FG001	2.88047	0.998599	2.41954	11.7795	5.75712	2.37396	6.06998	9.20341	6.72093	5.3391	6.62105	4.4941	2.10773	1.42793	1.20747	1.50772	1.7902	1.04663	1.35476	3.82753	2.26111	0.519009	2.35906	0.518938	1.84852	0.494346	0.823323
AC212353.4_FG004	11.1143	11.7527	10.0366	6.17607	7.79159	11.4533	7.8184	6.1946	5.85185	6.43928	5.58652	5.74036	9.15771	11.5992	13.9978	11.4819	11.4719	17.2887	16.1281	14.9557	13.6959	15.7699	13.7175	13.2329	12.2464	13.2767	13.1732
AC212565.3_FG001	381.31	473.144	296.886	163.85	390.402	546.677	53.0464	122.255	67.5956	19.156	29.312	18.2785	702.745	572.272	558.256	548.81	558.543	471.874	544.807	395.228	319.139	555.978	494.792	576.54	771.062	674.076	626.698
AC212565.3_FG002	3.23374	2.95739	3.22605	2.33136	3.85251	2.83209	1.71543	1.76989	2.47207	1.87677	1.27593	1.62392	2.87087	3.64673	4.33796	3.30539	2.95931	2.67472	3.09659	3.40225	2.84254	3.43344	2.35906	3.7067	3.00384	2.47173	3.29329
AC212567.3_FG003	1.03262	0.576115	1.07535	0.858923	1.12545	0.874617	0.758748	1.15043	1.08153	0.550089	1.24145	1.54839	0.327061	0.966602	0.939147	0.405925	0.365347	1.27921	2.19342	2.19729	2.77793	1.59695	0.873728	0.185335	2.46469	2.25987	2.46997
AC212570.3_FG006	46.0604	75.1254	45.2543	33.7025	51.1215	76.3415	32.3952	27.1235	33.9716	18.1206	26.5532	17.7876	56.2909	42.2888	70.3466	73.3564	62.7666	41.1674	42.8362	34.8022	37.276	91.7847	86.8485	82.1775	60.924	54.59	58.0817
AC212575.3_FG002	1.41306	1.22904	1.07535	1.10433	0.952305	0.832968	1.05565	1.06193	1.08153	1.74734	1.10351	1.73722	0.835823	2.10895	2.05718	1.21777	1.53446	1.43427	1.99988	2.05553	2.39032	1.47718	1.57271	0.963741	1.38639	1.83614	1.12271
AC212684.3_FG012	3.45113	4.68573	3.49489	2.08596	2.46734	4.62297	2.17728	1.94688	1.58367	0.841312	1.17248	0.755311	2.97989	2.96571	3.30937	5.9149	3.4708	2.63595	1.99988	3.04785	1.87349	4.91062	2.97067	4.33683	3.2349	2.04801	3.96692
AC212728.3_FG001	3.04352	3.07261	2.1507	4.70363	3.41964	2.7488	5.31123	4.42472	6.16085	4.20656	5.65548	3.70102	2.58015	1.14235	1.07331	2.31957	1.60753	2.79101	7.28989	5.95394	5.10365	2.47527	0.873728	1.96455	3.08086	1.55366	1.94604
AC212835.3_FG001	0.9511	0.844968	0.448062	0.572616	0.822445	0.999562	0.791737	0.663708	0.579391	0.258865	0.241393	0.188828	0.944843	0.98857	1.65469	0.579892	0.986437	0.814044	0.903172	1.41761	0.775237	0.838398	1.31059	1.37148	1.61745	1.12993	0.973018
AC212835.3_FG002	0.0815228	0.153631	0	0.818022	0.519439	0.333187	1.55048	2.07962	0.888399	3.78591	2.41393	4.4941	0.508762	0.0219682	0.0894425	0	0.109604	2.63595	2.64501	2.76433	2.58412	0	0.0873728	0.0741339	1.38639	1.6949	1.94604
AC212835.3_FG007	34.0222	24.0048	27.1526	41.351	32.8112	22.157	36.9147	43.0967	41.9286	60.8981	56.279	64.1637	27.2188	22.3856	20.1246	16.6429	22.8342	41.0123	40.7718	41.2523	39.6663	21.8383	18.6104	19.905	39.281	37.2878	29.939
AC212835.3_FG008	0.326091	0.153631	0.268837	0.777121	0.303006	0.333187	0.461846	1.01768	0.502139	2.87988	2.31047	3.92762	0.145361	0.24165	0.268328	0.231957	0.146139	0.19382	0.322562	0.567042	0.129206	0.199619	0.0873728	0.259469	0.0770215	0.141242	0.29939
AC212859.3_FG007	47.0115	44.9754	49.5557	62.9877	59.7355	51.8939	87.058	88.3616	73.3122	103.32	92.7293	115.789	27.4731	52.5919	61.0893	49.4068	46.0703	45.3926	46.5779	47.7024	52.4577	46.2317	46.1328	45.926	46.2899	45.9036	52.8424
AC212898.2_FG006	0.842403	0.576115	1.07535	2.08596	1.47174	1.62429	4.09064	2.92031	3.22527	1.19725	1.68975	1.66168	1.01752	1.77943	1.78885	0.75386	0.913368	1.31798	1.41927	0.850563	1.09825	0.758551	0.698982	1.37148	0.693193	0.706209	1.87119
AC213050.3_FG001	9.37513	10.2548	8.78202	11.0433	9.00361	9.32925	12.3049	12.6989	11.6844	8.02483	9.96607	6.72227	8.50359	9.90767	12.8797	10.554	9.9009	8.25673	8.12855	7.08803	7.88158	11.6977	13.1059	10.4529	10.1668	8.68637	9.95472
AC213050.3_FG002	3.31526	1.65153	2.8676	4.66273	4.28537	2.41561	4.25558	4.95568	4.5965	5.14495	2.75877	4.26751	0.799483	0.812824	0.760262	0.637882	0.365347	3.52752	3.87074	5.24514	4.32841	0.359314	0.262118	0.296536	2.23362	3.10732	3.36814
AC213099.3_FG001	14.81	15.6703	12.5457	18.61	18.6132	15.3683	13.0307	14.3803	12.9977	10.6135	11.8972	9.06373	11.8469	11.731	13.0139	12.9316	13.116	11.0865	10.6445	12.6876	11.1117	18.9638	19.222	16.9025	17.869	16.7372	16.1671
AC213099.3_FG002	16.4133	18.4357	16.5783	13.4565	15.2369	18.7834	13.6245	12.3007	11.047	10.7106	11.242	10.8387	13.6639	13.5764	15.7866	17.9767	13.9928	13.6449	12.7089	13.2546	11.6286	20.8402	19.0473	18.9042	16.7907	14.6185	16.5413
AC213431.4_FG005	0.733706	0.844968	1.34419	0.981627	1.2986	1.3744	0.989671	1.15043	1.19741	0.291224	1.06902	1.2085	0.472422	1.18628	1.20747	0.463914	0.511486	1.35674	3.74171	3.75665	3.48857	0.95817	0.524237	0.148268	3.31192	2.25987	2.69451
AC213432.2_FG004	1.54893	1.34427	1.25457	0.327209	0.692585	0.666375	0.593802	0.61946	0.4442	0.0323582	0.137939	0.0755311	2.21675	3.20736	3.21993	2.37756	2.08248	0.9691	0.774148	0.637922	0.258412	0.598856	0.698982	0.815473	0.154043	0.494346	0.449085
AC213463.3_FG002	11.0056	10.7541	10.1262	11.2478	11.6441	9.66243	11.5132	13.1414	10.7767	14.0758	11.5179	13.2557	10.6113	11.2258	13.5953	10.612	11.07	13.4899	12.3219	12.1205	14.2127	12.8954	12.2322	13.5294	11.8613	13.5592	12.5744
AC213463.3_FG004	13.9676	16.5537	16.1302	8.01662	15.0637	18.95	4.65145	7.74325	6.31536	3.33289	4.06919	3.54996	19.9871	18.5192	18.7382	16.8169	17.5732	13.4899	16.9022	14.6013	14.4711	18.6045	18.9599	19.1636	17.792	16.7372	15.8677
AC213463.3_FG006	1.27719	1.15223	1.52341	1.71785	1.34188	1.54099	2.21026	2.21236	1.69955	1.55319	1.3449	1.05744	1.19922	1.95517	1.65469	1.27576	0.913368	1.35674	1.48378	1.84289	0.969047	1.5171	1.9222	1.07494	1.54043	1.62428	0.823323
AC213463.3_FG007	20.2448	17.0914	16.5783	14.7244	16.7519	16.9093	18.6058	16.106	17.401	13.2345	16.1388	13.9355	18.4971	21.6826	16.9941	18.6145	16.3675	18.0253	18.7731	18.7833	16.1508	14.2528	10.9216	14.9009	13.8639	13.7711	17.2149
AC213463.3_FG009	0.978274	1.07541	0.896125	0.613517	0.476152	0.666375	0.69277	0.486719	0.560078	0.679522	0.51727	1.05744	2.43479	0.98857	1.16275	1.73968	2.11901	2.4809	1.99988	2.69345	2.97174	1.27756	1.48534	1.07494	2.69575	2.18925	3.06875
AC213521.3_FG005	12.7719	14.2492	15.8614	26.0131	15.4533	18.4919	24.2139	23.8935	22.8859	11.0665	19.8287	12.6515	10.4296	11.2477	12.4772	13.3955	10.3393	9.03201	9.54782	10.7738	11.887	9.86116	13.4554	10.527	9.93577	9.88693	10.8529
AC213600.3_FG002	102.366	93.9067	107.356	111.824	95.7932	81.8391	78.085	100.397	94.5566	97.301	98.833	97.3218	111.492	96.2208	79.9616	89.0135	95.794	100.205	97.2201	102.209	101.233	91.1858	94.7121	87.2556	83.3372	78.8835	79.6378
AC213612.3_FG002	19.8916	14.9022	26.4357	28.5899	22.2493	18.5752	32.3622	37.1676	35.6712	36.2735	33.726	40.598	22.2038	28.4488	25.8489	20.4122	18.1943	28.0651	25.2243	27.0763	31.8493	17.6064	15.5524	16.05	15.2503	19.4207	22.3794
AC213621.5_FG002	4.61963	3.37987	4.74946	5.60345	4.89138	3.12363	4.32156	6.01762	6.29605	3.81826	4.2761	3.36113	2.61649	5.05269	4.47213	2.60952	2.95931	3.17865	2.96757	4.11106	4.78063	3.51329	2.79593	3.18776	2.46469	3.46042	3.36814
AC213621.5_FG004	14.81	11.6375	8.96125	14.2336	10.9082	11.0368	10.9524	9.82287	14.9483	10.1281	11.311	12.1983	15.6263	11.7091	11.225	10.4961	13.3717	15.0404	12.1928	13.609	11.6932	10.979	11.3585	12.1209	10.0898	12.3587	14.5953
AC213654.3_FG001	25.1634	19.9336	20.4316	30.5122	27.3138	18.9917	27.117	31.2385	29.7227	31.5492	27.9671	26.1715	19.5873	23.3522	19.2301	17.9187	19.2538	22.2893	20.5149	21.6894	23.3217	19.0436	18.3483	19.942	18.2541	20.8332	17.0652
AC213654.3_FG003	1.71198	1.57471	1.70264	2.20866	1.86132	1.66594	1.74842	1.76989	1.3326	2.168	1.86217	1.77498	2.18041	1.66958	1.96774	1.39174	1.60753	3.99269	3.80623	4.74898	3.48857	1.19771	1.48534	1.07494	3.46597	2.82484	3.44299
AC213654.3_FG005	16.3861	14.5565	13.173	23.4772	15.9295	10.9535	18.6058	22.5218	18.9268	21.6476	17.3113	19.4493	12.5373	12.1045	14.8475	10.4961	22.2862	8.2955	7.3544	9.49796	9.10904	16.1691	20.7073	15.6423	7.77917	7.06209	8.08353
AC213800.3_FG001	0.326091	0.307261	0.537675	0.409011	0.519439	0.499781	0.461846	0.575213	0.309008	0.388298	0.379331	0.528718	0.10902	0.307555	0.536655	0.231957	0.474951	0.620224	1.09671	1.13408	0.969047	0.63878	0.436864	0.185335	0.770215	0.282484	1.27241
AC213857.4_FG003	0.326091	0.268854	0.627287	0.654418	0.303006	0.208242	1.25358	1.01768	0.772521	1.68262	1.06902	1.35956	0.327061	0.307555	0.0894425	0.289946	0.146139	0.19382	0.322562	0.0708803	0.452222	0.159695	0.174746	0.407737	0.154043	0.494346	0.224543
AC213884.3_FG001	67.7183	77.5066	60.13	59.5929	73.5439	78.7155	61.6235	57.3001	52.2997	61.7394	61.2792	61.4445	63.2682	44.7053	60.0607	59.6129	65.0318	68.7286	72.7699	52.664	48.7107	81.0452	83.441	74.3563	88.1896	77.7536	75.6709
AC213884.3_FG002	0.0271743	0.115223	0	0.0818022	0.0432866	0.0832968	0	0.0884943	0.019313	0.0647163	0.103454	0.264359	0.10902	0.0659047	0.0894425	0.231957	0.109604	1.12416	0.83866	1.70113	1.03365	0.279466	0.262118	0.185335	0.231064	0	0.149695
AC214040.3_FG009	0.489137	0.384076	0.806512	0.818022	0.432866	0.666375	0.890704	1.10618	0.753208	0.71188	1.13799	1.05744	0.181701	0.461333	0.178885	0.115978	0.328812	0.426404	0.129025	0.283521	0.452222	0.678703	1.22322	0.444804	0.847236	0.564967	1.34726
AC214119.3_FG009	69.5118	81.7315	79.8447	55.2574	67.9599	86.9202	47.8341	41.4154	52.0293	33.7172	42.5541	36.2172	61.3785	73.5276	94.4513	98.5237	80.4859	74.0392	67.8024	61.5949	71.5803	92.4634	100.129	94.5578	86.033	82.2733	83.0808
AC214168.3_FG001	0.0815228	0.0384076	0.0896125	0	0.12986	0	0	0.0442472	0	0	0.103454	0.0755311	0	0	0.0894425	0	0.0730694	0	1.61281	1.0632	0.969047	0.0798475	0	0.037067	0	0	0
AC214256.3_FG005	0.597834	0.460892	0.806512	0.409011	0.346293	0.291539	0.824726	0.884943	0.946338	0.776596	0.96557	0.868608	0.254381	0.702983	0.35777	0.405925	0.182674	0.77528	0.516099	1.13408	1.61508	0.239542	0.174746	0.407737	0.0770215	0.564967	1.19756
AC214266.3_FG002	26.8482	32.3008	30.289	24.6634	31.9022	28.6958	27.051	20.044	28.4481	20.5151	22.9323	18.6939	29.2175	31.5464	35.8217	33.5758	30.4334	31.3213	30.3853	28.423	28.1024	33.2565	30.1436	31.025	26.1873	30.0139	30.7623
AC214350.3_FG007	56.604	66.33	49.8245	58.4477	60.0818	61.0982	43.9744	53.8931	39.669	39.3152	39.7608	38.5586	54.4375	44.6834	51.027	57.9312	53.9983	47.2921	52.4485	53.5146	50.3258	67.2715	61.0736	65.4603	59.4606	54.2369	49.7736
AC214359.3_FG003	0.217394	0.268854	0.35845	0.36811	0.303006	0.249891	0.296901	0.265483	0.482826	0.0647163	0.275877	0.490952	0.327061	0.549206	0.491934	0.405925	0.365347	0.891572	1.29025	2.19729	1.87349	0.199619	0.262118	0.037067	0.616172	0.988693	0.748475
AC214448.3_FG007	34.7559	37.5243	30.7371	41.6782	37.5295	41.1486	65.6811	59.2912	55.3704	65.2017	66.3485	79.1188	36.5218	32.2274	35.464	39.4907	34.5253	35.973	31.7401	37.1413	38.9557	31.3401	26.2992	31.2845	33.6584	32.3444	35.4029
AC214507.3_FG001	12.3099	12.1368	12.8146	17.2194	14.4577	10.8702	15.4059	17.9201	17.7487	18.6707	18.001	16.7301	11.0111	13.3567	13.3717	11.5978	12.093	12.327	13.225	15.2393	15.634	13.614	12.6691	13.307	9.78173	13.2061	11.8259
AC214534.3_FG010	4.59245	5.22344	6.18326	3.10848	4.06894	6.33056	2.17728	3.05305	2.49138	1.61791	1.7932	1.88828	3.12525	4.85498	5.50072	6.26284	6.28397	4.26404	3.1611	4.39458	4.52222	4.91062	6.64033	6.04192	5.31448	3.3898	4.64055
AC214602.3_FG012	9.72839	10.5621	12.3665	15.6242	14.9339	9.03771	11.6451	14.6458	17.1307	16.6968	19.2424	15.5972	7.41339	7.57904	9.21258	7.82855	8.951	17.909	14.6443	17.8618	19.5747	8.42391	7.42669	6.93152	13.6328	15.8897	14.3707
AC214635.3_FG002	12.1197	10.0628	11.56	13.5792	13.0293	10.1206	16.4945	18.4068	16.9568	29.1871	24.691	31.6098	11.0837	12.5878	9.34675	10.3221	10.8873	10.4275	10.451	10.4194	10.1427	10.46	9.17414	9.67448	9.55066	9.53382	8.15838
AC214640.3_FG003	23.9949	36.9482	20.8797	16.6468	24.1539	34.943	17.3522	13.1414	15.9526	12.1667	12.6214	11.1408	31.4342	21.6167	35.5534	37.0551	33.6119	22.7545	27.4177	21.4058	21.319	44.9541	47.1813	42.6641	38.0486	35.5223	32.409
AC214648.3_FG003	53.6692	47.6255	41.0425	39.1833	44.2822	44.772	61.3926	50.0878	55.3704	71.3174	62.4862	64.2392	62.1053	63.2026	56.6619	53.698	55.5327	76.2488	65.2865	72.2979	66.2828	44.7944	36.3471	48.6689	55.9176	55.5786	65.791
AC214771.3_FG003	0.76088	0.460892	1.34419	1.92235	0.389579	0.666375	6.63079	4.82294	3.72741	8.70435	7.55214	8.68608	0.181701	0.285587	0.0894425	0.115978	0.292278	0.19382	0.258049	0.212641	0	0.119771	0.0873728	0	0.231064	0.353104	0.224543
AC214817.3_FG004	22.9079	15.3247	18.1913	8.54833	12.9427	10.7869	10.9524	7.52202	6.25742	13.6228	6.72451	10.0456	18.8242	10.0175	6.43986	11.6558	14.3581	27.2899	24.7727	26.0131	19.9624	13.2148	14.067	12.5286	33.7354	29.8726	24.9242
AC214817.3_FG007	2.22829	1.30586	2.95721	11.984	9.09018	4.49803	17.7151	16.1945	18.695	18.25	24.829	28.5508	0.290721	0.417396	1.69941	0.521903	0.438416	0.814044	0.387074	0.637922	0.323016	0.838398	1.04847	0.85254	0.231064	0.141242	0.59878
AC215198.3_FG002	3.72288	6.60611	3.31566	2.57677	6.53627	8.03814	2.47418	2.38935	2.02787	0.970745	1.24145	0.868608	3.27061	4.65726	6.43986	7.42262	5.80902	3.10112	3.41915	3.33137	3.42397	5.26993	7.77618	5.74538	5.93065	3.0367	4.19146
AC215201.3_FG005	81.1968	168.763	83.6084	48.3042	83.7163	93.3758	17.3852	25.4864	22.2486	11.9078	19.6218	10.1967	63.5952	45.8697	63.5489	99.1036	73.3982	127.03	238.631	151.329	111.44	217.345	186.978	160.759	342.052	242.583	149.096
AC215201.3_FG008	0.271743	0.345669	0	0.0409011	0.0865732	0.291539	0.263912	0.176989	0.019313	0	0.103454	0.113297	0.327061	0.351492	1.43108	0.985817	0.365347	0.38764	0.516099	0.354401	0.258412	1.11786	0.698982	1.22321	2.54171	2.82484	3.29329
AC215244.3_FG002	143.018	164.116	138.72	125.771	150.854	162.054	108.765	122.388	110.316	128.883	117.938	131.349	150.775	122.583	140.022	155.991	157.282	144.473	161.861	147.785	138.251	172.79	178.677	167.58	191.013	169.278	162.494
AC215260.3_FG001	7.93489	6.45248	3.76372	7.68941	7.22886	7.08023	6.03699	8.49546	8.55567	5.53325	6.41415	5.55154	3.45231	1.05447	1.38636	1.79767	1.49792	8.87696	8.12855	7.08803	6.1373	1.55703	2.27169	2.52055	9.85875	9.25134	7.93384
AC215260.3_FG004	13.7502	11.2534	13.0834	13.9882	12.683	11.9947	10.2266	10.4866	10.0235	11.7137	10.8627	8.9882	17.1889	12.7635	8.49704	9.80018	12.3122	10.2725	11.6767	11.9079	13.179	10.8992	9.34889	12.4174	11.0141	9.60444	11.5265
AC215309.3_FG001	0.679357	0.345669	0.896125	0.572616	0.649299	0.416484	1.02266	1.06193	0.791834	0.35594	0.379331	0.453187	0.327061	1.31809	1.16275	0.695871	0.803763	0.77528	0.580611	0.779683	1.22746	0.838398	0.174746	0.518938	0.462129	0.282484	0.823323
AC215309.3_FG004	1.08697	0.998599	1.97147	0.981627	1.21202	0.874617	1.15462	0.796449	1.27466	1.97385	1.31042	1.73722	0.944843	1.25219	0.849704	1.39174	1.05951	1.04663	1.29025	2.33905	2.0673	1.31748	1.22322	0.815473	1.69447	1.55366	2.02088
AC215690.3_FG002	93.5067	75.9703	82.9811	84.0927	81.2922	67.5121	89.0704	99.9544	82.1576	168.424	136.732	154.159	65.8847	70.6059	55.6333	59.8449	76.321	78.5746	83.4144	78.2518	75.7148	66.0339	65.4422	75.5795	75.481	79.166	68.3358
AC215723.3_FG001	5.62508	5.37707	4.3014	7.5258	5.8004	6.33056	6.20194	8.31847	8.51704	9.73981	8.00044	8.64831	5.85076	5.97536	5.76904	5.85691	5.04179	5.62078	4.96745	4.39458	5.62047	5.62925	5.06762	5.11524	6.00768	4.7316	7.26021
AC216010.3_FG001	39.2397	37.1018	42.8348	48.0997	38.5683	34.3599	49.9784	44.1587	52.2224	46.3693	55.2789	44.4501	41.2097	48.0665	48.8804	41.7522	40.042	41.9814	37.2236	40.9688	44.8992	37.2488	41.6768	39.3651	32.9652	36.6522	38.9207
AC216067.3_FG002	73.8869	82.1924	67.299	60.2882	67.5271	73.4678	49.2856	51.2825	51.0636	67.4344	55.072	63.6349	96.9918	64.9161	60.9104	79.8512	74.1654	104.198	122.96	104.194	83.4672	80.5262	83.441	77.7665	129.011	111.016	95.5054
AC216247.3_FG001	1.44024	1.45949	0.896125	0.531714	0.606012	1.95748	0.395868	0.663708	0.173817	0	0.103454	0.0755311	3.37963	1.27416	1.83357	1.27576	1.49792	2.4809	1.41927	2.33905	2.0673	2.07603	1.57271	2.22402	5.08342	4.44912	4.34116
AC216247.3_FG005	13.3154	14.1724	17.7433	13.0475	13.1158	10.9119	8.87405	11.8582	11.8389	10.84	11.173	13.0669	7.26803	12.7855	13.9083	13.2215	12.2026	14.6916	16.4506	18.4289	19.1871	13.3745	14.6786	12.5657	14.403	13.8417	13.6971
AC216264.3_FG001	0.516311	0.537707	0.537675	0.163604	0.12986	0.333187	0.560813	0.486719	0.579391	0.906029	0.551755	1.58615	1.05386	1.71352	0.402491	0.347935	0.730694	0.116292	0	0	0.258412	0.678703	1.22322	0.85254	0.0770215	0.0706209	0.149695
AC216867.3_FG003	0.0271743	0	0.0896125	0	0	0	0	0	0	0	0	0	0	0.0219682	0	0	0.0365347	0.19382	1.48378	1.41761	1.42127	0	0	0	0	0	0
AC216870.3_FG005	6.16856	3.9944	5.28714	6.87139	4.80481	4.95616	7.8184	7.47777	7.33895	7.79832	7.48317	10.0456	2.94355	5.09663	6.48458	4.46517	3.5804	5.19438	4.32233	7.58419	5.94349	4.51138	4.54338	4.7075	4.77533	4.7316	5.31417
AC216886.3_FG002	8.36968	15.3631	6.98977	4.94903	8.18116	16.4095	3.99167	5.26541	6.10292	2.168	1.41387	2.34146	18.3154	18.6291	20.3929	22.7898	15.6734	18.2578	17.0958	16.6569	13.8897	15.8896	11.7953	13.9742	20.2566	20.127	20.2837
AC217050.4_FG001	40.4082	50.4292	30.7371	35.6249	38.1788	33.6519	26.0283	30.3093	26.4009	28.0545	34.0364	27.3423	31.1072	11.094	12.6114	26.5011	26.9626	35.0427	46.5134	39.4803	35.4025	92.144	62.0347	72.9107	49.6789	54.59	41.0913
AC217050.4_FG004	28.4515	23.7359	29.4825	23.6817	25.7988	22.157	29.4922	28.6722	27.9073	36.6618	32.588	34.7443	23.9845	26.2081	24.5967	25.5153	26.4877	33.0657	32.6432	28.9191	30.1697	30.0626	30.231	30.3578	33.5814	31.3557	31.8102
AC217050.4_FG006	469.137	577.19	467.598	339.97	490.87	598.571	321.907	329.553	324.806	369.174	310.155	353.712	491.246	416.649	444.082	509.261	506.188	502.614	574.869	471.708	408.162	619.696	607.416	633.956	652.68	647.099	587.628
AC217051.3_FG005	2.98917	2.95739	1.61302	0.777121	2.51062	2.37396	0.626791	0.530966	0.424887	0.906029	0.206908	0.793077	3.45231	4.67923	4.8299	3.18941	3.69	2.94606	2.90305	3.40225	3.23016	6.62734	4.19389	5.70831	4.85235	4.09601	3.74238
AC217121.3_FG007	10.8697	12.7513	12.4561	10.2253	11.5575	11.495	13.1626	11.9467	11.7809	11.5519	12.2765	12.6892	10.575	9.8857	11.1803	11.9458	10.1201	8.76066	9.09624	10.2776	10.9825	9.06269	10.5721	10.2305	10.4749	10.7344	12.3498
AC217271.3_FG001	12.473	12.1368	10.8431	14.5608	13.6353	11.37	14.8451	15.2653	15.7015	17.6028	14.4836	14.653	10.575	11.2917	12.2984	13.2215	10.7777	13.8	12.9025	11.6244	12.0162	11.4182	11.3585	12.158	10.937	13.6298	14.8198
AC217271.3_FG002	57.9899	57.6883	59.5027	44.1732	48.2213	49.1035	43.4795	46.7693	43.5702	49.508	55.7617	47.8489	60.7607	49.5164	51.7425	52.8862	61.1591	45.2764	45.6102	46.4975	44.2531	66.7525	67.277	65.4232	47.0601	45.833	49.0251
AC217293.3_FG005	1.95655	2.15083	1.07535	1.02253	1.16874	2.33231	0.428857	0.61946	0.38626	0.161791	0.379331	0.151062	1.74433	2.15289	2.63856	1.79767	1.8998	1.27921	1.61281	1.27584	1.29206	3.43344	4.28127	3.33603	3.38894	2.61297	3.1436
AC217300.3_FG005	3.17939	3.9944	2.8676	2.57677	3.46293	4.12319	1.84739	1.99112	1.66092	1.42376	1.00006	1.35956	3.30695	2.63619	3.5777	2.20359	3.21505	4.72921	5.41903	5.17426	5.55587	5.62925	3.75703	4.4851	8.31832	6.35588	5.08963
AC217358.3_FG003	29.9189	25.8868	30.5579	29.9805	27.6168	26.655	22.8944	20.3537	23.0984	20.3856	20.3459	15.4461	23.9118	28.0095	28.0402	30.8503	28.2048	26.282	27.9338	30.9747	29.9758	36.3306	37.3082	36.4368	32.426	33.6155	28.2175
AC217358.3_FG005	211.09	234.402	212.202	185.037	191.413	245.851	122.488	154.113	132.314	101.54	108.282	90.2597	178.248	189.19	204.51	232.653	215.957	179.284	175.538	160.048	149.492	249.124	262.905	247.237	214.582	199.787	187.418
AC217358.3_FG010	6.84792	5.45389	8.51318	8.71194	6.49299	5.66418	7.29057	7.83175	7.57071	5.17731	6.44863	4.79622	6.2505	7.64494	8.13927	6.72675	6.17436	8.83819	10.1929	8.57651	8.07539	7.18627	8.12567	7.56166	6.62385	6.85023	6.73628
AC217358.3_FG011	74.7836	73.0129	74.468	115.259	90.5122	77.1329	94.8105	117.299	102.05	108.076	101.316	96.9819	80.9295	74.4283	70.5254	79.1553	73.3982	90.7853	92.0591	95.5466	88.6355	76.414	83.8779	76.5433	78.4079	72.0333	69.9076
AC217370.3_FG003	0.516311	0.384076	0.627287	0.858923	0.909018	0.499781	0.626791	1.46016	1.02359	0.970745	0.862117	1.01967	0.508762	0.395428	0.447213	0.347935	0.584555	1.12416	0.83866	0.496162	1.29206	0.918246	0.349491	0.593071	1.00128	1.3418	1.27241
AC217379.4_FG002	0.76088	0.422484	0.448062	0.73622	0.649299	0.708023	0.758748	0.884943	1.00428	0.258865	0.413816	0.453187	0.218041	1.01054	1.02859	0.173968	0.365347	0.465168	0.83866	1.27584	1.22746	0.878322	0.349491	0.481871	1.23234	0.988693	1.34726
AC217401.3_FG001	21.4677	19.8183	19.5355	11.166	17.3579	16.5761	9.40187	14.6901	13.4419	11.9402	10.5868	12.5759	18.6425	22.0781	19.409	17.9767	17.8289	17.7151	17.9989	17.0113	16.4738	18.1254	17.0377	17.3473	19.1013	15.466	15.9425
AC217401.3_FG002	93.0447	96.1727	94.0931	81.475	97.3515	99.2898	86.7281	94.6889	93.8227	75.4269	74.0386	76.1353	102.188	98.1321	101.83	98.8716	100.945	110.749	124.38	115.606	108.598	134.303	131.933	130.995	147.111	141.877	148.273
AC217401.3_FG003	44.2669	20.7401	36.8307	37.9971	33.3307	18.2004	62.2503	68.3176	53.2846	123.673	82.108	125.382	22.8216	26.4278	18.3357	14.7293	25.3551	25.8556	20.6439	23.6031	23.7093	17.3269	23.1538	21.4247	20.7188	20.2682	21.1819
AC217415.3_FG004	0.298917	0.230446	0.7169	0.245407	0.12986	0.0832968	0.032989	0.176989	0.0772521	0	0.0344847	0	0.436082	0	0	0	1.13258	0	0.129025	0.0708803	0.0646031	1.43725	2.27169	0.37067	0	0	0.149695
AC217499.3_FG001	40.381	33.2226	40.7737	69.5728	46.7495	31.2363	78.019	83.0077	76.75	103.158	112.075	102.194	26.0559	24.0772	20.5718	22.3259	23.6014	28.0651	30.3208	27.1471	29.136	33.3363	27.4351	29.357	30.1154	32.1325	30.9869
AC217499.3_FG003	6.71205	5.76115	6.90016	7.2395	6.79599	5.41429	7.12563	8.09723	7.30032	10.5811	9.31086	10.952	4.83324	5.64583	4.65101	6.37882	7.59922	7.55898	6.90282	6.80451	6.39571	6.82696	6.64033	6.19018	8.70343	6.99147	6.81113
AC217550.3_FG006	0.407614	0.65293	1.07535	0.613517	0.432866	0.624726	0.527824	0.61946	0.540765	0.906029	0.620724	0.67978	0.218041	0.571174	0.804983	0.521903	0.694159	0.503932	0.967685	0.850563	0.516825	1.11786	0.349491	0.556004	1.00128	1.41242	0.449085
AC217553.3_FG008	5.95117	5.26185	8.78202	6.05336	6.62285	4.66462	4.8164	6.23885	5.56215	4.72429	6.0693	5.96696	5.45102	8.34792	7.1554	6.08887	7.12427	5.69831	10.5155	9.92324	13.3728	6.98665	6.02872	5.59711	5.3915	7.83892	7.7093
AC217556.3_FG003	140.763	136.309	167.844	138.164	144.62	131.692	109.886	131.591	129.668	124.094	134.145	124.815	113.781	135.061	134.879	134.535	136.932	115.711	122.96	109.794	113.637	147.438	175.794	148.972	127.471	130.578	125.894
AC217665.3_FG005	31.9298	30.8797	35.845	42.2099	41.7283	29.4038	68.6832	55.4417	47.6645	117.298	95.5225	117.035	32.8151	34.0727	33.0937	28.5887	27.949	35.0039	34.3851	35.1566	30.5573	31.939	31.6289	31.3587	27.9588	27.754	29.1905
AC217811.3_FG002	2.44569	3.68713	1.97147	2.24956	1.6016	3.16528	0.923693	1.32742	1.71886	0.906029	1.58629	1.2085	1.63531	1.53778	1.96774	4.00126	2.55743	2.63595	3.03208	3.61489	3.23016	4.75092	4.19389	4.2627	3.31192	2.68359	1.87119
AC217811.3_FG003	9.86426	13.6347	10.9327	8.79374	11.6441	14.4104	5.54216	6.76982	6.31536	4.69193	6.72451	4.3808	14.0636	9.60011	9.21258	18.5566	13.2256	12.5983	16.7087	14.1052	14.9233	18.8041	24.7265	20.5722	17.1758	12.3587	11.0026
AC217840.3_FG001	19.022	18.3973	13.2626	20.0415	16.4489	18.4502	13.1626	15.9732	13.0749	13.6551	12.2076	11.5563	18.4608	16.3444	14.6239	16.295	16.4041	17.8702	16.8377	18.6415	16.2154	17.1273	15.0281	17.6439	16.4056	17.9377	15.4934
AC217842.3_FG001	51.0877	43.4775	53.0506	46.8727	44.412	41.5235	42.8198	45.1764	43.744	50.2522	45.1059	46.7537	40.1922	50.1095	41.8591	46.1014	45.5588	46.7494	46.965	45.009	45.9328	41.6405	47.356	47.8535	42.1307	46.1154	47.3785
AC217887.3_FG004	0.788054	0.729745	0.627287	0.858923	1.12545	0.79132	0.923693	1.19467	0.927025	1.48848	1.82769	1.47286	0.654122	0.351492	0.71554	0.811849	0.767229	0.697752	0.774148	0.567042	0.969047	0.758551	0.698982	1.00081	2.00256	1.97739	1.12271
AC217887.3_FG005	34.5113	41.8643	30.8267	23.5999	31.0798	41.0653	23.6201	22.92	20.8001	16.8586	19.3114	17.4854	33.76	34.1167	40.3386	44.9417	41.1015	28.3752	30.8369	24.8081	27.2625	49.4655	47.0939	46.4078	40.5903	38.4178	36.8998
AC217910.3_FG004	3.28809	6.87497	5.37675	7.3213	5.45411	12.1197	12.4699	13.2299	22.4804	8.25133	24.3117	12.0094	4.14278	5.44812	9.43619	4.69713	5.15139	0.038764	0	0.0708803	0	2.31558	2.44644	2.70589	0	0.141242	0.0748475
AC217947.4_FG002	162.23	229.409	145.889	166.508	147.737	208.784	261.504	185.528	221.366	124.967	158.698	148.721	160.442	168.65	203.705	195.076	195.315	60.6657	53.0291	51.9552	59.2411	142.328	145.301	132.7	43.055	52.2595	51.4951
AC217962.3_FG005	41.5495	39.8671	37.9061	33.4162	39.9535	36.3591	32.4612	33.3624	36.2699	37.0501	37.7262	37.0858	34.8865	38.7959	37.4764	41.0564	40.6631	38.8028	41.5459	37.1413	36.6946	41.5606	50.6762	43.2201	41.0524	37.6409	37.8729
AC217965.2_FG012	3.39679	4.95459	2.32992	3.31299	3.80922	5.62254	2.07831	2.03537	2.45275	2.81516	2.58635	2.26593	3.41597	2.96571	3.5777	4.23321	3.4708	3.79887	4.51586	3.68577	2.97174	4.63115	4.28127	3.8179	7.77917	4.23725	3.89207
AC217975.3_FG001	1.08697	0.768153	0.35845	4.70363	2.42405	1.66594	5.57515	4.6902	6.75956	2.36215	3.8278	2.37923	0.872163	0.812824	1.07331	0.579892	0.694159	1.55056	0.774148	1.70113	1.29206	0.598856	0.262118	0.630138	0.693193	0.918072	1.49695
AC217977.3_FG003	15.435	14.6333	14.4276	17.0967	16.1459	17.3674	11.1173	13.2742	12.5342	11.8107	12.0007	10.31	21.1136	12.2363	14.0872	17.5127	15.6369	14.4202	17.4183	17.2239	13.4374	19.0037	19.5715	17.0508	19.7945	16.5959	13.5474
AC218035.3_FG001	17.4459	15.6703	17.2952	23.7635	20.994	17.7006	20.2553	23.5395	23.2915	27.731	29.8637	34.0645	18.8605	20.8918	16.5021	16.5849	15.783	16.0871	17.9344	18.0036	21.0606	13.3745	17.6493	16.7913	14.249	16.6665	13.1732
AC218035.3_FG004	13.4784	12.1752	15.7718	25.9722	19.9551	16.1596	19.6615	19.7342	20.0276	25.0452	25.1393	24.0567	7.81313	16.7178	16.8152	15.3671	12.6045	13.141	13.3541	16.8695	17.572	10.7794	9.43626	11.3796	11.0911	15.3247	13.0235
AC218093.3_FG005	2.25547	1.92038	2.95721	3.8447	2.46734	1.91583	5.64112	4.99993	4.53856	5.53325	6.20724	5.81589	2.25309	2.50438	2.728	2.1456	2.41129	2.9073	1.41927	3.04785	2.84254	1.35741	1.39796	1.77921	1.61745	1.83614	2.39512
AC218457.2_FG013	84.6479	87.1469	104.578	90.8005	98.8666	80.0899	85.0127	101.459	92.3742	83.1281	81.1424	86.1432	81.0748	98.6154	95.1669	89.1294	92.5424	83.3038	84.2531	83.2134	91.7364	93.3417	96.8964	95.1509	77.2525	86.7225	86.9728
AC218900.3_FG001	1.95655	1.68994	1.97147	2.49497	1.81804	1.99912	3.5958	2.83182	2.16306	3.75355	4.62094	4.22974	1.59897	1.95517	1.4758	1.50772	1.82674	1.43427	1.87086	1.63025	1.16286	1.59695	0.786355	1.29734	1.38639	1.48304	2.02088
AC218972.3_FG001	88.3979	76.2776	96.2438	95.954	95.4902	75.3003	85.0127	86.282	86.4258	104.42	95.8674	101.627	69.8094	84.2042	82.153	80.605	85.0893	92.142	92.7687	100.721	102.977	77.6117	84.7516	79.2121	82.49	88.2055	83.8292
AC218972.3_FG004	41.3864	51.8503	42.2971	27.5264	35.7547	50.6028	21.8717	25.7961	28.3515	13.1374	18.5183	12.6515	43.3174	48.5278	55.5438	56.1916	50.3083	64.2319	62.3834	53.7272	64.6031	57.1708	58.1903	57.6762	83.1062	83.1914	71.2548
AC218972.3_FG007	5.7066	6.41408	7.07938	5.03084	6.36313	7.78825	5.34422	6.72557	5.56215	2.71809	3.72434	3.47443	4.94226	6.87605	9.57035	7.88654	7.56268	5.77584	7.16087	4.81986	4.78063	8.42391	7.25194	7.8582	5.0064	6.77961	6.43689
AC218998.2_FG003	3.53266	5.33866	3.85334	3.23119	4.1988	6.12232	3.03499	2.87607	3.05146	2.00621	2.13805	1.81275	2.61649	5.33828	6.21626	5.393	4.4207	3.60505	4.77391	2.69345	4.39301	4.99047	4.98025	4.29977	5.69959	3.81353	5.01478
AC218998.2_FG007	48.5604	48.3552	53.8571	52.0262	45.7972	45.5634	51.166	59.3355	53.246	58.7624	51.9339	58.801	56.3999	75.9441	69.8546	61.9905	63.7165	53.5331	47.094	52.8767	58.8534	55.0548	59.3261	54.9332	44.3644	49.4346	52.1687
AC219006.2_FG006	1.95655	2.07401	1.88186	2.20866	1.42846	2.37396	4.28857	3.938	3.53428	1.58555	1.72423	1.66168	3.19793	2.57028	2.32551	2.43555	2.59396	1.08539	1.22573	1.20496	1.80889	1.63687	2.27169	1.70508	1.23234	0.635588	1.5718
AC219006.2_FG007	2.41851	4.72414	2.41954	2.12686	3.07335	4.49803	1.02266	2.07962	1.35191	0.485373	0.96557	0.793077	3.34329	3.64673	4.47213	4.40718	4.23803	4.18651	3.6772	3.96929	3.55317	4.23192	4.8055	3.29896	3.08086	3.60167	4.26631
AC219020.4_FG002	0.842403	0.998599	1.4338	0.654418	0.389579	0.583078	0.890704	0.265483	0.540765	0.906029	1.24145	1.13297	1.96237	1.40597	0.178885	0.75386	1.64406	0.426404	0.903172	0.779683	0.452222	0.63878	0.524237	0.667205	0.154043	0.211863	0.449085
AC219056.2_FG004	0.76088	1.11382	1.52341	1.34974	1.16874	1.08286	1.12163	1.54865	1.50642	0.647163	1.24145	1.85051	0.181701	1.36203	1.11803	0.637882	1.24218	0.542696	1.5483	2.40993	2.39032	1.39733	1.04847	0.704272	1.84852	2.89546	2.17058
AC219061.2_FG007	20.3535	18.09	20.7005	28.3854	23.5046	18.3253	26.1933	28.2297	25.2421	31.9375	25.9325	28.8151	16.6801	19.0245	16.7705	18.3246	16.2214	22.4831	18.386	18.4289	18.8641	16.3288	17.9988	19.4972	19.7945	18.997	18.9364
AC219156.3_FG002	0.461963	0.307261	0.7169	0.73622	0.735872	0.208242	2.34222	2.74332	1.83474	6.43928	4.75888	7.17545	0.617782	0.61511	0.223606	0.231957	0.438416	0.814044	0.193537	0.567042	1.22746	0.119771	0.436864	0.148268	0.616172	0.847451	1.34726
AC219190.3_FG002	7.47293	6.5293	5.82481	6.50328	6.23327	6.83034	7.45552	6.41584	5.4849	5.56561	4.48301	5.89143	7.63143	7.31542	6.66347	7.59659	7.74536	7.98538	7.67697	8.43475	6.71872	7.7452	7.25194	7.52459	6.23874	5.43781	6.81113
AC220924.2_FG004	1.41306	0.768153	1.07535	1.10433	1.38517	1.24945	1.1876	1.01768	1.37122	0.291224	1.27593	1.2085	0.327061	0.966602	1.60997	0.869838	0.767229	1.24045	4.06428	3.75665	4.26381	1.75664	0.786355	0.259469	3.69703	2.89546	3.66753
AC220927.3_FG001	0.271743	1.07541	0.448062	0.409011	0.25972	0.874617	0.461846	0.353977	0.328321	0	0.206908	0	0.545102	0.483301	1.07331	0.231957	0.474951	0.077528	0.0645123	0.425282	0.0646031	1.11786	0.436864	0.518938	0.462129	0.0706209	0.224543
AC220927.3_FG007	48.4246	91.1797	80.7408	183.441	90.5988	164.636	166.891	204.201	179.051	24.1068	205.08	65.561	90.9957	99.0767	152.276	119.168	88.1948	48.5713	68.8346	62.5164	42.5088	125.84	89.7318	78.4337	58.6904	56.7086	63.0216
AC220972.3_FG001	1.35871	0.921783	1.34419	1.59514	0.735872	1.66594	2.14429	1.5929	2.10512	0.388298	0.724178	0.415421	1.16288	1.25219	2.01246	0.579892	1.31525	0.814044	0.903172	0.496162	0.452222	0.479085	1.39796	0.481871	0.385107	0.353104	0.673628
AC225147.4_FG002	147.529	177.52	117.751	150.68	159.121	207.617	86.4972	87.6536	93.1274	46.3369	48.382	39.465	180.247	142.486	168.912	184.522	163.164	148.931	149.088	133.751	131.403	202.972	178.503	198.679	192.477	172.386	162.045
AC225147.4_FG003	23.2612	24.12	21.1485	19.7143	20.5178	25.7804	24.8737	21.5484	20.9546	23.0067	18.5872	21.0732	23.7664	25.1536	25.8936	29.8065	27.1818	19.9247	19.0311	17.8618	16.6676	27.3078	25.9497	26.0951	22.4903	22.8106	24.6997
AC225176.2_FG003	6.11421	4.10962	6.09365	8.42563	5.28096	4.0399	11.0843	13.0087	11.8968	14.5288	12.0351	13.1802	6.32318	6.0852	5.32183	4.63914	4.34763	6.7837	4.77391	5.95394	6.07269	2.55512	2.8833	4.18857	3.15788	4.44912	5.23933
AC225185.3_FG004	50.2181	41.9796	51.796	51.2082	52.6798	43.8558	47.3063	56.0169	56.085	57.2416	60.7275	59.0653	38.5932	50.2853	39.5336	41.4623	45.6684	40.8185	43.2878	37.3539	39.4725	39.4446	48.4919	42.627	37.5095	40.2539	38.771
AC225193.3_FG003	114.567	131.585	105.026	111.824	111.506	152.392	91.5116	109.733	97.1445	60.4127	73.3834	65.6743	98.4091	125.746	153.394	152.454	127.835	103.345	82.1242	109.085	109.567	125.6	104.236	119.207	90.0381	92.019	114.666
AC225193.3_FG004	9.59252	7.64312	7.61706	10.4707	8.48417	8.53793	13.1956	10.4423	12.7273	11.5195	10.7937	12.5004	8.86699	10.1054	9.92812	8.93034	9.02407	7.40392	6.77379	8.50563	8.3984	6.3878	7.6888	7.48753	5.54555	7.06209	6.73628
AC225205.3_FG003	14.2121	10.6005	16.3095	33.9479	16.8385	17.4507	24.9727	25.0439	24.5662	14.7553	22.9668	17.2966	16.7891	15.7952	13.9083	13.8594	13.0429	26.6696	21.8697	33.3846	32.6246	13.1748	12.8438	15.0492	14.5571	20.3388	19.6101
AC225308.2_FG005	1.54893	1.34427	1.79225	1.67695	2.2509	1.2078	1.41853	1.5929	2.18237	2.94459	1.86217	2.94571	0.581442	1.36203	2.1019	1.50772	1.24218	1.5118	1.29025	1.41761	1.87349	1.47718	1.39796	1.89042	2.92682	2.33049	2.17058
AC225346.3_FG001	0.652183	0.153631	0.179225	0.409011	0.346293	0.166594	0.428857	1.5044	0.772521	1.35904	0.620724	1.43509	2.18041	0.483301	0.760262	0.173968	1.42485	1.20168	0.451586	2.12641	1.35667	0.0399237	0.174746	0.185335	0.308086	0.564967	1.5718
AC225354.2_FG004	0.652183	0.576115	1.4338	0.654418	0.562726	0.79132	0.824726	0.486719	0.675956	0.35594	0.551755	0.566483	0.981184	0.856761	0.670819	0.75386	0.62109	1.24045	1.41927	1.55937	1.61508	0.95817	1.22322	0.85254	1.54043	1.05931	1.4221
AC225359.3_FG006	1.84785	2.22764	2.32992	2.37226	1.9479	2.29066	1.58347	1.72564	2.24031	1.45612	1.65526	1.85051	1.30824	2.2847	2.99633	2.49354	3.17852	2.63595	3.48367	4.18194	3.35936	2.75474	1.74746	2.44642	2.92682	3.0367	3.51783
AC225555.3_FG005	4.89137	6.18363	5.10791	4.09011	5.10782	5.331	2.77108	3.36279	2.29825	1.55319	1.82769	2.417	2.83453	8.04037	9.8834	7.5386	6.64932	7.3264	6.19318	6.23746	7.23555	7.38589	7.16457	7.04272	5.62257	5.86153	7.85899
AC225555.3_FG007	2.30981	2.34287	2.41954	2.86308	2.68377	3.9566	2.67211	2.96456	1.98924	1.94149	1.93114	1.62392	3.67035	3.11949	2.90688	3.47935	1.97287	2.32584	1.67732	1.77201	1.48587	2.55512	2.53381	2.40935	2.84979	3.24856	2.09573
AC225718.2_FG006	25.7884	39.1374	48.0323	113.255	44.8016	63.4722	160.986	138.405	128.335	32.8759	131.18	59.2919	30.235	20.2986	35.4192	8.69838	19.5095	2.01573	3.29013	6.23746	7.62317	9.34215	8.6499	5.22644	2.1566	1.6949	0.673628
AC225718.2_FG009	6.52183	15.6319	8.51318	33.1299	11.1679	11.8282	19.9913	33.2296	20.3366	25.4012	29.2085	34.8954	21.2226	2.768	8.45232	3.65332	38.1057	0	0	0.0708803	0.193809	14.652	13.6302	7.15392	0.231064	0.141242	0
AC225790.2_FG003	0.135871	0.115223	0.448062	1.10433	0.562726	0.458133	0.659781	1.19467	0.521452	1.22961	0.655209	1.17073	0.617782	0.219682	0.0894425	0.579892	0.109604	0.814044	0.967685	1.13408	0.710634	0.119771	0.0873728	0.111201	0.847236	1.12993	0.89817
AC226227.2_FG005	9.42948	16.3232	10.1262	13.5383	10.9948	16.1596	14.5482	18.2741	22.6542	11.5842	18.2769	18.6184	6.68658	7.31542	8.49704	9.39426	7.30694	3.91516	2.64501	4.6781	3.61777	4.51138	5.67923	4.92991	3.15788	2.25987	2.17058
AC226230.2_FG001	122.502	104.93	142.663	164.831	136.093	101.164	202.553	204.864	202.69	287.696	287.981	308.318	88.3792	152.328	131.257	127.692	118.884	142.574	129.67	144.029	144.065	96.4957	106.507	107.457	102.593	108.968	113.693
AC226235.2_FG001	0.163046	0.0384076	0.0896125	0.0409011	0	0.0416484	0.263912	0.176989	0.0772521	0.841312	1.03454	1.81275	0.0726803	0	0.0447213	0.0579892	0.0365347	1.12416	0.451586	0.567042	0.193809	0	0	0.0741339	0.770215	0.918072	0.149695
AC226235.2_FG002	64.077	74.7029	68.0159	46.0956	59.6056	64.2635	47.3393	46.8135	53.5164	54.0705	58.486	51.6633	98.5908	51.0542	59.0768	65.0059	72.8137	51.9825	61.2222	47.4898	45.3514	94.5793	96.7217	88.7383	62.2334	61.0871	56.2853
AC226235.2_FG003	1.38589	1.22904	0.896125	0.858923	1.12545	1.24945	1.88037	1.37166	0.656643	5.08023	3.72434	5.43824	1.92603	0.659047	0.313049	1.33375	0.767229	2.94606	1.48378	2.05553	2.1319	1.23764	1.22322	1.29734	6.00768	5.36719	5.16448
AC226248.1_FG002	7.58162	7.64312	6.81055	12.1067	9.39319	10.6203	19.4635	14.9555	15.8753	7.86304	15.7595	10.1967	3.34329	5.84355	9.39147	4.98707	5.18793	5.73707	3.74171	5.52866	5.62047	5.23001	4.89288	5.15231	4.39022	4.94346	4.416
AC226368.2_FG006	9.89144	13.2506	8.06512	6.91229	7.92145	12.8694	6.9277	5.13267	6.45055	5.01552	4.7244	4.15421	8.97601	7.75478	12.4772	12.7576	9.53556	9.65224	8.64465	9.07267	9.36745	17.287	14.067	12.751	13.7098	12.7824	16.0174
AC226373.2_FG010	64.4574	52.5417	82.5331	84.1745	80.2533	51.1026	88.6745	106.901	111.629	113.124	110.282	113.901	48.2234	86.9063	80.0511	60.5987	57.944	66.7128	62.4479	69.0374	74.8104	54.1366	62.9084	56.6754	47.9074	52.6126	58.905
AC226545.2_FG003	0.597834	0.806561	0.268837	0.204506	0.389579	0.499781	0.197934	0.132742	0.173817	0.0970745	0.137939	0	1.74433	2.17485	1.29692	1.39174	1.60753	1.43427	0.967685	0.779683	1.03365	2.3555	1.57271	1.63095	1.38639	2.54235	2.39512
AC226736.2_FG002	2.52721	0.537707	1.97147	6.70778	3.63607	1.83253	1.45152	2.47784	1.69955	0.938387	0.689693	0.453187	3.30695	0.790856	0.35777	1.39174	3.06891	0.891572	2.58049	3.96929	2.97174	0.718627	3.40754	0.85254	1.23234	1.12993	1.04787
AC229978.2_FG002	5.86964	4.80096	3.85334	7.93482	6.1467	3.70671	6.20194	4.95568	4.78963	6.08334	7.06936	6.6845	1.78067	3.97625	4.74046	4.92908	5.11486	4.8455	5.2255	8.08035	8.07539	4.8707	3.32017	4.52217	4.85235	4.51974	6.21235
AC229993.1_FG009	1.0598	0.65293	1.70264	1.67695	0.822445	1.12451	1.25358	1.19467	1.54504	1.48848	1.82769	1.85051	0.436082	0.681015	0.268328	0.695871	0.548021	0.658988	0.387074	1.13408	0.969047	0.798475	0.873728	0.741339	0.385107	0.847451	1.12271
AC230011.2_FG002	10.5436	7.83516	11.4704	22.4138	14.9772	8.16309	18.8367	29.7341	29.7807	33.2966	31.5879	33.5736	11.3381	12.4999	8.94425	9.51023	8.14724	16.6685	15.5475	19.4921	21.8359	7.62543	8.21304	7.00566	7.93321	10.5225	11.9756
AC230013.2_FG002	7.06531	7.87357	4.3014	6.95319	4.97796	5.45594	4.18961	4.15923	4.55787	3.04167	2.62083	2.71912	11.3018	7.16164	8.58648	10.0321	14.0659	9.03201	6.45123	8.64739	6.46031	8.90299	6.98982	8.0806	6.39278	6.49712	6.06265
AC230013.2_FG007	363.972	389.876	322.426	401.403	388.584	450.178	215.088	260.837	246.492	125.064	147.698	103.666	426.088	348.504	347.171	386.614	356.652	355.582	397.525	328.601	308.028	450.579	431.447	442.617	409.446	383.33	346.619
AC230020.1_FG002	9.18491	8.5265	9.3197	7.3213	8.78718	9.57914	6.004	5.75213	8.98056	4.33599	6.41415	5.24941	5.8871	10.2592	10.9567	9.45224	9.13368	6.66741	10.2575	8.22211	8.52761	10.3402	9.52363	9.56328	7.62513	9.03948	8.9817
AC231180.2_FG001	46.6039	34.7589	43.014	38.447	38.1355	33.9018	41.8301	42.0348	49.1516	44.9779	47.7957	46.3006	38.0118	49.2308	38.8628	34.8515	36.279	33.6859	27.8693	31.0456	33.2706	29.5436	33.7259	34.324	23.2605	24.223	27.3193
AC231180.2_FG006	8.69577	9.17943	6.98977	7.64851	9.26333	9.74573	4.02466	5.61939	8.38185	5.53325	4.13816	3.5122	15.8443	11.4015	13.5953	10.0321	9.38942	30.3522	25.2243	28.2103	28.5546	12.7756	9.08677	13.6777	26.3413	28.1071	30.6126
AC231431.1_FG008	0.625008	0.806561	0.448062	0.695319	0.735872	0.333187	1.28657	1.32742	1.12016	0.71188	0.896601	0.755311	0.472422	0.944634	1.11803	1.1018	0.730694	0.697752	0.83866	0.708803	0.387619	0.838398	0.698982	0.556004	0.53915	0.635588	0.59878
AC231745.1_FG003	3.61418	5.72274	2.59876	1.10433	3.24649	6.4555	9.73176	2.74332	1.17809	28.8311	16.6561	35.6884	5.66906	6.45866	6.39514	8.17648	7.23387	2.20955	3.09659	2.26817	1.48587	13.2547	10.9216	10.0081	5.31448	3.10732	3.06875
AC231745.1_FG004	43.1256	32.2624	44.627	59.8383	45.4942	37.9834	47.966	65.4858	53.4005	53.5851	55.4168	53.4383	39.5381	42.5744	41.1883	39.4907	38.3614	43.8421	36.643	51.2464	52.7161	34.534	38.6188	36.2886	33.3503	37.7116	34.4299
AC231747.1_FG001	40.9788	36.2952	38.9814	52.4761	49.3034	36.609	42.4239	40.7959	41.6582	47.4047	47.106	43.7325	28.2363	30.1843	34.5248	40.4765	32.2601	53.8044	69.4153	64.6428	64.1509	33.0968	40.0167	34.1016	52.9138	51.412	48.576
AC232238.2_FG004	1.82068	1.26745	2.06109	3.43569	2.07776	1.99912	6.72976	6.59283	5.21452	12.2314	8.34529	13.1424	1.59897	2.768	1.74413	1.56571	1.64406	1.43427	1.67732	2.05553	2.32571	1.91634	2.53381	1.26028	3.08086	3.0367	2.76936
AC232238.2_FG008	1.76633	2.03561	2.06109	1.06343	1.38517	1.24945	2.30923	1.81413	2.27894	2.3945	2.55186	2.90795	2.07139	2.96571	2.86216	3.18941	1.8998	3.02359	3.87074	3.89841	3.29476	2.19581	1.66008	1.59388	3.15788	3.0367	3.06875
AC232393.1_FG009	5.97834	6.72134	6.4521	5.27624	6.62285	6.20561	6.36688	6.81406	7.04925	4.75665	6.41415	6.23132	4.90592	7.51313	9.6598	8.11849	7.85496	5.77584	6.58026	5.24514	7.55856	8.06459	6.98982	6.78325	6.39278	5.79091	6.36204
AC233751.1_FG002	2.71743	1.53631	1.79225	1.71785	1.16874	1.83253	2.73809	1.68139	2.18237	1.0031	1.24145	1.2085	1.63531	2.59225	1.65469	1.73968	1.35178	5.85336	4.45135	6.02482	6.46031	1.71672	1.22322	1.26028	4.3132	5.79091	4.64055
AC233788.2_FG002	42.8267	86.5324	49.5557	109.942	85.3179	113.075	108.732	123.14	191.199	44.719	115.179	70.2817	50.4401	52.4162	86.3121	58.1632	41.54	8.91572	9.22526	12.1205	9.43205	42.8781	40.1041	33.768	5.69959	9.88693	9.28109
AC233850.1_FG001	1.68481	1.38268	1.79225	0.899824	1.2986	1.08286	2.04532	1.5929	0.888399	4.40071	2.13805	4.68293	1.63531	1.09841	1.2522	1.50772	1.60753	2.40337	2.25793	2.76433	2.19651	0.838398	0.698982	0.667205	0.924258	1.27118	0.89817
AC233850.1_FG002	0.652183	1.03701	1.25457	0.858923	1.34188	0.624726	0.131956	0.221236	0.270382	0.258865	0.137939	0	0.908503	0.966602	0.71554	0.811849	0.511486	2.9073	4.06428	4.3237	2.26111	1.55703	1.13585	2.33522	6.00768	2.54235	3.51783
AC233850.1_FG005	11.4404	16.5153	14.4276	9.93897	12.683	17.8255	13.9214	13.2299	10.6994	11.9402	11.0696	14.3887	12.2466	16.2565	19.096	17.3968	17.5001	14.4977	13.4186	11.6244	11.4994	16.0094	17.824	16.1612	13.9409	15.2541	15.7928
AC233850.1_FG009	1.33154	0.960191	1.16496	0.818022	0.779159	0.874617	1.58347	0.707955	0.579391	3.39761	1.27593	2.34146	1.74433	0.593142	0.447213	0.985817	0.730694	2.59719	2.06439	2.55169	3.16555	0.359314	0.436864	0.667205	2.46469	1.83614	1.72149
AC233851.1_FG008	3.94027	0.768153	1.97147	0.327209	0.389579	0.166594	0.296901	0.176989	0.4442	0.323582	0.310362	0.981904	7.19535	0.109841	0	0.231957	5.95516	0.077528	0	0.0708803	0	1.75664	2.97067	1.40854	0	0	0.149695
AC233851.1_FG011	1.19567	1.07541	0.985737	0.572616	0.519439	1.04121	0.197934	0.530966	0.4442	0.323582	0.482785	0.490952	2.21675	0.944634	0.447213	0.985817	1.31525	1.70562	1.29025	1.98465	0.969047	1.03802	0.436864	1.03788	1.77149	0.988693	1.79634
AC233851.1_FG014	41.631	58.418	42.7451	28.549	37.3996	51.9356	34.6055	28.8492	34.3192	23.0067	28.0015	24.4343	39.6471	36.8627	57.4221	54.046	44.6819	36.1668	38.7719	32.4632	29.9112	69.2677	65.5296	59.9373	47.2912	45.1974	49.0251
AC233853.1_FG002	0.733706	0.844968	0.537675	0.777121	0.606012	1.16616	0.923693	0.176989	0.618017	0.323582	0.482785	0.528718	2.43479	1.40597	1.11803	1.97163	1.64406	2.32584	1.74183	1.70113	1.48587	0.199619	0.524237	0.333603	1.0783	1.3418	1.4221
AC233853.1_FG003	13.1795	17.5139	10.4847	6.17607	8.91704	18.242	18.4409	6.41584	10.2359	8.21897	7.89699	7.81747	27.2551	21.7705	29.7396	35.1415	31.091	7.86909	7.09636	6.4501	6.39571	18.4847	17.0377	13.3441	8.70343	6.49712	7.5596
AC233854.1_FG002	0.38044	0.384076	0.806512	0.981627	0.432866	0.166594	0.791737	0.840696	1.23603	1.19725	1.06902	1.0952	0.436082	0.197714	0.0894425	0.289946	0.0730694	0.155056	0.451586	0.354401	0.516825	0.279466	0.349491	0.0741339	0.385107	0.211863	0.374238
AC233863.1_FG001	1.76633	2.68854	1.16496	3.47659	2.9002	0.916265	0.296901	2.07962	0.115878	0.647163	0.379331	0.188828	0.944843	0.0219682	0.0447213	0.521903	0.328812	0.58146	2.19342	1.70113	0.646031	11.4581	9.87312	6.11605	1.0783	1.41242	0.748475
AC233865.1_FG001	510.904	557.449	448.062	277.146	467.668	698.569	120.245	191.811	154.157	40.9007	72.4178	46.7915	852.285	801.577	736.157	693.261	784.948	635.342	745.504	574.91	513.918	696.39	617.813	727.328	839.611	778.737	755.81
AC233865.1_FG003	0.489137	0.960191	1.07535	0.449912	0.865732	0.916265	0.725759	1.06193	0.695269	3.10638	1.17248	2.49253	1.56263	1.12038	0.939147	1.04381	1.20565	1.66685	1.16122	1.91377	1.80889	0.918246	1.04847	1.51975	2.61873	2.61297	1.4221
AC233865.1_FG006	22.9623	26.3476	19.894	14.3563	19.5655	22.6567	15.3399	14.9113	13.3646	19.6414	17.0699	19.6381	26.601	19.354	22.3606	20.5282	27.3645	21.4753	22.5148	20.4844	18.7349	30.6215	25.6876	28.208	28.4209	25.5648	20.7328
AC233866.1_FG006	654.737	861.138	631.141	378.581	654.926	875.7	358.36	330.792	351.709	248.737	262.256	237.394	624.978	629.324	758.652	806.224	774.061	640.498	783.631	559.954	458.941	890.499	949.917	884.195	954.681	849.287	777.89
AC233870.1_FG003	80.0554	38.062	87.9098	95.9949	67.8734	49.1035	59.8421	68.5831	61.6279	48.2784	50.589	48.7553	69.7004	56.656	38.505	47.4932	91.3002	33.182	38.7719	46.9936	41.2814	57.2906	106.682	73.7633	32.7341	22.7399	25.2985
AC233870.1_FG004	9.21208	4.87777	8.15473	11.0433	6.88257	5.20605	9.76475	8.80519	8.71017	7.24823	8.13838	5.7026	6.39586	7.33739	6.9318	4.11724	7.41654	6.31853	5.87062	8.36387	9.30285	5.90871	6.64033	5.63418	4.77533	5.57905	5.83811
AC233870.1_FG006	108.208	128.896	115.152	84.6244	120.51	143.604	82.8354	82.2112	79.9366	64.5869	65.5553	62.4642	130.861	114.125	130.81	139.58	139.745	104.353	116.574	96.9642	90.9612	151.83	153.252	151.048	122.156	123.375	118.558
AC233872.1_FG003	87.8545	144.989	95.8853	52.2307	102.243	157.015	38.9271	38.8933	41.7548	25.6924	30.7258	25.0008	118.832	77.5698	106.302	141.668	127.616	77.6443	93.5429	62.5873	58.0136	183.01	201.132	170.397	156.277	120.62	107.481
AC233878.1_FG004	50.68	54.8077	55.5597	42.7008	49.996	51.1443	39.125	40.7959	43.4157	35.5293	41.485	36.0661	45.7522	51.4056	56.6619	58.8591	51.9158	53.7657	56.3838	51.6008	58.5304	59.5662	62.821	59.233	57.1499	56.9911	56.8093
AC233879.1_FG002	0.217394	0.0768153	0.179225	1.10433	0.346293	0.166594	2.93602	1.5929	1.0429	7.70124	4.2761	5.36271	0.0363401	0.175746	0.0447213	0.0579892	0.0365347	0.155056	0	0.212641	0.258412	0.0399237	0	0	0.231064	0.141242	0.0748475
AC233880.1_FG006	18.1252	15.5167	17.3848	17.3012	18.5699	14.9101	18.3089	19.8227	18.3281	23.6538	19.07	22.9992	17.4433	16.6958	16.0102	15.4831	18.45	14.9241	13.2895	17.0113	15.1171	15.4106	15.9892	16.0871	14.0179	15.6072	17.3646
AC233882.1_FG003	6.03269	5.33866	6.09365	8.67104	7.31543	5.91408	10.2266	8.98218	11.3561	7.44238	7.34523	7.70417	4.86958	7.40329	9.12314	6.32083	5.66288	7.98538	8.96721	8.36387	8.72142	6.58742	5.59186	5.85658	7.163	6.14402	8.23323
AC233882.1_FG005	2.63591	1.65153	2.32992	4.86723	3.67936	2.08242	3.03499	5.17692	4.84757	4.69193	3.96574	3.32337	2.39845	3.16342	2.54911	1.56571	2.11901	3.8764	3.74171	3.96929	4.45761	2.75474	2.09695	1.74215	3.2349	3.95477	3.96692
AC233883.1_FG006	3.01635	4.99299	4.03256	8.71194	8.09459	6.33056	3.82673	6.1946	5.46559	2.62101	3.48295	2.417	3.74303	4.48152	6.48458	7.36463	3.61694	7.48145	5.16099	7.93859	7.42936	2.11596	2.18432	2.29815	3.54299	3.46042	3.44299
AC233885.1_FG001	17.2285	14.3645	17.2056	18.5282	19.7387	16.9509	18.6718	18.2741	17.3431	17.5705	16.6906	18.2785	20.2415	18.8927	19.6774	17.2808	19.9479	21.8241	23.418	27.3598	22.2235	18.4448	15.2902	19.905	20.0256	20.1976	22.8285
AC233885.1_FG002	1.08697	0.844968	0.268837	0.981627	0.519439	1.12451	0.560813	0.796449	0.675956	0.258865	0.344847	0.33989	0.908503	1.01054	1.07331	0.869838	0.511486	1.58932	1.09671	1.98465	0.775237	0.878322	0.873728	0.630138	1.0783	1.41242	1.5718
AC233887.1_FG006	27.4189	26.2324	27.511	33.2526	26.9675	23.9478	34.4735	35.8402	43.2805	31.5169	39.0711	39.9182	34.7412	28.4269	33.1832	14.5553	44.4262	23.3747	19.1602	19.2086	24.2908	29.2242	29.3573	26.577	12.9396	27.754	25.6727
AC233892.1_FG001	10.5708	19.5495	12.3665	11.5341	14.0681	14.9101	17.946	16.106	16.0298	20.7739	19.8632	20.3179	11.8832	10.4129	15.7419	15.1932	11.7276	11.9393	15.0959	7.22979	8.91523	16.9277	18.8725	14.0854	17.4839	15.6072	16.9904
AC233893.1_FG002	39.294	41.4803	44.7166	36.9337	45.8838	45.1469	35.0673	40.7074	41.9286	31.3227	33.4501	30.7034	55.8911	50.9223	48.7909	48.595	49.2122	39.2292	39.2235	37.4248	38.4389	48.707	48.055	45.2588	38.2797	39.4065	41.8398
AC233893.1_FG003	1.19567	1.72834	1.61302	2.00415	1.68818	0.999562	10.9853	4.11499	5.77459	6.47163	9.24189	9.32809	1.16288	2.04304	2.23606	2.02962	1.6806	0.77528	0.580611	0.921443	0.83984	0.399237	0.524237	0.630138	0.385107	0.141242	0.673628
AC233893.1_FG006	25.7612	27.4231	21.4174	21.2686	22.3792	30.9448	21.2449	25.5306	22.461	15.176	19.6218	19.2982	21.5497	16.7178	17.7991	23.6596	21.7016	36.5157	32.1271	36.0781	30.5573	20.2413	16.3387	21.3506	40.1282	40.0421	38.6962
AC233894.1_FG005	2.52721	2.80376	3.04682	3.92651	3.03006	2.83209	6.86172	4.55746	4.92482	5.30674	5.44858	5.476	2.58015	3.27327	2.59383	2.89946	2.77664	3.64382	3.41915	3.75665	3.87619	2.67489	1.39796	2.48349	2.07958	3.10732	3.96692
AC233895.1_FG001	349.76	488.622	417.325	189.004	372.524	484.954	165.506	161.237	162.983	126.035	125.248	119.981	378.083	323.087	396.678	450.576	458.291	302.359	357.721	254.46	237.287	566.438	657.043	561.787	465.364	413.838	380.749
AC233898.1_FG003	0.733706	0.883376	2.1507	0.858923	0.952305	0.957914	0.791737	0.398225	0.463513	1.03546	0.689693	0.415421	1.01752	1.58171	0.626098	1.44973	0.803763	1.16292	1.35476	1.34672	1.29206	1.07794	0.786355	0.815473	0.616172	1.55366	0.673628
AC233898.1_FG004	26.0601	28.6521	35.845	58.8976	44.9748	35.3595	50.968	62.123	81.6362	26.8896	40.3815	28.7773	25.6198	37.6096	45.6604	31.5461	25.5012	34.5775	26.063	33.2428	47.8709	24.8725	25.8623	25.5021	20.4107	26.6241	28.5169
AC233899.1_FG002	11.3317	14.4797	6.4521	13.9473	12.2501	6.12232	16.8244	11.106	9.88827	38.7004	23.8634	35.7262	27.2188	5.33828	4.8299	9.33627	27.2914	3.95393	4.06428	3.68577	4.00539	11.1786	9.52363	8.6366	4.62129	3.10732	3.74238
AC233899.1_FG004	6.35878	2.95739	5.82481	2.04506	3.07335	3.12363	12.7668	4.77869	5.15658	19.4796	10.8627	18.5806	8.53993	10.2372	2.9516	5.04506	6.50318	3.8764	2.32244	2.83521	3.03635	3.47336	3.32017	3.96617	1.46341	2.04801	2.17058
AC233899.1_FG005	1.52176	1.07541	1.34419	2.24956	1.25531	1.2911	3.99167	2.87607	2.60726	2.3945	3.55192	3.73879	2.58015	1.8673	0.581377	1.21777	2.04594	0.77528	0.709636	1.27584	1.29206	1.87642	1.13585	1.63095	0.847236	0.988693	0.59878
AC233901.1_FG004	5.67942	4.49369	6.63132	7.4849	5.06453	4.20649	7.91737	6.99105	7.24238	6.89229	6.13827	6.49567	7.74045	6.50259	6.17154	6.37882	5.04179	4.3028	5.41903	5.88306	6.33111	5.34978	5.06762	4.96697	4.00512	4.30787	5.91295
AC233901.1_FG005	6.00552	5.91478	5.46636	8.01662	6.1467	5.45594	7.2246	6.68132	6.89475	6.60107	6.72451	7.32652	3.52499	7.1177	7.91567	6.95871	4.67644	5.3882	4.7094	6.4501	6.07269	5.98856	6.20347	5.52298	5.23746	4.80222	4.34116
AC233901.1_FG010	7.82619	4.18643	6.81055	8.75284	6.31984	3.83165	12.074	9.02642	10.2938	14.2052	12.0007	13.7467	6.65024	8.06234	5.81377	4.8711	6.39357	9.49718	7.28989	7.72595	8.52761	4.51138	4.98025	4.89284	6.00768	6.35588	7.11052
AC233910.1_FG001	6.60335	8.33446	8.42357	8.05752	7.40201	9.24595	8.01633	9.02642	9.42476	3.62411	5.68997	3.70102	7.55875	10.6766	12.8797	9.27828	7.63575	10.1949	9.61234	9.63972	9.36745	9.26231	8.38779	8.89607	10.2439	11.0875	11.2271
AC233910.1_FG004	12.1741	12.3289	12.0977	10.6752	11.5142	12.2863	16.3626	16.7697	15.4504	17.7323	15.5181	17.7876	13.0098	10.7644	11.4934	11.7138	11.545	9.88482	10.1929	9.78148	9.56126	11.9771	13.1933	12.195	13.5558	12.7118	12.4247
AC233910.1_FG008	21.8753	13.2122	14.4276	21.8821	17.1415	15.6598	27.5128	21.2829	21.6885	20.5798	19.2424	20.9599	17.0435	25.7028	18.3804	18.6145	16.8425	26.0494	21.4181	27.7851	27.0687	13.0551	9.26151	12.714	16.5596	19.9151	19.9094
AC233910.1_FG010	6.95662	9.48669	8.15473	7.77121	7.79159	9.07936	7.5215	8.98218	6.70162	8.96321	13.6214	12.9536	7.63143	8.41383	9.39147	9.39426	8.73179	8.52808	7.99953	6.23746	6.84793	9.06269	7.51406	9.04434	7.47108	7.69768	6.51174
AC233914.1_FG001	3.04352	2.88057	2.59876	3.43569	2.51062	2.41561	3.2989	3.27429	2.74245	3.5594	2.86223	2.56806	1.38093	1.8673	2.45967	2.20359	2.04594	2.51966	2.83854	2.69345	2.26111	2.31558	1.9222	3.26189	4.69831	4.3785	3.51783
AC233922.1_FG004	5.38051	5.49229	5.37675	4.37642	4.58838	6.08067	4.5195	4.77869	4.86688	3.42997	4.13816	3.96538	7.04999	5.75567	7.42373	7.36463	5.44367	6.58988	7.74148	6.23746	6.07269	6.18818	6.37821	6.41258	6.62385	6.99147	6.66143
AC233922.1_FG005	23.0981	28.7673	17.3848	15.9105	21.1239	26.5717	17.1873	14.1148	13.1522	12.0049	11.2075	10.9142	19.2603	13.5764	21.4215	24.2975	21.6285	16.2034	17.6764	15.6645	16.0216	35.093	29.3573	30.5432	25.5711	24.7173	22.9782
AC233922.1_FG008	0.326091	0.384076	0.179225	0.0818022	0.389579	0.124945	0.560813	0.132742	0.231756	2.00621	0.724178	1.73722	1.78067	0.724951	0.313049	0.347935	1.64406	0.038764	0.0645123	0.141761	0.193809	0.31939	0.524237	0.667205	0.154043	0.353104	0.29939
AC233935.1_FG005	0.271743	0.576115	0.896125	0.163604	0.432866	0.458133	0.263912	0.221236	0.212443	0.517731	0.275877	0.264359	1.38093	0.856761	0.849704	0.695871	1.05951	2.13202	2.38696	1.48849	1.09825	0.439161	0.698982	0.593071	2.61873	2.75422	1.64665
AC233936.1_FG003	7.58162	6.03	6.00404	9.61176	8.31102	6.7054	11.5132	12.9202	13.017	10.5488	10.8972	11.7829	10.6477	9.44634	8.09455	7.5386	8.951	7.94662	7.03184	7.58419	7.55856	7.2262	8.38779	7.48753	4.92937	4.44912	6.43689
AC233939.1_FG003	24.484	25.8868	25.0915	20.3279	25.0629	28.1127	21.7068	21.4156	20.5297	20.0297	22.4495	21.5264	26.0195	23.5939	26.3856	26.733	27.1818	24.4213	26.063	21.4767	20.8668	29.1443	33.2017	28.9122	25.9562	27.5422	25.8972
AC233939.1_FG004	13.1252	5.18503	24.8227	25.6041	17.2713	9.2876	14.7131	22.4776	21.901	9.125	12.8973	8.57278	13.9183	30.6237	8.49704	9.91616	9.17021	5.23314	6.38672	8.86003	7.42936	1.35741	2.62118	4.0403	1.38639	2.04801	2.24543
AC233942.1_FG001	12.7719	9.40987	13.3523	15.4197	14.0249	10.0373	19.9913	14.6901	15.5084	19.8032	17.2423	16.2392	14.2817	14.5649	9.0337	9.51023	10.7412	15.118	14.5153	14.5305	15.8278	8.14444	8.12567	9.67448	7.5481	10.5225	11.5265
AC233943.1_FG002	30.3537	22.7757	25.898	28.0173	21.8597	31.861	28.3706	21.8139	25.4546	21.68	18.8286	19.4115	33.4329	48.6157	32.1546	44.9417	34.3061	27.9101	22.1277	27.2889	22.9987	19.5227	20.0957	21.5359	13.0937	12.2174	15.7928
AC233945.1_FG003	1.33154	0.960191	1.07535	2.08596	1.16874	0.666375	1.94635	1.63715	1.89268	2.58865	1.86217	2.53029	0.944843	0.98857	0.670819	0.637882	1.38832	0.620224	0.83866	1.48849	1.09825	0.598856	0.611609	0.926674	0.616172	0.423725	0.449085
AC233949.1_FG004	490.061	471.569	532.656	310.644	416.633	420.357	379.572	337.739	307.347	572.74	398.988	572.375	301.005	382.357	367.609	414.623	440.682	317.632	350.624	301.737	289.034	440.439	491.821	463.152	421.693	400.421	347.293
AC233950.1_FG002	144.024	109.347	131.73	147.653	109.775	125.487	129.746	106.016	127.002	50.414	64.038	46.074	93.2124	154.59	127.59	137.956	116.253	159.087	131.67	168.908	164.157	24.9923	19.4841	28.6157	29.4222	36.2991	54.2645
AC233952.1_FG006	14.5382	17.9364	11.8288	10.757	14.3711	18.7418	9.03899	7.56627	8.53636	7.02172	8.37977	7.55311	6.10514	11.9727	16.4574	16.9329	14.6869	12.8696	12.6444	16.6569	15.0525	18.844	20.8821	18.1257	19.2554	16.6665	21.107
AC233953.1_FG004	19.9187	11.5607	19.1771	20.8187	14.3711	19.3249	10.9524	12.7874	19.6413	3.04167	8.17286	2.87018	12.2103	11.4015	9.16786	12.1777	9.9009	30.2359	23.7405	21.6185	25.2598	6.14825	6.46559	7.00566	16.3286	14.1242	17.0652
AC233953.1_FG005	51.0877	45.4362	55.4701	65.8917	51.2946	54.7677	62.8441	63.3177	64.2544	61.707	59.9343	56.1951	38.9566	69.6393	68.6472	65.7598	40.1882	137.108	113.735	125.883	145.874	52.5396	43.8611	54.4143	81.3347	80.4372	76.1199
AC233955.1_FG002	0.9511	0.307261	0.896125	1.10433	1.03888	0.916265	1.35255	1.28317	1.29397	0.679522	0.827632	0.906373	0.508762	1.40597	1.34164	0.463914	1.09604	0.271348	0.0645123	0.354401	0.258412	0.479085	0.698982	0.481871	0.231064	0.0706209	0.224543
AC233955.1_FG009	17.7448	17.8596	17.564	16.4013	14.9339	16.2012	10.9853	10.3096	13.3453	7.70124	11.2765	7.55311	15.3719	17.7503	17.2177	18.0926	18.4866	18.1416	16.7087	18.0036	16.3446	18.5246	18.7851	18.0516	13.7868	16.7372	18.2628
AC233956.1_FG002	0.625008	0.806561	0.35845	1.18613	1.25531	0.583078	0.989671	1.37166	1.19741	2.26507	1.72423	2.00157	1.85335	0.812824	0.536655	0.695871	0.803763	1.55056	1.48378	1.27584	1.80889	0.519009	0.524237	0.667205	0.53915	0.706209	0.89817
AC233960.1_FG002	3.99462	3.34147	2.24031	3.8447	3.50621	2.37396	4.2226	5.61939	4.49993	7.96011	8.79359	8.72384	3.30695	3.03161	2.28078	2.72549	3.32466	4.49662	3.80623	3.61489	4.45761	2.75474	2.70856	2.48349	3.08086	3.17794	3.96692
AC233961.1_FG001	106.849	111.728	122.769	108.511	111.896	102.205	100.781	100.397	108.462	110.633	109.799	96.8686	68.0651	106.194	109.075	107.744	99.7032	108.113	122.96	122.906	118.676	110.19	121.71	113.796	99.4347	107.061	111.673
AC233966.1_FG001	1.44024	1.9972	2.50915	2.82218	1.81804	1.58264	3.56281	4.33622	3.53428	2.75044	3.62089	3.24784	1.67165	1.97714	1.96774	1.73968	1.64406	1.20168	1.5483	1.70113	1.48587	1.59695	1.48534	1.48268	0.770215	1.41242	0.973018
AC233967.1_FG001	9.86426	11.7143	9.85737	10.757	11.0814	12.0364	10.0946	10.5308	8.88399	14.4965	11.7593	12.6515	14.8268	8.9191	8.22871	10.2641	11.5815	10.3112	9.48331	10.4194	7.62317	10.2604	12.8438	11.2313	11.3222	9.39258	8.53262
AC233979.1_FG006	7.3914	5.64592	7.8859	3.47659	3.20321	4.28979	9.30291	3.98225	4.442	4.30364	4.62094	4.64516	10.9384	9.79783	7.69206	8.23447	11.7642	8.14044	6.51574	9.28531	8.01079	7.58551	7.6888	8.11767	5.93065	6.28526	6.51174
AC233979.1_FG007	12.3643	7.68153	10.7535	11.9022	8.48417	4.95616	11.6451	7.0353	6.25742	14.8848	9.79364	12.085	16.5711	3.88838	3.44354	4.81311	22.5419	2.17078	2.70952	3.61489	2.19651	13.5741	16.3387	11.9726	5.08342	4.3785	3.96692
AC233979.1_FG008	37.3646	21.7387	33.9631	11.2887	19.2192	12.3696	5.1133	3.76101	3.22527	5.66268	2.9312	3.3989	25.9832	7.29345	6.3057	12.2357	39.3113	7.83033	11.3542	7.86771	5.87888	59.0871	60.6367	48.15	11.5532	12.1468	6.06265
AC233979.1_FG009	51.1148	46.9725	51.1687	66.0962	62.5491	49.1451	50.3742	64.5566	58.6923	53.391	61.1413	47.8112	41.6458	51.0102	47.3151	44.1298	42.7091	57.4482	61.0932	65.9186	55.8171	48.0283	54.3459	48.8172	49.8329	51.8357	50.2227
AC233979.1_FG010	8.53272	8.60331	8.33396	7.64851	9.52305	9.70408	6.9277	7.0353	7.06857	6.27748	6.0693	7.06216	14.3544	10.7864	9.48091	10.4381	11.0335	10.2725	12.5154	9.99412	9.62586	8.26421	7.86355	9.93395	10.1668	10.5225	11.6014
AC234152.1_FG002	34.0494	40.0208	32.5293	36.4429	36.4906	39.7742	43.7105	36.9906	46.8148	32.617	42.3127	43.015	24.9293	27.7239	39.3547	28.2987	26.1223	35.7792	32.0626	33.2428	37.3406	27.5873	25.3381	26.5399	21.1809	22.6693	29.4899
AC234152.1_FG005	0.163046	0.115223	0.0896125	0.73622	0.346293	0	2.77108	1.54865	3.2639	5.56561	5.89688	7.51534	0.10902	0.0219682	0.0447213	0.0579892	0	0	0.0645123	0	0.0646031	0.0399237	0	0.0741339	0	0	0
AC234152.1_FG007	7.44575	7.91197	7.07938	7.85301	7.099	6.28891	8.4122	5.75213	7.82177	6.95701	8.86256	8.83714	2.32577	5.27237	7.24485	6.14686	5.29753	8.95448	8.70916	8.71827	10.5303	5.78894	4.71813	4.2627	4.15916	5.79091	7.03567
AC234154.1_FG007	37.9081	34.298	36.8307	36.402	33.5471	30.5283	39.2569	38.4508	37.0038	44.8808	39.0711	42.0708	37.4303	34.4462	31.7074	32.9379	33.2831	35.973	36.643	32.7467	34.2397	32.977	33.988	33.8051	29.8073	31.7088	31.0617
AC234154.1_FG008	10.2447	11.9448	12.2769	9.81627	10.6052	11.0785	14.1523	12.3892	12.8818	10.1605	12.6559	11.2919	11.3018	11.5992	11.3592	11.3079	10.8508	9.61347	10.322	9.63972	10.8533	11.3783	11.6206	10.2675	8.93449	9.39258	9.50564
AC234155.1_FG002	0.815228	0.844968	2.06109	2.00415	1.73146	1.08286	1.91336	2.47784	2.45275	2.45922	2.62083	3.21007	1.0902	1.62565	1.4758	1.21777	1.20565	1.70562	1.22573	1.20496	2.0673	1.15779	0.9611	0.815473	1.30937	1.83614	1.12271
AC234156.1_FG005	46.4408	54.6925	37.0099	31.9029	43.4597	54.2262	23.3562	23.0528	20.24	18.6707	18.3458	17.1078	49.4953	44.5516	42.6641	59.8449	53.4503	42.0977	47.352	45.4342	43.4779	44.7545	44.7349	45.5553	46.521	41.8782	40.6422
AC234157.1_FG002	15.8154	18.9734	12.725	13.252	13.8084	14.8268	5.77308	7.56627	7.12651	5.01552	4.68991	3.85209	13.7729	10.8743	11.2698	13.9754	12.2757	17.9477	24.6437	18.7124	16.926	20.9999	15.2902	16.606	39.9741	29.0252	19.2358
AC234157.1_FG003	1.08697	0.691338	1.07535	0.858923	0.822445	1.49934	1.25358	1.37166	1.17809	0.388298	0.241393	0.302124	1.56263	2.26273	1.56524	1.50772	1.53446	0.9691	0.709636	0.708803	0.387619	0.558932	0.436864	0.518938	0.53915	0.353104	0.449085
AC234158.1_FG005	137.121	131.469	150.549	131.579	133.842	117.282	119.882	124.335	123.661	140.758	135.387	147.663	71.8808	140.289	143.511	133.607	136.421	131.991	128.702	140.626	145.938	125.88	131.758	134.664	126.623	133.403	131.133
AC234159.1_FG002	11.6849	15.171	10.395	14.2745	13.8084	13.1609	15.109	14.3803	14.6779	9.73981	14.2422	10.4611	12.392	11.3576	16.0997	13.1636	11.9468	16.7848	16.3861	14.5305	17.1844	17.9657	17.3872	15.0863	16.9447	17.5846	15.5683
AC234160.1_FG003	15.897	8.37287	10.5743	45.5638	22.5523	9.91232	46.4485	58.4505	39.7462	99.3072	116.834	107.103	4.65154	2.06501	1.92301	1.68169	2.88624	4.92303	5.35452	4.25282	3.48857	5.50948	4.89288	6.11605	5.16044	8.68637	7.85899
AC234161.1_FG010	24.3482	33.7987	20.6109	15.3788	22.206	29.9036	11.1833	12.3007	9.94621	10.4193	9.96607	9.81904	24.7113	19.5078	21.2873	28.7047	26.4146	23.4135	28.3854	23.0361	21.1898	31.6196	27.5224	27.652	30.5005	28.4602	27.7684
AC234164.1_FG004	59.7562	84.9577	59.9507	26.4221	54.2814	87.6283	7.65345	14.5131	11.5106	2.5563	4.55198	2.83242	75.5148	86.1594	78.62	95.8562	75.7364	41.3224	48.0617	47.2771	44.4469	84.2391	80.5577	82.0663	54.6082	61.0871	54.7135
AC234165.1_FG002	2.88047	0.345669	0.985737	6.33967	1.86132	1.04121	4.35455	3.1858	1.66092	11.1312	3.68986	11.5563	1.85335	0.571174	0.178885	0.463914	1.57099	1.12416	1.16122	2.19729	0.83984	0.558932	0.698982	0.593071	2.38767	2.25987	1.94604
AC234171.1_FG003	38.9136	27.7687	34.7696	33.2935	30.6469	27.8211	38.4322	37.1234	32.4073	54.4264	52.0718	57.5925	25.5108	37.1043	31.126	28.1248	32.9543	28.6466	26.9661	26.0839	29.2652	33.0569	33.9006	32.3965	28.0358	30.2964	27.993
AC234175.1_FG010	22.1199	19.972	21.0589	23.4363	18.7864	19.6164	18.9687	20.4422	22.1134	13.7199	19.9666	14.0865	13.9546	20.716	25.4911	23.8336	20.7882	19.0719	19.4182	21.5476	21.9005	26.9086	23.9401	24.0935	18.6392	21.3981	21.4064
AC234180.1_FG002	3.42396	4.5321	3.94295	3.47659	3.67936	5.331	3.002	3.27429	2.51069	4.75665	3.62089	4.11644	3.19793	3.44901	4.15908	4.05925	3.61694	5.58202	7.03184	4.39458	6.07269	4.51138	4.54338	4.4851	5.77661	5.01408	4.71539
AC234183.1_FG002	12.8534	17.245	17.4744	16.0741	16.7952	19.9912	17.4182	16.8139	19.2551	9.64273	14.656	12.085	17.952	17.1352	24.1048	18.6145	16.5137	15.0404	14.8378	15.0975	16.926	18.3649	18.0862	17.6068	13.9409	14.9716	15.9425
AC234185.1_FG004	86.9849	71.6687	62.1911	36.6474	53.3291	74.3008	50.7701	36.4154	32.4845	34.1379	17.0009	27.0401	61.8509	114.213	102.546	117.66	111.285	69.8915	61.4157	83.4261	81.6583	72.8608	76.1891	68.1661	41.6686	44.9855	40.3428
AC234185.1_FG006	1.41306	1.34427	1.70264	1.14523	0.995591	1.41605	0.626791	0.575213	1.19741	0.873671	0.551755	0.528718	1.23556	1.91124	1.11803	2.02962	1.46139	2.17078	1.16122	1.55937	1.67968	1.59695	1.83483	1.18614	1.77149	1.48304	1.49695
AC234185.1_FG007	49.3485	40.0208	46.4193	42.5781	44.109	39.1079	32.1313	36.5924	33.9909	33.8466	31.2086	29.3061	44.1533	40.9268	37.6553	39.3167	48.8834	36.9421	35.4173	41.3232	37.6636	42.5587	42.6379	49.5956	31.6558	34.463	33.4568
AC234199.1_FG003	31.0059	28.1912	40.5048	39.5105	37.5295	34.7348	44.4032	40.9286	49.2482	27.0514	32.9673	28.513	38.1935	44.0024	38.6392	35.4314	30.3969	33.6084	30.7724	31.6835	39.4079	32.6576	36.085	33.768	27.4967	31.4969	32.1096
AC234201.1_FG003	50.055	53.7323	43.462	37.3018	48.5675	52.0605	37.3106	39.026	39.5724	42.3245	42.1403	43.3171	52.0754	54.3274	54.6941	51.1465	56.3	58.7662	50.1906	55.1448	50.778	44.6347	46.9192	49.4844	54.6082	53.8837	53.4411
AC234202.1_FG004	0.0271743	0	0.179225	0.0409011	0	0.0832968	0.032989	0	0.038626	0.0323582	0.0344847	0.113297	0	0	0	0	0	0.465168	2.51598	2.62257	1.35667	0.0399237	0	0	0	0.0706209	0.0748475
AC234203.1_FG004	155.709	101.742	155.209	253.219	159.554	85.7957	268.861	243.581	267.196	249.255	299.948	267.229	59.6342	76.4714	74.6845	57.2354	70.8043	115.323	91.3494	105.045	128.689	84.4387	84.839	86.4772	134.634	142.725	141.237
AC234203.1_FG009	23.2612	16.7841	22.4927	24.6225	22.7687	17.3257	21.4429	21.0617	24.0833	32.0346	30.1051	30.0236	18.7152	22.6932	19.4538	19.6004	18.3039	23.8786	21.8697	23.4614	24.1616	19.7223	21.6684	20.2015	16.5596	18.079	13.9965
AC234203.1_FG010	36.8755	40.9425	37.1892	51.9035	43.5463	45.8966	43.9084	45.7073	53.5164	30.6755	41.8989	31.7608	36.3401	38.8618	44.4529	37.4031	40.8823	32.4842	30.5143	33.4555	39.2141	35.4124	34.4249	38.179	32.195	30.2964	36.3011
AC234203.1_FG011	27.7721	22.3148	27.8695	21.6776	20.8641	21.4906	20.6841	21.0617	20.2594	23.7833	22.7254	21.7152	18.1701	25.0438	24.6861	21.63	26.7069	20.855	20.8375	19.7047	20.8668	26.3497	26.0371	26.4658	21.2579	19.8445	19.5352
AC234515.1_FG003	145.029	171.068	119.901	92.8046	144.188	198.58	60.7328	66.3265	59.9863	55.106	54.1754	53.0984	146.741	141.278	156.524	173.33	187.533	146.993	142.443	131.908	129.658	181.813	173.173	186.78	183.234	171.679	189.738
AC234520.1_FG003	26.2504	26.8085	22.3135	30.7985	24.8898	33.2354	22.4985	29.1589	22.2872	25.3688	16.1733	22.1306	30.6711	11.7969	10.2859	31.1402	19.2538	17.0949	22.2568	31.1164	19.3163	40.9617	38.0072	46.2225	26.8805	18.5027	20.6579
AC234520.1_FG005	40.0821	38.4461	38.623	33.2117	35.5816	34.5682	40.3126	35.973	35.0725	34.688	30.9327	30.2502	16.5711	22.4296	26.0725	25.9792	25.4647	22.3281	21.6116	22.1855	21.2544	39.7241	41.1526	42.5899	30.4235	29.4489	29.1157
AC234522.1_FG005	6.19574	2.68854	5.19752	4.09011	3.15992	3.04033	3.23292	3.71676	2.95489	3.46232	2.62083	1.66168	4.90592	3.75657	2.90688	2.84147	3.54387	4.14775	2.64501	3.47313	3.42397	5.90871	4.54338	8.11767	2.38767	3.24856	3.59268
AC234522.1_FG009	1.68481	2.11242	2.59876	1.96325	1.90461	2.29066	1.48451	1.19467	1.73817	2.13564	1.86217	1.43509	1.41727	2.15289	2.14662	2.49354	1.82674	2.71348	2.45147	3.26049	2.39032	1.79657	2.8833	1.89042	3.08086	2.18925	3.36814
AC234526.1_FG005	0.108697	0	0.35845	0.245407	0.12986	0	1.91336	1.46016	1.12016	3.36525	2.72429	3.58773	0.181701	0.439364	0.268328	0.173968	0.255743	0.19382	0.129025	0	0	0.119771	0.0873728	0	0.231064	0.0706209	0.0748475
AC234528.1_FG001	48.2887	25.6947	45.6127	50.1448	39.2176	26.6133	70.8604	61.7248	66.7458	78.5656	77.487	82.8198	0.835823	1.07644	0.71554	0.75386	0.840298	0.930336	0.83866	0.496162	0.775237	23.1957	32.2406	27.7632	21.643	27.189	27.7684
AC234528.1_FG004	6.549	7.33586	5.55597	5.48075	4.80481	6.83034	6.10297	4.99993	4.69306	5.50089	5.48306	5.17388	12.7917	9.31453	8.98898	10.1481	11.2162	7.7528	9.16075	6.73362	6.71872	8.62353	8.91202	7.26513	5.93065	5.64967	6.1375
AC234528.1_FG005	119.132	170.492	113.718	71.3724	124.059	166.385	51.5948	48.1852	52.9949	27.6662	37.7262	26.7002	118.796	90.2894	116.588	145.669	133.644	109.276	126.122	90.4432	85.0177	212.793	209.52	196.9	192.939	165.253	144.156
AC234528.1_FG006	3.09787	3.61032	3.76372	2.57677	3.07335	2.95704	4.05765	2.65483	6.25742	1.48848	2.00011	2.15264	4.76056	4.15199	2.86216	2.78348	10.5585	0.038764	0	0	0.0646031	1.75664	1.57271	2.00162	0.0770215	0	0
AC234575.1_FG003	4.18484	3.72554	2.06109	5.19444	2.9002	3.16528	3.72776	5.04418	4.751	2.26507	3.00017	3.21007	6.54122	2.19682	3.80131	3.01544	8.18377	2.3646	1.67732	3.54401	2.90714	3.75283	4.71813	3.89203	0.616172	0.988693	1.19756
AC235534.1_FG007	1.30437	1.9972	1.4338	0.531714	0.692585	1.49934	0.989671	0.575213	0.502139	0.453014	0.482785	0.188828	0.799483	2.78996	2.81744	2.31957	2.6305	0.852808	0.387074	0.637922	0.646031	1.87642	1.74746	1.85335	0.616172	0.847451	0.59878
AC235535.1_FG001	377.288	425.979	415.443	298.374	390.055	370.838	242.271	277.209	269.011	249.87	295.396	253.067	266.01	355.973	418.77	394.559	409.444	317.012	342.689	336.327	332.189	441.517	497.326	458.481	357.611	366.664	360.091
AC235540.1_FG001	0	0	0	0	0	0	0	0	0	0	0	0	0	0	0	0	0	0	3.1611	2.62257	2.19651	0	0	0	0	0	0
AC235540.1_FG002	0.733706	0.576115	0.7169	0.695319	0.519439	0.458133	1.58347	0.353977	0.560078	1.94149	1.20696	1.92604	0.545102	0.483301	0.670819	0.231957	0.474951	3.3337	2.06439	1.84289	3.35936	0.678703	0.174746	0.556004	3.46597	4.66098	2.91905
AC235541.1_FG002	122.882	112.918	129.221	139.923	117.653	107.495	121.828	144.29	144.307	143.055	131.904	135.276	89.6148	129.503	120.747	123.691	108.837	139.434	121.735	133.822	146.52	116.178	120.924	123.989	115.301	122.315	133.303
AC235543.1_FG002	9.04904	6.56771	6.81055	7.4031	6.18998	5.74748	12.2059	10.7963	9.90758	13.2668	10.4833	12.6892	6.03246	6.54653	7.87094	4.34919	5.00525	8.10168	6.45123	7.93859	6.84793	6.70719	5.32974	6.37552	5.93065	5.86153	6.96082
AC235543.1_FG003	35.4353	29.4971	25.9876	26.6266	29.911	21.9487	23.2243	31.0615	23.5426	38.1503	29.8982	36.9347	32.0157	20.9797	19.6774	23.1377	37.1193	18.8781	25.0308	20.3426	18.8641	30.0226	26.8234	30.5061	19.6405	19.1383	18.1131
AC235544.1_FG004	23.0166	23.8896	25.8084	20.2051	21.8164	20.3244	27.7438	26.0616	24.9331	31.8081	25.5876	27.7577	21.6224	25.0657	25.7595	21.9779	23.8937	25.9331	22.3213	23.4614	25.0014	23.6348	24.6391	22.6108	25.6482	23.8699	24.9991
AC235544.1_FG006	1.00545	0.921783	0.985737	3.31299	1.73146	1.3744	2.30923	3.40703	2.43344	2.20036	2.37944	2.98348	1.05386	0.37346	0.581377	0.347935	0.548021	0.503932	1.0322	1.0632	0.710634	0.758551	0.174746	0.37067	1.30937	1.48304	1.19756
AC235546.1_FG001	9.42948	7.41268	7.97551	10.4707	8.0513	6.66375	14.4162	13.3626	13.4032	22.1006	18.7941	22.0928	9.33941	8.80926	9.0337	7.94452	7.1608	13.5286	13.5476	15.3101	17.0552	7.38589	6.90245	8.6366	15.5583	17.3727	16.9155
AC235547.1_FG005	18.397	14.0572	19.4459	29.0807	19.0028	15.6182	29.5582	33.8048	26.8451	31.7434	31.2776	35.5374	12.3193	14.4771	14.2214	12.6417	13.2621	11.2416	8.64465	12.1914	13.7605	5.90871	6.20347	6.85739	5.62257	6.14402	7.48475
AF466202.2_FG007	0.516311	1.11382	1.88186	0.327209	0.649299	1.58264	0.296901	0.530966	0.424887	0.226507	0.241393	0.0755311	0.981184	0.900697	1.02859	1.04381	0.803763	0.697752	1.29025	0.921443	0.710634	0.838398	1.83483	0.889607	1.38639	0.77683	0.748475
AF466202.2_FG008	66.115	57.4962	71.69	67.814	66.1852	58.0579	78.3819	93.1403	75.0311	108.368	103.04	114.807	57.3811	67.2887	65.4719	63.3242	68.9044	60.278	55.8677	64.0049	65.8306	63.4787	68.675	66.3499	50.372	54.1662	53.1417
AF546187.1_FG012	0.217394	0.0384076	0	0.654418	0.346293	0.416484	1.84739	0.929191	0.328321	0.776596	1.13799	1.0952	0.0363401	0.0439364	0	0.0579892	0.109604	0.077528	0.129025	0	0	0.0798475	0	0.0741339	0	0	0
AY530952.1_FG001	62.2563	53.7323	61.0261	56.4026	54.5411	53.1434	36.7168	45.7073	42.0251	26.6308	33.6225	24.6987	46.9515	56.9636	55.9016	58.4531	62.109	34.2674	33.0303	39.1259	44.7054	60.5244	62.821	65.7568	37.0473	40.6776	43.1122
AY542798.1_FG003	26.658	29.305	31.902	33.8252	30.4738	24.5726	58.2916	59.7779	47.8384	70.5084	72.6592	88.4847	26.6373	29.3715	28.7558	25.7472	26.8895	22.7932	21.2246	23.7449	23.8385	17.1672	18.0862	17.162	15.4043	17.5846	19.0113
EF517601.1_FG010	5.21746	5.72274	2.8676	7.56671	4.89138	3.66506	4.32156	4.42472	5.29177	4.62722	4.34507	3.92762	5.12396	4.2179	5.94793	4.69713	8.0011	3.79887	4.25781	4.04017	4.00539	6.06841	4.63076	5.63418	5.0064	4.80222	4.64055
EF517601.1_FG012	349.597	501.258	380.495	207.491	412.305	515.482	159.766	170.042	164.103	105.714	128.111	107.292	322.628	310.894	422.303	463.624	458.328	333.719	407.911	303.509	288.001	592.828	653.374	590.81	570.498	492.228	435.837
EF517601.1_FG015	29.6743	27.6919	30.289	30.9212	29.8677	26.2385	23.95	26.9465	28.2356	25.66	26.7946	24.4343	23.7301	29.8768	28.9794	27.4869	27.0357	33.2207	33.869	31.0456	33.7228	27.1881	30.6678	30.1725	27.0345	32.9093	30.4629
EF517601.1_FG016	763.108	737.196	659.458	467.827	604.367	733.803	420.874	392.163	482.034	185.736	184.286	167.566	708.342	774.072	960.3	603.204	585.615	1250.76	1071.87	1068.52	1010.07	688.205	637.996	653.602	953.988	1066.8	1204.37
EF517601.1_FG023	0.489137	0.230446	0.268837	0.695319	0.519439	0.666375	1.12163	0.840696	1.21672	0.485373	0.689693	0.528718	0.472422	0.571174	0.849704	0.289946	0.401882	0.465168	0.516099	0.354401	1.03365	0.239542	0.174746	0.333603	0	0.282484	0.449085
EF517601.1_FG025	0.407614	0.307261	0	0.449912	0.346293	0.0832968	0.131956	0.442472	0.231756	0.161791	0.103454	0.113297	0.181701	0.0439364	0.0894425	0.115978	0.146139	0.465168	0.774148	0.992324	1.09825	0.95817	0.611609	0.518938	1.84852	1.3418	0.59878
GRMZM2G000014	45.5984	34.1828	49.1972	71.7405	51.511	32.8606	67.2316	78.1848	74.4324	81.3808	82.3494	87.5405	35.5043	38.9936	35.464	33.9237	37.375	29.3443	29.8047	32.2505	34.5627	32.8572	32.6774	32.3224	27.5737	27.4715	32.1096
GRMZM2G000035	0.0543486	0.0768153	0.179225	0.0409011	0.0432866	0.0832968	0.725759	0.840696	0.482826	1.97385	1.41387	2.56806	0.0726803	0.109841	0.134164	0.173968	0.0730694	0.271348	0.0645123	0.141761	0.0646031	0	0	0	0.0770215	0.0706209	0
GRMZM2G000039	100.518	117.527	112.464	76.1988	102.329	112.742	88.4106	82.9192	85.1318	110.05	102.523	113.523	99.9717	102.811	117.617	116.094	118.994	121.758	127.154	110.715	106.466	126.957	135.865	128.659	162.438	147.033	142.809
GRMZM2G000052	38.6418	45.2058	45.9712	58.5295	39.5207	55.3507	69.145	59.2027	71.2264	60.348	107.627	93.6208	35.7224	43.2774	42.9771	38.2729	39.3113	35.5078	32.5787	35.511	35.4671	34.7336	36.7839	36.4368	28.1899	33.8274	28.6666
GRMZM2G000076	2.90765	2.61172	3.04682	4.13101	3.41964	3.37352	4.71743	5.61939	5.15658	4.88608	5.27615	4.15421	2.79819	3.49295	4.06964	2.37756	2.19208	4.34157	3.74171	3.68577	3.55317	3.39352	2.44644	2.63175	2.61873	3.60167	3.21844
GRMZM2G000093	31.658	36.8713	32.2605	17.0149	29.8245	38.5248	9.9297	14.5131	11.8582	8.57491	8.82807	8.23289	41.4278	45.4523	49.1934	42.854	48.1527	37.446	39.03	32.2505	32.1724	41.2412	43.8611	44.7028	41.6686	42.7256	47.9773
GRMZM2G000114	68.914	59.8775	71.2419	77.0577	70.7736	58.1412	81.4499	85.6625	86.3678	102.931	92.4534	104.837	50.5491	64.1252	54.873	58.3952	62.6935	60.3943	58.5127	58.5471	63.7633	59.9255	65.8791	64.9043	60.7699	60.3102	52.2436
GRMZM2G000126	0.108697	0.115223	0	0.0409011	0.12986	0.0832968	0.032989	0.0442472	0.038626	0.35594	0.206908	0.415421	0.327061	0.0878729	0.0894425	0.231957	0.255743	1.08539	1.29025	1.55937	0.904444	0.31939	0.262118	0.333603	0.616172	0.847451	1.27241
GRMZM2G000127	3.96745	3.4951	5.82481	4.90813	4.37195	3.74836	6.79574	4.11499	6.23811	5.24202	5.06925	4.15421	4.83324	6.87605	5.94793	2.6675	5.11486	5.31067	4.1933	5.24514	5.87888	3.1939	4.8055	3.63256	2.31064	3.67229	4.19146
GRMZM2G000158	0.217394	0.230446	0.179225	0.122703	0.216433	0.124945	0.131956	0.265483	0.251069	0.258865	0.344847	0.566483	0.399741	0.351492	0.0447213	0	0.292278	1.55056	1.22573	2.12641	1.61508	0.399237	0.262118	0.37067	0.385107	1.3418	0.973018
GRMZM2G000171	23.3427	14.134	14.7861	16.5649	16.7086	15.5349	30.053	24.2032	23.0791	29.8342	24.7255	29.8348	22.5309	23.1984	18.7829	13.9754	20.3864	20.1185	18.128	21.1223	19.0579	13.3345	14.2418	14.1966	17.946	18.079	20.0591
GRMZM2G000177	37.2288	37.7547	45.2543	31.5757	38.4818	35.1096	24.9727	21.5041	23.9481	26.3719	23.7599	24.5098	11.9196	35.6984	37.0739	39.1427	34.0138	44.6561	46.9005	43.237	46.2558	36.4104	44.8222	41.8115	49.3708	47.316	39.2201
GRMZM2G000209	1.98372	1.07541	2.32992	10.2253	3.89579	1.83253	12.4039	14.0264	13.0363	22.4242	22.4495	31.5342	1.0902	2.39454	1.52052	1.44973	1.31525	2.82977	1.99988	4.04017	3.42397	2.07603	1.22322	1.51975	1.00128	1.27118	1.87119
GRMZM2G000219	18.9133	11.3303	14.1588	10.5934	9.82605	7.58001	25.0387	25.5749	15.4504	32.3905	19.4493	29.4571	13.0824	13.4446	6.43986	8.00251	9.20674	6.47359	6.38672	6.73362	7.81698	11.1786	8.82465	9.97101	7.39406	7.20333	7.03567
GRMZM2G000231	16.7122	11.5607	16.9368	18.0783	15.2369	11.6616	20.7831	21.0617	22.2293	22.5536	20.5873	22.1684	14.318	15.224	15.6524	13.8014	14.0293	13.2573	11.4187	13.1128	13.6313	10.2604	13.7175	12.4174	6.77789	9.03948	10.4787
GRMZM2G000236	0.9511	0.192038	0.627287	0.327209	0.173146	0.208242	3.33189	0.30973	0.0579391	0.808954	1.24145	1.28403	0.726803	0.0659047	0	0	0.694159	0	0	0	0.0646031	0.119771	1.48534	0.037067	0.0770215	0	0
GRMZM2G000245	84.2946	95.3662	93.0177	67.4459	88.0016	90.7519	57.4999	66.0168	65.896	50.7053	60.0033	51.2101	71.5174	96.9018	108.225	105.598	107.814	77.9932	81.1565	70.7385	70.7404	106.477	121.885	116.946	85.8019	87.923	86.2992
GRMZM2G000254	9.32078	11.4071	10.0366	5.35805	8.87375	12.911	1.94635	2.56634	2.60726	0.647163	1.17248	0.377655	16.5348	12.9613	10.7331	15.0772	13.7005	12.7146	14.6443	12.7584	11.0471	12.017	10.4847	13.4553	14.9422	15.7485	14.8947
GRMZM2G000256	20.7068	23.3518	18.6394	22.0457	23.0717	20.6576	15.9667	18.2741	17.1886	18.8972	22.2771	17.1078	21.5497	19.3979	19.6774	19.8903	16.8425	27.096	29.4176	28.8483	27.2625	23.7147	21.8432	20.0903	31.5018	29.4489	24.2506
GRMZM2G000261	0.679357	0.268854	0.448062	0.572616	0.519439	0.333187	2.37521	1.54865	1.4871	2.29743	2.4829	2.64359	0.0726803	0.131809	0.0894425	0.115978	0.0365347	0.503932	0.709636	0.283521	0.129206	0.0399237	0	0.148268	0.616172	0.635588	0.149695
GRMZM2G000264	115.762	95.4046	129.938	159.146	131.851	105.954	187.213	217.475	206.572	215.57	208.494	233.542	150.739	175.284	137.652	114.355	117.423	139.318	115.219	134.602	168.356	88.471	98.0323	98.0051	78.6389	100.352	112.72
GRMZM2G000268	27.0656	33.9524	28.4072	22.8637	29.7812	34.4432	11.6451	19.1148	15.8174	14.4641	15.4491	11.3297	36.4855	28.8662	29.203	39.8386	37.5211	26.5533	22.2568	22.3982	18.9287	33.3363	29.8815	33.7309	25.4171	26.0591	24.9242
GRMZM2G000278	45.8974	50.5829	43.2828	59.961	50.7752	48.2705	61.4586	67.2557	57.7653	73	77.8319	84.7081	33.6873	27.7019	33.541	33.8077	31.2737	49.3466	46.4489	44.1584	43.1549	29.3839	25.076	30.9509	43.132	41.1014	40.5674
GRMZM2G000280	52.0931	39.3294	50.7207	44.3368	40.8625	41.6901	54.9597	47.5215	49.9628	51.3524	50.4511	49.0197	42.8087	52.1306	48.299	43.6079	46.5087	46.9044	48.4488	46.8519	46.4496	41.361	47.9677	46.3708	42.2078	44.4912	48.7257
GRMZM2G000281	1.03262	0.691338	1.79225	1.51334	1.55832	0.999562	1.31956	1.15043	1.62229	2.07092	1.48284	2.75689	0.472422	1.25219	0.760262	0.75386	0.548021	0.426404	1.35476	0.708803	0.904444	1.15779	0.524237	0.296536	0.462129	0.847451	0.89817
GRMZM2G000288	46.5767	40.5969	54.9324	58.6113	55.7964	36.1925	62.0524	79.2909	81.9838	88.0466	84.1426	91.2793	43.1721	66.1024	53.3525	49.2329	43.1475	59.3477	50.3196	59.4685	73.7768	37.4485	37.745	40.4401	35.4299	46.8217	46.7049
GRMZM2G000292	1.0598	1.26745	1.07535	0.449912	1.16874	1.2911	0.32989	0.442472	0.309008	0.0970745	0.172423	0.188828	3.16159	2.78996	3.66714	4.11724	3.94575	2.40337	2.38696	2.48081	2.0673	6.30795	4.45601	4.5963	4.23618	2.75422	3.06875
GRMZM2G000326	46.1691	9.0642	41.1321	201.724	105.1	22.157	248.407	316.854	226.233	293.23	343.916	269.117	16.3894	12.1045	6.43986	3.01544	4.01882	41.5162	30.7079	31.2582	41.346	1.39733	2.70856	3.03949	0.154043	0.918072	2.09573
GRMZM2G000339	16.6035	25.0802	12.3665	10.348	17.6176	25.5721	7.62046	9.51314	8.53636	5.20967	5.55203	5.55154	20.2415	13.84	19.0513	17.4548	21.9939	16.591	18.6441	14.7431	11.4348	31.1405	23.5906	26.5399	31.2707	24.5055	24.8494
GRMZM2G000353	0.76088	0.192038	0.179225	1.30884	0.952305	0.291539	2.50717	2.21236	2.02787	3.1711	2.82774	4.4941	0.10902	0.153778	0.0894425	0.173968	0.328812	0.271348	0.258049	0.141761	0.0646031	0.0399237	0.0873728	0.111201	0.231064	0.282484	0.149695
GRMZM2G000361	19.5927	18.09	18.8186	22.1684	18.5699	17.0759	18.045	23.0528	23.4846	20.2562	19.6907	20.129	22.9306	16.608	16.5916	13.2215	21.1171	15.8545	14.9669	16.0898	15.7632	20.5607	16.9503	18.5705	16.7137	18.0083	15.5683
GRMZM2G000371	63.2889	56.9969	64.969	74.3173	60.8177	57.3499	65.3513	71.8132	77.6384	73.9384	76.6594	71.4902	66.2844	62.8072	60.8209	56.8874	61.8167	65.2398	58.8997	64.9263	66.9288	55.9731	62.122	56.2677	48.0614	51.412	56.0608
GRMZM2G000380	0.0815228	0.384076	0.0896125	0.0818022	0.0865732	0.333187	0.197934	0.132742	0.289695	0.0323582	0	0.0755311	0.254381	0.483301	0.447213	0.289946	0.292278	1.00786	0.451586	1.77201	1.29206	0.159695	0.174746	0.148268	1.00128	0.988693	0.673628
GRMZM2G000393	51.5224	52.0808	49.8245	44.7867	47.4854	52.1022	40.3786	42.6985	37.5445	48.6667	41.3126	46.1873	56.7269	42.4426	40.428	48.0151	52.7926	45.8578	50.1906	45.009	43.1549	50.1841	54.0837	51.3007	49.1397	43.7143	42.2889
GRMZM2G000397	14.2937	9.48669	9.94698	17.9147	11.9904	8.53793	16.3626	17.0352	20.3173	22.6507	21.3805	17.6743	10.1026	11.072	9.57035	7.5386	8.22031	12.3657	10.9026	13.3255	11.8224	7.50566	6.81508	7.747	8.78045	9.25134	9.50564
GRMZM2G000404	1.9022	2.41968	1.61302	2.86308	2.85691	3.37352	2.54015	2.96456	3.34115	0.873671	1.68975	1.2085	2.36211	3.07555	5.14295	2.43555	1.97287	3.52752	3.41915	2.76433	4.39301	3.55321	2.97067	2.85416	2.00256	2.96608	2.9939
GRMZM2G000431	13.1524	11.6759	9.76776	8.30293	9.17676	12.6195	6.06998	4.38047	5.36902	4.27128	3.96574	3.77655	14.2453	16.7618	16.1891	16.8749	19.5095	10.5826	10.2575	10.9864	9.17364	17.0474	18.2609	16.8655	12.8626	13.8417	12.7989
GRMZM2G000435	1.41306	1.22904	0.627287	0.490813	0.909018	2.16572	2.44119	1.54865	1.31329	1.3914	1.44836	1.88828	3.92473	1.384	0.268328	2.08761	1.35178	2.28708	1.80634	2.40993	1.87349	0.479085	0.698982	0.667205	2.84979	2.40111	2.02088
GRMZM2G000451	2.39134	1.65153	1.97147	1.39064	1.21202	1.99912	2.44119	1.90263	2.18237	1.68262	2.03459	2.45476	3.99741	2.48241	1.43108	1.56571	2.37476	3.8764	2.12891	4.53634	3.81158	1.27756	1.04847	1.59388	4.62129	6.49712	5.01478
GRMZM2G000453	3.77723	4.72414	2.77799	4.90813	4.02565	4.16484	10.2266	5.88487	6.35398	8.54256	10.1385	9.93234	6.65024	4.7671	4.8299	4.46517	5.91862	7.71404	7.28989	7.58419	7.23555	4.19199	3.58228	3.89203	5.93065	6.77961	7.18536
GRMZM2G000481	27.0384	29.8043	27.9591	24.4998	28.8289	34.3599	31.6365	27.1678	26.8065	30.0607	27.1049	30.0236	27.2188	22.8909	27.5036	29.8065	26.1588	19.5371	22.5793	18.4289	16.9906	28.0664	32.1532	29.357	23.8767	23.2343	21.5561
GRMZM2G000489	18.0165	15.7855	14.9653	12.5975	15.1936	13.7023	9.50084	9.64588	9.90758	7.3453	5.93136	5.7026	9.55746	7.22755	5.99265	11.1339	7.41654	14.6916	17.1603	15.1684	13.5667	22.7965	13.9796	18.1999	14.9422	12.5705	9.95472
GRMZM2G000510	33.0711	32.9538	32.7982	30.6758	25.3659	29.9869	25.2696	26.7695	22.9439	30.352	23.622	25.5295	33.6873	24.0552	20.214	25.8632	22.2496	33.8797	34.9012	32.2505	30.4927	34.4143	30.3184	34.324	36.7392	33.4037	30.1636
GRMZM2G000520	0.135871	0.0768153	0.179225	0.818022	0	0.124945	2.14429	0.530966	0.347634	0.647163	3.31053	1.96381	0.181701	0.0878729	0	0	0.328812	0	0.0645123	0.0708803	0	0	0	0.0741339	0	0	0
GRMZM2G000531	93.1806	87.4542	84.6838	61.5562	75.1455	72.0934	70.9264	65.7955	59.1558	98.7248	70.0383	85.4634	107.349	90.1137	74.4609	86.288	93.7846	84.1566	90.5108	81.7249	74.7458	85.9957	88.6834	88.7383	92.2717	88.3467	83.2305
GRMZM2G000540	92.5556	102.049	103.234	70.2681	85.9239	89.0027	92.9301	84.3794	76.3251	97.9158	97.4192	111.937	70.0274	80.4037	86.9829	109.02	93.127	69.9303	72.7699	74.0699	75.1334	93.1021	96.1974	99.5619	83.2602	81.8496	76.0451
GRMZM2G000566	0.57066	0.537707	0.35845	4.00831	2.2509	0.416484	0.362879	3.0973	0.714582	3.9477	1.37939	2.79465	0.0726803	0.197714	0.178885	0.115978	0.146139	0.38764	0.83866	0.779683	0.258412	0.199619	0.0873728	0.296536	0.53915	0.635588	0.224543
GRMZM2G000576	4.45658	2.95739	4.74946	9.12095	6.62285	4.08154	13.0966	12.7432	15.4697	14.4317	16.5182	16.0504	3.81571	6.76621	6.66347	5.33501	5.29753	4.8455	3.22562	6.02482	5.16825	3.15397	4.01915	3.63256	2.07958	1.97739	4.416
GRMZM2G000581	7.52728	5.49229	7.79628	5.88976	5.88698	5.08111	7.55449	5.88487	6.21879	6.30984	8.03493	6.76003	6.65024	6.39275	6.3057	6.26284	7.45308	6.62864	6.12867	7.01715	6.91253	5.19009	6.46559	5.78245	7.47108	6.56774	7.48475
GRMZM2G000587	5.95117	11.0998	5.91442	8.26202	7.35872	15.16	5.77308	9.15916	7.20376	2.07092	7.93147	2.79465	9.30307	9.49027	14.8475	13.5695	8.87793	6.47359	7.22538	4.96162	5.49126	12.7357	9.78575	9.85981	9.08853	8.40389	7.7093
GRMZM2G000592	7.88054	12.4825	7.07938	4.29462	7.92145	12.911	1.78141	3.80526	2.12443	1.52083	1.27593	1.88828	10.3569	11.0061	17.5755	13.9174	13.0794	10.8152	10.6445	9.49796	8.52761	13.6539	14.6786	14.5303	12.4005	12.4999	16.0174
GRMZM2G000593	47.3104	34.3748	48.0323	76.6487	50.6886	38.2749	89.8951	87.8306	90.636	111.765	106.627	113.674	54.9099	60.5005	47.6282	38.1569	45.4857	63.9606	52.513	70.5259	80.5601	33.5759	34.5996	36.8075	30.4235	40.3952	49.3994
GRMZM2G000601	7.52728	5.60752	6.36249	9.73446	9.26333	7.45507	15.9667	13.4069	14.9676	17.0851	17.1734	17.561	8.17653	8.19415	7.06596	6.61077	7.56268	9.61347	8.58014	7.86771	7.81698	3.95245	3.32017	5.93071	3.62001	4.66098	7.40991
GRMZM2G000608	44.0767	69.2106	44.5374	24.0499	46.4465	71.8019	8.1153	16.3715	10.0428	3.42997	6.41415	3.81432	61.3421	57.8423	64.5775	83.6205	72.4118	51.8275	54.1903	46.5683	48.1939	69.9863	70.5098	66.8688	64.8521	60.4515	59.878
GRMZM2G000610	15.0817	16.7841	15.5926	14.3563	15.0637	17.534	19.1996	16.3272	17.9804	17.344	18.6562	18.2408	21.0046	16.3883	22.0923	21.1661	18.377	15.932	15.2249	14.6013	16.0862	21.3592	22.1053	19.5714	18.1771	15.3954	20.3585
GRMZM2G000614	5.43486	5.87637	5.64559	3.92651	5.4974	6.16397	4.05765	4.46896	3.66947	2.20036	2.51738	2.53029	5.7054	7.07377	6.08209	6.26284	6.83199	7.44269	11.3542	9.92324	10.0135	5.26993	7.33931	5.78245	4.77533	5.72029	4.86509
GRMZM2G000615	70.5173	72.9361	72.4069	56.0345	66.0986	65.1381	70.0027	64.1142	58.306	84.4548	70.1418	83.9528	57.1267	66.4099	68.4683	76.4298	67.1508	80.5516	83.4789	80.4491	87.1496	72.5813	70.6846	72.8737	84.1845	86.5106	82.5568
GRMZM2G000620	2.66308	1.72834	1.79225	8.50743	4.80481	2.87374	18.2759	13.9821	16.5513	19.3178	19.5183	21.904	5.8871	1.36203	1.16275	3.82729	2.77664	4.88426	3.93525	4.04017	4.71603	0.998093	1.13585	0.85254	2.38767	2.11863	3.06875
GRMZM2G000622	101.17	155.513	117.303	99.8805	144.62	166.136	90.06	75.5742	78.8937	80.8954	84.9702	72.8875	63.4135	90.9265	134.835	162.544	111.833	111.912	140.379	105.045	98.1967	171.193	202.006	167.839	183.696	155.295	163.766
GRMZM2G000623	14.6469	12.4825	14.6964	12.8838	11.774	10.0789	11.0843	12.7432	13.1135	13.914	14.1042	12.1227	17.3706	15.5535	12.3878	11.6558	12.0199	13.141	16.3861	13.2546	13.8251	14.2128	11.9701	13.307	14.6341	13.1355	12.4995
GRMZM2G000632	20.9242	24.1968	20.2524	21.7185	21.1671	21.9071	31.7354	25.1766	28.255	26.7278	28.8292	26.3226	35.6133	44.5516	33.7646	32.3	35.9867	25.9719	23.6115	23.2487	25.712	18.844	20.7073	19.905	20.4107	20.0563	18.0383
GRMZM2G000633	8.5599	7.45108	8.87163	8.42563	9.47976	8.03814	10.2926	7.56627	9.67582	10.031	9.27637	9.55468	11.5925	10.9182	11.2698	9.51023	10.3393	12.0168	13.2895	10.9156	14.0189	7.94482	7.07719	8.45127	8.31832	9.03948	9.73018
GRMZM2G000645	116.306	150.942	134.598	88.2646	119.644	133.858	74.2583	76.5476	79.589	73.9061	78.1422	76.8151	103.351	108.721	126.651	141.088	136.421	135.131	143.217	117.307	124.49	145.881	172.212	148.639	151.886	147.103	135.549
GRMZM2G000650	20.5166	19.2038	17.9225	25.0315	19.479	20.5327	33.7478	31.2827	27.7914	39.3799	37.4848	40.5602	24.0935	18.5631	18.8277	17.3968	19.1807	18.4129	16.6442	18.7124	17.1198	17.0474	16.9503	17.4956	16.4826	15.3954	18.1131
GRMZM2G000660	9.13056	7.95038	6.98977	6.66688	7.7483	6.12232	4.38754	5.08842	5.17589	4.1742	3.96574	3.05901	7.30437	8.34792	6.39514	7.0167	6.3205	9.80729	9.54782	9.56884	9.10904	7.70528	7.6888	7.26513	10.2439	10.3813	8.75716
GRMZM2G000674	5.76095	7.83516	8.15473	7.2395	6.70942	7.74661	4.45352	4.95568	4.90551	3.46232	3.27604	2.71912	5.66906	5.97536	6.08209	6.90072	6.35704	6.39606	7.22538	5.17426	4.65142	5.70909	7.33931	6.96859	8.01023	4.87284	4.93994
GRMZM2G000686	16.06	11.4839	12.1873	10.2662	10.9515	10.0789	19.3316	14.867	15.3925	13.914	18.8976	15.6727	9.84818	12.9613	10.8225	9.27828	11.3258	20.3511	16.6442	18.0745	18.9933	15.6501	14.4165	17.0508	16.9447	21.8219	25.6727
GRMZM2G000710	42.0386	55.499	38.623	38.2425	48.6108	63.0974	28.4695	31.4155	25.4739	22.2301	22.6564	22.0173	57.8535	36.8846	44.3188	56.1336	50.6371	50.587	59.9965	46.4266	39.9893	62.1613	55.4817	61.457	64.698	60.6634	58.8302
GRMZM2G000713	9.75557	8.06561	10.0366	12.0249	11.4277	9.41254	10.1276	13.2742	12.1479	15.4025	14.518	13.3312	9.63014	13.137	10.4201	8.58241	9.7913	13.9163	12.7089	13.3964	14.6003	6.18818	7.33931	5.85658	7.00895	6.77961	7.40991
GRMZM2G000718	48.3702	54.9229	45.0751	40.3694	48.784	56.1004	35.7271	35.8402	45.5401	31.1933	40.8988	32.5539	66.2117	65.1578	79.6039	61.8745	63.8992	105.128	89.4786	80.9453	82.4336	60.5643	61.0736	61.6053	94.5824	91.8072	101.493
GRMZM2G000719	12.6089	11.2918	14.0692	11.8613	11.2112	10.3288	11.1833	12.3007	12.2638	12.652	12.311	11.2541	8.43091	9.16075	9.21258	9.45224	9.20674	9.22583	9.16075	8.29299	8.46301	11.2186	11.2711	12.4916	12.3234	11.7231	9.20625
GRMZM2G000739	41.6853	30.5341	30.4682	52.0671	44.6285	23.6979	46.9434	50.7515	49.1323	56.918	60.5206	63.9748	42.4453	23.5499	19.4985	17.7447	36.352	10.9702	11.9993	13.1128	13.4374	23.7546	29.4446	23.5375	11.7073	8.33327	7.93384
GRMZM2G000741	40.4897	33.7219	28.676	40.7375	29.4782	22.1153	21.2449	17.5661	21.6113	23.2979	17.4837	17.3344	34.5958	31.8539	32.4229	24.8194	63.205	23.2584	20.4504	24.9499	22.4173	38.5264	33.289	38.735	17.869	16.949	21.7806
GRMZM2G000743	10.4621	10.8694	9.67815	10.348	9.78277	13.7023	8.14829	6.76982	8.3046	9.125	8.65565	9.74351	9.23039	11.7091	7.28957	23.3117	14.0293	10.5438	9.4188	11.1282	7.30015	5.23001	5.94135	6.52379	6.85491	5.15533	5.61356
GRMZM2G000749	77.0934	63.1038	77.8732	81.3523	69.3451	52.2271	101.507	102.476	104.252	128.074	115.834	127.081	60.3246	69.7711	71.3304	60.6567	62.4378	62.6039	57.674	58.9015	68.2209	55.8134	58.7145	54.6367	47.2142	47.7397	56.435
GRMZM2G000753	9.75557	8.71854	13.0834	11.575	10.1723	7.9132	12.3379	13.1857	12.7466	21.68	16.7251	19.0338	10.466	9.51224	7.60262	7.07469	10.522	10.7376	13.096	12.6876	11.7578	9.06269	8.30041	9.60034	11.0141	11.6524	9.43079
GRMZM2G000764	17.2285	18.6277	16.8471	21.9639	20.7343	18.9917	19.5955	21.5484	23.6391	23.1037	19.2424	21.0732	17.4069	14.6967	15.0711	16.8169	16.2945	16.591	17.7409	16.7277	16.603	15.3706	15.9018	14.7156	23.6456	22.9518	20.8076
GRMZM2G000777	10.1088	14.6717	5.10791	8.71194	10.5619	13.619	8.57715	8.05299	9.07712	6.92465	8.69013	6.53344	13.0098	7.57904	9.79396	12.0618	9.31635	11.0477	11.0316	9.49796	7.55856	15.6501	11.6206	13.6777	16.1745	12.853	13.0235
GRMZM2G000812	1.03262	0.806561	0.268837	1.14523	1.21202	1.24945	2.1113	2.07962	0.927025	3.98005	3.3795	4.75846	2.97989	1.14235	0.35777	0.579892	1.24218	1.00786	0.83866	0.708803	0.387619	0.678703	1.31059	1.22321	1.61745	2.25987	1.27241
GRMZM2G000816	10.8154	6.10682	9.85737	3.5993	4.80481	6.41386	11.6121	6.10611	8.4591	8.5102	4.89682	7.74194	15.9897	22.1659	11.0014	10.612	11.8372	22.3281	16.5152	23.0361	22.7403	3.0342	4.28127	4.29977	5.69959	7.34457	5.53872
GRMZM2G000818	11.3045	9.75554	8.24435	9.89807	8.44088	8.20474	11.2493	13.6281	8.63292	21.4535	11.2075	21.4886	12.9371	10.3251	8.63121	9.22029	13.8467	9.34212	8.06404	9.92324	6.84793	10.6197	8.91202	11.0089	9.55066	7.41519	8.60747
GRMZM2G000823	67.827	80.9633	66.0444	56.4844	66.5748	76.3832	50.9351	50.0878	54.2696	61.0275	56.8997	57.4414	45.1344	43.2774	56.5724	60.5408	56.8845	62.9527	68.125	55.3575	55.6233	100.768	103.537	95.2621	105.365	103.177	99.6969
GRMZM2G000825	52.4464	63.0654	43.5517	20.4506	41.4253	63.5138	5.50917	9.91137	7.20376	2.00621	3.31053	1.51062	65.6666	54.4373	51.4295	71.8487	69.7813	36.0505	39.9976	36.5742	32.237	62.9198	62.5589	64.5336	56.2257	45.0561	43.2619
GRMZM2G000842	1.68481	4.07121	1.16496	0.245407	0.952305	0.499781	0.032989	0.0884943	0.0579391	0.0970745	0.172423	0.226593	0.690463	0.37346	0.447213	0.463914	0.292278	7.24887	9.54782	8.64739	9.81967	0.598856	0.174746	0.222402	6.39278	9.1101	7.78414
GRMZM2G000874	13.5056	13.4427	13.8899	14.8471	13.0725	14.6602	16.1316	15.3095	16.8023	14.4317	14.2422	16.7301	17.2979	17.7503	19.0513	15.1932	14.0659	17.8314	17.8054	16.9404	16.5384	16.3288	14.5039	15.4199	18.1771	17.7258	19.4604
GRMZM2G000909	21.9568	19.5111	19.9836	19.4689	21.6866	21.7821	19.1666	18.3183	19.9697	21.1622	19.0355	19.1849	19.4056	25.1756	23.5234	25.0513	19.9114	24.964	22.9019	26.1548	24.4846	18.4847	22.3674	21.3506	23.9537	21.1863	27.3942
GRMZM2G000923	239.405	312.369	210.41	179.719	250.543	338.102	162.702	158.493	160.82	145.482	148.836	138.826	267.572	188.202	222.354	265.649	258.081	196.495	237.405	179.752	149.233	380.274	358.228	355.583	336.276	281.001	241.383
GRMZM2G000932	0.108697	0.0768153	0.179225	0.122703	0.0865732	0.166594	1.78141	0.575213	0.38626	3.78591	1.68975	3.21007	0.0726803	0.0439364	0.0894425	0	0	0.038764	0.0645123	0	0.0646031	0.0399237	0	0.037067	0.0770215	0.0706209	0.0748475
GRMZM2G000936	70.626	60.7609	63.4456	100.944	69.6048	63.6804	81.5159	83.8926	74.7414	75.2327	77.6595	78.5146	67.629	55.8652	57.4221	57.3513	89.0351	65.8988	61.8673	75.4166	83.5964	60.8837	70.9467	60.0114	66.7776	71.1859	63.321
GRMZM2G000937	32.1472	33.1842	28.0487	24.3362	25.3227	26.6966	31.8014	27.6545	32.8321	28.4105	27.4843	29.3061	29.7989	33.15	39.1758	35.0835	28.6797	37.6011	34.9657	31.1164	34.1104	36.2907	26.9108	29.0234	29.9614	31.7088	36.2262
GRMZM2G000959	3.09787	2.38127	2.32992	0.899824	1.38517	4.45638	0.395868	0.353977	0.309008	0.291224	0.172423	0.566483	7.84947	3.51492	1.69941	5.33501	6.46664	1.89944	1.16122	1.63025	1.16286	3.8726	2.62118	5.63418	3.69703	2.82484	3.81722
GRMZM2G000964	18.1796	20.7401	21.3278	15.5833	20.2581	16.8676	11.5462	11.7697	13.3839	9.25444	11.311	8.9882	7.63143	16.9375	21.2873	18.6725	17.6828	18.568	20.2569	18.1453	20.0916	22.6767	26.5613	20.3498	26.4954	24.7879	22.9782
GRMZM2G000973	9.97296	7.41268	10.1262	8.87554	7.53187	6.5388	12.7338	9.51314	8.72949	11.3901	10.8282	12.4249	8.21287	10.5887	8.00511	7.07469	8.0011	11.2416	10.9026	12.4749	13.1144	7.0665	6.64033	8.71074	11.6302	11.0875	11.0774
GRMZM2G000976	12.9078	13.1354	13.0834	12.9248	13.289	12.7444	10.8204	10.0884	11.6844	9.83688	10.8282	7.59088	14.9721	13.5544	15.7866	15.4251	13.189	13.0247	12.6444	11.7661	12.9206	13.3345	14.8534	12.714	12.0924	12.5705	11.5265
GRMZM2G000980	67.5824	64.7553	63.0872	67.9367	63.6313	64.0969	83.2643	72.2556	68.4067	84.4225	86.7289	88.1448	50.3311	62.5216	80.543	66.1657	68.2834	59.5803	50.5777	57.4839	61.8898	63.0396	63.52	64.6077	49.1397	53.8131	62.8719
GRMZM2G001024	41.169	26.6933	38.3541	58.4886	43.503	27.363	38.4652	52.3444	42.1603	47.6959	39.6574	43.0905	30.4167	31.7661	25.67	26.733	33.4293	29.1118	27.4177	35.4401	35.2733	22.8763	26.6487	27.1701	22.0281	25.3529	23.8764
GRMZM2G001033	38.9136	43.5543	44.627	40.1649	43.2866	44.2723	51.9577	42.3888	47.819	59.7655	54.8996	62.8419	45.3161	40.5094	41.9933	45.2316	39.2017	40.1207	40.7073	38.6297	39.5371	39.8439	39.4925	42.7382	43.8252	41.6663	45.1331
GRMZM2G001048	79.2674	73.4738	61.2053	93.4181	78.0024	66.3876	76.8314	91.0607	91.5051	69.7319	104.592	86.2565	56.4362	46.0454	62.0731	49.9287	55.6058	70.7831	56.4483	72.227	84.4363	65.0757	52.8605	58.4546	56.3797	66.1012	74.0991
GRMZM2G001079	0.57066	0.499299	0.806512	1.47244	0.432866	1.62429	3.002	2.69908	1.25535	4.43307	5.27615	4.87176	1.56263	1.4499	1.78885	1.91364	1.05951	2.13202	1.67732	1.63025	0.710634	0.519009	0.698982	0.37067	2.00256	1.55366	1.19756
GRMZM2G001084	148.48	149.636	162.019	199.066	162.108	134.066	154.026	197.696	189.384	198.744	216.426	201.555	116.543	124.362	129.11	122.821	124.291	120.672	147.024	136.87	144.646	150.313	153.077	143.709	169.601	149.858	137.42
GRMZM2G001088	112.963	130.509	111.119	89.8597	112.026	123.196	101.012	101.061	107.554	74.5532	86.8669	68.9977	131.588	116.827	126.025	112.905	123.487	87.219	90.0592	80.6617	74.3582	138.336	144.252	133.033	95.1215	94.3495	95.5054
GRMZM2G001097	5.08159	2.9958	4.83907	7.1986	5.28096	3.12363	8.28025	10.4866	7.89903	12.0696	9.8971	12.0472	4.10644	5.29434	4.02491	3.82729	3.72654	5.23314	4.96745	3.68577	6.71872	3.63306	2.27169	2.52055	2.61873	2.47173	4.26631
GRMZM2G001106	2.28264	2.4965	4.57024	3.43569	2.98677	5.62254	6.33389	4.60171	6.41192	1.71498	3.31053	3.09677	2.68917	3.49295	4.42741	3.18941	2.52089	2.67472	2.06439	4.11106	2.77793	2.87451	3.8444	2.52055	2.07958	2.04801	3.36814
GRMZM2G001114	13.7774	18.0132	13.5315	11.0433	11.2545	13.2442	5.64112	8.45121	7.51277	8.57491	11.242	7.36428	23.185	9.57815	7.7815	12.9896	13.7005	43.6483	44.3845	42.3864	38.3096	20.2413	15.2029	18.0145	61.3091	59.9571	52.2436
GRMZM2G001116	9.37513	6.56771	9.67815	3.31299	5.06453	5.03946	4.45352	2.69908	4.84757	1.45612	1.48284	1.62392	6.94097	10.8084	8.49704	6.55278	8.8414	6.58988	6.12867	4.81986	5.62047	5.5494	6.90245	6.11605	4.69831	4.94346	6.1375
GRMZM2G001139	8.04359	7.68153	8.42357	3.5584	5.67054	13.7856	4.18961	3.00881	5.50421	1.16489	2.00011	0.944139	17.8067	28.8003	29.516	23.6016	24.6244	3.3337	3.1611	2.33905	3.03635	10.1007	11.1837	10.3046	3.08086	2.89546	2.32027
GRMZM2G001160	14.4567	21.0474	12.6354	8.58923	17.1415	20.9075	4.71743	7.65476	4.78963	1.71498	1.37939	1.32179	17.2252	22.8689	31.7521	26.0952	23.1265	21.5528	21.8052	21.1932	19.8332	26.0702	26.6487	26.4658	25.4941	26.0591	35.4777
GRMZM2G001169	18.859	15.4015	12.5457	21.5958	14.1114	16.4511	22.9604	12.8317	16.2423	8.1219	9.62122	7.02439	21.4407	14.3452	12.03	10.554	23.2726	23.2196	18.515	30.3368	27.2625	18.325	18.7851	18.274	20.6418	19.2795	20.9573
GRMZM2G001180	35.9244	28.8057	34.3216	40.5739	34.0233	30.445	34.8034	36.4154	30.8815	37.5031	33.2777	33.2337	26.2739	33.4137	27.1011	32.0101	27.1453	28.9567	33.2238	33.3846	35.0149	24.5132	28.3962	29.4312	27.1886	28.1777	27.3942
GRMZM2G001191	89.7023	79.4654	94.4515	99.8396	97.4814	77.4661	96.13	98.4057	100.505	112.477	119.317	119.377	65.0852	87.4994	86.2673	87.8537	82.5319	88.3044	79.4792	90.0888	103.946	71.4236	81.6062	79.5457	73.2474	79.8722	88.0955
GRMZM2G001200	5.84247	6.68293	6.27287	4.90813	5.1511	6.7054	5.64112	3.76101	3.84329	5.43617	3.62089	5.66483	4.28814	7.5351	5.59016	10.1481	5.77248	8.25673	6.70928	8.71827	7.49396	4.59123	2.97067	3.78083	4.77533	4.30787	4.19146
GRMZM2G001205	0.978274	0.192038	2.41954	14.9698	11.7307	0.541429	13.9214	27.1235	10.2166	56.1738	33.657	39.9182	0.0726803	0	0	0	0	0	0	0	0	0.0399237	0	0	0	0	0
GRMZM2G001221	9.64687	6.26045	8.15473	6.91229	7.27215	6.24726	11.2493	6.15036	5.85185	8.57491	7.20729	6.08025	8.03117	10.0834	6.26098	7.77056	6.83199	18.4904	14.0637	19.2086	19.1871	1.47718	1.48534	1.44561	2.46469	3.10732	4.04177
GRMZM2G001223	1.49459	1.72834	1.52341	2.16776	1.42846	0.916265	3.10097	2.83182	2.49138	8.57491	4.51749	8.04406	2.94355	0.395428	0.35777	0.75386	1.31525	4.03146	4.06428	6.4501	4.26381	0.678703	0.524237	0.518938	8.47236	6.21464	6.28719
GRMZM2G001241	7.41858	13.5579	4.39101	10.4298	10.2156	8.57957	7.91737	9.15916	12.1865	7.18351	2.62083	5.36271	8.21287	1.51581	2.32551	3.47935	4.31109	41.0511	55.6741	42.6699	39.6017	4.31176	2.53381	4.44804	51.9895	52.5419	49.2497
GRMZM2G001243	6.82074	4.57051	6.72093	12.1067	7.35872	5.45594	9.69877	10.5308	9.55995	16.9557	14.1387	16.0126	4.94226	5.27237	4.06964	4.52316	5.55327	6.70617	7.99953	13.2546	10.7887	3.11405	4.8055	3.48429	4.46725	5.0847	6.06265
GRMZM2G001247	1.54893	1.57471	1.4338	0.654418	1.34188	1.58264	0.791737	0.530966	0.695269	1.16489	0.827632	0.981904	3.70669	2.65816	1.92301	2.20359	1.86327	2.9073	3.48367	3.47313	2.77793	2.11596	1.83483	2.37229	5.85363	2.89546	4.416
GRMZM2G001255	10.0817	13.4811	8.33396	9.85717	10.4321	13.1193	11.2163	10.2211	8.69086	14.4317	12.0007	15.2573	14.3544	10.369	10.8673	11.7718	11.7642	9.61347	10.58	10.7738	8.52761	10.8992	8.73728	10.3417	10.86	9.18072	9.35594
GRMZM2G001265	29.9461	25.0802	29.1241	40.3694	28.8722	21.9487	47.0424	47.6542	48.804	67.6933	60.1412	62.1243	27.5095	32.0736	29.516	26.733	23.6745	40.9735	39.3525	38.7006	40.6354	27.5873	26.1245	27.8373	30.5775	34.6749	37.3489
GRMZM2G001272	88.8327	104.2	80.0239	73.8674	80.7295	95.5415	97.5156	81.459	81.501	82.5457	80.0734	84.3682	86.0898	84.7534	98.1185	111.919	95.246	81.1331	72.3183	67.1945	74.552	108.193	91.4793	103.231	86.2641	93.7139	91.4637
GRMZM2G001289	80.0011	97.5554	70.1666	73.5811	77.4397	106.079	93.6558	74.5565	83.6447	46.4987	76.3146	59.2919	73.6251	110.61	152.634	105.134	106.754	70.0853	69.1572	61.5949	73.5183	123.923	101.702	109.31	93.5811	91.6659	100.969
GRMZM2G001296	10.5164	9.25624	10.9327	12.1067	10.6918	8.45463	15.01	14.2476	16.165	14.5935	15.794	17.1456	10.3933	11.6432	11.8959	10.4381	10.8873	14.9241	13.4831	14.0343	16.8614	9.70147	8.73728	9.15554	11.9383	12.7824	12.7989
GRMZM2G001297	105.137	85.0729	115.152	141.068	117.999	75.8418	118.925	144.113	117.462	167.033	133.628	151.251	59.7795	92.2665	74.282	79.3293	71.4253	89.3898	93.7364	103.131	111.376	67.2316	79.1597	73.6521	79.9483	75.3525	74.3236
GRMZM2G001304	1.25002	17.2834	1.88186	1.02253	6.70942	8.28804	0.164945	0.663708	0.328321	0.388298	0.310362	0.302124	2.39845	0.109841	0.0894425	1.6237	3.03238	1.12416	2.90305	1.13408	0.387619	15.6501	10.5721	6.96859	9.62768	6.63836	1.27241
GRMZM2G001327	1137	1479.23	1121.86	1102.69	1257.17	1604.63	554.051	643.265	602.412	419.103	436.438	348.123	1143.99	964.866	1100.46	1358.51	1306.15	1099.85	1383.92	1063.7	884.998	1753.77	1805.03	1681.69	1746.08	1483.11	1239.48
GRMZM2G001332	0.108697	0.0768153	0.0896125	0.122703	0.0432866	0	0.494835	0.30973	0.366947	1.68262	1.37939	1.51062	0.145361	0	0.0894425	0	0	0.038764	0.0645123	0.141761	0	0	0	0	0	0.0706209	0
GRMZM2G001334	51.1148	47.011	53.6779	68.7957	56.7054	48.3955	79.2067	68.4946	83.8185	83.6782	84.1426	79.7608	49.2409	56.5462	56.3935	52.1323	49.5776	57.2157	48.7068	54.2943	61.0499	45.553	47.1813	46.3337	34.7367	43.22	49.1748
GRMZM2G001361	0	0	0	0	0.0432866	0	0	0	0	0	0	0.0377655	4.83324	3.44901	2.728	2.55153	3.39773	3.13988	2.96757	2.69345	3.55317	0	0.0873728	0	0	0	0
GRMZM2G001415	36.0874	43.8999	41.849	27.281	33.1142	43.1061	29.7561	27.7872	30.9588	20.5474	23.9668	20.7333	36.5582	38.4224	52.0108	46.7393	40.5901	35.7792	35.4173	31.8961	37.4698	55.7335	54.3459	51.8938	44.7495	42.1607	44.0852
GRMZM2G001421	8.15228	6.75975	5.64559	8.18022	7.05571	8.95441	10.2926	8.45121	9.61789	12.8138	14.3111	13.8977	19.7327	25.3953	17.0835	18.8465	19.6922	10.3888	11.0316	11.6952	12.533	8.66345	4.89288	7.82113	11.1681	10.9462	12.9486
GRMZM2G001426	7.36423	6.5293	5.19752	2.78128	3.76593	5.2477	2.24325	2.56634	2.49138	1.32668	1.65526	1.35956	12.7917	4.87695	3.48826	5.68294	8.73179	3.48876	2.51598	3.11873	2.84254	9.34215	7.51406	9.11847	4.62129	5.50843	5.38902
GRMZM2G001444	34.2396	28.6521	37.6372	35.9521	31.5126	28.4042	34.6715	38.9818	34.86	38.7004	35.1399	35.2353	46.9878	36.2476	30.2763	30.6183	34.3061	32.9882	30.7079	35.9363	33.3998	32.0588	32.0658	32.2483	31.7328	30.2257	31.6605
GRMZM2G001451	0.19022	0.0384076	0.268837	0.0818022	0	0.249891	0.164945	0.132742	0.0772521	1.29433	0.758663	1.39733	0.145361	0.0219682	0.402491	0.173968	0.109604	0.697752	0.451586	0.496162	0.646031	0	0	0.037067	1.15532	0.77683	0.59878
GRMZM2G001454	13.3969	15.0942	13.2626	11.8204	13.2024	14.4104	15.043	13.5839	14.1371	12.7491	13.2421	14.9552	14.4997	14.6967	15.8313	14.4973	15.9291	13.3736	14.5153	15.5228	15.634	15.8896	13.4554	13.4924	13.4788	14.2654	18.1131
GRMZM2G001457	31.1961	20.5097	41.0425	96.8947	54.5411	26.9049	94.3816	90.8394	88.164	86.8493	93.9017	95.6224	18.0974	26.9111	20.3035	18.8465	15.8926	54.0758	44.3845	63.2961	72.2263	13.6938	14.766	16.4948	41.6686	40.607	41.6152
GRMZM2G001466	2.58156	3.30306	3.13644	1.67695	2.64048	3.66506	1.88037	1.32742	1.3326	0.485373	1.06902	0.793077	2.10773	2.57028	2.54911	3.47935	2.92278	2.05449	2.32244	2.33905	1.74428	1.99619	2.97067	2.44642	2.77277	2.33049	2.39512
GRMZM2G001500	143.127	182.859	150.011	128.266	140.984	166.969	106.785	122.565	114.855	110.503	128.835	113.976	125.81	108.545	139.62	157.731	160.132	127.921	158.12	130.278	119.645	211.596	229.266	190.672	213.658	185.168	148.647
GRMZM2G001508	0.788054	0.422484	0.806512	0.0409011	0.173146	0.541429	0.032989	0.0442472	0.0772521	0.0647163	0.0689693	0	1.23556	0.702983	0.0894425	0.869838	0.803763	0.310112	0.0645123	0.212641	0.0646031	1.6768	1.31059	1.03788	0.53915	0.282484	0.149695
GRMZM2G001514	27.4732	36.8713	21.1485	18.6918	27.9631	39.8575	21.014	17.4776	23.5233	22.0036	24.8979	23.7545	43.8989	25.9225	29.5608	31.4302	34.5984	60.123	58.1256	54.5778	46.9665	28.1862	23.3285	21.8324	89.4219	78.248	73.7997
GRMZM2G001530	12.1741	13.7499	8.78202	10.5934	10.6485	12.1197	11.1833	11.7697	11.3174	12.6844	11.0351	12.5382	13.0824	12.0606	13.3269	12.9316	13.8467	11.5904	11.2897	11.4117	9.69047	14.4125	11.2711	12.714	11.5532	12.288	11.0026
GRMZM2G001541	8.07076	6.49089	7.07938	6.91229	7.40201	6.99693	7.78541	6.06186	5.31108	8.96321	7.72456	8.42172	5.92344	6.50259	6.12681	7.24865	6.94159	10.3112	10.1929	10.065	10.5303	7.7452	6.46559	8.0806	12.2464	11.5112	11.0026
GRMZM2G001551	32.7994	33.069	35.3073	27.3219	32.3351	29.6537	16.7584	22.3006	24.1992	17.4411	19.2769	14.9174	29.8352	33.9848	30.2316	32.8799	32.6255	26.3208	30.5788	27.5015	27.9731	34.9732	39.842	35.7326	35.738	30.5082	29.0408
GRMZM2G001577	1.27719	1.22904	1.70264	4.00831	2.42405	1.33275	6.82873	8.71669	7.68658	5.40381	11.0006	10.4611	2.58015	1.18628	1.20747	0.463914	1.64406	0.697752	0.709636	0.850563	0.775237	0.918246	1.13585	0.85254	0.462129	0.494346	0.89817
GRMZM2G001592	2.11959	2.18924	2.68837	1.26793	1.38517	1.79088	1.61646	1.06193	1.31329	1.0031	0.931086	1.39733	2.68917	3.49295	2.50439	1.91364	2.95931	1.9382	1.61281	1.91377	2.0673	2.07603	1.9222	1.59388	1.92554	2.40111	2.32027
GRMZM2G001606	6.52183	7.45108	5.37675	4.90813	5.36754	6.24726	5.34422	5.17692	4.65444	3.04167	3.31053	3.77655	6.39586	6.50259	6.97652	6.61077	7.63575	4.38033	4.25781	4.25282	3.61777	8.86307	6.46559	7.30219	4.46725	4.30787	4.93994
GRMZM2G001631	15.5437	9.33306	16.6679	27.6901	21.1239	11.9114	42.6878	50.3533	52.6859	53.0674	56.3824	63.144	13.3368	19.8593	18.8724	11.1339	9.75477	15.4668	11.6767	15.0266	17.8305	6.02848	6.98982	7.59873	6.62385	7.27395	10.5535
GRMZM2G001639	20.9514	17.7443	22.5823	39.1015	26.9675	19.8246	40.9394	40.3534	35.5746	48.8285	50.4855	56.2707	23.2213	26.8232	22.3606	19.7163	25.9762	13.2573	13.9347	15.381	16.4738	19.7223	18.3483	21.0911	10.937	11.0169	12.1253
GRMZM2G001645	73.7782	66.0611	73.303	100.699	73.7603	63.972	72.18	79.1582	76.9238	73.2913	65.0381	58.5366	60.2519	71.5505	71.9565	71.7907	63.7531	118.308	110.123	129.073	132.372	74.6973	67.1023	78.1001	96.739	97.3156	101.269
GRMZM2G001652	53.9953	49.3922	54.8428	70.5544	57.7443	48.2289	56.3782	68.6274	57.1665	57.5975	57.7273	56.2707	44.2623	53.7562	54.068	52.1323	53.4503	61.1696	73.4795	71.4473	82.7566	54.6955	56.4428	60.7898	69.9355	59.604	64.0695
GRMZM2G001653	3.77723	5.41548	1.25457	6.01246	2.85691	4.45638	1.1876	1.72564	1.08153	5.56561	0.344847	1.2085	3.45231	0.790856	0.581377	0.811849	1.57099	23.7623	27.0307	30.762	24.6138	10.6996	2.8833	3.85496	48.6006	48.4459	27.2445
GRMZM2G001660	12.5545	10.9462	11.9185	12.5566	11.7307	11.3284	12.8657	9.51314	11.4912	8.28369	8.41426	6.9111	12.283	9.92964	9.61507	11.5978	11.3258	15.6219	17.2248	16.0189	15.7632	13.095	11.4458	13.6036	22.7213	24.6467	23.6518
GRMZM2G001661	0.57066	0.729745	0.35845	0.899824	0.562726	0.541429	0.560813	0.61946	0.366947	2.07092	1.44836	2.83242	0.763143	0.24165	0.35777	0.347935	0.438416	1.27921	0.580611	1.27584	0.904444	0.838398	0.524237	0.407737	0.616172	1.27118	0.823323
GRMZM2G001663	3.94027	2.30446	4.03256	15.2152	9.22004	2.08242	19.8264	27.3448	22.9052	35.2057	32.4846	40.0692	2.39845	4.06412	3.26465	1.68169	3.14198	4.72921	3.87074	5.3869	5.36206	2.15588	2.09695	2.00162	4.15916	4.02539	3.44299
GRMZM2G001668	48.0713	49.1234	48.0323	53.3759	51.208	44.897	40.6755	48.8046	50.9671	49.5404	47.175	48.3399	44.9891	49.2528	48.5673	48.653	47.8239	50.0443	54.4484	48.6239	48.7754	53.5776	53.6469	49.818	48.2154	55.9318	47.0042
GRMZM2G001696	0.135871	0.422484	0.0896125	0	0.12986	0.0416484	0.032989	0.176989	0.038626	0	0	0.0377655	1.38093	6.01929	11.5828	1.50772	2.41129	0.503932	0.580611	0.425282	0.969047	0.159695	0.174746	0.556004	0.154043	0.211863	0.449085
GRMZM2G001724	16.8209	14.2108	14.9653	19.5507	16.1026	12.8277	22.6964	22.3448	24.2572	31.711	27.1739	28.3242	17.4433	14.9384	9.92812	11.4819	15.8926	15.0404	11.9993	17.153	16.1508	11.7376	11.9701	11.1201	11.9383	17.0196	15.0444
GRMZM2G001750	42.2832	41.6339	43.9997	49.8176	40.2998	37.2753	40.1476	45.5303	42.6045	38.8298	38.4159	39.2762	36.3765	39.0815	39.9361	36.1853	37.0462	50.3544	46.3844	47.1354	53.9436	45.4731	41.8516	41.2926	41.3605	38.3471	38.2471
GRMZM2G001755	57.7725	69.4794	55.2909	42.2917	56.0128	60.3902	28.5025	36.5924	32.7935	37.762	33.657	34.631	63.7043	52.8995	54.873	59.6129	56.3	67.178	81.6081	55.074	50.6488	62.9597	68.4129	65.9421	84.0304	79.166	63.1713
GRMZM2G001764	41.6582	44.2072	34.5904	20.1642	27.9198	42.523	27.018	18.4511	24.6434	7.96011	10.7937	6.57121	45.6795	51.3837	52.5922	46.2174	42.1976	39.1516	33.4174	41.1106	39.2787	47.1499	37.8324	45.4441	40.9754	46.6804	52.543
GRMZM2G001772	1.87503	2.03561	1.4338	0.286308	0.909018	1.87418	0.560813	0.442472	0.38626	0.0970745	0.0344847	0.151062	2.72551	2.32863	2.99633	2.31957	3.10545	4.38033	3.03208	4.46546	3.74698	3.31367	2.79593	3.15069	5.0064	5.43781	6.96082
GRMZM2G001777	52.1746	46.4348	60.0404	51.5354	51.4245	46.6879	52.5515	47.5657	53.1108	50.0257	48.0026	47.1692	47.2058	56.7	51.7425	47.4352	52.135	49.5792	44.5135	47.348	52.2639	46.072	49.9772	49.0767	40.2822	46.2567	48.8754
GRMZM2G001799	2.44569	0.307261	0.179225	0.163604	0.216433	0.333187	0.857715	0.176989	0.482826	0.420656	0.310362	0.226593	2.83453	0.417396	0.35777	0.637882	1.64406	0.038764	0	0.0708803	0.129206	1.07794	0.9611	0.593071	0.308086	0	0.149695
GRMZM2G001803	43.9136	43.3238	43.6413	49.8585	44.1523	40.4406	42.6218	41.6808	44.7483	42.551	46.106	43.2793	42.0455	40.1579	40.3833	41.7522	45.5222	43.1443	39.417	46.7101	47.1603	38.6462	40.4536	39.6246	37.8175	44.9855	43.0373
GRMZM2G001805	6.63052	6.29885	6.63132	4.78543	5.54068	5.91408	5.17928	6.37159	4.77032	6.27748	5.96585	5.32494	8.14019	6.17307	6.3057	7.65458	5.99169	7.59774	7.28989	7.30067	6.78333	6.82696	5.32974	6.82032	8.47236	6.63836	8.83201
GRMZM2G001812	1.27719	1.22904	0.806512	1.02253	1.25531	1.24945	2.60613	0.973438	0.811147	1.35904	1.65526	1.66168	1.52629	1.97714	2.59383	1.39174	1.7902	1.70562	1.61281	1.48849	1.61508	1.07794	0.524237	1.51975	1.30937	1.05931	1.19756
GRMZM2G001814	2.17394	1.95879	1.52341	1.10433	2.03447	1.79088	1.5175	1.5929	1.71886	1.55319	1.37939	1.77498	1.67165	2.10895	2.28078	2.49354	2.37476	1.9382	1.35476	1.48849	2.84254	2.31558	1.66008	2.18695	1.46341	2.04801	2.17058
GRMZM2G001816	97.6372	138.268	88.4475	71.4542	107.178	151.767	42.6548	50.4418	46.9306	28.6693	31.7259	25.5295	149.104	91.0583	112.295	138.884	138.649	96.3285	117.606	82.0085	70.6758	188.64	188.9	175.734	155.891	135.804	116.837
GRMZM2G001820	31.1689	32.0704	32.8878	33.907	30.517	30.0285	30.02	36.3712	37.3514	33.5878	34.6916	35.122	28.3453	35.259	38.192	34.6776	29.8123	35.8179	34.9012	32.8884	37.4052	34.6937	36.2597	33.212	30.8086	32.98	31.0617
GRMZM2G001824	0.543486	0.691338	1.52341	4.04921	1.6016	1.49934	5.80607	6.37159	5.42696	3.42997	19.1045	10.4988	0.145361	0.153778	0.178885	0.0579892	0.0365347	0	0	0.141761	0	1.35741	0.9611	0.741339	0.0770215	0	0.0748475
GRMZM2G001850	151.062	232.059	153.596	98.7353	159.944	266.383	91.5116	75.7512	81.3078	51.6436	74.9697	54.76	248.748	153.162	182.955	239.264	220.816	132.495	150.959	126.663	113.185	225.649	199.385	236.487	214.813	176.552	175.443
GRMZM2G001869	26.4949	21.9308	26.6149	42.3326	29.5647	21.0741	22.5975	33.8048	34.2999	23.2979	20.8977	19.5248	22.7126	28.9541	25.7595	21.0501	20.6056	24.6539	22.8374	24.879	27.5855	20.0018	19.3968	19.8679	16.3286	17.1609	18.0383
GRMZM2G001877	0.461963	0.0384076	0.448062	1.14523	0.389579	0.0416484	0.131956	0.265483	0.154504	1.03546	0.0689693	1.01967	1.19922	0.109841	0	0.173968	0.803763	0.19382	0.903172	1.55937	0.581428	0.199619	0.0873728	0.444804	0.847236	0.423725	0.149695
GRMZM2G001887	290.113	354.387	299.306	267.166	317.291	382.416	188.169	206.413	200.295	130.824	147.456	122.889	333.094	274.713	298.38	365.564	330.968	240.104	285.209	241.56	226.434	407.901	415.545	397.729	347.444	315.181	274.017
GRMZM2G001889	0.407614	0.384076	0.179225	0.940726	0.909018	0.499781	0.527824	0.663708	0.675956	0.970745	0.931086	1.0952	0.254381	0.109841	0.402491	0.231957	0.146139	1.78314	1.48378	1.70113	1.48587	0.159695	0.262118	0.111201	1.46341	1.76552	1.64665
GRMZM2G001895	105.626	110.537	120.17	147.939	126.743	100.123	140.5	150.175	144.481	155.384	157.664	177.725	70.8996	106.48	113.324	112.673	105.878	108.849	112.38	122.339	141.287	100.129	98.207	109.385	111.373	110.875	114.142
GRMZM2G001898	65.1368	57.9187	56.187	62.7832	55.7531	49.9781	49.1536	54.0258	44.4779	62.8396	60.693	61.4445	28.6724	40.5753	44.6766	51.2045	41.5765	43.3769	46.1908	49.4744	43.7363	57.1708	55.1322	59.0106	52.4516	49.0815	41.4655
GRMZM2G001904	14.2121	14.5181	18.1017	22.3729	17.2713	15.0351	18.078	17.3449	19.2358	19.9973	19.9666	17.1456	17.2616	17.7503	14.6686	17.3968	15.4542	22.1342	19.7408	20.13	23.5155	13.7338	12.0574	14.938	18.1771	18.079	16.6162
GRMZM2G001905	0.0815228	0.0768153	0	0.0409011	0	0.0416484	0.032989	0.221236	0.038626	0.0323582	0.0689693	0	0.181701	0.0439364	0	0	0.0730694	0.155056	1.67732	0.992324	1.16286	0	0	0	0.308086	0.211863	0.224543
GRMZM2G001915	21.0872	45.1674	26.7941	30.5531	22.5956	39.2328	43.9744	58.4063	74.8766	47.7283	47.8992	76.513	29.0721	22.8909	44.9896	18.7885	29.2278	8.68314	8.06404	8.29299	9.17364	19.4029	26.7361	14.7527	6.39278	6.4265	8.30808
GRMZM2G001918	72.6369	94.214	77.9628	53.8259	73.8036	90.8768	44.6012	49.3798	46.5251	28.2487	38.7263	28.9662	72.862	64.301	85.194	89.8833	76.7594	72.2949	81.8661	76.0545	73.4537	109.511	107.643	99.7101	101.052	94.1377	82.8562
GRMZM2G001930	146.035	215.236	152.431	352.404	221.108	264.634	341.865	392.649	386.84	288.861	354.813	353.146	154.845	189.893	238.946	191.48	183.002	65.705	52.4485	77.543	74.552	169.476	171.95	132.737	52.1435	61.5108	63.321
GRMZM2G001934	75.9249	64.6401	61.2053	92.1093	65.0597	82.089	82.8025	71.9459	78.2371	44.2336	59.1412	47.3202	68.2468	69.7491	61.939	64.426	61.3418	103.345	73.9311	110.006	107.823	53.3381	41.8516	56.3418	86.187	95.0557	109.203
GRMZM2G001938	0.244569	0.192038	0.627287	2.33136	1.08216	0.541429	2.07831	1.5929	2.12443	0.744238	1.37939	0.944139	0	0.0219682	0	0.115978	0.109604	0.116292	0.0645123	0.283521	0	0.119771	0	0.037067	0.462129	0.494346	0.29939
GRMZM2G001953	22.5275	19.972	20.7005	33.907	29.1319	21.6572	36.5518	38.3623	39.978	28.2487	37.1745	29.0417	21.368	19.7275	18.604	16.5269	16.3675	20.4286	21.2246	21.9729	20.2208	14.9315	13.1059	14.1966	17.0988	16.8078	16.9904
GRMZM2G001956	3.39679	3.0342	3.67411	2.49497	1.9479	3.12363	2.63912	2.47784	2.06649	3.07403	1.96563	2.37923	4.46984	2.74603	1.74413	3.42136	2.66703	3.41123	2.64501	2.83521	2.19651	3.35359	4.19389	3.74376	4.39022	3.88415	3.59268
GRMZM2G001973	22.3916	26.0788	30.289	23.6408	24.6734	29.9036	14.4822	19.69	22.2293	12.6197	16.3457	12.085	27.9092	35.4567	35.5981	32.532	28.3509	34.0348	37.3526	33.8808	29.782	31.8591	33.5511	31.6552	37.8946	35.3811	31.8102
GRMZM2G001977	1.84785	1.34427	1.34419	1.14523	1.68818	2.08242	1.28657	0.61946	1.12016	0.194149	0.379331	0.151062	1.70799	1.16432	1.16275	2.02962	1.27871	1.62809	0.83866	1.34672	1.16286	0.918246	0.873728	0.741339	0.847236	0.77683	1.27241
GRMZM2G001981	0.788054	1.03701	0.448062	0.531714	0.562726	1.41605	0.626791	1.28317	0.502139	0.808954	0.793147	0.906373	1.0902	0.549206	0.0447213	1.33375	1.64406	2.67472	2.06439	2.48081	1.35667	0.63878	0.349491	0.518938	2.69575	2.54235	2.61966
GRMZM2G002002	97.8818	94.9053	108.7	93.9908	101.853	83.7133	102.431	101.415	103.344	101.281	101.04	105.668	74.1702	109.775	125.398	111.629	103.064	92.1033	92.1881	97.8148	111.57	99.2105	105.983	102.527	82.2589	92.3721	89.368
GRMZM2G002023	129.594	168.187	137.017	131.824	125.791	193.79	95.7012	104.468	129.61	54.3617	81.3148	65.0323	202.923	147.011	155.898	141.146	256.145	73.1089	73.4795	73.0067	74.9396	182.931	202.181	158.461	80.1794	78.248	82.5568
GRMZM2G002034	0.353266	0.268854	0.268837	0	0.0865732	0.333187	0.131956	0.0442472	0.0579391	0.161791	0.0689693	0.151062	1.0902	0.0878729	0.0447213	0.231957	0.548021	1.04663	1.29025	1.55937	0.710634	0.279466	0.262118	0.444804	1.61745	2.47173	1.72149
GRMZM2G002075	10.8697	7.56631	10.1262	13.7019	13.2457	9.49584	14.1193	17.4334	16.1843	15.9526	14.725	15.9371	10.5023	14.1475	10.7778	7.82855	10.9604	14.1101	10.3865	15.8063	15.0525	6.54749	6.7277	8.04353	10.0898	10.6638	11.6014
GRMZM2G002100	68.289	57.6499	60.7573	71.4133	68.2629	60.6401	61.8214	73.1406	71.2071	88.6937	72.3143	89.24	60.3246	72.1436	65.3378	65.4698	65.251	89.1184	90.8333	89.5927	88.8939	63.1593	64.8306	70.3902	75.7891	74.6463	71.4045
GRMZM2G002104	1.35871	0.921783	0.806512	0.73622	0.822445	0.832968	1.74842	0.575213	0.869086	0.582447	0.689693	0.67978	0.908503	1.09841	0.939147	1.27576	0.767229	1.31798	0.83866	1.13408	0.83984	1.31748	0.9611	1.29734	1.15532	1.62428	1.94604
GRMZM2G002112	1.16849	0.883376	1.07535	1.79965	0.865732	1.24945	2.21026	1.32742	2.02787	2.23271	1.44836	1.96381	2.18041	1.31809	0.983868	1.44973	1.02297	1.74438	1.67732	1.27584	1.35667	0.798475	1.39796	0.741339	0.770215	0.635588	0.748475
GRMZM2G002115	10.1088	10.3701	8.87163	10.5934	10.1291	9.70408	13.5915	13.7609	12.1479	21.0975	14.6905	20.5822	12.61	8.87516	9.57035	8.00251	12.093	6.12471	6.38672	5.10338	6.58952	9.74139	8.38779	7.59873	6.85491	4.7316	6.06265
GRMZM2G002121	10.6251	9.83236	9.58853	16.3604	9.95591	7.74661	12.2059	14.5131	11.2209	12.1343	12.5524	10.9898	10.1389	9.05091	7.5579	8.93034	8.62219	11.668	10.58	11.5535	12.3392	8.62353	7.95092	8.37713	10.0898	9.67506	8.68231
GRMZM2G002124	1.00545	0.806561	0.806512	1.43154	1.25531	0.666375	2.63912	1.81413	1.52573	2.75044	2.9312	2.68135	0.835823	0.966602	1.65469	1.21777	0.840298	1.00786	0.451586	1.70113	0.83984	0.678703	0.611609	0.85254	0.770215	0.847451	1.27241
GRMZM2G002128	67.827	38.4076	48.3011	156.242	105.273	52.5603	160.821	177.52	151.086	144.026	113.455	129.876	21.3317	19.376	24.5073	15.5411	22.4323	18.6455	16.1926	22.5399	20.027	18.4048	15.2902	17.6809	17.4069	19.2089	18.0383
GRMZM2G002130	21.7938	27.3078	19.3563	18.1601	19.6088	25.6138	23.4552	22.2563	21.3988	30.352	25.4842	27.229	24.8203	20.2327	24.6414	27.139	21.4459	19.8859	21.2246	21.6894	18.9933	27.4276	27.4351	24.9461	26.0333	21.9631	23.2776
GRMZM2G002131	0.108697	0.0768153	0.268837	0.286308	0.303006	0.249891	3.79374	3.23004	2.221	8.25133	10.7937	13.5201	0.10902	0.109841	0.402491	0.0579892	0.146139	0.310112	0.193537	0.283521	0.193809	0.0399237	0.174746	0.037067	0.154043	0.141242	0.224543
GRMZM2G002135	14.6741	20.4713	21.9551	23.3136	22.2926	21.3656	22.7624	21.0174	22.9439	27.5368	25.829	25.2274	12.2103	18.5851	17.8438	23.6016	12.3853	18.9168	20.902	16.0898	16.6676	9.94101	16.3387	13.6406	21.643	14.6185	18.2628
GRMZM2G002138	22.0112	16.5537	26.2565	10.0208	16.319	18.0754	22.2676	16.106	18.6371	19.3825	15.9664	14.7286	13.0824	27.0429	24.7309	17.9767	17.354	12.4045	9.35429	10.4903	11.2409	19.8022	24.7265	22.7962	15.8664	16.6665	18.3376
GRMZM2G002147	79.8109	103.432	64.4314	35.2159	73.9335	106.203	11.7111	16.8139	17.15	3.20346	6.72451	3.81432	88.4519	82.4248	98.4315	116.152	94.0769	63.728	62.706	57.1295	57.5614	88.6307	87.897	85.5506	70.5517	71.9627	65.267
GRMZM2G002165	16.7937	20.7017	17.7433	15.4606	18.5267	17.2008	11.4802	13.0972	11.8582	10.387	13.0007	9.29032	18.6425	15.0482	15.25	16.411	18.1212	19.6921	28.0629	21.8311	18.9287	22.7166	21.1442	19.6084	36.1231	31.7088	23.6518
GRMZM2G002173	10.6795	15.1326	11.4704	15.8696	15.6265	14.2854	24.082	25.2209	20.8001	36.9854	30.4844	43.2038	12.6464	11.5333	16.7258	11.2499	11.07	18.3354	19.1602	14.2469	14.4711	17.6064	18.523	18.5705	17.0217	15.8191	16.7658
GRMZM2G002178	256.281	307.069	214.174	204.219	208.165	294.746	300.299	269.377	245.217	234.306	194.528	231.956	246.495	399.778	265.6	327.755	262.502	155.909	115.735	151.117	144.646	161.092	171.076	173.659	70.6287	78.1773	104.712
GRMZM2G002220	113.643	195.841	129.58	106.629	149.555	163.637	94.3486	100.485	103.865	82.9016	98.0399	82.631	100.771	87.3457	140.693	136.681	139.197	114.393	157.733	104.265	91.0904	250.082	264.39	201.014	226.674	200.775	142.585
GRMZM2G002227	7.52728	3.07261	7.25861	13.9064	9.3499	3.91495	15.7358	14.5573	17.8066	20.2562	25.1048	23.7545	1.38093	3.88838	5.14295	1.97163	2.59396	4.92303	4.83842	7.15891	8.3338	2.07603	3.49491	2.40935	1.69447	3.0367	4.416
GRMZM2G002240	11.4132	11.9832	10.3054	9.81627	12.4232	13.5357	9.9297	9.91137	11.2016	5.56561	6.37966	4.6074	11.0111	11.7969	13.6847	13.7434	9.06061	9.72976	6.70928	8.43475	8.07539	13.0151	11.009	12.0468	11.9383	13.9829	11.0026
GRMZM2G002276	29.9189	25.7331	29.4825	36.6474	28.4826	25.3222	43.4795	45.3534	38.6454	44.9455	36.6917	46.6405	25.5471	26.6914	24.5967	24.0075	25.282	26.0106	24.7082	29.0609	30.5573	24.2337	25.4255	23.9082	23.1835	25.4941	29.7145
GRMZM2G002280	2.44569	3.0342	2.32992	1.22703	2.29419	3.45682	0.428857	0.575213	0.366947	0.0970745	0.172423	0.113297	4.68788	3.20736	1.96774	3.88528	3.87268	2.28708	3.03208	2.76433	1.61508	3.91253	3.40754	4.44804	3.54299	4.23725	2.54482
GRMZM2G002297	13.3697	12.8282	14.338	15.0925	12.683	12.5362	16.0986	17.8316	14.8903	19.7708	19.3114	21.6774	11.9559	13.5544	13.4164	12.0618	11.5815	14.8854	14.3217	15.381	14.4065	14.0931	10.6595	12.8622	12.0154	13.7005	13.7719
GRMZM2G002361	44.4571	42.402	43.3724	63.0695	49.9094	42.1066	49.0547	59.8664	55.8726	43.3599	46.1405	39.8049	43.3901	46.3969	46.2865	44.5937	39.2383	43.9584	48.1907	45.5051	43.1549	46.1918	47.356	45.5182	42.5159	42.655	39.295
GRMZM2G002391	21.1144	19.1654	17.8329	22.9864	19.9118	20.616	33.7808	29.1589	26.1498	55.559	44.1404	59.1786	17.0799	18.0579	14.4897	17.1648	16.879	24.7314	20.8375	28.2812	26.2289	15.4904	12.2322	16.0871	24.955	22.8106	25.8224
GRMZM2G002396	0.0815228	0.0768153	0.0896125	1.06343	0.995591	0.208242	3.002	3.49553	3.61154	4.88608	6.31069	6.94886	0.0363401	0	0.0447213	0	0	0.077528	0	0	0	0	0	0	0	0	0
GRMZM2G002416	120.817	143.491	120.977	77.0986	115.229	144.645	90.06	83.4059	75.9388	98.2718	71.9695	89.0512	156.662	109.929	128.216	140.276	143.837	131.371	151.927	117.165	122.423	135.022	147.31	140.521	174.377	156.425	134.501
GRMZM2G002420	17.0111	19.0118	13.4419	11.0024	13.7218	16.6594	8.7091	9.07067	9.96552	5.88919	8.03493	6.76003	21.6951	15.7732	17.6202	17.5707	19.6922	18.3354	18.8376	23.3905	14.9233	19.4828	14.1544	17.8663	18.2541	21.1156	19.161
GRMZM2G002427	27.1199	21.7771	23.12	27.8946	25.1495	27.7795	18.8367	18.0528	17.6521	13.3316	10.9661	11.4052	27.9819	31.2828	25.1334	27.081	26.305	23.7236	27.0307	24.241	23.3217	24.5531	28.0467	29.1346	23.9537	23.4461	22.3046
GRMZM2G002440	60.4084	92.6392	65.1483	31.9029	71.2497	95.3749	35.0343	30.2651	30.2828	35.141	30.0361	33.7624	73.3344	51.0981	70.3018	93.1887	74.5673	63.9218	80.4469	46.5683	43.4133	104.56	115.682	95.9293	103.902	86.9343	76.6439
GRMZM2G002492	7.82619	9.40987	9.49892	6.21697	9.09018	9.62078	4.75042	5.70789	6.10292	4.27128	5.27615	3.70102	7.74045	7.18361	6.39514	8.35045	7.08773	6.00842	5.7416	5.3869	4.65142	9.34215	9.69838	9.26674	9.16556	7.20333	6.21235
GRMZM2G002499	3.96745	3.72554	4.03256	3.23119	3.37635	3.91495	4.65145	5.13267	3.2639	6.21277	3.79331	5.5893	6.35952	5.88748	5.23239	3.94327	4.49377	7.17134	5.61257	7.15891	7.10634	3.1939	2.27169	3.44723	7.00895	7.48582	7.33506
GRMZM2G002529	3.8044	3.95599	3.85334	5.15354	4.80481	4.95616	6.86172	5.30966	5.07933	6.76286	6.0693	7.06216	5.342	3.60279	4.65101	4.69713	3.5804	4.80674	4.64489	4.04017	3.74698	4.79085	3.75703	4.7075	4.69831	5.57905	4.11661
GRMZM2G002531	4.56528	4.30166	6.90016	6.13517	5.41082	4.24814	5.87205	6.23885	6.04498	7.53945	6.0693	5.74036	5.56004	5.42615	4.96406	5.97289	5.15139	5.46572	5.87062	7.65507	5.55587	4.55131	3.58228	4.0403	4.69831	3.17794	4.86509
GRMZM2G002548	72.6369	75.5478	75.1849	74.7672	70.5571	71.7186	71.0913	73.5388	77.8701	68.1463	76.0387	71.6412	84.2001	78.119	76.3392	79.0973	81.7281	72.1398	65.5445	70.9511	75.9733	76.8931	76.5385	79.6569	64.7751	62.5701	61.0756
GRMZM2G002555	0.0543486	0	0.179225	0.36811	0.346293	0.124945	0.725759	0.840696	0.656643	1.74734	1.24145	1.47286	0.0363401	0	0.0447213	0	0	0.116292	0.0645123	0.141761	0	0	0	0	0	0	0
GRMZM2G002559	94.8654	76.9305	86.5656	64.2147	66.5748	58.6826	59.4132	56.4594	49.171	99.922	62.2793	82.8576	108.076	109.599	74.4609	93.5946	111.029	95.7083	99.5425	112.062	95.9356	84.3588	90.7803	95.2621	97.0471	98.1631	92.8858
GRMZM2G002569	3.53266	3.11102	3.49489	5.84886	4.58838	4.45638	6.36688	6.10611	6.87544	4.27128	4.20713	4.30527	3.30695	4.30577	4.15908	3.07343	2.99585	4.4191	2.83854	3.96929	3.55317	2.79466	3.05805	3.11363	3.46597	3.74291	3.74238
GRMZM2G002578	9.89144	7.79675	8.87163	11.166	9.00361	7.37177	8.08231	9.86712	8.71017	8.21897	7.13832	7.32652	9.19405	7.82069	6.26098	6.84273	6.68585	9.691	9.22526	8.36387	9.23825	8.5836	7.77618	8.0806	11.0911	9.53382	9.50564
GRMZM2G002606	8.69577	9.48669	9.76776	7.64851	7.53187	8.87111	7.88438	8.22997	8.36254	7.21587	6.79348	6.72227	13.3732	9.38043	11.6275	10.3801	10.0836	10.4663	8.83819	9.21443	8.91523	10.7395	9.78575	9.45208	8.70343	8.89823	9.80503
GRMZM2G002616	128.562	143.491	121.156	126.425	123.67	145.395	87.5199	108.715	92.1617	66.7225	77.2801	60.8403	143.362	121.814	127.813	135.811	142.631	96.7162	100.317	110.644	105.626	155.383	152.902	159.647	115.763	115.041	110.55
GRMZM2G002617	37.9625	36.7945	37.7268	31.2484	37.5295	38.3582	23.0923	26.9908	26.3623	30.9991	26.1049	26.2848	38.7749	40.4655	39.31	45.4056	43.0744	49.1915	48.3842	41.6067	41.9274	40.3629	47.1813	41.3667	43.8252	45.1268	41.8398
GRMZM2G002626	4.32071	4.07121	3.67411	4.86723	4.8481	6.08067	5.14629	5.66364	5.9291	3.65647	4.48301	3.36113	5.66906	5.86552	8.85481	5.16104	5.18793	6.7837	7.41892	6.87539	7.88158	6.34787	7.07719	5.41178	6.62385	6.14402	8.45777
GRMZM2G002627	0.108697	0.230446	0.0896125	0.0818022	0.0432866	0.166594	0	0.0442472	0.019313	0.226507	0.206908	0.377655	0.763143	0.219682	0	0	0.328812	0.814044	1.29025	1.27584	1.55047	0.0798475	0	0.0741339	3.2349	2.82484	2.17058
GRMZM2G002642	81.3598	100.398	69.1808	64.3374	75.3619	90.0439	70.8934	64.3796	61.821	68.7288	63.1069	69.2243	78.9671	78.7561	89.4873	94.6964	82.0935	79.1949	83.2209	71.4473	72.0971	108.074	95.9353	99.6731	114.685	95.4088	86.0747
GRMZM2G002646	14.8643	17.5139	14.5172	13.1702	15.4966	14.8685	11.4472	12.5662	12.8818	9.54566	10.4833	9.81904	10.6113	15.6853	21.332	19.5424	16.7694	17.3663	17.6119	16.3733	17.572	19.882	17.6493	17.6439	19.4094	16.5253	19.0113
GRMZM2G002652	10.7067	7.91197	9.94698	16.1968	9.9992	7.20518	11.6781	13.2742	11.3947	18.5412	16.6906	17.4854	7.81313	7.75478	8.36288	8.69838	7.81843	11.3579	10.5155	9.85236	9.43205	6.82696	6.11609	6.78325	7.00895	8.47451	7.33506
GRMZM2G002656	8.01641	6.03	9.58853	6.66688	8.52746	5.03946	11.5462	11.6813	16.2616	15.4348	16.7595	18.8828	7.81313	13.3127	9.61507	5.97289	10.3759	9.76853	8.96721	9.49796	9.43205	5.94864	5.59186	5.48591	3.54299	3.31918	3.44299
GRMZM2G002687	113.887	146.794	121.783	97.4673	128.778	133.275	88.7075	97.6535	102.996	104.517	97.2467	101.4	123.993	104.173	121.776	129.026	118.226	122.223	150.056	120.709	109.761	165.125	167.319	156.645	166.906	151.482	135.249
GRMZM2G002699	23.0438	26.0404	25.5396	25.0724	25.8421	26.9465	31.7354	25.1766	31.654	26.1778	27.036	25.7561	32.1974	26.8012	31.3943	33.2278	26.5973	29.2281	29.5466	23.7449	27.2625	24.9124	24.1149	22.4626	22.1052	23.7286	26.496
GRMZM2G002754	9.94579	10.5237	9.58853	15.1743	11.6441	9.03771	11.6121	15.3095	15.6049	10.5488	13.1731	11.3297	9.15771	8.30399	8.58648	9.04632	8.47605	9.92358	9.48331	13.1837	11.9516	11.2186	9.69838	8.67367	9.62768	10.8756	8.45777
GRMZM2G002756	3.94027	3.64873	4.57024	8.22112	4.32866	3.79001	5.54216	5.88487	5.75528	7.1188	6.58657	6.45791	4.54252	3.53688	3.30937	3.07343	4.01882	5.00056	4.58037	4.6781	3.68238	3.31367	4.36864	3.15069	3.2349	4.51974	3.29329
GRMZM2G002765	35.5168	38.4845	43.7309	45.8501	44.6718	40.6072	50.5392	54.3798	57.688	50.0581	56.0031	56.6483	38.8476	51.7352	45.7946	43.3759	38.7999	51.4011	42.1265	49.8288	51.8117	39.764	40.1915	37.9195	37.8946	41.0307	44.5343
GRMZM2G002786	84.1316	75.6247	79.3966	56.0754	70.9467	76.2583	56.9061	58.008	61.2416	66.1077	58.3825	57.9324	95.4655	89.8281	68.9602	75.0381	80.5956	89.0021	92.1881	78.6062	76.4255	84.2391	89.994	86.9962	93.5811	97.3862	89.0686
GRMZM2G002807	76.8217	90.642	68.6431	49.613	64.0641	75.8834	58.6545	48.3622	48.5529	39.7035	46.0715	38.0299	82.3467	62.8291	72.2249	79.6192	73.2886	71.7134	84.3821	65.139	63.0526	103.083	90.1687	99.8584	97.7403	86.9343	80.5359
GRMZM2G002825	210.166	194.035	174.744	176.856	188.123	186.627	165.836	179.555	176.985	196.964	182.217	190.376	238.137	193.43	169.807	188.407	179.568	203.705	195.537	194.212	188.189	166.961	159.892	181.332	200.102	193.501	188.99
GRMZM2G002828	86.3599	71.2078	77.9628	91.823	76.3142	69.5112	71.2233	87.2112	84.4752	67.3697	71.6246	66.6562	95.3565	90.3114	87.3854	69.5291	101.092	72.7213	59.0933	71.6599	76.4901	74.7372	75.0532	79.3604	56.9959	57.8385	65.267
GRMZM2G002830	158.127	177.328	134.329	55.7073	139.383	166.76	14.0533	27.3448	21.7658	5.08023	11.4834	6.42014	193.475	150.46	139.307	183.304	192.94	118.967	133.218	99.445	91.2196	188.799	182.871	188.152	159.28	143.996	117.735
GRMZM2G002851	28.5873	24.3889	28.676	33.089	29.6513	25.7387	30.02	31.6367	30.6691	34.0732	30.1741	31.6475	27.1824	25.7248	23.6576	26.2111	26.4877	31.8252	34.3851	31.7544	29.782	26.6691	28.4835	28.9493	28.3439	33.6862	30.4629
GRMZM2G002858	9.07621	9.17943	9.58853	11.6159	10.9515	8.91276	10.6555	13.0529	14.311	10.6458	9.82813	10.2722	14.0273	9.73192	11.2698	8.23447	10.4855	14.4202	11.6767	12.9711	14.1481	13.4543	9.78575	12.9734	14.7881	15.8191	15.6431
GRMZM2G002859	37.7994	38.254	36.4723	27.281	35.4517	36.4007	25.0717	24.3359	25.976	26.7278	25.0014	25.0763	39.6471	39.2352	37.7895	37.519	37.923	43.6483	39.0945	38.1336	37.0176	43.7963	39.6672	39.1798	41.8227	38.8415	42.5134
GRMZM2G002863	1.41306	1.11382	1.16496	0.490813	1.03888	1.74923	0.956682	0.796449	0.811147	0.71188	0.551755	0.490952	0.799483	1.27416	1.34164	0.811849	1.27871	0.77528	0.903172	1.0632	1.80889	1.15779	1.31059	1.18614	1.38639	1.20056	1.12271
GRMZM2G002874	169.595	234.94	162.199	135.669	190.418	236.771	93.9527	103.273	96.1595	76.6889	79.7285	70.2062	166.365	145.496	183.894	209.747	201.087	175.33	215.794	177.059	160.668	293.639	287.456	272.331	294.607	240.04	204.783
GRMZM2G002879	63.6422	57.5347	66.5821	85.197	73.6305	56.392	72.6748	88.9368	84.7069	78.9863	80.3148	79.4209	54.9099	67.4644	61.9837	61.5266	56.5923	70.9769	69.8023	77.8974	70.482	60.205	67.277	63.2733	68.3951	67.8667	63.3959
GRMZM2G002894	35.4896	19.5111	32.5293	49.9403	35.9712	19.4498	59.7431	63.9372	64.6986	64.1015	63.0724	66.5807	23.4757	36.2695	27.5483	22.7318	19.8749	25.7393	18.0634	25.0207	27.8439	18.7242	17.824	20.0162	15.8664	17.8671	20.6579
GRMZM2G002898	47.0659	35.1814	43.2828	52.1898	43.2433	38.3998	54.5968	48.0082	51.0443	66.8196	56.0721	60.6515	41.7548	44.0683	36.0006	36.3013	44.207	48.4162	48.5778	48.1986	48.5815	37.1291	43.4243	40.8107	44.7495	48.0928	41.9146
GRMZM2G002903	38.5603	53.2714	44.8062	31.9847	39.3908	55.2675	33.9127	34.3801	36.3857	23.1037	30.312	23.9434	46.0429	48.7695	66.8136	58.2792	53.3407	49.5792	47.7391	39.1259	39.2141	68.8684	66.5781	60.864	53.3759	53.3188	55.6866
GRMZM2G002910	54.0496	32.8769	55.2013	75.1762	47.0958	34.4849	66.176	57.4328	64.6793	78.2097	66.9692	65.8631	54.3648	60.4126	39.2206	39.9546	40.7362	46.2067	49.5455	52.5932	54.4604	41.361	37.3955	49.3732	29.5762	31.2144	36.4507
GRMZM2G002948	266.879	329.307	265.522	138.491	240.544	329.939	138.785	113.627	144.191	90.2793	111.248	89.2778	369.652	278.25	308.308	290.932	318.473	232.468	260.436	197.402	171.844	384.585	401.128	378.046	306.545	291.947	272.445
GRMZM2G002959	42.4462	40.981	41.849	34.1115	43.7195	39.1079	34.7045	38.7605	34.7634	58.0829	44.1059	51.9276	38.8476	38.4664	37.8342	40.5345	38.6172	42.7179	45.9328	43.0952	38.7619	36.9694	43.0748	42.7011	41.6686	44.1381	42.214
GRMZM2G002976	0.271743	0.192038	0.268837	0.572616	0.606012	0.333187	0.791737	1.5044	0.869086	1.13254	0.96557	1.05744	0.10902	0.219682	0.223606	0	0.146139	0.38764	0.322562	0.212641	0.516825	0.119771	0	0.0741339	0.154043	0.353104	0.0748475
GRMZM2G002978	35.6527	30.3036	34.232	33.9888	32.3351	29.0706	29.3272	33.9818	33.7012	33.1671	28.5188	30.5523	33.1422	34.1167	33.1832	29.5165	34.2695	30.3134	29.9982	30.9038	31.0095	34.1747	35.6481	34.4352	30.5775	27.8246	32.7084
GRMZM2G002993	2.0109	2.03561	1.79225	3.47659	2.5972	3.45682	3.46385	3.27429	3.36047	3.23582	3.72434	2.90795	3.77937	2.65816	3.44354	3.47935	1.97287	2.4809	1.80634	2.26817	2.77793	2.47527	2.09695	2.63175	1.30937	1.97739	2.24543
GRMZM2G002999	24.5927	21.2778	26.4357	24.3362	22.1194	22.2403	34.0117	31.4597	28.1391	33.8143	32.7259	32.1007	23.6938	23.8575	24.552	23.3697	23.8937	22.7545	24.1276	22.469	24.3554	25.9105	27.0856	25.3167	19.7945	19.4207	27.0948
GRMZM2G003002	378.728	394.562	341.244	187.204	273.485	417.734	125.028	117.565	111.224	37.5031	57.9687	34.3666	549.863	440.946	332.413	434.165	543.892	316.082	339.464	335.689	319.075	413.69	419.389	466.784	451.577	401.197	419.52
GRMZM2G003022	58.2345	67.7895	60.2196	46.0547	57.0517	66.4292	59.4132	46.0613	41.5809	64.2957	52.3477	62.5775	53.0566	55.6016	58.6296	72.3126	59.8804	52.9904	58.3836	54.436	55.9463	69.3874	62.0347	66.7576	70.0895	64.5475	58.2314
GRMZM2G003023	7.25553	7.5279	6.72093	5.52165	5.36754	7.95485	6.49884	5.79638	5.50421	5.63032	5.10373	5.24941	10.3569	7.75478	9.16786	8.98833	8.65872	10.2337	10.58	9.35619	7.55856	8.38398	9.611	8.34007	10.706	8.33327	9.1314
GRMZM2G003028	17.6633	17.1298	17.116	19.9597	16.6653	16.0346	19.9584	17.1679	19.371	23.3626	23.691	24.2832	18.6061	15.1361	13.1481	14.9612	15.9657	13.955	14.1927	12.6876	15.8278	15.73	14.067	15.9759	13.9409	14.4067	15.718
GRMZM2G003033	14.973	16.1312	14.2484	14.3563	15.6697	17.0342	13.4595	14.5573	14.1951	12.5226	10.3109	11.3674	12.5737	14.2354	16.2338	16.411	14.9427	16.9786	19.7408	18.2871	18.1535	19.882	19.3968	16.9767	22.6443	19.9857	18.3376
GRMZM2G003038	177.91	223.955	202.793	170.68	217.039	242.477	123.445	120.574	132.082	86.817	97.5916	80.2518	207.211	179.393	215.735	252.659	203.498	175.175	211.213	159.693	146.649	256.071	313.144	271.775	265.262	229.871	216.609
GRMZM2G003043	68.5607	54.0011	68.912	73.622	71.7259	52.8518	73.8624	73.1406	78.5847	91.0235	77.2112	85.1613	48.8775	71.3528	65.2036	59.9029	55.752	67.178	61.0932	69.25	75.5856	51.821	57.9281	54.5626	51.2193	54.7312	59.9529
GRMZM2G003057	13.2067	11.4455	14.5172	13.7837	10.9515	9.2043	15.5708	13.7609	16.165	21.0328	19.4493	22.0928	17.4433	18.4313	13.8189	12.1197	14.6869	13.8775	13.4186	15.5228	14.9879	11.0988	10.5721	11.9356	13.8639	11.37	13.8468
GRMZM2G003064	20.0546	22.4685	18.1913	7.73031	15.4533	19.783	7.32356	6.54858	6.87544	6.43928	5.31064	4.75846	27.5095	17.5306	15.9208	20.7601	24.0764	13.4123	16.5152	12.3332	10.7887	25.3915	27.8719	25.9098	21.566	22.6693	13.6971
GRMZM2G003068	16.522	20.0488	11.56	14.9289	16.1892	23.1565	12.8327	11.283	12.5921	8.47784	8.41426	7.25099	20.6412	17.0473	22.942	24.4715	20.1672	23.2972	24.8372	24.9499	20.4146	23.6348	20.7947	25.2797	24.1077	21.1863	21.4812
GRMZM2G003076	10.0545	7.79675	11.3808	11.4932	9.69619	7.49672	13.5585	11.46	10.5449	23.1684	15.9664	20.9221	9.30307	8.65548	6.08209	7.07469	6.68585	8.25673	7.61245	6.4501	8.3984	6.54749	7.25194	6.85739	8.16428	7.48582	8.38292
GRMZM2G003090	16.4948	17.0914	12.9042	18.1601	17.3579	17.0759	16.6924	19.9555	21.843	22.7478	18.0355	19.0338	17.1889	19.0904	19.0513	15.947	15.9291	18.723	15.3539	20.13	15.0525	18.2851	19.222	16.7172	19.1013	18.4321	15.5683
GRMZM2G003096	5.40768	3.91758	5.10791	6.99409	4.15551	3.99825	5.7071	5.26541	6.33467	5.14495	5.82791	4.98505	4.68788	4.19593	4.47213	3.65332	3.39773	8.76066	7.41892	9.85236	9.23825	5.03039	2.97067	3.74376	4.69831	6.70899	7.11052
GRMZM2G003108	19.9731	18.0516	20.5213	21.3913	19.479	19.9912	20.5852	18.0086	19.2937	21.6153	20.5873	19.7136	17.1889	20.3426	20.1246	18.2666	17.2444	24.7314	19.7408	22.3982	23.3217	17.2071	16.8629	18.5705	19.4864	20.8332	19.0861
GRMZM2G003124	16.1959	15.7855	16.4887	14.7244	16.2758	15.0351	12.6678	16.6369	16.5319	15.6614	13.6559	13.8222	18.8969	17.6405	16.0997	16.063	16.0387	19.6533	18.1925	19.1377	19.3163	16.6482	15.0281	16.8655	18.7932	18.9264	16.3168
GRMZM2G003138	0.978274	0.691338	0.35845	1.06343	0.476152	0.999562	3.13396	1.63715	1.9313	2.3945	1.65526	2.15264	1.88969	1.09841	0.268328	1.33375	0.949902	0.155056	0.387074	0.212641	0.258412	0.758551	0.436864	0.778406	0.0770215	0.141242	0.224543
GRMZM2G003157	17.2285	16.2464	18.729	20.0824	18.3535	14.2021	18.2759	20.221	17.8839	15.4348	18.001	16.277	14.7904	18.5192	19.8115	18.4986	15.9291	20.2348	22.2568	21.1223	23.1279	21.5189	20.62	18.4223	22.7213	21.2569	19.0861
GRMZM2G003165	0	0	0	0	0.0432866	0	0.32989	0.132742	0.038626	1.48848	1.10351	2.37923	0	0	0	0.173968	0	0.503932	0.322562	0.354401	0.323016	0	0	0.037067	0.308086	0.494346	0.224543
GRMZM2G003172	51.767	60.6457	51.1687	44.7867	53.2425	59.3073	31.0757	31.9022	31.3064	22.0359	25.1393	18.7695	61.0151	42.0472	49.0145	57.5833	51.8062	54.8123	59.5449	55.074	44.0593	66.1137	67.277	67.1653	70.2436	63.9119	62.0486
GRMZM2G003179	7.20118	5.18503	6.90016	8.58923	5.97355	4.95616	18.012	11.46	8.65223	20.9681	12.38	18.2785	6.03246	8.89713	4.02491	4.52316	5.00525	8.25673	11.6767	13.1128	10.4011	3.0342	2.97067	3.29896	10.937	13.0649	7.7093
GRMZM2G003186	1.41306	1.22904	1.79225	2.37226	1.51503	1.16616	3.39787	2.25661	3.32184	2.68573	3.44847	2.417	1.56263	2.24076	2.01246	1.85566	1.35178	2.09326	1.74183	2.19729	2.90714	1.11786	1.48534	0.704272	1.00128	1.48304	1.72149
GRMZM2G003190	42.7995	63.9103	42.5659	27.0356	40.776	57.2666	42.9847	31.6367	33.624	34.6232	39.5884	38.5209	43.2448	36.9286	52.3686	50.2187	50.3083	32.6781	37.1591	31.1873	30.0404	58.0491	56.5302	53.8583	53.6069	44.4912	46.2558
GRMZM2G003225	0.0815228	0.115223	0.179225	0.73622	0.303006	0	0.824726	1.68139	1.29397	1.58555	2.65532	2.03934	0	0.329523	0.268328	0.0579892	0.0365347	0.426404	2.06439	3.04785	4.1992	0	0.0873728	0.0741339	0.0770215	0	0
GRMZM2G003246	21.6851	28.268	15.503	11.2069	17.9206	23.8229	4.48651	7.52202	9.61789	2.84752	2.75877	2.417	21.1863	24.0991	29.0688	23.9496	20.7517	25.7393	24.5792	25.0916	19.2517	55.1746	44.8222	47.9276	43.8252	39.7596	35.9268
GRMZM2G003252	13.8045	13.5579	13.3523	16.6877	11.3411	10.6203	31.6695	21.9908	22.2679	32.9083	31.1396	37.1613	13.5912	14.5649	15.3841	11.4819	11.8372	14.9629	10.58	11.0573	12.4684	11.6977	12.4069	10.6753	11.6302	11.2993	14.3707
GRMZM2G003289	6.30443	3.87917	6.72093	7.77121	5.23768	5.62254	9.73176	7.7875	8.55567	9.15736	8.96601	6.6845	7.66777	8.80926	7.73678	5.16104	5.62634	5.07808	4.51586	4.6781	4.71603	4.31176	4.01915	3.96617	4.08214	4.16663	5.08963
GRMZM2G003304	16.9568	13.9036	17.3848	11.166	9.9992	15.2017	21.5418	14.7786	12.2058	14.1729	10.7937	14.4642	14.6087	22.0781	20.0799	19.3104	15.0158	19.0719	15.8055	16.7986	14.6003	10.0209	8.73728	9.93395	11.1681	13.2061	11.302
GRMZM2G003306	601.041	749.295	546.457	303.445	560.994	940.38	91.0167	182.564	104.329	24.8187	43.1403	24.1322	960.143	857.024	833.381	954.039	868.43	716.591	860.272	676.694	526.386	755.756	788.102	810.655	1041.72	890.176	886.195
GRMZM2G003307	120.627	116.951	120.081	131.047	133.929	110.368	101.54	121.326	115.453	105.099	108.109	96.3021	110.292	112.675	114.8	114.819	123.706	116.757	124.122	123.048	115.575	128.714	131.409	132.774	117.073	114.335	116.463
GRMZM2G003318	21.7938	23.4287	22.7616	19.019	21.8164	21.7821	17.2862	20.2652	17.7873	24.4951	19.07	22.5838	21.259	19.5957	19.096	19.4844	20.5325	23.8011	26.3855	24.241	19.2517	23.0759	20.8821	20.9058	32.118	25.7766	24.6248
GRMZM2G003331	34.1309	42.9397	33.4254	34.316	37.4429	42.2315	49.5825	48.0967	43.2805	53.5204	57.9687	63.4839	42.845	30.8654	45.0343	43.202	40.2978	36.9421	33.5464	32.9593	29.6528	42.9579	34.5122	36.8816	35.1218	34.0393	35.328
GRMZM2G003342	9.91861	11.9832	9.58853	8.54833	11.3411	13.9939	10.9524	9.73438	10.6415	7.66889	6.62105	7.06216	12.5737	10.7425	13.1928	11.5978	12.4218	10.2725	11.9348	9.99412	9.56126	14.0132	13.4554	11.5278	12.9396	12.0762	11.7511
GRMZM2G003354	66.6042	60.3768	60.4884	48.6314	47.9615	50.3529	65.5162	54.247	54.6945	55.559	55.072	55.2888	56.1818	72.1876	57.9588	55.4377	51.1851	55.6263	52.1905	63.2252	57.1092	53.5377	46.5697	56.1194	47.3682	53.0363	51.7945
GRMZM2G003368	145.464	126.707	107.266	62.7014	86.4866	126.278	133.507	75.8839	92.1231	83.0634	74.6248	84.8592	76.2053	137.104	143.824	103.627	83.7375	126.409	93.2203	115.393	117.125	112.106	102.488	117.132	82.49	99.0105	162.494
GRMZM2G003377	35.9244	31.1486	34.1423	31.5757	34.4994	27.9877	33.6488	36.9906	38.7226	39.8329	41.554	39.8804	37.9754	40.5973	40.6069	31.6041	29.3739	44.5011	40.1267	40.3309	41.669	27.5873	31.1047	29.9501	29.6533	36.2285	41.6901
GRMZM2G003379	41.3049	41.173	36.4723	33.2526	36.3607	42.6063	29.7561	30.3536	33.2763	16.9557	22.8633	15.6349	30.6347	43.2335	44.6318	41.1724	39.969	33.1045	26.5146	33.6681	39.2141	43.4769	42.1137	43.7761	31.5788	32.0619	32.9329
GRMZM2G003384	281.906	414.726	260.145	173.38	289.934	481.331	152.541	122.255	150.352	69.6995	80.2458	62.3132	369.797	241.541	347.395	439.732	357.309	249.679	304.305	205.978	186.897	485.872	478.541	466.636	429.78	354.87	335.541
GRMZM2G003385	201.688	310.487	211.754	113.623	211.109	309.448	120.278	100.308	95.8119	136.293	103.144	125.873	203.505	170.21	230.941	290.062	235.466	227.351	260.307	203.143	174.816	303.021	301.087	305.802	344.902	293.5	269.676
GRMZM2G003389	18.2339	14.2492	19.1771	18.7736	19.6954	16.7843	12.2719	13.3626	16.3774	8.8985	10.7247	7.51534	18.8242	23.6378	20.6612	20.7022	17.9751	22.7545	19.6117	19.3503	22.5465	17.6463	15.0281	17.5327	14.172	19.2795	19.2358
GRMZM2G003406	0.461963	0.115223	1.07535	3.06758	1.08216	0.499781	1.78141	2.21236	1.85405	2.29743	3.55192	1.92604	0.327061	0.351492	0.447213	0.0579892	0.146139	1.16292	0.83866	1.27584	0.83984	0.598856	0.698982	0.85254	1.15532	0.635588	0.748475
GRMZM2G003409	8.36968	8.0272	7.52745	4.86723	6.62285	7.03858	7.65345	4.02649	8.63292	2.168	2.4829	3.02124	6.21416	6.06323	6.97652	5.68294	6.39357	4.45786	3.80623	4.74898	3.94079	7.78513	7.42669	8.303	5.93065	6.49712	6.58658
GRMZM2G003411	12.2013	9.83236	12.8146	10.4707	10.1291	10.537	9.46785	9.29191	11.3754	6.7305	7.4142	6.72227	9.19405	15.0263	16.1444	12.3517	12.4949	13.4511	14.8378	14.3178	15.3109	10.9391	10.9216	11.8244	11.0911	16.2428	15.194
GRMZM2G003417	5.78812	7.45108	3.13644	5.35805	5.41082	6.78869	7.58748	6.76982	5.17589	6.76286	6.86245	6.64674	10.902	5.27237	6.48458	7.13268	7.1608	5.62078	6.90282	4.53634	5.94349	8.22429	6.55296	7.07979	7.47108	6.99147	5.91295
GRMZM2G003424	135.111	154.476	144.814	113.337	121.246	164.261	124.072	97.6978	109.35	64.2633	91.5913	70.7726	136.13	171.572	173.205	173.678	143.764	171.182	157.475	194.566	183.473	154.385	126.079	142.708	154.89	154.66	178.511
GRMZM2G003461	3.96745	4.0328	2.41954	5.80796	4.32866	4.08154	6.43286	4.24773	4.53856	5.24202	4.55198	4.15421	5.45102	4.56939	3.53298	4.05925	3.90921	4.53539	4.38684	5.0325	5.10365	3.31367	2.97067	3.41016	3.77405	3.95477	5.16448
GRMZM2G003488	72.3108	96.0575	86.7449	72.0678	81.8982	94.2504	45.4259	65.6628	69.6234	36.5971	45.1749	37.7278	57.9262	73.5496	103.44	88.4336	89.8754	84.4668	87.7368	75.7001	78.3636	94.7789	99.2555	90.8882	99.8969	99.6461	112.87
GRMZM2G003489	0.108697	0.153631	0.179225	0.0409011	0	0	0	0	0.019313	0	0.0689693	0.0755311	1.63531	0	0	0	2.26515	0	0.0645123	0	0.0646031	2.47527	5.32974	0.37067	0	0.0706209	0
GRMZM2G003496	0.815228	1.07541	0.627287	1.22703	0.865732	1.2078	0.428857	0.973438	0.811147	0.0970745	0.310362	0.0755311	2.21675	1.95517	1.34164	1.79767	1.42485	1.27921	1.29025	0.708803	1.16286	1.23764	1.13585	1.29734	0.693193	1.27118	1.27241
GRMZM2G003506	0.0815228	0.0768153	0.179225	0.0818022	0.173146	0	4.94835	0.929191	0.618017	2.65337	6.0693	5.40047	0.145361	0.131809	0	0.0579892	0.146139	0.116292	0	0.141761	0.129206	0	0	0	0	0	0
GRMZM2G003509	47.4191	50.6981	53.4986	29.2852	35.6681	49.8948	39.7848	33.6721	34.8986	28.8311	24.0013	27.1912	45.1344	79.1515	66.5453	58.1052	60.6476	26.0882	23.8696	25.6587	28.167	50.1841	48.5793	54.0436	34.1975	32.6975	39.0704
GRMZM2G003518	9.511	6.87497	9.76776	16.0741	10.9948	6.37221	13.7894	12.345	15.3539	13.7199	14.2422	15.8238	6.68658	7.75478	8.72065	4.63914	6.46664	7.17134	7.80599	8.64739	8.3338	6.26803	6.20347	6.78325	7.5481	8.19202	9.35594
GRMZM2G003520	3.88592	4.64733	3.5845	3.47659	4.1988	5.91408	4.12363	1.90263	3.24459	2.45922	2.62083	3.05901	7.95849	3.47098	3.13049	6.61077	5.33407	4.61292	4.83842	4.25282	3.87619	4.35169	3.23279	4.18857	4.3132	3.74291	3.51783
GRMZM2G003526	3.61418	1.68994	3.13644	13.1702	7.099	1.66594	21.2779	23.6722	14.0406	20.5151	17.1734	16.2392	1.74433	0.98857	0.983868	0.405925	1.02297	0.077528	0.258049	0.0708803	0.129206	1.87642	3.23279	1.55681	0.385107	0.77683	0.374238
GRMZM2G003530	9.59252	11.0614	8.6028	11.2069	10.6485	12.8277	8.14829	9.77862	9.11575	6.11569	7.44869	4.11644	13.7729	12.0166	13.8636	13.6275	15.6734	14.614	16.0636	15.9481	13.8251	12.6558	12.2322	11.5649	13.6328	14.4067	14.1462
GRMZM2G003563	50.2724	40.5585	52.961	43.7233	42.3776	36.1925	45.2939	51.017	51.0636	50.317	43.0713	46.9426	46.9515	56.1068	44.7213	38.9108	49.9795	35.3528	35.1592	38.488	40.7646	40.4427	47.2687	47.7423	32.8882	36.6522	40.4925
GRMZM2G003565	106.632	92.1399	92.8385	132.397	86.703	95.1666	193.712	139.998	162.152	136.519	163.319	145.435	86.6349	89.3887	109.388	91.1591	95.0633	108.539	83.866	109.226	117.901	101.287	79.7713	97.7827	65.2372	84.0389	96.2539
GRMZM2G003595	11.1143	10.178	13.8003	11.2887	12.9427	9.49584	12.107	13.5396	13.2294	10.7429	11.7248	13.7844	9.41209	9.90767	7.96039	7.94452	10.047	9.2646	8.32209	9.85236	13.8251	10.5399	12.4943	10.49	11.3222	13.4886	14.1462
GRMZM2G003607	35.4896	39.8671	34.4112	40.0013	36.0577	40.8154	46.6135	44.9994	47.8577	44.719	49.2096	48.6043	39.0656	35.5666	44.9896	40.1285	37.8865	35.0427	33.998	37.1413	39.3433	37.2488	37.3082	34.2128	36.8163	36.0873	40.5674
GRMZM2G003625	2.39134	1.80516	3.22605	3.722	3.20321	2.7488	3.66178	3.89375	5.96772	2.65337	3.89677	3.85209	1.52629	1.99911	3.21993	0.927828	1.42485	1.9382	1.93537	1.91377	1.42127	2.07603	1.83483	1.70508	1.38639	2.68359	1.64665
GRMZM2G003631	15.897	18.8582	15.2341	11.7795	15.107	16.1596	9.23693	8.71669	8.69086	7.86304	8.7591	8.34619	9.84818	10.1493	12.0747	15.3092	13.4082	13.1798	15.4184	14.2469	13.6959	17.6862	19.1346	17.2361	18.023	16.5959	14.3707
GRMZM2G003635	50.9246	41.7491	58.4273	42.2917	45.1479	42.1482	43.9414	44.6454	41.0209	64.2633	52.8305	54.9111	51.3486	58.7211	52.95	56.7135	51.3313	59.3864	56.7708	56.4916	57.7552	44.4351	48.5793	48.2983	54.1461	52.9657	50.073
GRMZM2G003638	39.6201	30.1116	43.462	34.2751	35.7114	27.4463	33.7478	36.7252	37.1583	41.5479	38.2435	38.8607	38.1935	41.0366	33.854	28.4147	39.494	34.1511	32.7077	33.5972	34.7565	32.6177	35.4733	38.4384	26.7265	27.6128	30.5378
GRMZM2G003640	39.7831	43.0934	42.2971	30.8803	37.919	38.7747	25.9954	28.8049	27.1155	34.5909	29.3809	30.8167	46.6244	36.9725	36.9845	39.8966	40.517	41.6325	41.804	34.4478	35.2733	27.9865	25.9497	28.6157	27.0345	30.367	33.3072
GRMZM2G003642	31.8211	25.8483	29.3929	29.6533	29.305	21.2407	47.5702	52.1232	41.8706	69.7319	57.5894	68.4312	26.9644	19.2881	18.6488	19.6004	21.9208	20.855	20.0633	20.8388	18.4765	27.6272	24.377	26.0951	22.8754	22.3868	21.6309
GRMZM2G003648	3.47831	2.95739	3.67411	3.6402	3.63607	2.87374	3.33189	3.40703	3.80467	3.9477	3.62089	4.90952	1.12654	3.33917	3.75659	1.97163	2.55743	2.28708	3.74171	4.04017	3.94079	2.59504	2.53381	2.29815	2.77277	3.0367	3.74238
GRMZM2G003656	38.2886	30.2652	38.9814	44.1323	33.5038	28.904	39.8837	40.6632	38.2012	42.2598	46.8647	42.7884	26.9644	35.5885	29.7844	29.4005	29.52	30.9724	26.4501	30.5494	31.7847	24.9124	26.4739	27.2072	26.0333	26.8359	28.2924
GRMZM2G003662	14.8915	11.6375	14.338	13.0066	14.1547	12.078	17.5502	15.575	16.3581	21.3564	20.6908	20.3179	12.2466	16.2785	14.3108	10.728	13.9928	15.7382	12.7089	15.8063	13.9543	11.3783	9.9605	12.158	10.3209	13.7005	14.0713
GRMZM2G003663	22.2557	16.7841	16.9368	10.348	14.7174	17.2841	37.3436	11.637	13.0749	39.2181	21.7943	24.0567	14.3907	19.7934	16.368	19.0205	14.4312	12.482	14.1927	10.632	11.9516	11.8973	10.8342	12.0097	14.0179	14.8304	17.5892
GRMZM2G003679	0.271743	0.0384076	0.0896125	0.899824	0.476152	0.333187	5.21227	2.30085	2.80039	7.18351	6.41415	6.87333	0.327061	0.153778	0.134164	0.115978	0.255743	0.814044	0.516099	0.850563	0.516825	0	0	0.185335	0.154043	0.564967	0.29939
GRMZM2G003682	12.4458	5.45389	13.6211	84.0927	26.2317	9.03771	48.131	61.6363	46.7182	42.1951	63.7966	50.1904	14.7904	2.17485	2.28078	1.39174	16.5868	5.23314	6.58026	10.1359	7.49396	3.55321	6.64033	3.03949	6.4698	4.3785	3.44299
GRMZM2G003692	46.8485	43.247	49.018	51.4127	46.4032	40.8154	61.4586	60.6629	60.1601	86.2992	79.1768	90.7128	54.0378	51.2519	40.1597	44.1878	46.3991	50.7808	49.2229	47.7733	50.5842	41.7203	42.201	41.3667	40.5903	44.703	44.7588
GRMZM2G003711	0.135871	0	0.0896125	0.981627	0.25972	0	0.626791	1.06193	0.618017	1.55319	1.48284	0.830842	0.0726803	0.0439364	0	0.0579892	0.0365347	0.19382	0	0.354401	0.129206	0	0	0	0.385107	0.423725	0.224543
GRMZM2G003715	41.5767	43.7463	41.6698	36.4838	45.8838	27.1548	97.1857	87.0784	60.4305	142.214	76.1421	125.608	32.0157	24.912	22.8973	17.4548	26.4511	20.3511	23.676	25.6587	28.2316	36.65	42.8127	31.8405	20.3337	27.4009	22.6788
GRMZM2G003718	9.78274	11.5607	11.4704	12.8429	13.5054	12.203	10.5895	12.6989	15.4311	8.05718	10.6902	8.15736	12.4283	11.731	15.6524	8.75637	10.2297	9.65224	9.03172	9.00179	9.49666	9.26231	10.1352	9.08141	7.31704	9.81631	8.68231
GRMZM2G003720	6.71205	4.80096	4.92869	6.42147	5.19439	4.70627	7.58748	8.6282	5.31108	14.8848	10.3109	13.8222	6.4322	5.20647	4.15908	4.2912	5.04179	5.54325	4.38684	6.02482	5.23285	5.15016	4.10652	4.89284	6.0847	6.28526	5.01478
GRMZM2G003724	7.25553	8.83376	8.78202	9.28455	9.69619	8.45463	7.29057	9.07067	9.05781	9.86924	11.0351	10.1212	7.37705	8.0184	8.27344	9.04632	7.92803	10.1174	12.3864	10.7738	10.6595	9.26231	10.8342	8.82194	10.937	11.5818	9.05655
GRMZM2G003725	21.8209	21.5083	17.8329	14.5199	13.8517	22.5734	17.1543	11.5043	14.8324	12.652	13.1731	11.1786	25.4744	21.3531	23.7023	26.6171	21.5555	26.8247	26.6436	24.879	25.6474	26.5094	23.1538	24.9831	31.1167	25.4941	28.3672
GRMZM2G003732	59.1041	67.6743	71.3315	48.7541	62.8088	66.5958	53.4092	51.1055	48.9199	38.2474	43.6921	43.7703	55.5641	60.0392	77.4125	70.5729	73.8732	46.4005	55.9967	51.8844	50.3904	73.1004	71.1214	72.5771	58.6904	59.7453	64.6683
GRMZM2G003734	70.789	72.0143	77.694	70.1045	72.7647	64.9299	48.3619	59.2912	58.2674	54.4588	57.7618	54.609	62.5777	63.8177	66.5453	67.9054	71.0235	70.0465	73.157	66.1313	65.5076	69.2278	75.1406	74.0227	72.2461	68.1492	68.9346
GRMZM2G003738	1.38589	1.07541	1.07535	4.54002	1.68818	1.24945	6.39987	2.96456	2.43344	0.291224	1.93114	0.755311	4.9786	0.74692	2.14662	0.173968	5.261	0.232584	0.451586	1.27584	0.646031	0.838398	1.48534	0.407737	0.0770215	0.141242	0
GRMZM2G003742	28.7776	26.8085	32.6189	29.367	29.7812	26.9465	28.7334	27.92	25.8408	22.3595	23.4151	20.9599	23.9481	27.3065	28.1744	31.3722	24.1494	26.6309	25.6759	27.0054	27.3917	25.3915	29.8815	29.32	26.2643	24.0817	26.6457
GRMZM2G003750	0.923926	0.729745	0.806512	0.572616	0.346293	0.416484	0.395868	0.221236	0.19313	0.453014	0.241393	0.302124	0.726803	0.61511	0.178885	0.637882	0.511486	2.05449	1.74183	2.55169	2.71333	0.998093	0.436864	0.815473	4.54427	3.10732	1.79634
GRMZM2G003752	60.4628	95.8271	48.57	58.6113	71.8557	111.701	52.4196	49.7338	57.6301	20.0944	35.4502	22.8104	73.08	110.742	158.358	141.494	88.2678	71.1319	60.8351	67.2654	84.3717	90.7466	71.4709	93.3717	68.087	76.6237	92.1373
GRMZM2G003754	14.348	13.1738	13.2626	15.7878	14.198	16.6177	14.8451	16.4599	14.8517	14.1405	15.5871	16.5791	15.6263	15.0922	12.8797	14.4393	14.3581	13.3736	12.838	13.042	11.6932	11.0988	10.6595	11.4166	12.1694	13.6298	10.4787
GRMZM2G003755	8.5599	6.22204	9.40931	10.2253	7.66173	7.53836	9.006	11.1945	9.84964	10.7106	10.5523	9.36586	9.12137	8.5017	8.13927	6.72675	8.40298	9.2646	8.45111	8.50563	8.97983	7.18627	7.25194	7.89526	8.08726	9.25134	9.73018
GRMZM2G003762	144.866	73.2434	103.234	58.3659	69.8645	51.1443	79.8005	59.247	54.1923	141.761	98.7296	129.574	164.294	61.2254	34.5695	67.2675	129.552	79.8926	75.2859	92.8531	76.2963	75.9749	79.2471	98.0421	68.087	70.0559	63.9198
GRMZM2G003765	56.7127	65.4082	48.8388	98.5308	74.6261	75.7168	45.6238	64.1142	60.6236	30.4167	32.8984	21.8663	50.5855	59.5998	54.3363	59.9609	44.5723	49.773	53.9968	57.4839	56.7861	71.0642	52.0742	61.2346	83.7223	66.0305	53.7405
GRMZM2G003769	0.407614	0.384076	0.179225	0.940726	0.303006	0.333187	0.890704	1.01768	0.888399	1.87677	1.37939	1.73722	0.835823	0.900697	0.491934	0.347935	0.548021	0.58146	0.387074	0.212641	0.323016	0.399237	0.436864	0.481871	0.53915	0.211863	0.29939
GRMZM2G003775	2.36416	1.61312	2.24031	2.65857	2.20762	1.08286	4.09064	3.76101	4.82826	5.50089	5.93136	5.74036	0.690463	2.08698	1.56524	1.33375	1.35178	1.74438	0.903172	1.55937	1.74428	0.798475	0.786355	0.926674	0.385107	0.706209	0.973018
GRMZM2G003784	15.4622	10.6773	13.6211	11.8613	11.5142	14.9934	7.48851	8.5397	13.4805	9.06029	9.0005	9.63021	20.3505	31.1729	18.6935	17.3968	16.9521	16.8236	10.6445	16.2316	13.179	14.9714	11.009	15.0121	11.3992	12.6411	18.8616
GRMZM2G003789	12.5545	8.64172	8.24435	13.5792	10.6052	8.57957	7.12563	9.07067	7.08788	12.102	10.2075	10.2345	11.5198	10.9841	11.225	13.2215	10.2297	21.6691	17.4183	20.7679	18.5411	11.5779	8.9994	10.49	8.70343	11.1581	11.9756
GRMZM2G003814	14.6198	16.4385	17.4744	15.9923	15.3235	17.7006	18.5728	16.6812	16.3002	13.5257	16.4147	16.3147	16.7165	13.84	15.1158	15.2512	16.7329	10.3112	12.9025	11.6952	14.1481	15.2509	16.6882	18.5705	13.8639	12.0762	12.5744
GRMZM2G003835	5.40768	6.91338	4.74946	6.21697	5.45411	6.95529	5.57515	6.32735	4.69306	3.98005	4.58646	3.77655	6.65024	4.83301	4.74046	4.75512	5.40714	5.3882	6.38672	4.18194	3.42397	5.07031	4.10652	4.92991	6.54683	4.51974	5.31417
GRMZM2G003852	28.9678	41.9796	19.8044	18.1601	30.3439	42.3148	15.9337	15.7077	15.8367	13.8817	13.0352	13.6711	42.2636	25.7248	28.3086	38.2149	34.8176	34.2286	38.5784	34.0934	28.2962	39.9637	34.4249	36.9928	45.9818	39.7596	38.1722
GRMZM2G003853	55.8703	48.6241	52.0648	48.9586	50.3856	50.103	34.5725	42.433	38.1818	43.2629	37.5193	39.5028	57.4901	45.628	43.7374	50.0447	49.8699	55.0836	63.9962	56.4207	58.0782	49.6252	51.1131	50.0775	53.838	53.2482	48.127
GRMZM2G003861	30.8428	27.1926	31.5436	42.8235	28.699	26.0719	46.2836	46.5923	41.9286	50.4787	47.2095	50.7191	28.8541	32.8645	29.5608	27.5449	31.6756	31.2438	25.7404	32.1088	33.9812	27.1881	26.5613	28.208	25.3401	26.1297	29.939
GRMZM2G003869	40.1636	37.2554	41.401	65.1555	57.1383	30.6116	33.9127	56.6806	53.8833	39.9623	47.6578	31.8741	23.3304	34.7757	31.126	29.6325	22.3227	48.6488	60.9641	59.0433	56.6569	47.9085	40.1915	41.9227	65.0061	56.1436	51.4951
GRMZM2G003875	15.1361	21.5083	16.1302	11.9022	15.7563	19.783	9.83073	11.106	10.2938	7.1188	8.17286	7.70417	15.4082	13.0491	16.5916	18.2086	15.8561	12.9084	14.9669	11.4117	9.23825	22.2774	21.319	23.1298	17.869	15.5366	15.4934
GRMZM2G003883	158.127	219.423	154.94	148.716	161.762	168.26	108.204	122.565	109.234	158.652	125.972	192.831	195.147	110.698	154.512	166.893	313.139	67.023	71.5442	53.7981	47.5479	250.881	268.147	222.068	122.079	108.474	78.3654
GRMZM2G003897	192.611	250.764	176.447	116.405	198.815	280.127	83.6272	85.4413	88.2991	54.1676	62.3138	48.642	238.864	168.958	190.334	239.438	217.82	206.69	244.695	173.657	138.897	277.51	286.932	267.401	301.693	266.17	217.806
GRMZM2G003909	0.135871	0.422484	0	0.0818022	0.303006	0.124945	0.32989	0.442472	0.173817	1.48848	0.758663	1.01967	0.181701	0.0219682	0	0	0.0365347	2.09326	0.580611	0.567042	0.323016	0	0	0.037067	4.69831	4.59036	3.89207
GRMZM2G003930	11.3589	11.3687	13.9795	9.73446	8.87375	10.7036	9.07198	10.7963	10.6415	6.56871	6.24172	6.94886	15.9897	13.9059	14.6686	12.1777	14.0293	13.7612	11.8058	11.6952	12.7914	16.728	14.5039	17.2361	13.3247	11.7937	11.8259
GRMZM2G003937	33.1255	56.0752	41.7594	108.552	66.7046	72.1767	96.6578	137.078	125.361	63.7456	164.837	131.009	39.6107	24.4506	34.0776	25.5733	31.2737	14.3427	12.7089	15.0266	13.7605	39.2051	30.6678	30.5802	23.8767	19.1383	15.3437
GRMZM2G003944	8.26098	11.9448	8.51318	8.79374	10.3888	13.9939	8.24726	6.46009	9.73376	2.36215	3.96574	3.02124	11.7379	10.4569	11.9853	15.4251	11.9468	14.459	11.8703	13.8217	11.6286	10.3402	8.6499	7.93233	12.7085	13.7711	13.3977
GRMZM2G003947	8.72294	9.67873	6.81055	11.8613	7.70501	8.28804	13.8884	13.4511	11.6844	17.0851	21.6564	21.3375	18.2791	5.44812	6.43986	5.68294	17.1713	4.88426	6.51574	5.59954	5.23285	11.6977	10.8342	8.15473	8.39534	8.82761	7.18536
GRMZM2G003963	59.8378	48.9313	54.0363	84.5017	66.0986	46.0215	67.4955	91.2819	85.4022	98.3688	93.4534	90.2219	46.0429	66.3221	45.7946	42.5641	44.1705	82.7224	73.0925	90.0179	95.9356	46.9503	46.0455	43.3683	59.2295	68.2904	58.6056
GRMZM2G003970	2.52721	3.30306	2.1507	2.49497	2.64048	2.70715	13.0966	8.18573	19.3516	5.59796	12.8283	11.5563	2.90721	2.54831	4.38268	1.85566	2.59396	2.44213	1.09671	1.91377	1.67968	0.598856	0.611609	0.889607	1.77149	1.97739	1.64665
GRMZM2G003979	27.6362	27.1926	28.0487	27.2401	25.2361	27.9877	31.6035	31.858	32.8708	30.5785	30.0017	33.498	37.7574	28.9102	28.7558	26.5591	29.7758	28.8792	26.192	28.0686	28.6192	25.7508	26.5613	26.1693	25.9562	24.5055	27.469
GRMZM2G003984	4.7555	4.41688	6.54171	3.722	4.97796	4.16484	3.06798	4.15923	4.96345	3.39761	3.03465	3.3989	2.58015	4.39364	4.29324	3.2474	3.17852	3.45	2.70952	3.33137	4.1992	4.35169	3.40754	4.78164	4.46725	3.81353	4.49085
GRMZM2G003988	21.4949	16.4385	25.8084	42.4963	30.517	19.8246	45.4919	53.5391	55.6601	61.0599	74.3834	79.3454	18.4244	16.6299	13.1033	11.6558	17.0252	12.5208	12.5799	13.7508	12.7914	9.02276	12.4069	11.3796	8.39534	9.32196	8.90686
GRMZM2G003992	47.5278	49.9299	51.3479	41.1465	41.8148	47.8957	40.9394	39.1587	40.4994	50.8994	46.0025	50.3792	46.6607	39.6966	39.1311	47.2612	46.1799	41.0511	42.9007	41.9611	37.0176	44.7944	46.4823	47.631	38.3567	38.4884	37.1244
GRMZM2G004006	0.353266	0.230446	0.537675	0.777121	0.25972	0.541429	0.131956	0.176989	0.115878	0.679522	0.172423	0.226593	0.181701	0.0659047	0.0894425	0.289946	0.292278	1.16292	0.967685	1.27584	1.29206	0.439161	0.262118	0.148268	1.0783	0.635588	1.04787
GRMZM2G004012	70.8162	70.1324	49.8245	38.7334	56.3591	73.8843	24.9397	30.7075	31.654	14.9171	15.8974	13.4445	76.387	77.5478	86.9382	68.3693	67.0412	86.6763	78.0599	80.2365	75.3918	93.4215	67.8013	87.0332	116.148	109.674	135.1
GRMZM2G004023	22.1199	16.8994	20.6109	24.009	21.3836	18.8251	22.3006	20.8847	22.7121	26.8573	24.9669	24.4721	21.0773	23.9454	18.7382	20.1223	20.021	21.0489	20.8375	20.3426	21.3836	17.8459	19.3968	18.7559	21.3349	19.7032	16.3916
GRMZM2G004040	30.87	27.1926	31.1851	38.9379	30.4305	25.4472	37.0797	41.4154	38.2205	39.8005	46.2094	39.465	27.1461	28.7564	28.2191	25.3993	26.7069	32.5618	36.4495	39.6221	42.5088	26.6291	25.6002	28.9493	39.6661	36.1579	37.4986
GRMZM2G004057	299.977	378.008	266.866	219.271	313.438	407.322	184.343	182.298	188.92	121.473	122.662	114.467	401.195	308.829	325.66	390.384	361.511	251.113	261.339	211.79	195.36	390.374	364.432	394.393	350.217	299.503	298.941
GRMZM2G004060	76.3597	70.1708	17.9225	91.8639	76.0112	69.303	129.086	163.139	195.699	48.3107	66.6933	95.7357	59.4525	67.3765	106.124	37.4031	114.682	87.7229	38.9654	74.7078	101.039	19.2033	26.6487	22.6479	10.3209	34.463	57.5578
GRMZM2G004079	15.598	10.0244	12.8146	12.7202	10.9948	10.3288	17.913	12.5219	12.8238	20.5798	15.2077	17.9009	13.8093	15.3558	12.9244	13.3375	14.3216	13.2185	11.8058	10.5612	12.9852	10.6996	12.1448	10.7865	11.5532	10.6638	11.3768
GRMZM2G004083	6.73922	6.75975	7.07938	7.4031	7.70501	6.24726	10.0617	8.36272	7.8604	9.48094	7.55214	7.85523	10.2843	8.52367	7.02124	7.82855	6.86852	8.52808	9.4188	7.65507	7.94618	7.26612	7.77618	7.33926	8.01023	7.62706	9.35594
GRMZM2G004087	25.8699	25.5795	29.1241	30.3077	29.911	18.4086	24.5108	25.5749	24.8172	40.2859	35.933	43.5059	5.37834	24.9779	29.3372	26.1531	22.7246	28.259	31.1595	32.7467	34.7565	23.3953	24.377	23.7599	28.3439	29.802	27.9181
GRMZM2G004090	0.842403	0.614522	1.07535	0.695319	0.692585	0.458133	0.890704	0.840696	0.888399	1.42376	0.96557	1.39733	0.472422	0.768888	0.35777	0.521903	0.803763	0.697752	1.22573	0.567042	0.904444	0.479085	0.698982	0.815473	0.924258	0.353104	1.12271
GRMZM2G004092	30.6254	27.9608	35.0385	23.9681	26.881	23.9895	23.6531	21.1501	22.6928	15.2083	16.3112	13.6711	21.4407	34.6439	31.931	29.5745	29.0086	22.6382	24.5792	24.879	27.7147	28.3858	26.9982	31.5069	22.6443	25.2823	27.6936
GRMZM2G004106	6.63052	7.33586	5.64559	2.78128	4.97796	7.66331	2.14429	1.85838	2.74245	1.16489	1.13799	0.906373	3.74303	3.22933	5.0535	5.56697	3.79961	2.86854	1.74183	1.34672	0.83984	0.399237	0.698982	0.37067	0.462129	0.423725	0.374238
GRMZM2G004111	87.9903	99.2069	72.4965	53.0078	63.9343	80.6313	33.154	34.8225	34.8986	35.4646	37.4503	29.4571	120.395	68.7605	62.5651	78.2275	83.2626	88.9246	118.703	82.2211	70.159	94.6192	83.1789	93.0751	117.381	105.013	83.3801
GRMZM2G004119	2.03807	1.30586	1.97147	1.18613	1.99118	1.58264	1.64945	1.37166	1.79611	1.65027	1.82769	1.66168	0.799483	1.77943	2.32551	1.39174	1.60753	2.3646	1.87086	2.33905	2.0027	1.6768	2.18432	1.85335	1.15532	1.20056	1.64665
GRMZM2G004128	1.0598	1.07541	0.985737	1.47244	0.952305	0.957914	2.80407	2.16811	2.16306	3.81826	3.48295	3.36113	0.726803	0.724951	0.983868	1.27576	0.876833	2.20955	2.06439	1.77201	1.67968	0.359314	0.262118	0.481871	0.462129	0.77683	0.748475
GRMZM2G004131	8.39685	8.21924	6.18326	4.17191	6.40641	6.87199	6.03699	4.77869	4.96345	6.01862	6.00033	5.17388	7.77679	8.76532	7.46845	8.29246	7.30694	8.06291	7.8705	6.66274	6.33111	9.66154	7.86355	8.0806	8.08726	7.83892	6.81113
GRMZM2G004138	38.9136	24.0432	31.9917	77.7939	45.1046	25.0307	80.0314	84.6006	60.0442	111.862	102.213	102.496	24.4932	24.8021	19.9457	22.4418	20.3864	17.3275	16.7087	19.4212	17.7013	21.7584	15.6397	20.8316	16.0975	14.8304	16.0174
GRMZM2G004140	61.3324	61.145	60.3092	59.4702	67.8734	67.2205	72.8068	72.2114	70.2415	65.5253	72.6592	74.4737	70.4635	58.5014	60.5973	61.4106	65.0683	61.7898	63.8672	63.8631	63.2464	69.627	68.675	65.4603	56.1487	55.0137	59.3541
GRMZM2G004157	7.6088	5.37707	9.23008	5.07174	6.1467	5.53924	6.43286	5.92912	6.58574	7.28059	6.03482	6.38238	6.65024	7.24951	5.81377	5.33501	5.91862	5.93089	6.70928	5.59954	7.36475	7.54559	7.77618	6.63499	5.46852	4.87284	5.68841
GRMZM2G004160	60.6258	52.0808	62.7287	129.82	82.9804	60.182	193.909	155.662	158.347	104.743	163.147	143.396	20.2415	6.70031	7.60262	9.33627	9.24328	5.50449	4.12879	5.17426	4.1346	6.82696	5.50448	6.52379	6.31576	7.69768	7.93384
GRMZM2G004161	21.3862	18.0132	23.4785	42.7826	25.0196	24.3227	28.7994	27.6102	25.9181	7.7336	16.7595	9.9701	24.8567	23.8575	21.6451	26.4431	24.4052	15.5056	24.7727	33.2428	20.8668	29.5036	33.6385	39.5134	19.3324	9.4632	7.33506
GRMZM2G004172	108.099	128.781	100.993	69.6955	98.7367	121.905	42.8857	43.3622	43.3771	43.4247	37.5193	36.4438	141.508	87.5653	84.7915	114.645	110.7	107.88	127.992	105.682	84.3071	132.746	123.545	128.14	143.029	127.259	105.385
GRMZM2G004180	11.2502	9.48669	7.8859	4.90813	7.01243	9.07936	3.06798	3.36279	2.78108	3.1711	3.31053	2.56806	21.1136	10.6326	7.06596	13.0476	13.4448	12.9859	12.7734	13.6799	13.5667	12.2965	9.611	14.2708	16.5596	16.0309	15.194
GRMZM2G004182	12.011	14.134	10.1262	11.0024	9.26333	12.1613	10.8204	10.7963	9.65651	9.22208	12.0351	10.31	14.4997	11.9727	11.4039	13.3955	13.5544	11.009	11.7412	12.1205	12.1454	13.3345	13.6302	12.9734	10.937	10.5931	12.2001
GRMZM2G004183	35.3809	39.4447	29.4825	33.089	35.5383	39.0662	52.7165	37.4331	37.0617	37.8267	42.2092	42.524	46.4064	23.2424	21.9134	34.1557	33.5389	52.9516	55.2871	51.7426	47.5479	19.2432	17.0377	21.7583	57.0729	56.8498	44.6091
GRMZM2G004188	23.3699	20.3176	24.285	24.1317	21.9463	20.2828	20.4532	20.9289	21.2443	20.8063	21.4839	20.6955	21.4043	24.0552	21.9581	24.2395	24.259	24.3826	22.7083	22.2564	24.743	22.1976	23.5033	25.9098	21.1809	24.0111	23.8015
GRMZM2G004207	0.597834	0.499299	0.7169	2.33136	1.08216	0.708023	2.14429	0.929191	1.37122	2.10328	2.17253	2.60582	1.45361	0.37346	0.670819	0.173968	2.77664	0.19382	0.193537	0.141761	0.129206	0.239542	1.22322	0.185335	0.0770215	0.0706209	0.0748475
GRMZM2G004211	0.9511	0.960191	0.7169	0.327209	1.12545	0.874617	0.923693	0.663708	0.289695	4.27128	2.82774	3.77655	0.799483	0.153778	0.0447213	0.75386	0.292278	2.9073	1.93537	2.62257	2.45492	0.718627	0.873728	1.33441	5.46852	5.0847	3.36814
GRMZM2G004222	21.9568	26.1172	17.8329	20.2051	20.4746	23.2815	11.0183	12.5219	14.253	6.50399	9.13844	5.89143	22.6036	18.3215	19.7668	22.7318	22.9438	25.8944	29.6757	23.3905	23.3863	28.5055	22.8043	25.7986	29.0371	25.2823	22.2297
GRMZM2G004259	27.2286	33.3762	27.7799	21.8003	24.8465	34.0268	18.3419	19.9997	17.6135	17.2793	15.6905	15.9371	35.9767	25.1976	27.7272	33.7497	31.9313	23.9949	28.7725	17.7909	20.1562	36.9694	34.9491	35.2507	34.4286	33.6862	28.3672
GRMZM2G004290	22.5003	24.5041	22.3135	22.9046	26.7944	25.114	13.7234	19.69	14.5427	14.4965	12.8283	12.727	16.0623	22.4076	20.5718	27.8348	22.6515	19.7696	21.7407	19.4212	20.1562	26.15	28.0467	25.1685	23.4916	23.0224	17.9634
GRMZM2G004301	59.5389	46.8957	51.796	33.3753	39.7371	42.2315	52.0897	37.4774	35.0145	48.246	36.8641	41.7309	49.6406	55.1402	45.6157	49.3488	48.3354	55.1999	51.9969	60.0356	56.1401	52.9389	44.7349	52.9316	57.458	57.1323	56.2853
GRMZM2G004305	3.77723	2.9958	3.40527	2.00415	2.38076	1.91583	3.39787	3.40703	2.72314	5.56561	5.31064	6.83556	3.70669	3.69066	2.99633	2.60952	3.87268	4.26404	3.35464	4.04017	3.61777	4.27184	2.97067	3.41016	3.77405	4.7316	5.01478
GRMZM2G004314	0.0271743	0.0384076	0.179225	0.204506	0.216433	0.166594	0.69277	0.486719	0.83046	0.744238	0.689693	0.793077	4.39716	4.43758	3.84603	3.7693	3.06891	4.4191	3.93525	5.3869	5.42666	0.0399237	0	0.0741339	0	0.141242	0
GRMZM2G004320	10.5164	13.3659	11.56	8.91644	11.2112	13.3691	12.3379	10.7521	11.047	13.7846	11.242	13.4445	16.3531	10.5008	13.6847	14.7873	13.5178	14.9241	16.0636	14.7431	12.21	14.9315	14.6786	12.0468	18.7162	16.1016	17.0652
GRMZM2G004334	9.6197	15.2478	11.1119	7.60761	8.31102	13.619	6.16895	4.95568	6.33467	2.68573	4.37955	3.36113	9.30307	9.99554	14.6239	11.8298	12.5314	14.8854	14.1927	14.5305	14.0189	15.2509	10.9216	13.4924	14.7881	15.3247	19.9843
GRMZM2G004349	60.7617	67.2902	64.6106	63.4376	67.0076	70.5108	68.6172	69.4681	73.9496	66.2372	72.3488	74.0582	71.045	77.1304	67.7527	59.091	62.3647	52.9516	48.8358	49.8288	48.5169	44.9142	47.8803	44.3321	40.2822	51.2002	51.046
GRMZM2G004352	2.63591	2.07401	2.50915	6.99409	3.11663	1.58264	3.43086	5.04418	4.48062	5.75975	4.51749	5.476	1.99871	2.10895	1.2522	1.6237	1.64406	1.66685	2.96757	2.48081	3.29476	3.0342	2.18432	1.37148	1.46341	2.33049	2.17058
GRMZM2G004356	1.35871	1.45949	0.537675	1.10433	1.21202	1.3744	1.55048	1.5929	0.869086	3.00931	1.10351	2.15264	3.59767	2.70209	2.01246	2.08761	3.36119	3.56629	3.61269	4.25282	3.87619	1.15779	1.39796	1.81628	3.46597	4.59036	2.84421
GRMZM2G004377	36.5222	26.6549	46.24	87.5693	54.1515	29.1539	62.8771	66.7247	62.5163	57.9211	66.2795	49.4729	22.3492	21.8584	20.5718	24.0075	26.8895	17.2887	18.8376	19.9882	20.8668	34.9333	38.444	44.5545	27.7277	25.5648	25.6727
GRMZM2G004382	821.017	661.687	887.522	1429.9	912.741	670.54	1263.81	1574.67	1392.3	1599.4	1467.36	1491.02	585.839	676.797	673.145	585.981	595.516	807.415	706.216	803.57	899.663	718.827	747.037	743.341	700.125	719.627	753.415
GRMZM2G004396	12.9621	14.0572	9.67815	20.3279	14.2413	17.0759	30.086	25.4421	25.9953	21.1946	27.5188	29.7215	12.1739	10.1493	12.9692	11.9458	11.8007	8.41179	7.54794	9.7106	8.65682	6.98665	8.56253	9.22967	8.01023	8.75699	7.63445
GRMZM2G004397	49.6474	39.8287	46.9569	61.3517	44.7583	32.2775	63.075	66.8575	68.3102	65.8489	88.3842	80.9316	37.4303	37.2361	32.9596	31.0242	40.4439	27.5612	23.4825	25.1625	27.5855	30.7014	33.289	30.6173	25.109	27.2597	27.993
GRMZM2G004412	29.783	26.0404	31.454	26.9129	26.578	22.5318	29.1623	30.4863	31.403	31.3551	27.4153	33.1582	22.2402	29.2177	26.0725	26.907	25.9762	28.6466	32.0626	31.0456	34.0458	25.9105	26.2118	26.4658	25.9562	28.4602	31.0617
GRMZM2G004414	7.74467	9.71713	6.90016	9.44816	8.87375	7.8299	9.50084	7.876	7.60933	11.6166	11.7248	13.2557	9.08503	7.9525	7.11068	7.19066	8.29338	6.58988	5.99965	7.44243	7.75237	7.86498	6.98982	7.04272	6.85491	6.14402	8.08353
GRMZM2G004422	11.386	7.87357	12.2769	18.61	12.2068	10.1622	15.8347	19.4688	18.6371	15.4348	20.3459	16.6168	11.4471	8.78729	8.18399	6.84273	10.8143	9.07078	6.70928	9.49796	8.97983	9.74139	10.5721	9.04434	10.2439	8.89823	9.28109
GRMZM2G004435	0.978274	1.57471	0.806512	2.65857	1.38517	1.2078	2.14429	2.74332	1.50642	5.24202	4.51749	5.62707	0.872163	0.197714	0.268328	0.347935	0.365347	0.697752	0.967685	0.708803	0.969047	1.11786	0.786355	0.704272	1.15532	0.847451	1.04787
GRMZM2G004445	9.23926	8.14242	9.40931	11.2887	9.22004	8.66287	9.50084	8.58395	9.28956	6.89229	6.79348	5.40047	9.41209	8.74335	9.12314	8.35045	8.43952	9.38089	8.19306	8.86003	9.17364	9.66154	7.6888	7.93233	8.31832	7.34457	8.45777
GRMZM2G004455	95.5448	55.3838	104.04	118.122	88.1748	58.5993	129.548	122.388	127.543	131.536	125.766	136.674	39.3564	60.4126	48.5226	42.3321	47.422	47.8348	42.2556	43.4496	48.84	43.1576	51.1131	51.5231	37.7405	49.1521	51.3454
GRMZM2G004459	125.98	139.535	128.594	137.264	146.222	140.938	108.006	128.936	122.483	104.711	119.386	100.079	112.691	120.825	137.965	144.973	129.004	119.432	128.509	130.207	129.4	151.311	152.291	156.942	124.929	129.448	131.283
GRMZM2G004466	0.163046	0.115223	0.179225	0.245407	0.0865732	0.166594	0.131956	0.265483	0.309008	0.291224	0.0689693	0.113297	0.835823	0.0878729	0.313049	0.231957	0.109604	0.58146	0.709636	0.637922	1.03365	0.239542	0.174746	0.185335	2.00256	1.97739	1.72149
GRMZM2G004468	51.0605	51.3894	53.6779	41.3919	49.1303	54.1013	48.7248	46.725	46.2547	54.1029	47.9682	56.6106	48.6958	47.6491	49.1934	51.2045	52.135	53.6881	56.7708	52.3096	53.0392	55.5738	61.3357	54.266	58.3053	59.3216	56.2853
GRMZM2G004475	33.4515	34.5669	32.2605	39.4696	37.0966	31.8194	21.9377	30.1766	26.1112	26.8896	25.3117	22.6593	26.819	29.5473	27.7719	33.6338	31.3102	27.2123	29.8692	31.4708	26.6165	35.2127	31.8037	33.6197	33.5814	28.5308	29.1905
GRMZM2G004480	2.79895	2.30446	2.24031	2.57677	2.03447	2.49891	2.63912	2.25661	2.60726	3.52704	2.51738	2.37923	2.47113	2.13092	1.20747	3.71131	2.30169	4.72921	5.16099	4.89074	4.65142	2.59504	1.48534	2.07575	6.0847	4.94346	4.86509
GRMZM2G004511	0.923926	0.384076	1.70264	15.8287	4.67495	1.45769	9.23693	13.4954	11.3947	16.6321	34.6916	26.4359	1.92603	1.88927	0.804983	0.637882	0.949902	2.05449	1.29025	2.83521	3.61777	0.239542	0.262118	0.481871	0.770215	1.48304	1.34726
GRMZM2G004519	3.64135	2.57331	3.22605	7.03499	5.02124	2.87374	2.54015	4.11499	4.84757	5.46853	4.31058	4.90952	6.46854	1.40597	3.17521	1.91364	7.67229	0.736516	0.0645123	0.637922	0.710634	1.95626	4.19389	2.44642	0.693193	0.353104	1.12271
GRMZM2G004523	1.44024	0.460892	1.52341	11.6568	5.19439	1.33275	10.0617	16.2387	7.97628	25.9836	32.3121	38.5209	0.0363401	0	0.0894425	0	0.0365347	0.736516	0.387074	0.850563	0.969047	0.279466	0	0	0.231064	0.494346	0.149695
GRMZM2G004528	316.716	300.924	211.575	200.947	166.523	220.487	65.9121	139.998	97.6853	116.975	91.9361	95.1314	246.422	284.972	333.844	302.298	367.101	205.178	165.603	184.36	213.772	576.459	476.618	480.128	118.074	225.21	230.456
GRMZM2G004531	22.5003	21.1242	23.12	28.9171	25.8421	19.2832	46.3826	48.2737	47.201	57.9211	47.7957	67.6003	17.2979	19.6835	26.0278	15.1932	18.925	14.7303	12.1283	13.609	15.8924	11.538	14.6786	13.5665	9.08853	10.4519	13.0983
GRMZM2G004534	152.801	165.383	141.229	125.198	125.964	118.073	102.662	93.096	99.0565	106.523	98.5916	97.3596	203.214	105.997	132.509	127.692	309.559	103.81	114.703	96.6807	96.5171	180.375	204.103	186.261	126.238	122.598	120.954
GRMZM2G004548	0.135871	0.115223	0.0896125	1.67695	0.562726	0.0832968	1.35255	1.72564	0.579391	5.01552	2.72429	4.07868	0.872163	0.197714	0	0	0.146139	0.19382	0.322562	0.354401	0.258412	0	0.0873728	0.037067	0.53915	0.282484	0.29939
GRMZM2G004572	42.5821	49.3538	47.6738	32.2301	45.7539	55.1009	24.9397	31.4155	29.433	28.7341	34.7261	30.6279	34.1597	44.6834	48.299	53.872	49.5411	44.0747	48.5133	38.3462	37.3406	48.9864	49.0161	51.9679	47.8303	47.6691	44.9834
GRMZM2G004582	3.31526	4.10962	3.40527	3.02668	3.24649	3.45682	2.24325	2.65483	2.62657	2.87988	2.55186	2.79465	1.92603	2.32863	3.04105	2.1456	2.84971	2.94606	2.96757	2.33905	2.45492	4.83077	4.36864	4.67044	4.15916	3.46042	3.74238
GRMZM2G004583	14.7013	17.8596	13.2626	19.5916	16.7519	18.6585	11.7111	15.398	15.7981	11.293	13.8628	10.4988	13.7729	12.9393	12.2089	15.3092	13.8467	15.6219	19.6117	17.153	15.7632	19.882	17.0377	15.5311	25.4171	20.4094	14.8947
GRMZM2G004590	23.8047	16.4001	19.5355	15.9105	16.2325	7.62166	6.9277	9.91137	6.39261	10.7106	4.48301	8.42172	21.477	10.5667	9.21258	12.6996	23.8937	9.88482	13.6121	8.78915	11.3701	24.2736	21.4937	30.3208	8.93449	9.03948	6.21235
GRMZM2G004592	9.32078	6.68293	9.14047	8.50743	8.18116	6.4555	10.4245	9.07067	10.2745	14.1082	10.035	12.3116	8.90333	9.55618	7.73678	8.23447	8.76833	9.61347	9.54782	9.7106	9.94888	8.50376	6.90245	7.9694	8.93449	7.98016	9.87987
GRMZM2G004593	10.9784	12.0984	16.2199	13.7837	16.1026	8.91276	11.942	12.168	15.8753	8.21897	12.0351	10.4233	2.03505	13.5983	16.9941	13.0476	9.38942	14.2264	17.4828	16.3733	19.8978	14.3725	16.6008	15.3087	12.8626	15.8897	16.4665
GRMZM2G004617	0.76088	1.11382	0.806512	1.51334	0.562726	0.124945	0.362879	0.442472	0.4442	0.517731	0.379331	0.377655	1.0902	0.263619	0.268328	0	1.71713	0.348876	0.580611	0.637922	0.710634	4.11214	2.70856	2.92829	5.0064	3.0367	3.51783
GRMZM2G004619	43.6419	34.7589	34.5904	35.3795	36.0577	32.2359	44.6342	41.5923	38.5874	60.6392	51.5201	56.1574	32.7788	36.8407	30.3657	30.9662	35.8405	30.5073	30.5143	30.6912	28.8776	34.0549	31.8911	35.6214	30.5005	34.9573	33.4568
GRMZM2G004641	2.58156	1.11382	1.97147	2.69947	3.03006	1.95748	17.6161	8.14148	4.38406	31.1933	19.6907	35.0464	1.05386	0.0878729	0.0894425	0.115978	0.182674	0.77528	0.645123	1.48849	0.775237	0.279466	0.524237	0.481871	2.23362	1.90676	0.89817
GRMZM2G004679	2.06525	2.76535	2.06109	1.39064	1.81804	2.79044	1.45152	1.19467	1.40985	0.517731	0.862117	0.453187	3.19793	3.2513	2.68328	2.6675	3.03238	1.70562	1.80634	1.34672	1.48587	3.27375	3.23279	3.29896	2.1566	1.83614	3.06875
GRMZM2G004683	0.298917	0.0768153	0.268837	0.245407	0.519439	0.124945	0.956682	0.707955	0.695269	0.970745	0.931086	1.2085	0.181701	0.153778	0.178885	0.0579892	0.109604	0.155056	0.0645123	0.141761	0	0.119771	0.174746	0.037067	0.231064	0.211863	0
GRMZM2G004694	0.135871	0	0.0896125	0.818022	0.389579	0.416484	11.6121	0.929191	1.71886	8.60727	14.0697	12.7648	1.23556	0.197714	0.0894425	0.173968	0.584555	0.38764	0.516099	0.354401	0.452222	0.119771	0.174746	0.0741339	0.308086	0.141242	0.449085
GRMZM2G004696	28.2613	18.935	20.6109	13.7428	14.501	19.7414	22.1686	14.5573	16.4547	18.5736	15.0698	19.5248	45.9703	24.9559	17.486	17.1068	30.0315	26.282	21.16	24.7372	23.1925	19.7223	17.7367	19.2378	18.4852	20.3388	21.4812
GRMZM2G004699	77.9358	76.0087	56.0078	27.8946	49.39	80.7979	21.146	20.7519	22.0941	20.0944	18.001	22.0173	107.712	99.9334	96.1507	94.5224	99.4109	64.3095	58.3191	63.8631	54.7188	98.412	83.5284	95.5957	79.7943	81.779	88.9937
GRMZM2G004703	205.03	216.658	202.793	149.943	191.37	228.317	138.62	142.387	151.704	139.658	138.146	145.095	213.753	214.783	237.694	239.669	222.606	246.578	261.146	209.309	190.127	205.927	222.102	215.396	241.693	231.707	225.441
GRMZM2G004709	18.3698	19.0886	20.2524	16.7695	17.7475	18.6585	14.5482	17.2121	16.9761	21.227	15.9664	19.2604	19.1513	22.3417	21.6898	21.804	16.2214	26.6309	21.0955	24.1702	23.2571	16.2889	18.6978	17.0508	22.2592	24.7173	22.9033
GRMZM2G004715	2.25547	2.15083	2.77799	3.23119	2.46734	2.08242	2.50717	1.5929	2.02787	0.776596	0.758663	0.793077	1.23556	2.2847	1.96774	1.68169	2.52089	1.97696	2.83854	1.98465	2.32571	1.71672	2.44644	2.11282	4.15916	2.75422	2.02088
GRMZM2G004736	56.9029	65.4082	60.0404	52.0671	63.6746	67.3038	49.6485	47.8754	45.8877	44.4278	41.3126	41.1267	50.6581	51.6473	58.0035	71.3268	61.086	53.1842	55.8032	55.641	55.3649	78.2904	81.8683	72.5401	74.9419	70.974	62.8719
GRMZM2G004741	47.9083	54.3084	53.6779	65.1146	54.974	59.5989	72.114	68.9813	68.4647	55.1383	66.2105	57.2526	49.7133	65.3555	69.2285	53.872	53.4503	52.7578	45.3522	48.2695	55.7525	52.1005	51.5499	50.1145	43.5942	45.0561	55.0129
GRMZM2G004748	124.784	120.331	114.256	101.68	106.009	116.074	179.79	119.689	141.68	102.834	115.696	111.484	97.3189	151.581	160.415	116.152	120.016	124.045	107.478	115.818	124.232	92.1041	80.7324	98.7464	102.901	115.465	115.864
GRMZM2G004768	21.8209	24.4273	23.12	21.6367	26.275	25.6554	15.076	17.7874	17.1307	20.5474	19.1735	17.7498	22.4219	18.2336	19.9457	22.8478	25.6108	18.2191	24.5147	19.8465	16.5384	28.7052	26.2992	27.1701	29.1911	23.658	21.6309
GRMZM2G004784	26.2504	21.0474	26.2565	37.5063	33.4172	24.4476	35.3642	40.5747	36.0574	46.1104	46.8302	49.3596	28.8541	28.8443	21.0637	21.9199	24.0033	24.964	24.1921	27.0763	25.5828	18.9238	23.678	21.4247	22.1052	23.3755	20.4334
GRMZM2G004795	5.40768	1.65153	1.61302	3.8038	2.03447	0.374836	4.35455	6.41584	2.62657	13.8493	6.9659	11.1031	5.77808	0.37346	0.581377	0.579892	10.1932	0.232584	0	0	0.323016	2.11596	4.54338	1.85335	0.0770215	0.0706209	0
GRMZM2G004828	0.516311	0.768153	0.627287	0.449912	0.606012	0.666375	1.35255	0.884943	0.309008	2.68573	1.72423	3.81432	0.981184	0.24165	0.0447213	0.521903	0.401882	2.05449	1.35476	0.921443	1.80889	0.479085	0.349491	0.741339	3.9281	2.82484	2.76936
GRMZM2G004835	10.8154	14.134	12.0081	12.4748	12.2068	14.2854	23.4552	17.5219	17.4397	15.5966	18.8976	19.2982	13.1188	11.6651	13.3717	12.5257	13.116	8.41179	6.77379	7.86771	7.68777	9.86116	8.6499	9.00727	8.39534	6.00278	7.33506
GRMZM2G004847	15.4893	16.9762	12.725	14.1518	17.0116	13.4941	13.5915	15.6193	15.6629	18.0235	15.7595	16.8812	22.5309	15.4876	13.8636	15.3671	16.1483	20.7	25.7404	21.9729	18.9287	15.8497	17.0377	16.0129	22.3362	20.7625	19.4604
GRMZM2G004858	1.22284	0.768153	2.1507	5.23534	2.2509	0.957914	4.84939	7.25654	8.13078	9.93396	12.311	10.952	0.944843	0.702983	0.581377	0.637882	0.548021	0.891572	0.193537	0.283521	0.581428	1.55703	1.22322	1.22321	0.847236	1.27118	1.12271
GRMZM2G004878	133.018	140.956	94.9892	120.985	159.295	209.117	82.4396	101.459	97.7046	48.9579	60.9689	45.4697	153.21	302.524	292.924	253.935	176.499	152.885	136.379	133.042	137.217	178.739	148.621	187.485	134.634	140.394	159.126
GRMZM2G004880	18.2068	16.3617	16.4887	19.019	18.2237	12.9527	19.2656	22.6103	22.4804	33.6525	28.2085	33.347	13.0824	12.2802	14.2661	15.4831	13.0064	11.2803	9.03172	10.7738	9.17364	15.5703	16.2513	14.4561	8.78045	10.24	12.1253
GRMZM2G004888	17.935	19.2422	22.0447	17.0149	17.7042	17.3674	16.2306	15.9732	17.7294	12.3285	12.7248	11.3674	13.0098	24.5165	24.9992	22.3838	19.5826	18.4129	17.5474	21.9729	23.1279	17.7661	20.5326	16.9025	19.0243	15.9603	18.1131
GRMZM2G004908	22.2014	24.6577	24.0161	21.3095	22.9852	20.9075	18.7378	17.1237	19.931	17.797	21.0012	22.0551	6.4322	20.079	25.7595	26.0952	21.592	20.5837	22.9019	25.6587	27.7793	28.3858	26.4739	26.9477	24.6469	26.2004	26.1966
GRMZM2G004909	0.0543486	0.0384076	0.179225	0.245407	0.12986	0.124945	0.263912	0.575213	0.135191	0.226507	0.0689693	0.151062	0.218041	0	0	0.115978	0.0365347	0.9691	0.645123	3.04785	1.29206	0.0399237	0.0873728	0.0741339	0.462129	1.12993	0.224543
GRMZM2G004924	81.1968	94.9053	84.5046	32.0256	79.4309	90.2938	14.911	21.8581	23.2143	7.28059	12.7593	8.61055	93.7212	95.8474	97.1346	109.078	108.216	73.3803	76.5761	61.5241	55.1065	110.349	124.069	110.015	93.196	94.9145	84.5029
GRMZM2G004932	326.254	208.515	214.443	262.667	316.165	104.371	144.459	242.74	203.27	517.601	293.464	518.068	357.405	114.279	124.996	97.2479	515.03	61.5185	70.3829	58.9724	63.3757	188.28	285.097	217.472	56.9189	60.2396	61.8989
GRMZM2G004949	14.8915	19.972	16.3095	9.93897	15.0204	18.8251	9.23693	8.89368	8.61361	9.15736	8.65565	8.34619	13.3005	13.6423	17.7543	19.0205	15.2715	22.7932	24.2566	25.8004	24.2262	22.8763	20.7947	20.7575	29.5762	26.9772	24.2506
GRMZM2G004955	19.5383	19.6647	17.116	21.2686	21.6866	26.0719	16.9564	13.9821	18.6757	8.54256	11.0006	7.13769	16.5348	11.9727	10.107	18.7305	13.0429	18.3741	21.5471	23.0361	21.5128	13.2547	8.56253	12.2692	19.0243	14.8304	18.1131
GRMZM2G004957	57.7997	56.9969	51.4376	45.482	46.9227	60.9316	60.3039	43.5835	51.0443	25.7247	29.4844	27.1912	41.5731	67.5084	78.7094	61.7585	54.8386	44.8887	36.3204	49.4035	49.9382	56.4921	47.6182	55.6746	49.2937	46.6098	51.7945
GRMZM2G004959	151.089	123.097	132.537	142.54	146.525	102.205	128.492	158.582	179.978	146.938	167.768	154.65	137.838	114.674	108.002	74.1682	94.9902	190.331	201.988	217.39	190.385	98.7713	101.265	95.8922	140.025	157.767	149.021
GRMZM2G004988	25.8971	32.7617	23.7473	19.5916	32.6381	37.192	13.7564	17.5219	19.6993	7.70124	11.2075	8.95043	36.8489	37.6096	34.5695	37.9829	35.9501	24.8477	27.8048	22.8234	20.4792	37.1291	32.7648	34.9541	28.0358	27.4009	25.5979
GRMZM2G004990	17.3915	13.4427	11.2912	9.73446	8.44088	7.95485	17.1873	10.1326	10.7767	17.7323	17.8631	17.3344	19.9144	9.90767	6.21626	6.95871	14.2485	15.2343	10.6445	11.5535	14.1481	9.98093	9.26151	12.2321	12.7856	13.2061	15.2689
GRMZM2G004996	15.9241	15.9008	17.2952	35.9521	25.8421	16.4928	25.2366	41.1941	33.6819	41.289	38.14	45.9229	17.2616	17.6844	13.8636	11.2499	12.9698	15.6994	15.2894	17.4365	18.0889	9.50185	10.1352	9.37794	11.0911	12.4999	8.60747
GRMZM2G004997	117.529	110.537	117.213	120.74	111.809	105.662	115.33	113.981	109.988	117.234	114.489	116.393	91.1047	92.8816	90.8289	107.686	99.3379	91.4055	88.1883	86.403	97.5507	104.76	103.886	107.309	91.9636	90.8185	89.817
GRMZM2G005000	9.26643	9.71713	8.15473	7.2804	8.00802	9.91232	7.88438	7.0353	8.49773	4.53014	5.96585	4.04091	10.7203	15.5096	16.681	10.728	10.7047	15.5444	12.838	12.2623	11.1763	12.6159	8.12567	11.9356	12.3234	14.4067	14.6701
GRMZM2G005013	5.76095	5.68433	6.36249	5.84886	4.54509	5.66418	10.6884	8.14148	7.8604	5.46853	5.06925	4.53187	6.72292	6.32685	8.76537	7.07469	6.94159	3.45	2.64501	3.33137	2.64873	5.11024	6.81508	5.59711	1.84852	3.31918	3.66753
GRMZM2G005024	34.8374	38.3692	27.8695	32.4755	31.0365	32.7773	30.9767	25.7961	24.7786	21.4211	19.7597	16.6546	31.2525	24.6923	32.1546	32.7639	27.9856	28.9179	34.5141	30.2659	27.3917	41.4009	36.2597	34.7688	35.6609	32.8387	37.8729
GRMZM2G005036	134.839	156.895	143.29	106.343	127.479	145.811	90.8188	95.6624	89.342	73.2589	78.3491	70.7349	115.707	95.9792	106.302	142.596	135.873	103.035	124.315	103.556	97.9383	163.847	179.114	161.501	151.193	138.982	122.301
GRMZM2G005040	4.53811	1.61312	4.39101	11.5341	7.35872	3.29023	11.1503	10.3538	9.83033	6.43928	9.51777	5.7026	2.61649	2.89981	3.3541	2.31957	3.21505	7.63651	6.90282	13.8217	12.6622	1.95626	2.27169	2.18695	5.3915	4.30787	4.34116
GRMZM2G005052	2.55438	1.95879	1.16496	2.74037	1.90461	1.79088	3.92569	3.938	3.09008	5.11259	3.96574	7.21322	1.30824	2.48241	2.63856	1.56571	2.04594	1.3955	1.67732	2.05553	2.1319	1.23764	0.873728	0.963741	1.77149	1.41242	1.19756
GRMZM2G005061	25.4895	27.2694	25.2707	31.0439	33.5904	33.2771	23.95	27.6987	28.6026	14.4641	20.8632	15.3328	38.0481	30.7994	30.813	34.6776	29.3374	29.0342	29.9982	27.9977	26.9395	31.0607	28.5709	27.9856	26.4184	26.8359	29.1157
GRMZM2G005080	75.5717	93.9451	59.5027	49.0813	64.3239	97.1658	48.8897	39.203	43.126	42.9716	40.7264	43.4304	92.5583	68.1235	77.01	89.7673	91.1906	67.5657	66.6412	62.8708	62.988	94.3797	86.3243	87.2927	93.119	76.4824	91.1643
GRMZM2G005082	169.459	168.456	148.398	123.521	143.019	155.307	93.4909	109.468	132.024	69.7642	92.6948	70.6593	181.628	216.343	225.172	202.962	219.975	177.19	169.345	170.325	175.914	230.001	220.442	231.52	190.012	192.159	237.865
GRMZM2G005103	27.446	28.8825	28.4072	24.418	30.9932	28.3626	36.7498	28.7164	29.491	38.3768	32.588	31.5342	30.3804	30.1184	32.8254	32.532	29.2643	22.8708	23.4825	21.1932	21.319	27.1082	26.4739	27.4296	24.5699	24.9292	21.5561
GRMZM2G005107	26.0058	22.6221	20.7901	28.7944	25.5824	22.1153	39.3229	37.4774	38.8964	54.7824	55.5548	55.251	23.8755	23.8136	25.1781	22.2099	25.3916	25.0803	24.4502	27.2889	29.5882	24.3934	23.8528	23.0557	21.489	21.5394	24.9991
GRMZM2G005126	102.991	113.994	102.517	92.4365	115.532	106.87	98.2413	102.034	98.902	105.779	110.937	113.448	87.071	94.6391	111.311	105.888	113.879	98.9645	92.8977	104.123	106.078	120.929	119.875	119.578	101.36	102.683	108.828
GRMZM2G005134	26.9025	32.1088	29.7513	28.7944	29.002	29.5287	30.4159	31.9465	44.5165	21.8094	25.7945	25.1519	18.7878	28.6685	39.8019	24.8774	25.4647	31.05	20.8375	26.4383	29.0714	23.9143	25.6002	23.6858	26.2643	30.8613	32.1096
GRMZM2G005146	0.543486	0.307261	1.34419	4.66273	3.24649	1.41605	5.17928	7.21229	4.442	3.1711	2.89671	2.56806	0.690463	1.12038	0.939147	0.695871	0.146139	7.24887	7.22538	18.4289	12.533	0.279466	0.174746	0.222402	5.69959	6.63836	9.1314
GRMZM2G005155	11.1686	9.48669	12.4561	18.4055	12.3367	9.57914	29.2943	26.9465	26.034	35.2704	37.6572	41.5799	12.1739	10.8303	9.83868	7.19066	10.0836	9.45842	6.90282	9.21443	11.3701	7.14635	8.21304	7.63579	5.31448	7.06209	8.9817
GRMZM2G005163	14.5654	12.4057	13.173	11.4932	10.9082	11.4117	12.6348	14.0264	13.2101	11.6489	10.8972	10.4988	14.6087	13.159	10.5989	11.5978	13.5178	10.7376	13.3541	12.3332	12.856	15.3706	13.2807	13.9001	15.7124	14.0536	14.9695
GRMZM2G005170	17.7992	18.0516	23.4785	23.559	22.2926	19.5748	28.2716	35.442	30.8815	42.6804	37.4848	48.4532	27.0007	23.528	22.7631	20.9921	23.0899	25.8556	27.2242	25.3043	28.813	22.3174	30.1436	24.9461	37.0473	41.3132	32.7832
GRMZM2G005187	3.07069	2.5349	1.97147	1.71785	2.07776	2.95704	2.37521	2.07962	1.91199	2.62101	2.86223	3.58773	2.47113	2.32863	1.69941	2.02962	2.33822	2.28708	2.32244	2.97697	2.0673	2.03611	2.27169	2.03868	2.23362	2.33049	2.09573
GRMZM2G005195	23.5058	23.9664	31.0955	36.2793	33.677	29.6953	46.2506	47.2117	54.7717	55.7855	59.1412	68.4312	19.6237	29.3056	32.2888	26.849	23.1265	20.3511	18.7086	20.697	21.319	19.1634	23.2412	18.6818	18.7932	19.9857	18.7119
GRMZM2G005199	26.1145	33.914	27.7799	17.0967	29.0453	33.6519	13.5585	13.3184	16.1264	8.93085	10.6558	9.81904	36.0131	28.6905	27.8614	35.8373	35.2925	25.1191	29.9337	25.446	23.6447	36.0511	42.1137	34.6576	33.1963	27.8953	29.0408
GRMZM2G005205	11.2502	10.2164	9.58853	12.2294	11.6008	9.2043	9.50084	9.20341	11.4526	10.7429	10.7937	9.93234	12.8644	9.97357	9.8834	9.27828	10.6681	11.3966	13.9992	10.3485	11.3055	9.66154	9.87312	9.85981	13.8639	12.3587	11.302
GRMZM2G005207	4.21201	1.9972	1.07535	0.818022	1.21202	1.33275	4.8164	8.40696	7.78315	2.3945	3.8278	4.94729	4.07009	3.38311	5.6796	1.50772	6.3205	8.1792	1.80634	6.73362	9.81967	0.31939	1.04847	0.556004	0.924258	4.44912	8.45777
GRMZM2G005209	39.8103	55.1918	41.401	26.9538	42.8537	53.9763	22.6305	24.2032	22.2872	20.871	20.9322	20.6955	51.0579	37.0604	42.351	53.93	50.8563	43.1443	54.7064	36.0781	35.6609	69.7068	73.83	66.98	64.544	59.3216	48.5012
GRMZM2G005229	6.00552	3.57191	6.36249	9.61176	7.01243	3.9566	8.61014	10.7521	10.5642	8.80142	7.55214	7.81747	5.7054	6.72228	5.59016	4.92908	3.83614	9.30336	8.96721	9.49796	11.2409	3.99237	4.45601	3.74376	2.77277	3.3898	5.08963
GRMZM2G005236	66.4411	71.7839	66.6717	63.0286	81.2056	74.7173	40.0157	52.0789	56.0464	51.8054	49.6924	45.0543	105.604	86.423	90.4711	101.133	92.0309	134.976	135.024	120.355	111.117	92.4634	98.207	89.0348	152.194	145.126	116.238
GRMZM2G005251	26.0058	27.6535	29.6617	25.9313	26.9675	25.7804	27.2819	26.3271	25.4159	39.8976	31.6914	37.9166	30.9255	24.2969	26.3856	26.2691	29.8854	27.096	30.7724	24.3828	25.6474	28.3459	31.1921	29.1717	29.1911	29.5195	28.2924
GRMZM2G005256	52.7725	86.1483	62.1014	41.1874	69.6048	88.7111	46.7125	48.0524	47.0272	32.973	43.6576	36.7081	69.0826	58.5233	95.0774	87.3318	78.0747	63.2628	74.3182	52.7349	50.5196	113.184	124.681	104.344	95.8147	89.6885	92.5115
GRMZM2G005260	6.03269	7.5279	4.21179	6.01246	6.01684	5.41429	2.44119	4.29198	3.20596	5.75975	3.51744	4.30527	14.4997	13.5324	12.6114	11.8878	12.6775	17.7927	19.2892	18.7833	18.4119	7.98475	4.98025	5.26351	13.4788	12.7118	9.58048
GRMZM2G005278	10.3806	8.14242	11.3808	14.0291	12.5964	8.57957	15.142	14.0706	18.8302	15.4025	15.9319	18.5429	8.97601	12.0166	11.7617	10.1481	9.60863	12.2107	13.9992	15.5228	18.6057	10.5798	10.31	9.45208	9.08853	11.0875	13.9965
GRMZM2G005281	11.848	13.5195	12.9938	11.4114	11.6008	14.6602	8.80807	9.64588	10.3132	8.18662	9.4488	8.38395	11.5562	12.1704	13.3717	14.2654	13.4813	11.4741	15.0314	14.9557	13.4374	13.4144	16.6008	13.0476	12.4005	10.9462	10.8529
GRMZM2G005293	46.0332	59.7239	37.458	27.8946	42.4641	61.8063	21.4429	23.5395	25.6284	9.41623	19.139	10.9142	76.4596	79.503	88.8164	88.8395	91.556	60.2393	48.9003	51.2464	52.7807	81.6041	78.7229	77.507	60.4619	60.2396	72.0782
GRMZM2G005298	18.5872	19.3959	17.2056	17.1785	20.0417	18.5335	16.6595	16.7697	20.3173	18.8325	21.6219	17.1456	12.9007	16.6958	19.901	21.0501	15.7465	20.196	24.8372	19.7047	20.2208	20.1216	22.8917	20.3498	24.1077	22.3162	24.1009
GRMZM2G005301	1.9022	2.11242	2.24031	2.57677	2.72705	1.45769	13.3935	2.78757	6.3733	22.3271	16.7595	19.7891	0.763143	1.95517	0.983868	1.27576	1.09604	0.38764	0.516099	0.425282	0.193809	0.519009	1.04847	1.03788	0.770215	0.211863	0.523933
GRMZM2G005304	61.5769	49.8147	62.908	91.2504	72.9812	49.6033	100.683	122.786	99.2689	208.257	175.423	226.593	34.4868	51.0981	53.3972	53.582	49.8333	56.3629	47.9972	50.7503	59.1765	49.6651	50.851	52.1903	40.5903	46.3979	46.63
GRMZM2G005308	77.9087	113.034	81.0993	48.9995	81.5086	102.955	54.6298	45.9286	51.334	35.9499	41.4506	37.6145	86.8166	64.4108	94.2724	98.3497	101.457	62.0224	68.4476	61.3114	53.7498	142.608	140.583	127.992	102.978	90.4654	88.4698
GRMZM2G005310	263.482	390.683	267.493	118.327	269.935	405.322	26.919	77.1671	38.008	7.96011	16.0009	9.85681	254.09	349.822	475.342	444.777	417.044	291.854	338.883	261.548	255.247	444.79	479.939	459.26	412.065	413.909	437.858
GRMZM2G005339	21.5764	24.0048	20.2524	14.3563	20.3014	27.2797	9.26992	11.46	8.94193	7.99247	7.00039	7.59088	36.6309	21.397	22.137	28.5307	28.2779	21.9017	19.2247	18.2162	14.7295	27.9466	26.9982	28.8752	25.186	27.4009	24.1758
GRMZM2G005346	46.4952	48.8545	45.0751	36.4429	42.2477	47.854	26.5892	32.9199	31.9244	23.945	26.6222	23.9811	52.6932	51.5375	52.6817	53.814	51.9158	49.1528	47.5456	46.0722	53.0392	53.1385	51.4626	52.7463	45.5967	48.3047	45.5821
GRMZM2G005347	12.8806	11.3687	15.5926	16.7695	13.7651	13.1193	18.144	17.3449	20.9353	21.1299	24.0703	22.7349	10.9384	17.7284	17.5307	11.8878	12.2026	14.7691	13.9992	11.6952	14.5357	11.3783	12.0574	10.6012	7.93321	12.7118	13.3977
GRMZM2G005350	48.4517	44.0536	46.3296	40.1649	43.1134	45.8133	51.4629	43.1852	43.5122	57.5328	51.0718	55.6664	41.5004	49.8679	48.5226	49.8127	48.2258	40.1595	42.7072	38.2753	41.669	43.5568	47.8803	51.1153	39.8971	41.5957	45.7318
GRMZM2G005353	97.8818	85.7259	78.4109	40.3694	66.8778	100.956	61.8544	38.0083	47.0465	14.2052	17.3803	10.2345	95.938	155.469	171.506	96.6101	106.645	60.4331	47.1585	54.0816	62.5358	111.826	93.8384	121.728	44.6725	46.1154	79.2635
GRMZM2G005365	14.0219	12.3289	15.7718	16.4013	15.2369	13.7023	17.7811	20.5307	19.4096	18.3147	16.4492	16.9567	14.0273	15.8611	13.7294	14.7293	12.2757	11.4741	10.322	10.4194	10.2073	11.0589	11.2711	10.3046	10.1668	9.53382	9.95472
GRMZM2G005374	4.26636	4.60892	3.49489	2.37226	3.80922	3.58176	3.33189	3.00881	3.47634	3.1711	1.65526	2.22817	7.34071	5.53599	6.39514	4.75512	6.43011	5.2719	5.61257	5.45778	5.36206	5.82886	5.41711	4.92991	6.31576	4.59036	7.33506
GRMZM2G005419	2.69025	2.15083	2.1507	2.69947	2.64048	1.49934	1.74842	2.47784	1.95062	3.88298	2.17253	1.88828	3.81571	1.16432	0.71554	0.927828	1.09604	19.4983	17.9989	19.2794	17.3136	1.83649	0.873728	1.92748	17.946	16.0309	15.7928
GRMZM2G005433	3.77723	3.57191	3.67411	3.722	2.64048	2.62385	4.5195	4.91144	3.97848	3.36525	3.44847	3.5122	4.83324	3.93231	2.77272	2.84147	3.79961	5.2719	3.29013	5.17426	4.97444	3.23382	3.49491	2.81709	4.39022	4.3785	5.83811
GRMZM2G005435	22.772	26.5397	23.7473	15.1334	20.6044	24.5309	14.7461	13.6724	13.1908	11.6813	9.79364	9.70575	22.2402	28.1413	33.854	28.1248	28.1317	26.9022	25.0953	26.0839	32.1077	25.9504	25.076	28.208	29.8843	32.3444	30.6126
GRMZM2G005444	53.6149	40.4817	44.4478	36.8519	40.6894	33.9851	51.001	46.2825	43.1839	64.3604	44.899	60.8025	42.0819	38.9497	33.9882	33.4598	40.2247	41.0123	38.4493	42.2446	40.9584	30.6215	34.1628	34.9541	32.9652	40.0421	38.9207
GRMZM2G005452	18.1524	10.2164	18.9082	42.8644	26.0585	13.744	43.6775	52.7426	62.8253	57.7593	58.5894	64.3525	7.81313	12.9832	11.4486	6.08887	7.92803	20.2348	17.8699	22.7526	24.8722	6.58742	6.29084	6.89446	10.4749	12.9236	15.9425
GRMZM2G005456	154.513	184.818	178.598	115.709	158.992	143.562	81.9447	94.8217	94.6724	97.8511	105.213	104.724	99.2449	141.146	152.321	170.372	165.246	149.862	188.57	169.616	169.971	197.822	211.879	193.082	188.395	180.013	170.727
GRMZM2G005459	86.6588	85.5722	83.0708	74.3582	91.2048	87.9615	55.7844	65.4858	72.5783	50.7053	57.3825	46.716	84.3091	89.6743	90.65	90.8111	103.174	91.328	92.8977	82.3629	83.2088	96.5356	92.6151	95.744	88.9598	86.1575	87.871
GRMZM2G005483	7.66315	9.90917	7.61706	7.77121	9.13347	12.5778	4.71743	6.23885	6.75956	9.93396	10.0695	10.5366	11.3381	11.028	14.4897	12.8156	11.545	14.8466	14.7088	12.8293	12.2746	11.3383	9.78575	9.45208	13.9409	12.1468	13.248
GRMZM2G005486	15.0274	21.3931	13.8899	8.58923	14.9339	22.6984	5.77308	7.07955	5.77459	5.69504	5.621	6.00472	24.0572	15.4876	16.9046	22.3259	23.0169	18.064	24.6437	18.5706	15.5047	24.8725	21.4063	20.0162	24.955	23.8699	26.496
GRMZM2G005493	201.851	160.198	195.624	287.821	193.621	157.348	224.325	241.545	228.859	249.028	293.016	239.698	115.925	141.585	130.452	146.887	118.994	145.753	135.605	129.782	146.326	143.606	139.01	146.044	123.388	135.875	134.127
GRMZM2G005499	8.85882	10.0628	8.24435	8.63013	7.40201	7.33012	17.6161	12.6989	14.1178	17.2793	13.7249	16.277	11.0111	9.99554	11.5381	9.51023	8.62219	9.18707	8.25758	10.7029	9.56126	7.98475	7.86355	8.303	6.85491	7.27395	9.28109
GRMZM2G005522	5.38051	3.9944	4.74946	5.35805	3.46293	3.20693	4.32156	4.86719	4.1523	2.94459	3.41398	3.81432	6.97731	3.42704	2.28078	2.49354	9.31635	1.16292	0.709636	1.20496	1.48587	4.95054	13.368	4.29977	1.00128	0.77683	0.973018
GRMZM2G005526	19.8101	19.3959	23.8369	18.4873	19.1327	19.075	20.2553	19.4688	19.8924	20.418	17.3458	18.9205	23.6574	22.0781	23.2998	20.1803	18.7058	20.3899	13.4831	14.2469	17.8951	21.1995	19.7462	20.7204	17.869	19.3501	21.2567
GRMZM2G005552	1.35871	1.65153	0.7169	0.490813	0.779159	0.416484	0.890704	0.796449	0.598704	2.91224	1.37939	2.03934	1.96237	0.549206	0.626098	0.695871	1.02297	4.8455	4.32233	4.60722	2.71333	0.95817	0.786355	1.33441	6.93193	7.20333	5.08963
GRMZM2G005557	1.63046	1.57471	1.52341	0.940726	0.952305	1.08286	1.28657	1.15043	1.79611	3.23582	3.24156	3.43666	0.508762	0.24165	0.223606	0.115978	0.328812	1.04663	1.35476	1.34672	0.516825	0.359314	0.436864	0.667205	0.847236	0.77683	1.19756
GRMZM2G005562	53.3703	44.2072	47.6738	60.37	55.6665	44.6471	77.1283	73.6715	78.4688	113.286	104.523	129.234	46.0066	65.4433	56.5277	55.7856	50.4179	57.9909	40.7073	48.1986	61.1791	41.5606	41.3273	41.1814	36.2001	43.4319	41.241
GRMZM2G005583	25.0819	31.6095	27.2422	22.7819	24.5868	27.9461	25.9954	23.5395	23.755	24.1068	26.8636	26.4359	19.769	23.3522	24.2837	30.2704	25.4282	19.7309	20.3859	18.8541	21.4482	24.8326	22.1927	22.9815	24.2618	21.61	22.9033
GRMZM2G005592	72.3651	68.8649	78.0525	78.571	75.5351	68.1785	62.7781	72.6981	74.3358	64.0692	68.6934	62.8419	62.7958	82.5346	80.1405	76.9517	76.7594	79.8926	83.2209	78.6771	85.9867	72.5414	79.8587	73.3926	73.6325	81.0022	81.6587
GRMZM2G005619	46.6311	45.4362	47.4946	20.2051	39.6505	44.3556	6.16895	11.46	8.7488	2.29743	3.75883	2.34146	49.0592	57.6446	47.9859	53.4661	54.5098	36.0505	37.0301	32.9593	35.0149	54.1366	55.5691	55.5263	41.5146	41.737	35.852
GRMZM2G005622	14.1035	14.134	14.338	10.5525	12.2501	14.0772	23.8511	16.6369	17.5362	20.871	19.3804	21.5264	17.1889	18.1458	17.0388	12.9316	16.2579	19.2657	16.2571	18.358	19.8332	11.0589	12.5817	12.2321	17.4839	16.384	18.1879
GRMZM2G005624	366.418	191.462	400.12	973.978	590.992	362.799	1031.93	1172.64	1169.33	787.792	1111.92	891.796	203.977	476.557	315.151	265.127	211.974	529.904	412.556	681.301	648.874	6.18818	8.12567	11.3796	4.85235	11.7937	19.6849
GRMZM2G005640	69.702	54.6541	80.3824	94.3589	64.8	62.306	123.082	89.9545	107.689	103.967	101.868	103.666	74.4609	86.0056	76.2945	75.444	68.393	75.6673	55.0935	68.5412	75.8441	53.3381	59.763	57.8986	46.752	50.2115	63.3959
GRMZM2G005641	5.10877	5.18503	4.39101	7.4849	5.75712	4.16484	7.29057	6.68132	9.09643	4.82137	7.89699	5.02282	4.76056	5.97536	5.85849	4.34919	4.93218	5.34943	4.90294	6.0957	6.07269	4.31176	4.10652	4.29977	5.16044	4.02539	5.08963
GRMZM2G005646	23.234	19.8952	19.1771	31.2075	28.396	22.157	22.4325	30.7075	25.0104	38.6033	29.4154	36.406	24.2025	17.3329	13.4611	16.9908	17.5732	18.7618	25.934	21.2641	19.3163	20.4809	16.6882	18.4223	23.5686	20.5507	17.2898
GRMZM2G005652	44.9463	28.6137	57.5312	46.75	33.5904	23.573	38.3003	44.3357	45.6946	52.7438	65.176	66.7317	26.0195	22.8689	21.7345	23.1377	30.1777	23.4522	28.0629	25.6587	22.8695	39.245	39.143	51.0041	25.4941	27.4715	21.6309
GRMZM2G005659	0	0.0384076	0	0.122703	0.12986	0.0832968	0	0	0.0579391	0.0323582	0.0344847	0.0377655	0.0726803	0.0659047	0	0	0.0365347	0.814044	5.80611	5.52866	3.74698	0.0399237	0	0.037067	0.0770215	0	0
GRMZM2G005678	1.49459	2.30446	1.70264	0.654418	0.822445	1.2911	0.362879	0.530966	0.502139	0.194149	0.172423	0.188828	0.872163	1.51581	1.29692	1.79767	1.05951	0.697752	1.0322	0.850563	0.323016	2.71481	3.40754	2.63175	2.77277	2.47173	2.02088
GRMZM2G005680	29.2395	31.6863	31.902	24.0499	29.9976	33.6519	21.5748	23.5395	23.7743	16.0173	19.8287	15.6727	33.2876	34.8636	39.0864	35.1995	38.398	33.1045	32.4497	29.2027	27.3917	34.8135	34.7744	33.768	28.9601	29.0958	32.1844
GRMZM2G005710	0.896751	0.998599	0.537675	1.34974	0.822445	0.916265	1.08864	0.840696	0.83046	0.808954	1.55181	1.2085	1.48995	0.966602	0.804983	0.985817	1.35178	0.658988	0.451586	1.98465	2.19651	1.11786	0.698982	1.14908	0.924258	1.20056	0.748475
GRMZM2G005715	23.0166	24.8113	19.2667	8.58923	16.1026	26.7799	2.87005	2.83182	3.12871	0.744238	1.55181	0.868608	32.27	24.4726	17.5755	31.6621	27.4741	23.3359	25.3533	24.7372	17.572	22.9561	20.2705	23.7599	26.1873	27.3303	22.3046
GRMZM2G005732	34.457	32.8769	40.236	36.0339	39.0878	32.1942	35.4302	37.9641	47.819	23.8803	33.0708	24.9253	33.869	50.0436	51.6531	32.416	39.0921	36.6707	34.7076	33.4555	43.5425	30.5017	32.4153	30.0613	25.7252	29.802	31.3611
GRMZM2G005737	72.8543	79.8879	73.2134	52.8851	73.3275	77.1329	57.104	64.7336	58.7116	66.2695	64.6587	69.9796	84.8542	76.2517	69.3627	78.0535	83.1895	70.0465	75.4149	67.1945	61.0499	89.0299	89.295	85.6618	78.0998	74.3638	70.8806
GRMZM2G005749	0.543486	0.729745	1.25457	1.71785	0.822445	0.499781	1.35255	0.61946	1.60298	1.22961	1.37939	1.47286	0.690463	0.505269	0.581377	0.637882	0.694159	0.814044	1.0322	0.992324	1.22746	0.63878	0.873728	0.630138	0.770215	0.77683	0.823323
GRMZM2G005753	48.8322	56.6897	52.2441	42.619	55.5367	58.8076	43.0837	46.1056	44.2268	46.6928	43.4507	45.5075	55.128	49.3406	59.5687	58.6271	55.7154	59.2314	59.4158	51.8844	50.0674	65.9141	74.6163	64.2	63.3887	57.6267	59.6535
GRMZM2G005771	25.1362	24.6193	22.5823	27.4446	26.1451	26.2385	23.0263	23.5837	20.2787	26.1454	20.7598	23.4902	29.9079	20.4524	17.9332	24.7034	23.3091	28.7629	31.482	32.6049	30.1697	23.7945	21.5811	23.4263	32.5031	29.3783	27.0948
GRMZM2G005788	55.6529	65.101	44.8062	39.1015	45.4076	62.9308	25.8634	25.7961	25.1262	18.7354	23.1047	18.0519	56.6543	39.0815	44.8554	58.6851	61.8532	40.7797	44.707	40.1182	35.7255	70.2258	56.7049	64.0146	57.381	48.0928	49.1
GRMZM2G005791	24.9732	26.4629	30.3786	32.0256	29.5647	31.2363	33.022	31.504	33.0253	35.3675	36.002	38.3698	27.6185	30.8873	28.5769	28.1248	28.4605	27.4449	27.1597	28.7065	27.3271	23.1158	22.5422	23.797	25.8022	29.6608	26.0469
GRMZM2G005815	1.84785	0.960191	1.79225	2.20866	1.55832	1.66594	1.31956	1.06193	1.27466	0.744238	1.44836	1.0952	1.63531	1.84533	2.19134	1.50772	2.15555	2.71348	1.61281	2.12641	1.29206	1.71672	1.9222	1.77921	1.61745	1.55366	1.94604
GRMZM2G005818	1.76633	1.84357	1.25457	2.12686	1.9479	1.95748	2.21026	1.41591	2.24031	1.74734	2.27599	1.96381	2.28943	2.02108	2.05718	1.85566	1.93634	2.05449	1.5483	1.98465	2.32571	2.27565	0.9611	2.40935	1.92554	2.04801	2.84421
GRMZM2G005840	17.7992	10.7541	12.9042	28.4263	17.0549	13.4108	22.8614	16.1502	17.9804	10.387	12.1731	10.31	8.57627	11.6871	6.9318	7.82855	9.09714	13.7612	11.0961	19.1377	16.2154	3.83268	3.66966	6.52379	5.0064	4.23725	4.04177
GRMZM2G005844	10.2719	11.9448	11.7392	13.1702	12.8561	13.1609	10.7874	12.4335	14.0019	7.92775	10.8282	7.17545	19.0422	19.1563	23.4339	22.0359	21.1901	21.1264	21.5471	22.469	22.4173	14.3725	13.0185	15.6052	12.7856	15.8897	15.9425
GRMZM2G005848	44.7289	45.0906	50.7207	36.1566	44.0657	41.7317	25.2036	30.7075	31.3644	20.0944	26.0014	18.4296	36.6672	49.6921	49.104	49.8707	46.9836	43.0668	44.578	41.6067	40.1185	41.9998	49.8899	47.4457	44.7495	45.6917	43.8607
GRMZM2G005849	231.307	229.217	253.245	308.435	289.587	211.074	309.503	359.508	380.621	335.489	419.747	423.692	158.915	156.436	195.879	136.739	227.1	110.904	99.736	104.619	125.33	146.8	178.415	146.563	84.4155	90.3948	100.894
GRMZM2G005859	56.8486	41.1346	37.0996	93.2954	55.7531	27.488	23.7191	53.4948	43.435	59.7979	44.8645	53.4005	122.466	11.2477	19.8115	15.947	141.353	16.8623	15.87	18.5706	19.1871	50.3438	64.8306	34.3611	15.8664	17.2315	17.8137
GRMZM2G005865	4.40223	3.68713	4.57024	4.41732	3.5495	3.83165	5.50917	3.80526	4.751	5.75975	6.75899	5.13611	6.57756	4.04215	4.33796	3.53734	4.31109	3.76011	3.6772	3.96929	4.1346	3.91253	3.23279	3.9291	4.23618	4.3785	3.66753
GRMZM2G005869	12.2828	12.06	12.9938	10.9206	12.2068	12.1613	16.5275	13.5396	15.6242	11.6489	13.6904	11.0653	12.7917	13.9279	15.2947	14.2654	13.0429	16.6685	16.1281	17.7201	15.8278	10.6596	11.3585	12.158	11.9383	12.3587	12.6492
GRMZM2G005886	38.5331	37.5243	31.6332	34.5614	25.1928	24.9058	16.7584	17.5661	22.9246	18.8648	17.0009	14.4264	33.3602	24.3408	25.0439	21.456	29.447	39.423	43.6103	41.7485	45.8036	58.5282	43.5116	38.0307	34.4286	45.9742	33.0826
GRMZM2G005887	168.318	115.761	162.199	156.529	138.56	95.5415	136.509	142.476	120.282	229.031	180.803	187.997	183.627	153.58	111.848	130.824	140.257	156.413	193.279	174.72	159.699	99.2504	105.284	109.459	125.083	109.321	91.2391
GRMZM2G005909	10.0545	13.3275	7.61706	6.54418	8.65732	10.4121	7.48851	6.37159	5.34971	5.50089	6.27621	4.64516	10.3933	6.96393	11.7617	10.3221	8.03763	12.5208	14.1927	14.5305	12.21	12.017	9.52363	10.5641	19.0243	14.1948	14.8198
GRMZM2G005938	52.1746	48.048	60.2196	57.1389	55.8397	40.6905	28.8324	41.7693	40.7698	31.8081	36.1744	26.1338	41.0644	50.9004	40.3833	48.537	41.4669	46.9432	61.8673	57.6965	49.3568	56.8115	58.4524	56.8237	68.241	61.0165	42.1392
GRMZM2G005939	7.11966	6.68293	6.98977	8.67104	7.83487	8.32968	11.6781	10.3538	12.7466	13.1374	32.1052	26.7758	12.9007	10.4569	9.74924	6.84273	9.71823	5.42696	3.54818	4.39458	3.61777	7.98475	6.37821	6.96859	5.3915	4.94346	4.19146
GRMZM2G005947	59.6204	60.3768	62.7287	48.1815	60.2549	58.516	45.8877	48.0967	48.2632	64.328	54.1409	63.2951	63.4499	61.9504	63.4595	66.5716	64.703	66.8291	69.6733	57.413	64.6031	65.6745	71.5583	67.2765	66.8546	70.7621	69.3088
GRMZM2G005954	123.779	120.485	144.455	190.067	143.755	160.305	297.858	246.766	307.811	198.809	268.291	262.886	70.1001	124.472	99.9968	87.2158	92.0309	57.9134	36.1269	52.3096	55.3649	39.0055	40.541	36.3256	4.46725	8.96885	15.4934
GRMZM2G005955	20.6525	18.282	20.6109	18.2828	18.7864	14.0355	14.0863	14.1591	16.7058	18.6383	19.07	20.3934	10.5386	21.3531	22.3606	22.7318	23.8572	29.6932	32.1271	36.6451	33.9812	18.2052	20.4452	18.0145	22.7984	24.8586	25.2236
GRMZM2G005973	46.4137	46.0508	53.5883	42.9462	40.9058	39.4827	27.2819	30.7518	32.021	23.5891	26.4842	22.1684	44.4076	39.8943	34.2565	40.3605	47.0932	41.555	55.9322	48.3403	50.3258	55.6537	54.3459	53.9695	79.4862	66.878	42.9625
GRMZM2G005980	173.888	242.775	190.247	140.086	196.521	267.383	107.775	98.0517	114.661	70.1525	88.5911	72.0944	161.023	156.699	208.58	253.877	208.284	176.841	199.279	157.85	148.393	276.232	310.698	277.928	255.403	225.846	222.671
GRMZM2G005984	1.33154	2.30446	1.52341	3.06758	1.2986	1.04121	1.1876	1.5044	0.753208	2.32979	0.758663	0.604249	1.12654	0.593142	0.402491	0.463914	0.876833	5.69831	9.74136	8.78915	7.49396	4.95054	1.83483	2.52055	12.0924	9.4632	6.21235
GRMZM2G005990	86.4957	84.1127	96.2438	92.0275	92.1139	79.5485	82.1757	91.1934	91.1382	76.7859	78.7285	71.1503	59.2708	72.6269	83.0474	82.4607	74.6039	80.3965	90.8333	82.3629	81.5291	95.258	98.9934	89.0719	89.2679	89.5473	83.1556
GRMZM2G005996	96.5502	87.7615	103.413	160.619	122.761	109.452	112.46	123.715	128.953	48.8932	121.903	64.919	82.5284	100.439	115.56	102.003	125.789	53.7657	49.6745	59.3268	82.1106	96.0565	105.983	100.266	35.0448	43.5731	43.5613
GRMZM2G005998	36.0059	32.224	33.8735	37.2609	32.7247	34.0268	20.5852	28.6722	28.9502	14.5935	14.656	14.1998	36.0858	43.2335	37.7448	38.2729	34.1599	32.9882	34.3851	32.1796	33.0768	34.9732	32.9395	34.5464	31.2707	33.6155	30.6875
GRMZM2G006006	28.7504	26.6933	29.4825	34.6432	32.4217	26.2385	37.0797	40.1764	34.9759	34.5585	34.1743	32.7427	31.7976	30.1624	30.1869	32.416	25.3185	29.3056	32.1916	26.2966	27.5855	29.4238	26.3866	28.764	34.7367	31.9913	27.8433
GRMZM2G006042	100.898	108.041	112.464	133.583	116.657	102.663	147.362	151.148	153.423	116.748	136.697	126.288	78.4947	123.417	135.64	115.862	105.256	153.35	127.347	154.873	168.679	109.511	99.3428	114.685	113.453	127.471	149.246
GRMZM2G006069	21.3862	20.5481	25.4499	24.3771	21.4269	20.6576	25.9624	27.8757	27.9846	31.711	31.0017	32.8183	25.5108	21.9463	22.8973	18.4986	23.1995	21.6691	21.4181	20.8388	24.6784	18.6444	20.7073	18.7559	22.7213	22.5987	21.4812
GRMZM2G006071	67.9085	71.323	58.0689	94.2771	76.574	70.6774	83.2313	98.6712	84.958	76.8507	87.4531	91.4304	62.4687	58.2378	69.1391	62.8023	69.489	53.4168	49.4809	51.9552	54.7188	79.8075	70.073	71.5022	59.4606	59.6747	57.5578
GRMZM2G006080	75.9249	87.6847	73.7511	90.6778	74.9724	81.8391	92.8971	79.3794	87.2949	79.3422	99.0055	85.539	64.4674	69.7711	80.8561	77.5896	76.869	87.4516	81.8661	85.5525	94.9666	81.4444	74.7911	77.1364	85.1858	93.0783	93.26
GRMZM2G006083	12.7176	11.1766	11.56	12.1067	10.6485	11.1201	13.8554	11.5928	12.9977	11.8107	16.932	14.1998	13.1188	13.3786	15.4288	13.1056	13.0429	13.9163	9.35429	11.3408	11.6932	11.6178	12.5817	12.3804	13.0166	10.3107	12.7241
GRMZM2G006085	48.3974	53.6939	47.7634	37.9153	42.0313	46.6046	22.3995	27.4775	26.1498	20.7416	19.001	16.919	63.6679	40.2018	37.1634	49.7548	49.6872	51.5174	54.9	51.2464	41.023	49.7849	51.5499	46.1854	52.5286	56.073	50.3724
GRMZM2G006107	154.975	153.784	177.253	151.58	158.775	148.227	120.872	151.193	128.644	121.57	144.077	121.454	127.845	165.047	165.782	163.472	169.959	140.946	142.895	143.249	147.166	183.889	210.568	191.747	152.811	152.824	149.096
GRMZM2G006117	58.778	86.8013	64.7898	70.3499	68.0032	84.0882	111.305	96.7686	98.6509	137.102	132.662	157.671	61.3421	50.7027	74.774	67.5575	63.7165	58.1848	62.835	53.4437	54.2666	68.4692	77.2375	63.4216	64.3129	68.0079	59.1295
GRMZM2G006119	0.733706	1.07541	0.448062	0.286308	0.303006	1.2078	0.131956	0.0884943	0.0772521	0	0	0	0.254381	0.263619	0.134164	0.173968	0.0730694	0.736516	0	0.637922	1.22746	0.95817	1.13585	1.37148	1.77149	1.12993	0.89817
GRMZM2G006121	5.08159	3.72554	4.48062	8.67104	5.02124	3.62341	8.04932	10.7078	10.4483	14.8848	16.9665	14.0865	4.32448	4.37168	3.66714	2.26158	3.39773	5.3882	5.48355	6.16658	5.16825	2.99428	2.8833	3.00242	4.54427	4.16663	4.19146
GRMZM2G006130	70.8705	58.5333	72.138	115.218	79.6473	53.9763	95.0084	119.467	109.157	137.296	127.248	135.238	35.6497	61.4891	62.8334	56.7135	39.8228	91.328	86.8336	90.1597	99.6826	61.243	54.5206	53.8212	80.9496	70.0559	68.1113
GRMZM2G006144	56.9029	63.9487	56.0078	44.4186	48.8706	59.3906	31.5375	36.0172	37.2162	23.2655	27.1394	18.3163	53.7471	60.9179	62.3415	71.9646	65.2875	48.4938	48.3842	52.0261	51.1657	61.0434	70.2477	66.3869	46.444	52.7538	52.019
GRMZM2G006178	110.001	150.481	114.704	81.3114	127.089	135.94	83.9241	79.2909	84.8614	91.5413	85.3495	86.7097	106.876	97.9783	129.558	143.349	133.571	111.253	133.089	99.6576	88.2479	176.183	185.842	162.094	154.505	137.64	129.262
GRMZM2G006216	7.90772	5.95318	6.72093	12.7202	9.60962	8.66287	16.4945	17.4334	18.4246	15.4025	30.5534	23.3013	10.4296	4.67923	6.12681	4.11724	6.90506	5.00056	3.99976	6.23746	5.68507	4.79085	4.36864	4.52217	4.23618	5.01408	4.64055
GRMZM2G006219	5.16311	6.45248	5.37675	3.10848	4.5018	5.78913	2.14429	3.0973	1.56435	8.34841	5.1727	8.15736	7.23169	4.37168	7.33429	5.97289	6.90506	5.69831	6.83831	5.3869	5.10365	12.017	10.4847	11.7132	5.62257	7.20333	7.03567
GRMZM2G006229	7.11966	10.8694	6.90016	4.98994	6.92585	9.74573	5.34422	3.76101	5.40765	4.40071	4.06919	3.36113	8.64895	6.26094	7.5579	9.10431	9.06061	9.92358	11.8058	11.4826	8.78602	12.9353	9.87312	10.0822	20.2566	17.0196	14.1462
GRMZM2G006234	14.2937	15.0942	9.94698	10.7161	13.3756	16.1179	14.7791	10.9733	11.1822	8.41312	8.03493	6.04249	13.4822	11.753	16.3233	16.5269	12.4949	10.35	9.99941	9.56884	7.81698	17.0075	14.8534	16.2724	15.7894	15.8191	15.194
GRMZM2G006246	51.8757	53.3866	59.9507	57.3434	60.9908	51.8939	55.0917	60.0434	61.1643	45.172	50.3476	45.9984	46.3337	54.5251	57.3774	50.8566	49.1392	50.1219	48.5778	40.4726	44.77	48.2279	48.754	49.7439	38.2027	42.3019	47.6779
GRMZM2G006252	29.62	44.0152	25.1811	30.3895	43.4597	58.3494	13.9873	22.5661	20.2787	8.60727	12.8973	7.93077	38.1208	49.077	62.6545	63.4402	57.7614	24.3826	25.4179	27.3598	26.0351	58.3685	58.1903	58.9365	28.729	27.2597	29.3402
GRMZM2G006277	4.42941	5.41548	4.3014	4.09011	4.41523	4.91451	1.97934	2.38935	2.47207	2.3945	2.00011	1.88828	6.46854	4.52545	3.26465	4.81311	3.94575	4.72921	5.7416	4.60722	5.29746	6.10833	6.37821	5.04111	7.39406	5.57905	4.04177
GRMZM2G006293	173.1	199.912	162.109	147.326	186.089	201.745	69.4749	103.052	94.1124	40.4477	48.6579	32.9316	147.432	116.783	114.442	130.998	123.195	106.562	118.703	97.673	84.7593	218.063	210.306	211.875	208.882	187.357	175.892
GRMZM2G006297	53.9681	47.8175	62.6391	69.2456	61.2505	47.3543	73.7635	79.7776	77.059	100.828	94.7294	106.952	46.152	56.8977	54.2469	53.4081	51.7697	67.2168	64.0607	68.9665	69.9006	47.8686	50.9383	46.9638	56.3797	57.8385	64.4437
GRMZM2G006325	9.37513	7.06701	10.9327	10.0208	8.09459	7.16353	10.8864	7.52202	11.7037	9.18972	9.58674	9.85681	5.56004	11.2697	12.1195	9.62621	8.22031	12.1331	12.1283	13.8217	15.8924	7.54559	8.56253	8.303	9.62768	10.4519	11.8259
GRMZM2G006329	23.2068	17.245	23.5681	17.3421	18.873	17.7006	24.4119	23.7607	21.4375	29.3812	22.2081	31.7231	24.2025	30.6457	23.2551	21.282	26.4146	19.1882	16.9022	19.563	21.2544	18.5246	22.1927	20.8316	12.8626	14.8304	14.5204
GRMZM2G006341	12.3643	14.6333	13.9795	17.5057	18.0938	15.5765	13.9873	15.2653	18.2701	15.2407	22.9668	19.9402	13.7366	12.9613	18.4252	15.0192	14.4312	17.1337	16.5797	14.1761	15.3109	13.6539	16.5135	14.4932	20.5647	20.1976	15.4934
GRMZM2G006352	1.95655	0.576115	0.896125	3.43569	1.42846	0.583078	1.25358	4.42472	1.44848	5.17731	2.65532	5.74036	0.908503	0	0	0.0579892	0.401882	0.348876	0.322562	0.283521	0.581428	0.239542	0.262118	0.222402	0.0770215	0.423725	0.374238
GRMZM2G006363	27.7721	36.0648	24.733	17.5057	25.4958	33.6519	9.56682	10.5308	11.6844	3.23582	5.27615	3.32337	26.9644	18.7609	23.0315	29.5745	27.0722	20.7	23.7405	21.9729	20.1562	32.3382	26.1245	27.3184	26.5724	23.3049	23.4273
GRMZM2G006370	29.9732	25.9636	28.8552	24.9088	27.6601	25.3639	24.4779	21.0174	21.4375	15.9849	16.1043	12.8025	29.4355	22.825	23.4339	23.3697	28.6797	40.0432	38.5784	45.576	49.3568	20.5208	22.0179	21.7583	32.5801	27.189	37.4238
GRMZM2G006377	98.2622	69.0569	80.6512	49.0404	62.1595	55.1425	106.291	75.7512	65.5098	130.015	79.7975	115.6	76.2416	98.4396	63.1912	59.5549	73.5444	40.3533	37.7397	41.7485	38.5035	50.5035	48.8414	57.2685	30.7316	38.559	44.16
GRMZM2G006399	5.76095	3.95599	7.61706	8.46653	7.01243	5.331	8.1153	8.5397	10.4677	7.24823	8.86256	6.98663	8.06751	11.5992	9.43619	5.62496	6.1013	8.37302	6.77379	8.78915	10.0781	4.63115	4.10652	6.15312	5.46852	5.93216	5.91295
GRMZM2G006416	8.91316	8.14242	9.40931	10.2253	9.52305	8.03814	8.87405	8.89368	9.3475	13.2668	11.8627	12.0094	8.97601	7.42526	7.69206	8.0605	10.2663	8.7219	9.67685	9.28531	8.97983	10.6197	10.2226	8.59954	7.24002	11.37	9.65533
GRMZM2G006428	70.1368	65.3698	75.0056	57.3843	65.103	61.8479	51.232	54.0258	56.1623	60.3156	53.4167	57.5925	61.3421	74.3844	68.6472	66.1657	71.8272	70.5117	73.544	65.0681	66.4766	62.5206	70.6846	69.723	61.3861	71.4684	59.2044
GRMZM2G006429	66.115	77.1994	65.2379	60.7791	67.1808	71.2604	51.3639	54.6895	63.0763	52.582	79.8665	57.1393	77.4408	69.837	71.6882	70.3989	72.2656	74.7758	77.0922	70.2423	72.0325	85.6364	78.1113	80.5094	71.553	76.5531	72.9763
GRMZM2G006450	6.52183	6.95178	7.169	6.58508	9.09018	8.20474	4.2226	5.84063	5.0407	2.68573	3.03465	2.37923	5.41468	7.13967	6.57403	6.49479	6.17436	5.93089	6.70928	7.72595	4.58682	6.62734	7.51406	6.37552	6.31576	5.22595	5.68841
GRMZM2G006452	161.334	211.472	188.634	84.8289	181.717	216.738	34.7045	67.8752	46.7761	28.7988	33.7605	32.2518	202.778	205.117	213.812	246.86	239.12	153.777	170.377	136.941	144.323	221.457	253.206	233.411	210.885	196.609	185.248
GRMZM2G006453	25.6253	16.861	24.9123	31.6575	26.7511	21.1157	32.7911	38.0083	35.4587	40.0918	42.1058	38.332	24.2752	29.723	21.2873	18.6725	20.8978	31.9028	29.0951	29.5571	37.1468	17.1273	17.9988	19.6455	17.946	20.8332	25.1488
GRMZM2G006468	26.196	11.1382	30.6475	65.7281	39.4774	16.826	44.7331	52.1674	54.3662	52.8732	52.3822	39.956	34.7775	29.7669	16.7258	15.0772	23.8206	24.5376	25.8049	31.4	31.6555	9.34215	16.0766	13.0476	18.3311	15.6778	16.1671
GRMZM2G006474	115.002	123.941	113.718	108.838	112.459	122.03	114.901	96.6801	104.348	87.1405	90.3153	83.915	86.6712	136.093	153.796	143.813	117.349	133.542	124.057	137.224	158.148	121.648	121.972	131.995	138.022	147.81	160.548
GRMZM2G006477	39.2397	36.2184	40.9529	36.4838	35.3219	32.7357	49.4176	48.0967	47.4907	51.9672	50.1407	55.7797	20.7866	22.6492	21.5109	19.0785	21.9574	15.8545	15.87	15.3101	17.7659	38.1272	36.6092	39.4763	30.6545	31.1438	31.5108
GRMZM2G006480	2.7446	1.26745	2.68837	2.37226	2.42405	1.24945	1.38554	2.3451	1.60298	1.7797	1.75872	2.75689	1.96237	1.51581	1.20747	1.27576	1.20565	4.22528	5.80611	4.6781	4.65142	5.90871	4.01915	6.00485	3.46597	3.81353	2.39512
GRMZM2G006493	140.871	127.821	142.394	121.435	124.968	121.738	122.785	127.432	127.466	113.415	119.076	125.193	120.359	153.69	135.371	138.246	143.983	94.6617	82.9628	100.225	105.109	121.129	120.4	127.066	89.2679	97.0331	103.963
GRMZM2G006505	15.6252	25.6947	14.2484	11.166	15.7996	27.6962	5.77308	11.8582	10.3132	1.22961	4.75888	1.85051	9.12137	11.6871	16.5916	20.1803	13.5178	13.9163	14.9669	12.6876	13.8251	23.3155	16.164	18.7188	18.4081	16.5959	18.4873
GRMZM2G006507	47.2561	52.5417	49.6453	40.0831	48.6108	51.8523	48.4609	46.4595	45.2118	54.6853	52.5201	53.8914	54.2195	51.5155	55.9463	55.3217	55.8616	49.269	49.8035	41.1814	43.3487	53.1784	55.9186	54.1548	46.8291	50.847	45.2828
GRMZM2G006526	7.88054	10.8694	8.96125	9.03915	9.22004	9.91232	6.56482	8.18573	6.19948	3.98005	4.20713	3.81432	5.19664	7.88659	9.48091	10.67	8.80486	8.83819	7.41892	6.4501	8.3338	12.6159	10.7469	11.3425	10.3209	11.0875	10.778
GRMZM2G006554	2.98917	2.88057	3.31566	3.35389	3.37635	2.83209	2.7051	2.87607	3.63085	3.04167	3.27604	4.07868	0.944843	2.72406	2.9516	3.13142	2.30169	2.4809	3.03208	2.76433	3.48857	2.91443	3.05805	2.74296	2.92682	2.11863	3.29329
GRMZM2G006631	43.4245	31.7631	28.676	32.7209	29.7379	20.491	40.5435	18.3183	23.6005	81.0249	51.8994	79.4587	29.1084	15.4656	9.21258	15.0772	32.6255	12.9472	9.22526	15.0266	11.6286	25.7508	27.1729	27.0218	13.0937	8.61575	13.5474
GRMZM2G006644	1.11415	1.15223	0.896125	1.10433	1.47174	1.45769	1.1876	1.10618	1.29397	1.16489	1.51733	1.2085	0.327061	1.05447	1.34164	1.27576	1.20565	1.3955	0.903172	1.63025	1.80889	1.63687	1.13585	1.07494	0.616172	1.05931	1.27241
GRMZM2G006661	51.0605	54.5004	54.8428	47.4862	59.0429	48.0206	41.7971	46.725	48.5143	57.8888	52.727	50.8702	47.3149	48.5717	48.3437	52.0163	51.7331	64.4258	74.8988	70.7385	62.7942	56.2925	68.5003	59.3442	66.7776	67.8667	66.6143
GRMZM2G006672	25.3808	39.4062	23.9265	18.9781	25.1062	36.6506	16.3955	16.2387	15.8367	14.7877	16.2423	14.6908	33.9417	20.2767	24.7756	32.184	30.2142	26.3595	28.966	21.9729	23.1279	41.5207	44.997	38.2902	42.1307	38.4884	32.7832
GRMZM2G006673	73.8054	80.3104	75.0056	57.4661	71.5527	87.8365	61.5905	58.0965	52.8018	49.3138	53.4512	55.2888	67.4836	64.982	91.8128	84.5483	80.4859	65.0072	69.0282	68.1159	72.6139	95.0185	91.3919	93.52	70.7827	77.1886	73.3506
GRMZM2G006676	5.38051	11.6759	6.36249	10.3889	9.95591	19.8663	10.9524	12.4777	8.7488	1.90913	11.1385	2.94571	14.2453	10.9182	13.9978	21.8619	10.6681	7.52022	8.83819	7.15891	6.65412	11.1387	5.85398	9.19261	7.39406	4.66098	5.76326
GRMZM2G006678	8.58707	7.68153	9.23008	8.34383	8.52746	8.91276	6.66378	7.69901	6.70162	2.26507	3.1381	2.49253	9.26673	9.22665	11.8064	8.81436	8.07417	7.67527	7.09636	7.58419	8.01079	7.18627	7.25194	7.33926	6.31576	5.86153	7.03567
GRMZM2G006704	80.9522	78.3132	69.1808	64.2556	76.1844	78.7988	36.2549	47.079	43.1839	34.332	33.1053	29.7215	78.3493	47.1218	49.417	54.4519	55.825	54.9674	67.6089	54.0108	47.9355	86.355	74.1795	82.3999	96.1998	84.6745	74.5481
GRMZM2G006707	84.7294	78.5052	88.806	69.1229	69.475	76.883	103.882	91.8571	84.6297	116.586	104.661	126.364	88.2702	89.3228	88.1009	86.9838	88.0486	102.182	101.413	102.28	99.4888	83.2809	82.3052	90.3693	91.7326	98.1631	102.915
GRMZM2G006714	0.923926	0.576115	0.7169	0.490813	0.389579	0.874617	0.527824	0.398225	0.0579391	1.03546	0.413816	0.793077	2.47113	0.61511	0.178885	1.04381	0.913368	3.52752	2.83854	2.97697	3.03635	0.479085	0.611609	0.778406	4.77533	4.59036	3.89207
GRMZM2G006721	17.5274	24.2736	21.8654	31.3303	23.5479	38.2749	19.8924	28.2739	34.2034	8.18662	20.9667	12.727	22.6399	31.9198	43.7374	35.4314	21.2997	28.5303	18.8376	31.4708	24.9368	24.0341	22.1053	21.8695	17.7149	17.4434	21.3315
GRMZM2G006736	1.54893	2.38127	2.8676	3.27209	1.47174	2.45726	1.64945	1.54865	2.35619	1.06782	1.27593	0.906373	1.52629	2.21879	2.45967	2.1456	2.00941	5.93089	5.2255	5.52866	5.49126	2.19581	2.00957	1.44561	3.69703	7.69768	6.21235
GRMZM2G006745	16.8209	13.2122	17.8329	22.1275	17.6176	18.7418	22.8614	25.4421	22.1907	16.535	18.3803	17.3722	20.9683	17.1572	15.563	14.7293	24.4052	19.0719	17.0958	20.6262	17.8951	11.2186	24.7265	12.8252	17.1758	18.6439	15.3437
GRMZM2G006752	13.8045	13.8268	13.5315	16.8513	17.9206	14.9518	19.8264	20.8847	19.3323	26.6955	26.2773	28.4375	14.209	11.731	12.5667	11.7138	14.7235	14.6916	15.483	15.2393	13.8251	12.057	15.5524	11.7132	12.4775	14.336	14.1462
GRMZM2G006759	3.96745	4.34006	5.28714	4.78543	3.72265	3.79001	3.95868	4.60171	4.48062	4.46543	4.44852	3.77655	1.88969	1.16432	1.43108	0.869838	1.64406	1.74438	2.58049	2.12641	1.87349	6.10833	5.50448	5.48591	3.62001	3.67229	4.26631
GRMZM2G006762	1.52176	0.345669	2.8676	1.30884	0.779159	1.2911	6.06998	0.707955	1.79611	0.679522	1.41387	0.415421	9.15771	7.29345	0.447213	1.85566	5.99169	1.27921	0.516099	0.496162	0.710634	0.598856	0.786355	1.70508	0.847236	0.77683	1.27241
GRMZM2G006763	5.48921	7.06701	5.10791	5.31714	5.88698	7.16353	2.80407	4.29198	3.39909	2.32979	1.75872	1.69945	5.05128	5.6678	6.61875	7.48061	5.69941	6.04718	6.83831	5.52866	4.78063	6.62734	7.16457	5.56004	6.70087	5.01408	5.46387
GRMZM2G006765	24.9188	32.1472	21.4174	21.923	25.972	36.2341	17.0883	16.5042	22.4224	8.73671	11.4489	7.51534	38.0845	34.3144	41.0989	35.6634	44.1339	58.96	64.1252	49.0491	57.3676	39.5644	33.3764	32.5448	46.752	55.508	56.435
GRMZM2G006780	22.9351	19.4343	24.4642	28.0582	22.7255	17.6173	33.187	29.9553	32.9287	26.8573	30.5534	29.3816	23.8391	28.2951	21.332	16.179	24.9167	19.7309	20.2569	18.0745	26.7457	18.844	20.3579	19.7196	12.7085	17.514	18.0383
GRMZM2G006781	39.5658	40.4048	39.5191	34.8477	40.1267	38.8163	41.1043	36.1942	37.0424	48.7961	41.4161	49.5862	31.8703	30.1624	33.4515	33.6338	33.3562	36.2831	34.7076	31.967	31.5909	41.9598	37.9198	42.4046	40.6673	45.7623	41.9146
GRMZM2G006790	24.3753	19.8568	23.5681	20.3279	19.9118	15.4932	28.1726	32.7429	31.654	39.3152	36.7951	39.2762	28.3816	33.8091	24.9545	17.9767	26.9991	16.7073	15.6765	13.9634	17.6367	19.2033	23.2412	19.7938	11.2451	14.8304	12.275
GRMZM2G006791	13.2067	14.0956	12.0977	16.4013	12.8561	12.911	10.1606	15.929	12.4183	16.4056	13.9318	13.9355	11.8469	10.8743	11.5381	12.2937	11.1065	22.7932	23.6115	25.446	27.1333	20.0816	16.7756	16.7913	31.1167	32.5562	28.5169
GRMZM2G006806	17.147	19.6647	14.8757	12.6793	14.8906	17.8672	11.4142	11.6813	12.3024	12.2314	12.38	10.6499	21.15	17.5526	17.8438	15.3671	20.021	16.2421	18.1925	17.0113	13.8251	22.6767	17.0377	20.8687	16.7907	14.9716	18.1131
GRMZM2G006871	3.72288	4.10962	2.95721	2.98578	3.85251	3.62341	4.18961	2.69908	3.72741	2.13564	2.9312	2.22817	4.4335	4.10806	5.23239	5.27702	3.83614	5.31067	5.48355	4.60722	4.71603	4.95054	4.36864	4.78164	4.85235	5.43781	6.58658
GRMZM2G006894	78.0445	95.9807	84.5942	122.867	89.6898	83.8799	303.103	324.111	240.988	340.246	308.396	495.22	50.9125	42.3987	72.4485	39.5487	52.0254	39.4618	34.3206	36.7869	36.5008	37.8078	39.4051	36.6592	46.9831	36.0167	37.8729
GRMZM2G006937	13.3426	10.6005	14.1588	14.4381	15.3667	11.1618	24.7418	27.0793	31.9051	21.9712	25.4152	24.321	16.3894	24.9559	22.4501	12.7576	15.9291	16.2034	10.322	13.609	13.2436	6.98665	9.78575	8.22887	7.39406	7.20333	11.5265
GRMZM2G006942	94.485	89.4898	98.9322	94.0726	95.1006	86.3788	64.6255	66.1053	76.9431	57.9211	66.4175	48.1888	72.8983	85.72	95.2116	90.3472	94.1865	94.778	101.091	103.556	102.202	87.8721	101.352	97.0042	91.8096	102.259	92.6612
GRMZM2G006943	27.2015	24.8882	29.6617	33.4571	30.3006	24.0728	32.2963	40.3534	45.3084	29.996	32.657	29.646	28.1273	34.6219	37.5659	24.8194	30.1411	34.4612	31.6755	31.967	36.6946	29.4238	29.532	30.7285	27.5737	33.1212	40.4177
GRMZM2G006948	33.995	27.1542	38.4437	32.7209	28.699	25.822	39.158	34.0703	32.8515	51.0935	44.2783	54.609	26.0559	39.1693	33.2726	34.9675	33.5754	30.391	30.4498	34.3769	36.953	30.1025	29.7067	29.0605	27.7277	33.2624	32.1844
GRMZM2G006953	179.35	170.069	139.258	155.629	157.26	185.294	94.0847	102.565	102.803	78.8569	77.5215	69.9796	208.919	164.564	151.873	162.718	182.125	169.709	187.344	167.277	148.975	175.545	165.484	171.991	185.083	177.329	163.841
GRMZM2G006964	37.2559	28.7673	40.3256	84.9925	47.0092	55.6006	89.8291	58.6717	66.9389	19.8679	50.3131	40.107	27.3278	52.0208	31.7521	34.2136	26.8165	13.4899	9.35429	15.5228	14.4065	2.39542	2.53381	3.9291	1.0783	0.77683	1.4221
GRMZM2G006965	22.2829	22.9678	26.4357	24.2544	21.6866	23.3231	23.983	25.0881	25.976	22.133	24.8634	24.3588	25.2564	23.3742	28.9794	23.4856	28.0952	27.5612	26.063	27.8559	31.3971	28.7052	29.7067	26.7623	24.955	24.5761	32.7832
GRMZM2G006973	0	0	0.179225	0	0	0.0416484	1.22059	0.176989	0.0965651	1.84442	1.48284	2.34146	0.0363401	0	0	0	0	0.077528	0.0645123	0.0708803	0.0646031	0	0	0	0	0	0
GRMZM2G006977	88.3979	79.2734	144.455	258.413	160.16	112.492	329.527	318.004	375.387	286.143	471.647	424.636	116.506	106.172	121.374	75.212	107.924	105.089	99.9296	98.5944	116.802	25.8706	25.5128	27.7632	39.589	50.1408	59.9529
GRMZM2G006981	0.19022	0.422484	0.268837	0.122703	0.216433	0.249891	0.197934	0.30973	0.366947	0.194149	0.551755	0.67978	0.872163	0.702983	0.849704	0.231957	0.767229	0.426404	0.0645123	0.637922	1.09825	0.838398	0.698982	0.741339	1.15532	1.20056	0.523933
GRMZM2G007021	41.6582	49.2386	34.5008	36.8519	42.0746	50.5195	31.4056	30.1323	29.2592	28.8635	27.6567	28.1353	50.5128	40.1799	47.6729	49.8127	50.2352	44.6949	48.1907	42.6699	35.0149	50.7431	45.7833	51.2636	48.1384	48.5872	47.0791
GRMZM2G007025	1.98372	2.11242	1.4338	3.23119	2.81363	1.99912	3.92569	3.31854	2.93558	5.30674	5.34512	5.85366	2.87087	1.66958	1.96774	0.695871	2.00941	1.31798	1.48378	1.70113	2.1319	1.5171	2.35906	1.07494	1.84852	1.3418	1.4221
GRMZM2G007028	22.4188	45.8971	26.0772	14.8062	24.1539	47.9373	8.04932	9.99986	13.0749	1.61791	3.79331	1.85051	30.344	33.6333	77.815	58.3372	46.1433	40.7797	42.4491	33.0302	35.7255	50.7431	53.8216	47.8535	48.2154	51.9064	55.6117
GRMZM2G007038	38.1799	36.9097	42.4763	35.2568	35.8413	31.1947	30.053	35.7517	32.9287	35.5616	36.2434	32.5917	37.0669	34.7757	30.8577	32.9959	33.1735	37.5623	40.0622	38.9133	40.2477	40.0834	36.6092	39.0315	45.8278	42.655	31.2863
GRMZM2G007055	0.298917	0.345669	0.268837	0.572616	0.432866	0.832968	1.15462	0.707955	0.753208	0.938387	1.31042	1.39733	1.19922	0.856761	0.268328	0.927828	0.511486	1.62809	1.41927	0.850563	0.904444	0.31939	0.0873728	0.630138	1.00128	1.83614	1.27241
GRMZM2G007057	113.887	125.171	89.5229	34.8886	82.4609	121.655	10.6884	15.6635	12.399	3.42997	7.13832	3.58773	142.272	104.635	84.3443	126.706	132.986	68.4572	80.6404	66.6274	54.4604	121.608	110.09	123.804	94.8134	85.6632	72.0782
GRMZM2G007060	28.5602	24.5425	28.7656	21.1868	23.0717	22.0737	29.987	24.6457	26.285	30.9991	26.7601	29.6837	37.394	28.361	25.4464	27.6029	38.1788	22.2118	17.6119	20.7679	23.1279	23.6748	26.5613	24.3159	20.1026	20.9038	22.604
GRMZM2G007063	40.9788	32.1088	37.0996	49.9812	38.1355	28.4875	38.6301	49.8666	44.4006	49.4109	44.2438	44.3368	35.2863	39.4769	33.6751	30.0964	34.9637	31.9028	27.6758	31.8961	34.4981	33.9751	32.9395	34.6947	30.8856	29.3077	29.7145
GRMZM2G007080	32.0385	36.6793	28.2279	31.2075	33.5038	37.2753	27.15	29.8226	28.5446	27.9898	26.967	24.3588	35.4316	27.7239	29.1583	28.9366	33.685	30.3134	33.2884	32.1088	25.3244	45.8324	47.8803	46.0742	40.6673	40.8895	37.798
GRMZM2G007103	47.7996	61.145	44.3582	36.6474	50.1692	57.808	27.2489	29.9553	28.4481	19.2208	22.0702	16.0504	58.2896	41.3881	50.2667	54.8578	53.158	52.6027	61.0287	47.9151	45.3514	69.4274	69.1992	67.2765	73.3244	58.8978	53.2166
GRMZM2G007120	19.2666	16.9378	17.4744	16.2377	16.016	15.2433	17.5502	16.9467	15.1221	28.6046	20.8977	25.3784	21.3317	13.9718	11.8511	12.5257	16.2579	18.1028	18.9021	15.3101	14.9233	17.7261	15.9018	16.3095	16.5596	18.2908	14.5953
GRMZM2G007122	29.7015	27.884	25.7188	26.7493	30.1275	31.0697	26.6551	27.6545	24.6241	24.0098	21.6564	22.3572	38.7386	31.5244	28.1297	28.1828	29.5931	27.6	32.7723	29.4862	25.7766	29.1842	31.8037	29.1717	31.7328	27.0478	25.6727
GRMZM2G007130	0.271743	0.422484	0.35845	0.286308	0.25972	0.208242	0.527824	0.530966	0.289695	0.647163	0.413816	0.377655	0.872163	1.25219	3.39882	1.6237	1.60753	1.86067	1.35476	1.91377	2.1319	1.23764	0.611609	0.889607	2.00256	2.11863	1.5718
GRMZM2G007146	40.0821	41.7875	35.2177	38.5288	32.2918	42.4397	40.1806	43.495	39.2248	42.5186	44.7266	46.9426	40.5192	52.4821	59.0768	53.814	46.9106	55.5876	52.8356	54.5069	56.1401	45.7925	38.7061	42.8123	42.5929	47.6691	49.0251
GRMZM2G007157	5.92399	4.57051	7.70667	7.1986	4.58838	4.08154	8.01633	8.67245	8.7488	7.86304	7.72456	8.53501	4.14278	5.40418	5.94793	4.17522	3.83614	6.97752	10.1284	8.93091	10.4657	4.43153	2.70856	4.3739	4.39022	6.70899	5.23933
GRMZM2G007160	16.3861	18.5893	15.0549	13.7837	14.804	14.5353	16.2306	15.929	14.311	19.512	19.5528	19.2604	15.7716	9.75389	12.1195	12.8736	15.7099	14.7303	13.9347	11.5535	13.4374	36.4903	26.2992	24.8719	16.2515	23.3049	16.9155
GRMZM2G007185	37.582	29.4971	29.1241	15.4197	22.509	18.95	19.2656	19.7785	18.8881	23.1684	16.1733	19.4115	28.8177	27.7459	25.3122	22.4998	28.0587	23.2584	22.7083	21.335	19.5101	29.1443	29.532	28.1338	19.0243	23.658	25.3733
GRMZM2G007188	22.9623	21.0858	27.511	32.5982	25.8854	26.655	26.5562	30.973	31.7313	19.6738	26.2773	22.0551	23.8391	21.8804	21.7793	20.7601	17.9751	25.9719	23.418	24.6663	29.5882	21.7984	20.1831	20.8316	19.3324	23.7286	24.6248
GRMZM2G007190	11.2502	10.7157	11.9185	18.8145	14.3279	10.3288	18.4739	20.4864	21.2443	19.8032	21.7598	21.753	10.902	13.7082	13.1481	11.0759	11.3623	15.6219	14.2572	14.2469	15.8924	10.3402	10.6595	9.67448	12.9396	11.6524	11.7511
GRMZM2G007195	106.251	162.618	121.783	197.307	155.529	151.975	450.003	482.383	404.801	593.19	603.688	786.845	69.7367	45.5401	68.826	43.318	70.3658	17.6376	11.1606	15.1684	16.1508	34.534	45.3465	37.0299	15.2503	21.3275	24.0261
GRMZM2G007201	8.58707	11.868	6.4521	7.73031	10.1291	10.7869	5.21227	6.01762	4.84757	6.40692	5.03476	5.06058	12.9371	7.97447	6.75291	8.93034	9.35288	6.27977	10.451	8.78915	5.03904	10.4999	9.611	9.08141	11.8613	11.2993	7.26021
GRMZM2G007206	18.8318	13.3275	15.4133	30.8394	22.2926	14.5769	34.5395	39.1587	34.9179	33.879	36.6917	37.3879	17.3342	18.7609	12.6561	12.5257	15.235	17.4438	16.8377	25.8004	21.8359	11.9771	9.69838	12.9734	14.326	16.1016	12.7989
GRMZM2G007229	82.8816	73.3202	82.8915	85.8923	83.6297	73.4262	76.4356	87.9191	79.1255	83.4194	77.7974	84.5193	59.5615	92.7279	85.999	79.3293	84.3221	84.428	81.221	89.6635	91.9948	73.3	75.5774	77.507	73.5555	77.8242	78.5151
GRMZM2G007248	7.90772	7.56631	8.24435	9.52996	8.91704	6.7054	8.4122	8.6282	10.6222	7.18351	7.55214	6.34461	4.6152	8.54564	10.912	7.94452	8.03763	9.45842	9.54782	8.22211	9.30285	7.7452	9.17414	7.70993	8.62641	8.19202	10.1793
GRMZM2G007249	3.07069	2.72694	3.04682	5.80796	2.98677	3.66506	4.65145	3.80526	3.59222	3.42997	5.31064	4.07868	7.15901	5.40418	3.80131	5.45099	4.60337	12.5983	11.8058	20.4135	15.957	1.55703	0.873728	1.11201	2.46469	2.68359	2.61966
GRMZM2G007256	1.30437	1.61312	1.61302	5.15354	2.81363	1.3744	5.57515	7.65476	6.64368	8.8985	13.8973	16.8057	3.45231	1.58171	1.20747	0.521903	1.13258	1.74438	1.74183	1.98465	1.16286	1.15779	0.698982	1.11201	2.54171	4.02539	2.39512
GRMZM2G007258	15.3806	17.8596	12.6354	10.7979	17.7042	19.5331	3.43086	8.6282	6.02566	5.69504	7.4142	6.30685	21.6224	17.3769	18.8277	17.5707	20.7152	17.909	23.2889	16.4442	15.6986	20.0816	22.8043	19.0895	21.1809	20.6213	17.8886
GRMZM2G007260	44.0223	43.7847	42.7451	45.073	43.1567	43.9807	66.8028	56.1939	52.8211	56.5944	55.7962	60.8781	47.3875	48.6376	50.8481	38.8528	43.732	36.1668	33.6754	36.5742	31.2033	35.2527	39.2304	39.1427	28.4209	31.0732	34.5796
GRMZM2G007276	133.996	90.6804	124.651	256.327	146.439	94.6252	167.584	274.686	259.644	234.597	190.873	182.181	136.566	167.09	126.114	103.453	95.7209	183.392	150.765	198.181	192.259	90.5869	89.4697	96.0776	97.6632	111.157	123.648
GRMZM2G007277	7.47293	12.1368	9.40931	5.56255	7.57515	11.9531	7.58748	6.01762	7.01063	3.46232	7.20729	3.2856	8.93967	9.24862	10.1965	11.5978	8.54912	13.2185	13.096	11.4826	11.887	13.1349	11.6206	10.527	18.2541	15.1129	13.4726
GRMZM2G007283	53.6692	46.2428	48.6596	48.4678	40.8625	43.3144	49.5165	46.4153	45.3663	51.3848	45.0025	51.1723	43.0267	33.4137	28.8452	33.4598	53.4868	47.4084	42.1265	46.1431	45.093	45.3134	38.5314	45.7036	47.9844	55.3668	56.5099
GRMZM2G007288	17.9894	12.9818	15.951	13.3338	13.8517	13.4108	18.8697	11.6813	13.7895	18.4765	13.8283	16.3525	20.4232	16.4542	12.6561	12.1777	24.734	19.6533	19.0311	21.4767	22.0943	14.4125	16.164	14.8639	18.9473	19.2089	21.107
GRMZM2G007300	35.707	36.7561	33.4254	40.533	47.4854	43.4393	46.3826	50.132	38.8385	80.313	60.0033	75.8332	45.6069	36.1597	40.1597	43.9558	40.9189	39.4618	42.5781	36.5742	32.6892	44.5549	43.0748	41.8486	32.7341	33.8274	30.9869
GRMZM2G007324	10.8154	11.0614	6.72093	12.6793	9.30662	8.87111	8.14829	8.31847	6.3733	6.27748	8.89704	7.74194	17.625	5.75567	7.7815	8.98833	16.7694	13.1798	14.3217	18.0745	14.2773	9.94101	13.1059	8.6366	14.9422	14.6185	17.5892
GRMZM2G007339	33.2885	31.8783	34.3216	26.7493	29.3483	32.3192	41.8301	30.3093	34.4737	39.7035	33.2432	38.332	39.3564	36.9286	40.2044	40.3605	39.2748	34.0736	26.9661	31.2582	33.7874	35.6918	34.0754	35.4731	29.1911	32.3444	34.1305
GRMZM2G007347	6.90227	6.26045	7.70667	6.50328	6.75271	6.33056	8.74209	6.85831	7.43551	10.2899	10.7937	10.952	5.1603	6.12913	5.32183	5.79892	7.0512	6.82246	7.16087	6.02482	6.1373	4.11214	4.71813	5.22644	6.77789	6.77961	6.43689
GRMZM2G007372	4.02179	3.72554	5.91442	11.4114	7.31543	4.37308	3.13396	5.66364	3.36047	6.3422	5.31064	4.34304	1.74433	3.14146	1.43108	4.40718	1.20565	14.2652	16.6442	19.7756	16.7322	1.6768	1.31059	2.14988	16.8677	13.7711	13.0983
GRMZM2G007381	25.3808	23.8127	18.5498	23.0682	25.4092	22.2403	25.3356	30.2208	24.3537	40.5771	32.8984	40.2203	19.6964	16.5201	14.1319	16.295	19.8383	16.3196	16.8377	15.7354	13.4374	19.6824	23.1538	20.3868	19.7175	20.8332	19.3107
GRMZM2G007384	30.6798	31.0334	38.5334	33.1299	34.0233	31.4862	36.5189	32.035	35.1497	32.7788	34.5191	35.1597	23.185	30.3381	36.0901	31.4882	33.1735	34.0348	30.9014	29.9115	32.237	32.6177	35.5607	34.8429	29.0371	32.98	34.8789
GRMZM2G007385	19.1579	25.6179	20.7901	10.4298	19.5655	26.655	6.82873	9.02642	7.12651	9.18972	9.75916	7.55311	27.4368	20.8698	22.5395	28.0668	28.0952	26.7472	30.4498	25.3751	18.6703	30.901	33.2017	30.1725	36.3541	28.7427	26.4212
GRMZM2G007399	12.3643	12.1368	10.1262	9.69356	10.8649	11.1618	10.1276	11.637	10.12	10.8076	9.72467	11.9339	16.6801	10.2152	11.4486	11.4239	12.3122	9.41965	9.67685	9.21443	9.94888	14.8916	15.0281	12.9364	14.7881	12.6411	11.0026
GRMZM2G007404	16.9568	21.5851	18.8186	16.524	16.319	21.8654	19.8924	18.4953	18.4633	14.8524	21.0356	20.8088	19.4783	18.4753	19.1854	19.8903	29.1547	12.5983	12.7089	11.9079	13.4374	16.6881	20.7073	17.0137	9.47364	9.53382	10.5535
GRMZM2G007426	0	0	0	0	0	0	0	0	0	0	0	0	0	0	0	0	0	1.31798	8.3866	4.3237	6.1373	0	0	0	0	0	0
GRMZM2G007441	6.71205	9.98599	5.28714	6.62598	7.35872	8.41298	2.80407	4.33622	2.70382	1.55319	1.44836	0.830842	4.32448	3.82247	4.74046	6.37882	4.31109	9.07078	12.3219	10.8447	8.91523	12.8155	9.08677	7.30219	22.8754	17.5846	10.778
GRMZM2G007453	32.2559	27.0006	33.2462	42.3736	36.4906	31.4029	40.7414	42.0791	42.6818	30.449	31.8293	29.9103	23.8391	36.1597	34.2118	32.0101	28.7163	33.0269	31.224	32.3214	38.9557	30.7413	28.833	31.3216	35.1988	33.2624	36.3759
GRMZM2G007466	22.2557	17.5139	24.733	22.9864	21.1671	15.285	60.3039	38.0968	36.1733	137.328	65.0381	123.531	24.3479	22.5833	13.8189	12.4677	18.1212	17.1337	15.5475	14.6013	16.5384	12.4562	13.9796	15.0492	18.5622	13.4886	12.6492
GRMZM2G007475	6.49465	5.22344	6.27287	7.3622	5.71383	5.41429	8.97301	8.27422	7.59002	8.80142	8.65565	7.09992	8.32189	7.57904	7.02124	6.37882	6.13783	9.10954	8.51563	6.16658	6.71872	5.46955	4.01915	7.07979	8.01023	7.27395	6.36204
GRMZM2G007477	0	0.115223	0	0.286308	0.173146	0	1.94635	0.530966	0.927025	3.59176	3.55192	3.88985	0.145361	0.0439364	0.0447213	0	0	0.232584	0.193537	0.496162	0.387619	0	0	0.037067	0.0770215	0.141242	0.149695
GRMZM2G007481	0.108697	0	0.0896125	0.409011	0.0865732	0.0416484	0.593802	0.530966	0.231756	1.55319	1.20696	1.92604	0	0	0	0	0	0	0	0	0	0	0	0	0	0	0
GRMZM2G007486	63.6965	57.381	70.7042	59.6338	65.1463	54.8093	64.3946	60.5301	61.4927	67.5639	62.1414	62.1999	56.3999	58.3256	56.9302	60.8307	61.2322	57.2544	58.8352	56.7751	58.595	61.0035	62.9084	64.4224	59.6916	58.4741	58.8302
GRMZM2G007489	83.9685	80.1183	84.9526	58.9385	69.2152	75.8001	53.9371	56.1939	58.2288	53.8116	58.1067	49.5862	75.1877	83.3255	79.1119	78.8654	87.866	100.593	86.1885	90.8685	89.3461	80.606	77.3249	80.1017	97.8943	101.27	107.257
GRMZM2G007514	2.03807	1.65153	1.61302	6.46238	3.28978	1.58264	3.92569	5.39815	5.13726	3.39761	4.65543	2.68135	1.2719	0.74692	0.939147	0.579892	1.09604	2.55842	2.51598	3.26049	3.81158	1.59695	1.9222	1.51975	5.62257	4.44912	4.79024
GRMZM2G007546	3.47831	4.37847	4.03256	2.29046	3.33307	4.91451	2.17728	3.45128	2.74245	3.75355	2.2415	3.77655	3.52499	4.81104	5.59016	5.85691	3.94575	6.58988	6.19318	6.02482	6.07269	3.95245	4.10652	3.8179	4.46725	5.57905	5.61356
GRMZM2G007555	13.8861	14.7101	13.8003	13.252	11.8172	14.0355	10.8534	11.7255	11.6264	9.86924	11.5868	10.6121	18.0247	20.2108	18.3357	17.5127	17.8289	22.3281	19.2892	22.469	23.0633	17.6862	17.4746	16.4948	17.7149	19.4207	19.0113
GRMZM2G007587	18.9133	13.1354	16.5783	22.1275	16.4922	17.2841	24.9067	18.4511	20.2207	29.3489	24.2082	27.4933	12.4647	11.4454	12.522	13.3955	12.0199	16.5522	17.0313	17.153	17.572	12.2566	9.9605	12.6398	12.4005	13.9829	15.4934
GRMZM2G007590	67.1748	77.0073	64.8794	52.5579	71.6393	84.0465	35.5292	45.1764	38.9737	34.5585	36.5882	30.7412	82.5284	67.2447	72.8957	84.6643	77.4901	66.3252	74.2537	60.1773	54.5896	85.9957	86.8485	88.4788	84.4155	75.1406	68.0364
GRMZM2G007615	2.77178	1.9972	1.07535	1.75875	1.86132	1.91583	1.84739	1.99112	1.75749	0.873671	1.06902	1.0952	1.12654	1.53778	1.92301	0.463914	1.64406	2.3646	2.12891	1.91377	1.67968	1.15779	0.9611	1.44561	1.38639	1.6949	1.49695
GRMZM2G007630	7.5001	9.40987	8.6028	5.35805	6.40641	7.03858	3.62879	3.45128	3.18665	3.20346	3.41398	2.98348	4.10644	4.94285	5.0535	7.94452	5.88209	5.58202	5.67708	6.66274	5.23285	8.66345	7.16457	9.11847	6.85491	6.92085	6.66143
GRMZM2G007647	177.312	151.326	142.753	81.8431	110.467	119.864	71.8831	80.3086	51.1023	85.555	44.6921	65.4855	147.032	142.903	111.311	129.026	142.96	72.0623	79.3502	73.6446	72.0971	127.756	134.904	137.815	90.1151	82.0615	76.7936
GRMZM2G007651	15.1361	12.8282	15.2341	15.7469	17.0982	11.4117	21.6408	22.6103	21.7272	37.1148	33.2087	43.5059	11.1564	11.9727	11.0909	11.2499	11.3623	12.327	12.967	13.3964	15.0525	13.6539	11.9701	12.195	15.0962	12.5705	10.9277
GRMZM2G007659	17.8263	18.7045	15.2341	25.7677	23.8076	15.3683	36.057	35.2207	29.7034	49.3786	34.2778	51.8521	14.2817	21.2433	21.4215	13.9754	19.3999	7.09381	7.22538	7.01715	6.52491	11.1786	15.1155	13.2329	6.93193	7.41519	9.35594
GRMZM2G007675	56.3595	40.6353	61.3845	72.1496	58.7832	39.0246	77.0294	89.5563	81.3465	113.351	98.1089	117.262	43.0994	49.78	42.3958	42.1002	45.0108	51.246	48.9003	51.7426	54.7188	36.6101	37.3955	38.1419	36.8163	41.5957	39.8937
GRMZM2G007680	15.2176	15.0174	23.5681	21.6367	21.6	15.9097	17.7811	29.2916	28.6412	22.133	22.553	19.7891	21.15	25.4831	21.2426	17.9187	18.1943	24.9253	23.3535	22.469	28.6838	18.6843	21.0568	18.8671	16.4826	15.8191	17.8886
GRMZM2G007681	89.974	77.6603	95.7957	122.54	98.9964	67.9286	125.82	136.281	156.802	125.517	125.455	132.519	56.4362	102.46	104.379	89.1874	78.2939	82.2572	80.1243	94.8378	105.561	76.0547	87.9844	82.3628	65.3142	67.1605	81.6587
GRMZM2G007683	6.16856	6.10682	5.46636	10.757	6.92585	7.08023	5.80607	8.14148	7.49345	9.41623	6.9659	7.74194	9.23039	7.62297	5.0535	5.27702	6.75892	7.55898	7.74148	8.15123	8.2692	7.62543	6.11609	6.19018	8.62641	6.14402	7.40991
GRMZM2G007695	59.7019	100.282	54.0363	42.0054	64.5403	106.037	42.127	33.2296	35.0918	25.8865	27.5877	26.096	79.8029	45.7598	73.6559	92.6088	85.0162	53.4556	59.6739	47.2063	41.0876	118.374	105.896	110.163	105.365	87.8524	81.4341
GRMZM2G007715	1.65763	2.15083	1.34419	0.818022	1.03888	1.70759	1.15462	0.840696	1.10084	0.517731	0.758663	0.566483	0.835823	1.29613	1.20747	1.91364	1.82674	1.47303	1.35476	0.850563	1.03365	1.5171	2.18432	2.03868	1.23234	0.988693	1.19756
GRMZM2G007721	56.2779	54.9613	61.1157	55.8709	58.1772	50.8944	60.5679	61.8133	61.4347	72.6441	75.6938	74.096	51.6757	61.5769	57.0643	55.0318	55.0943	64.2319	62.964	62.2329	65.0553	58.7677	58.2776	53.8212	59.0755	62.4289	66.0904
GRMZM2G007729	2.06525	2.5349	1.34419	0.245407	0.519439	1.41605	0.0659781	0.0442472	0.251069	0.161791	0.241393	0.302124	8.03117	0.153778	0.223606	0.289946	6.90506	0.697752	1.16122	0.354401	0.516825	12.2167	17.2998	5.30058	2.77277	3.60167	1.04787
GRMZM2G007734	18.4785	20.9706	20.1628	20.6142	22.6822	19.1166	20.1563	21.0617	22.461	20.5798	23.1737	22.0173	12.283	23.2204	25.8489	24.0655	19.2538	20.0022	19.8053	20.13	23.3217	20.6006	20.2705	22.2031	19.0243	21.9631	21.6309
GRMZM2G007736	0.135871	0.230446	0.0896125	1.22703	0.432866	0.583078	0.824726	1.5929	1.23603	2.23271	7.37972	5.92919	0.10902	0.0659047	0	0.115978	0	0.116292	0.193537	0.283521	0.129206	0	0	0	0.0770215	0	0
GRMZM2G007757	11.3045	11.6759	10.6639	11.3705	11.3411	11.7032	12.008	9.15916	10.2938	9.09265	8.24183	7.893	11.1201	11.8628	12.2089	11.4819	12.2757	10.0786	9.16075	8.08035	11.1763	13.2547	12.5817	13.27	10.937	11.7231	11.4517
GRMZM2G007791	12.0926	13.942	10.7535	10.6343	9.86934	14.2854	13.4925	11.5043	13.8281	12.9756	15.6905	17.1078	10.5023	9.8198	15.6524	12.1197	13.7005	13.7225	13.7411	11.5535	15.3755	24.7527	21.2316	17.7921	29.4992	30.6495	22.4543
GRMZM2G007801	7.20118	4.91618	7.97551	8.30293	6.62285	4.28979	9.03899	12.1237	8.80674	16.7939	13.6559	16.5413	5.95978	7.29345	5.456	5.9149	6.35704	8.52808	7.54794	6.02482	7.88158	5.3897	5.24237	6.56085	10.5519	10.3813	7.85899
GRMZM2G007810	35.9787	29.8427	47.9427	61.1881	42.3776	31.4862	82.1757	69.5566	81.4816	83.0634	87.4876	83.6885	23.403	32.7107	27.1011	26.5011	25.282	27.1348	23.418	31.2582	33.5936	21.1197	19.3968	22.129	18.2541	18.9264	17.664
GRMZM2G007835	36.5766	23.928	26.7045	40.2876	36.5339	22.5318	45.8877	48.5391	47.9156	50.4787	46.1405	44.1102	40.7373	35.8521	26.6539	25.1673	27.8394	31.5151	28.1919	34.2352	27.6501	24.9124	21.2316	23.7599	24.4928	24.2936	27.7684
GRMZM2G007848	73.9956	65.3314	78.2317	95.2587	78.0457	56.7251	59.8751	92.6093	87.488	86.8493	88.3152	85.7278	60.688	60.3906	59.6135	64.658	67.4796	84.7769	83.5435	87.9624	93.0931	62.3209	61.8599	67.2024	79.5632	78.8129	72.6021
GRMZM2G007854	64.6476	65.2162	68.4639	47.8543	60.3415	59.0575	41.5662	43.8932	48.5916	46.6281	46.4853	49.3218	55.0553	61.9724	66.6347	65.9917	64.703	71.7134	71.0926	64.4302	72.0971	56.2525	65.1801	61.5312	59.0755	62.782	62.2731
GRMZM2G007867	1.57611	1.15223	1.4338	1.71785	1.25531	1.16616	1.48451	0.973438	1.31329	2.81516	1.48284	2.37923	1.52629	2.02108	1.4758	1.68169	2.15555	1.58932	0.903172	1.91377	1.48587	1.15779	1.74746	1.37148	1.61745	1.48304	1.49695
GRMZM2G007871	103.208	117.681	106.101	101.312	103.368	108.744	106.39	103.45	100.659	128.494	122.317	126.628	97.0282	97.8684	108.986	120.966	113.733	112.532	122.315	112.416	109.761	125.76	119.963	117.317	126.854	123.022	117.062
GRMZM2G007885	85.6262	101.051	86.2968	77.753	98.7367	101.289	51.1	66.1495	70.2028	48.0195	52.7615	47.8112	101.389	103.448	103.843	102.583	112.381	87.5291	105.478	89.3091	85.4699	114.381	118.215	113.388	86.187	93.7139	84.5777
GRMZM2G007899	9.78274	11.7911	8.51318	8.87554	10.7351	8.41298	5.83906	6.90256	6.91406	4.65958	6.17275	4.53187	12.1013	9.68799	9.16786	9.10431	10.1932	12.6371	10.58	13.1837	9.88428	12.017	10.1352	11.7132	15.3273	12.7118	10.778
GRMZM2G007907	16.0057	11.9064	19.1771	26.2176	23.2016	12.3279	21.047	22.5661	25.4546	17.5381	21.8288	16.0504	12.9007	15.202	12.9692	14.4973	10.7777	18.2966	21.031	21.7602	24.42	8.34406	13.5428	11.7502	21.1809	16.5253	14.5953
GRMZM2G007914	11.9295	8.44968	12.0081	15.9514	14.5443	8.16309	16.6595	19.3803	18.695	25.0129	21.8633	23.5657	10.2116	13.0052	11.4486	8.35045	10.7412	13.2961	10.322	14.3178	16.4092	9.422	9.9605	8.56247	8.31832	10.3813	11.6014
GRMZM2G007915	108.561	112.496	117.751	89.4507	98.78	110.452	77.6892	81.7688	87.179	73.356	81.6597	75.9843	100.008	102.35	112.966	116.732	110.043	103.384	108.639	96.1136	91.6072	126.918	136.302	127.066	111.065	107.979	113.095
GRMZM2G007922	81.3598	88.6448	90.5982	65.5645	80.9892	74.3424	63.3719	59.5124	64.3896	75.4916	71.7626	86.0677	42.1909	79.2613	89.8003	90.7531	88.9985	75.1634	78.318	74.7787	80.4955	85.9558	96.7217	91.1477	88.2666	87.7112	78.8144
GRMZM2G007928	0.217394	0.230446	0.268837	0.245407	0.173146	0.0832968	0.527824	0.442472	0.38626	1.58555	1.24145	2.26593	0.290721	0.263619	0.178885	0.231957	0.219208	0.077528	0.516099	0	0.129206	0.0798475	0	0.0741339	0.154043	0.635588	0.59878
GRMZM2G007933	16.0057	18.6661	16.9368	14.7244	16.9251	18.95	14.0533	14.5573	15.8174	13.3639	12.9662	12.5382	22.8579	15.4437	19.2301	19.1944	17.9751	19.6146	18.8376	17.0821	17.3136	23.3554	26.9108	23.0186	26.4954	24.9292	23.577
GRMZM2G007939	274.08	124.863	224.3	131.088	154.75	174.465	25.6655	61.2381	26.1498	17.5381	18.3458	15.5972	109.566	59.4021	33.854	142.132	119.249	52.3314	103.736	92.0026	66.8642	416.484	318.212	464.82	98.5105	96.68	28.2175
GRMZM2G007953	2.39134	3.84076	1.88186	1.14523	1.9479	3.29023	1.12163	0.884943	0.772521	0.841312	0.482785	0.755311	6.54122	2.74603	3.08577	3.13142	3.72654	3.10112	3.99976	4.53634	3.10095	5.3897	3.23279	5.07817	11.0141	11.7937	10.9277
GRMZM2G007957	10.8154	7.29745	11.56	19.5507	13.1591	9.45419	18.078	23.7607	21.5533	26.5337	26.0704	25.9449	9.26673	12.8953	7.51317	8.17648	8.0011	12.7534	11.4832	14.6013	14.1481	6.10833	6.90245	6.56085	7.62513	6.63836	8.30808
GRMZM2G007969	1.19567	0.883376	0.627287	0.0818022	0.0865732	0.249891	0.593802	0.0884943	0.656643	1.26197	2.2415	1.81275	0.0363401	0	0	0	0	0	0	0.0708803	0	0.359314	0.349491	0.704272	1.38639	4.66098	6.81113
GRMZM2G007981	35.3809	46.8573	29.3033	81.9249	51.5543	27.5713	32.3292	60.2204	49.6345	40.4154	41.5885	47.5468	65.1579	16.8277	30.9918	19.7163	89.985	5.77584	5.67708	7.01715	6.1373	46.1119	53.2974	36.4368	5.23746	5.29657	6.51174
GRMZM2G008058	73.8597	68.3656	68.0159	70.0227	65.3627	61.1815	58.5885	65.6186	63.4626	69.8289	62.9345	64.8434	64.7945	61.3353	64.2645	61.8165	66.822	76.7915	70.8345	73.432	76.8777	69.2677	72.2573	73.5038	61.6942	65.3243	74.623
GRMZM2G008060	11.1686	10.7925	9.23008	9.69356	12.2068	12.2446	7.35655	10.1326	7.02994	8.47784	6.48312	7.7797	13.3732	14.3233	10.2412	12.6996	13.664	8.25673	8.77368	8.64739	7.55856	10.0608	11.4458	12.2321	10.629	9.95755	8.23323
GRMZM2G008061	34.7287	26.4245	37.0996	34.4387	35.6249	24.7808	30.9767	39.8667	37.3514	40.9007	34.4502	35.5751	34.9592	37.6755	27.0564	26.3271	31.9679	36.5157	38.6429	41.2523	39.0203	28.3858	30.8426	30.2837	32.349	30.932	28.5918
GRMZM2G008072	2.82613	2.9958	3.13644	3.5993	2.55391	2.70715	4.05765	4.11499	2.53001	9.73981	5.86239	9.59245	5.01494	1.64762	0.626098	2.20359	2.19208	3.68258	2.45147	2.40993	2.84254	1.23764	1.04847	1.92748	2.1566	1.62428	2.24543
GRMZM2G008093	76.8217	81.8851	85.1318	68.7957	79.9503	81.3394	50.2423	63.6274	65.278	41.8715	46.5888	41.5043	77.1864	91.278	94.6749	91.2171	89.9484	88.9246	87.9948	81.3705	90.2505	80.2068	92.0035	85.4764	79.9483	82.1321	83.7544
GRMZM2G008095	16.3317	16.5537	14.9653	15.2561	16.016	19.3249	16.7254	12.4777	14.5427	16.082	17.8975	15.9371	23.1123	17.948	16.4127	19.8323	20.2037	18.4517	21.2246	18.925	22.4819	17.1273	17.1251	19.349	21.489	21.3275	19.5352
GRMZM2G008106	29.0221	26.5013	23.2096	18.3646	25.4092	30.445	27.8427	20.221	20.2594	20.1591	13.7249	18.4674	27.3278	32.491	22.4948	25.9212	18.0116	17.9865	17.9344	18.8541	14.2127	19.1235	14.3291	17.4956	19.0243	22.175	20.2837
GRMZM2G008108	5.78812	1.4979	3.76372	3.14939	2.29419	0.458133	3.49684	8.18573	1.12016	48.8608	9.75916	39.3517	3.96107	3.69066	0.0447213	0.869838	0.62109	14.0713	10.709	26.9345	12.9206	0.399237	0.524237	1.66801	9.39662	8.19202	6.43689
GRMZM2G008123	8.53272	5.14662	7.169	10.1435	8.52746	5.87243	10.2266	8.22997	9.50201	13.0727	10.6902	11.8206	6.97731	8.54564	6.26098	6.08887	5.80902	9.41965	8.9027	9.35619	9.23825	5.11024	4.89288	5.37471	7.00895	5.93216	8.08353
GRMZM2G008152	3.36961	2.26605	3.5845	4.86723	3.15992	3.74836	4.2226	4.86719	4.17161	3.00931	3.79331	3.43666	2.21675	2.96571	2.9516	2.95745	2.95931	1.97696	1.5483	2.40993	2.32571	2.79466	2.18432	2.48349	1.30937	1.12993	2.02088
GRMZM2G008166	3.8044	4.5321	3.94295	5.76706	3.67936	5.87243	3.82673	5.13267	6.18017	2.29743	3.65537	2.34146	5.30566	5.71174	5.00878	4.69713	4.01882	4.80674	3.54818	3.82753	5.10365	4.8707	4.10652	4.18857	2.46469	5.22595	5.01478
GRMZM2G008175	15.2719	20.3561	19.4459	16.115	18.7864	21.7405	14.3502	14.4246	15.9526	14.367	12.449	12.1605	21.586	18.695	21.8687	21.63	18.0116	18.2191	24.3857	18.925	16.0216	25.112	24.5517	24.0935	24.4928	26.1297	24.0261
GRMZM2G008202	3.20657	4.45529	2.1507	1.47244	2.77034	5.03946	0.494835	0.707955	0.482826	0.323582	0.51727	0.302124	7.19535	2.26273	1.83357	4.75512	4.89565	5.23314	6.45123	7.93859	4.90984	4.67108	4.19389	5.37471	6.4698	7.98016	5.46387
GRMZM2G008209	8.3425	8.71854	8.42357	5.97156	6.40641	7.62166	5.7071	6.81406	6.06429	8.73671	7.24178	8.9882	8.68529	8.17218	7.91567	8.11849	8.62219	9.22583	9.09624	8.15123	7.68777	7.78513	7.6888	6.67205	8.31832	8.75699	7.26021
GRMZM2G008216	52.854	76.5464	60.4884	70.3908	65.7523	70.6774	117.837	123.096	145.968	159.202	152.112	206.804	58.9074	57.2931	45.079	65.8758	48.9565	24.4988	27.0307	20.4135	20.8668	46.6309	52.511	47.7793	24.8009	25.6354	20.7328
GRMZM2G008226	80.1913	69.9019	129.669	106.179	106.095	109.036	64.4276	81.1493	81.752	39.9623	66.2105	38.8985	57.5264	92.3544	77.0995	148.047	79.3168	56.4404	105.413	83.4261	77.5883	191.035	221.403	241.899	87.5734	75.2819	44.9085
GRMZM2G008232	42.2832	46.5501	36.5619	35.8703	45.4509	42.2731	19.6944	25.1766	22.6156	27.1809	22.6909	19.978	58.1079	33.6993	33.7646	39.4907	41.2111	57.1769	72.9634	57.2004	46.1266	52.859	50.4141	49.5956	79.024	66.5955	54.3393
GRMZM2G008234	80.8707	71.515	73.1238	41.351	53.6754	77.4661	93.6888	44.1144	47.1817	47.5018	44.5542	40.107	78.9308	110.654	92.0811	96.9	73.654	47.7185	44.1264	46.1431	44.0593	88.1516	65.2675	89.2573	64.3129	63.9119	80.0869
GRMZM2G008242	9.6197	8.83376	11.6496	15.4197	11.4709	10.2039	16.1316	16.4157	18.1736	14.9495	18.7941	18.5429	9.73916	11.731	12.0747	9.04632	9.75477	9.80729	9.4188	10.7029	10.1427	8.26421	8.6499	7.37633	5.3915	7.20333	7.40991
GRMZM2G008247	0.108697	0.0768153	0.179225	0.0409011	0.216433	0.0832968	0.032989	0.398225	0.0772521	1.06782	0.103454	0.302124	0.0363401	0.0878729	0.223606	0.115978	0.109604	6.27977	3.1611	2.26817	1.03365	0.0399237	0	0	13.9409	6.35588	2.17058
GRMZM2G008250	4.29354	3.76395	4.83907	4.13101	4.1988	4.45638	5.87205	3.98225	5.77459	5.53325	5.10373	5.66483	3.85205	6.78818	3.53298	4.52316	4.49377	4.14775	3.54818	4.89074	4.58682	3.71291	3.40754	4.2627	2.23362	3.31918	3.66753
GRMZM2G008252	9.70122	11.5223	8.15473	4.74453	7.7483	9.2043	3.66178	3.53977	3.74673	4.33599	5.00028	4.56963	10.8294	6.94196	8.81009	8.46643	9.35288	10.6989	14.0637	9.63972	9.69047	11.019	11.4458	10.8236	14.7881	15.1129	11.0026
GRMZM2G008259	126.578	127.245	122.948	94.4816	110.078	133.067	81.054	83.9811	96.4686	65.59	78.8664	69.5264	138.674	148.439	137.607	127.692	136.567	132.534	124.96	121.701	125.395	132.267	138.398	140.929	147.958	149.999	152.24
GRMZM2G008263	100.382	97.4402	95.0788	102.498	88.5644	84.5463	80.5922	84.5121	94.46	60.9951	63.8656	54.9111	76.714	103.075	103.53	94.4065	102.955	142.458	150.378	152.109	173.007	97.0546	93.5762	95.9293	52.4516	103.318	97.4515
GRMZM2G008273	61.8215	67.0213	62.9976	49.9812	57.9607	64.4718	39.158	44.6011	43.9758	40.1565	39.7263	36.7081	68.5375	59.8195	63.6384	78.6914	69.2698	49.0365	54.5774	46.4266	47.4833	69.0281	74.1795	75.7278	59.3065	54.59	48.9503
GRMZM2G008287	45.1908	50.1604	47.7634	38.8561	46.6197	49.7699	31.1416	33.3181	33.8364	23.3626	32.2776	23.9056	50.6581	52.4601	56.6619	54.104	52.9388	49.7342	54.0613	45.9304	43.4779	58.8476	65.7917	58.4546	52.9908	55.4374	52.3933
GRMZM2G008290	72.8543	59.8007	53.1402	96.6084	60.9042	43.4809	129.779	114.777	98.4771	165.674	186.803	200.837	93.1398	43.9804	50.222	30.2124	78.4035	60.2393	47.223	64.3593	59.4995	52.6195	47.9677	52.1162	76.0202	77.8242	95.0564
GRMZM2G008305	2.06525	2.41968	1.79225	2.86308	2.77034	2.33231	3.36488	3.00881	2.76176	2.26507	4.17264	2.45476	1.81701	2.3506	1.56524	2.26158	1.8998	0.852808	0.387074	1.48849	0.258412	1.99619	1.31059	1.66801	0.154043	0.918072	0.149695
GRMZM2G008309	22.7992	30.8029	17.564	13.0066	20.4313	28.7374	5.60813	9.07067	7.2617	3.78591	7.00039	4.6074	25.5471	19.5737	23.3892	31.4302	27.2184	21.1264	22.1922	18.0036	15.5047	30.6215	30.0562	25.2055	24.6469	23.1637	20.6579
GRMZM2G008326	3.64135	2.4965	3.31566	2.86308	3.28978	3.37352	4.18961	3.67252	4.46131	4.07713	4.62094	4.34304	3.34329	2.61422	2.32551	2.6675	2.37476	3.02359	2.38696	2.48081	2.77793	1.71672	1.39796	1.59388	2.07958	2.54235	2.32027
GRMZM2G008327	58.3975	56.1904	58.8754	67.5277	59.4325	57.2666	36.156	51.4152	44.8062	42.3245	43.1058	34.631	64.2494	48.0884	50.5798	52.3063	56.2269	59.1926	63.6737	65.8478	61.6314	65.7145	61.3357	66.7205	67.0857	70.8328	65.1174
GRMZM2G008353	1.68481	1.03701	1.79225	5.11264	1.81804	1.3744	1.68244	1.46016	0.869086	1.94149	1.24145	1.54839	4.76056	0.878729	0.223606	1.85566	3.03238	0.852808	1.61281	1.41761	0.775237	1.15779	0.698982	1.63095	1.92554	0.77683	0.59878
GRMZM2G008356	161.633	141.878	169.278	120.536	144.101	115.866	151.815	156.945	129.243	201.235	155.664	183.994	108.076	166.893	153.796	132.331	142.01	89.4286	82.3177	83.2843	100.522	125.121	137.962	143.078	93.8892	95.6913	102.092
GRMZM2G008359	1.30437	1.03701	0.985737	1.10433	1.08216	1.45769	1.41853	1.81413	1.7768	1.26197	1.03454	1.24626	0.654122	1.03251	1.02859	1.33375	1.09604	1.31798	1.22573	1.13408	2.0673	1.55703	1.39796	1.18614	0.924258	1.12993	1.34726
GRMZM2G008369	9.511	7.79675	11.9185	7.97572	7.70501	6.4555	9.43486	10.1326	9.40544	8.83378	9.55225	10.3855	5.01494	9.05091	10.107	7.5386	10.1201	8.06291	9.09624	9.00179	9.10904	10.46	10.0479	8.67367	9.47364	9.95755	8.53262
GRMZM2G008374	0.353266	0.691338	0.448062	0.204506	0.562726	1.2078	0	0.221236	0.115878	0	0.0689693	0.0377655	0.654122	0.571174	1.29692	0.869838	0.840298	1.16292	1.16122	0.850563	0.646031	0.998093	0.611609	1.11201	0.462129	0.141242	0.523933
GRMZM2G008406	2.03807	1.22904	1.25457	0.858923	1.16874	1.45769	1.05565	0.530966	0.63733	0.517731	0.241393	0.113297	4.6152	1.05447	1.02859	1.91364	2.08248	4.22528	3.09659	4.89074	3.23016	2.15588	2.09695	1.77921	3.08086	3.53104	3.89207
GRMZM2G008410	172.801	189.849	183.885	132.683	173.103	191.708	113.086	117.299	120.552	106.005	114.455	104.082	188.387	154.151	169.673	191.422	195.205	175.213	189.602	169.687	166.999	220.259	237.829	226.924	218.125	202.541	191.235
GRMZM2G008425	3.28809	2.95739	4.65985	4.25372	3.11663	3.62341	7.71943	4.07074	6.95269	5.46853	5.58652	5.36271	3.92473	5.29434	5.23239	3.94327	3.54387	5.07808	4.38684	4.6781	5.94349	2.39542	3.66966	3.11363	3.31192	2.89546	4.79024
GRMZM2G008444	50.3268	48.3936	55.739	39.715	43.806	51.061	33.5168	37.3004	38.2591	17.797	28.7947	19.6381	47.6419	69.9029	63.3253	57.1774	55.4962	47.9511	40.8363	45.7178	44.1885	48.5073	48.5793	54.3772	42.2078	47.2454	48.8006
GRMZM2G008456	43.6419	50.8517	44.627	52.7624	47.6585	39.7742	77.7551	60.7071	62.0141	99.7279	98.5227	118.093	36.4128	34.4462	38.192	38.7948	34.5618	38.2601	33.4819	34.8731	34.8211	44.2754	47.8803	41.1073	41.2835	40.0421	42.0643
GRMZM2G008464	0	0.0384076	0	0	0	0	0	0.0884943	0	0.0323582	0	0.0377655	0	0.0219682	0	0	0	1.12416	7.67697	4.18194	4.84523	0	0.0873728	0	0	0	0.0748475
GRMZM2G008482	3.15222	2.38127	2.24031	3.96741	2.51062	2.70715	0.923693	1.37166	1.17809	1.16489	0.448301	0.490952	2.36211	2.3506	1.38636	2.55153	1.71713	4.57415	3.80623	5.81218	5.10365	2.63497	1.57271	2.18695	3.31192	3.95477	2.84421
GRMZM2G008490	71.0879	64.3328	67.6574	56.1981	56.489	60.5568	53.1783	51.0612	57.3597	43.8453	52.1063	38.4076	62.287	66.8932	71.1515	54.4519	64.1184	78.5746	76.189	87.1827	79.1388	71.9825	66.6654	73.615	68.087	77.8949	90.341
GRMZM2G008497	57.5008	85.6106	56.6351	50.2266	70.384	90.5853	62.4812	54.601	57.7266	45.9162	59.3481	47.4335	67.52	56.2167	76.2051	81.6488	77.7824	67.7207	73.286	52.9476	58.7242	109.95	103.974	98.1904	93.273	85.2394	87.6465
GRMZM2G008501	21.6036	25.5411	24.9123	18.0374	21.1671	24.6559	21.9047	19.7342	21.2636	21.5182	23.3806	20.7333	27.1461	26.296	30.8577	33.2858	29.8123	32.9494	35.7398	27.1471	26.6811	30.7413	31.6289	27.0218	31.6558	34.6749	30.2384
GRMZM2G008513	82.5283	78.9661	90.5086	77.4667	81.6385	76.9663	70.9264	78.5387	76.5568	84.649	90.3153	86.7475	58.9437	60.171	63.862	71.5587	70.1466	73.2252	71.9312	80.0238	73.2599	85.1972	90.8677	88.59	82.1819	86.1575	89.2931
GRMZM2G008528	0.815228	1.34427	0.35845	0.613517	0.649299	1.04121	0.395868	0.442472	0.328321	0.873671	0.655209	1.39733	1.05386	1.05447	0.983868	0.927828	0.876833	1.08539	0.645123	1.0632	0.775237	0.918246	0.611609	1.07494	1.46341	1.12993	0.89817
GRMZM2G008539	1.27719	0.729745	1.61302	4.54002	3.67936	1.16616	10.5565	12.2565	9.193	17.7646	19.07	23.3391	0.363401	0.285587	0.0894425	0.347935	0.438416	0.038764	0	0	0.0646031	0.159695	0.349491	0.296536	0.0770215	0.0706209	0.149695
GRMZM2G008556	103.751	120.677	112.464	72.7222	101.983	111.784	78.6788	82.698	78.5847	80.6689	76.2111	81.9512	100.408	112.082	118.288	125.025	117.203	98.6156	98.6393	93.2075	98.5844	128.754	145.65	130.624	111.065	116.454	117.66
GRMZM2G008558	16.7122	17.9748	15.7718	11.2887	16.622	19.4498	10.3586	11.4158	8.71017	7.99247	8.44874	8.83714	19.2239	19.9032	20.3035	19.6004	22.9803	14.1876	12.6444	14.5305	13.4374	22.8763	21.0568	22.129	22.6443	17.8671	22.2297
GRMZM2G008578	0.815228	0.460892	0.627287	0.654418	0.519439	0.249891	1.31956	1.06193	0.83046	1.58555	1.10351	1.32179	0.327061	0.571174	0.760262	0.231957	0.584555	0.814044	0.451586	0.708803	0.775237	0.279466	0.611609	0.222402	0.462129	0.423725	0.29939
GRMZM2G008593	0.923926	1.38268	0.985737	1.71785	1.68818	1.41605	1.15462	0.752202	1.64161	0.258865	0.862117	0.604249	1.78067	0.790856	0.983868	1.6237	0.986437	2.24831	2.06439	1.55937	1.29206	1.03802	0.611609	0.815473	2.31064	1.90676	0.973018
GRMZM2G008607	20.6525	18.5125	23.8369	28.6308	23.721	15.4932	22.1686	25.3979	23.5619	25.66	30.8293	28.9284	17.3706	16.5421	14.8475	16.411	15.0888	11.5517	14.6443	12.2623	15.5047	17.4866	18.6104	17.1991	12.4775	12.3587	9.20625
GRMZM2G008611	2.09242	2.68854	3.22605	3.31299	2.9002	3.04033	2.24325	2.61058	2.97421	2.3945	2.34496	2.94571	1.78067	2.70209	2.32551	2.49354	2.19208	4.10898	5.16099	3.89841	5.42666	3.07413	3.32017	2.40935	3.2349	4.3785	3.89207
GRMZM2G008623	63.2346	73.0513	56.6351	47.3226	62.1595	71.2188	38.5642	34.8225	32.3686	42.3892	36.3813	39.4272	80.4207	60.0172	57.9588	73.9943	80.3033	55.0061	64.7059	55.4284	46.7081	79.3684	80.7324	74.9494	72.5542	68.2198	58.7553
GRMZM2G008638	10.7882	9.37147	10.0366	11.2069	11.3844	9.32925	15.3399	17.1237	15.856	16.9557	14.5525	18.6939	14.3907	16.5421	13.7742	10.2641	13.7005	10.6601	10.58	12.6167	13.6313	9.86116	9.87312	10.7494	10.4749	10.1694	13.0983
GRMZM2G008642	10.9241	12.7897	13.8003	39.4287	26.3182	12.203	26.0943	38.0526	42.8556	15.5966	23.3461	14.5775	8.79431	7.20558	10.0623	8.40844	9.27981	3.95393	3.80623	3.26049	4.07	6.70719	6.37821	6.04192	4.46725	3.67229	4.26631
GRMZM2G008647	17.31	17.0146	18.9082	18.4055	17.0982	17.0342	21.3109	20.7962	18.5598	23.492	20.3804	24.0567	23.8755	18.8707	17.173	19.4844	20.6786	19.2269	20.6439	18.0745	20.1562	16.4486	17.3872	17.2361	13.9409	14.1242	15.5683
GRMZM2G008649	29.1852	26.5781	30.0202	49.3267	31.8589	28.7791	39.9827	41.8136	34.6669	43.3276	35.0019	41.6176	32.8878	25.8566	23.7023	28.1828	23.3822	31.0887	33.9335	35.1566	34.6273	26.3097	27.0856	26.2805	28.575	28.3896	26.8703
GRMZM2G008657	9.48382	15.3631	7.52745	4.82633	8.91704	17.409	1.88037	2.69908	2.41413	0.517731	0.793147	0.415421	19.333	12.0166	18.5593	18.3826	17.0252	17.0562	16.8377	14.1052	13.5667	17.8459	15.7271	15.9759	18.7932	16.6665	19.6101
GRMZM2G008663	21.6851	17.7827	23.9265	24.5816	25.7122	14.0355	20.7501	20.7519	28.6412	28.2163	30.0361	31.6475	8.46725	21.3311	23.7023	19.6583	18.7788	27.5612	31.1595	37.283	35.5963	18.7242	21.1442	17.4956	25.4941	26.9772	29.7145
GRMZM2G008665	3.09787	2.9958	2.24031	2.57677	3.03006	3.83165	1.35255	2.21236	1.68023	1.3914	1.00006	1.28403	3.48865	3.18539	2.728	3.18941	3.36119	2.79101	3.09659	2.05553	2.26111	3.79275	2.62118	2.74296	3.31192	2.40111	1.72149
GRMZM2G008687	36.7125	30.0348	36.0242	60.9836	46.2734	29.9036	59.9081	61.946	72.0762	88.4672	86.9013	103.629	40.4466	28.9541	20.1693	19.4844	37.1193	24.0337	24.9018	32.8884	27.7147	25.631	25.9497	27.9114	27.2656	27.9659	28.5169
GRMZM2G008691	14.5654	11.0998	12.0081	26.6675	16.5355	16.4928	11.7441	18.6723	14.7165	6.95701	10.6213	8.0063	15.5172	9.29256	5.59016	12.2937	12.8967	12.8696	9.16075	14.2469	10.7887	5.62925	4.89288	6.15312	6.23874	6.92085	4.79024
GRMZM2G008710	7.55445	7.10541	9.58853	19.9188	12.4232	8.53793	17.2862	20.2652	19.062	17.8941	22.7944	19.7514	6.46854	8.985	8.58648	6.14686	6.64932	11.8618	10.3865	12.3332	12.7914	6.74711	8.56253	7.26513	10.4749	12.9942	11.8259
GRMZM2G008714	305.031	311.256	218.296	333.467	290.237	180.421	179.592	241.103	229.11	270.061	236.875	288.793	431.212	128.734	215.914	180.694	741.508	74.6207	73.2215	66.2022	68.2209	328.612	380.945	293.57	73.7866	75.5644	83.0808
GRMZM2G008715	5.19029	4.0328	4.21179	2.98578	4.15551	3.83165	5.24526	4.60171	4.61581	7.7336	6.13827	6.57121	6.32318	4.87695	4.24852	5.16104	4.56684	6.12471	5.54806	5.88306	5.23285	4.23192	3.32017	4.63337	5.77661	5.72029	4.34116
GRMZM2G008726	4.42941	4.22484	3.76372	2.08596	3.11663	3.70671	1.78141	3.05305	2.00855	3.46232	1.86217	3.47443	2.83453	2.3506	2.37023	3.07343	3.4708	2.55842	2.06439	1.55937	1.35667	4.8707	4.71813	4.96697	3.46597	3.0367	1.94604
GRMZM2G008728	28.7504	31.5327	26.1668	22.4956	29.1319	28.3209	22.8284	23.4068	22.3645	19.9003	22.3805	18.4296	26.5283	24.89	29.3372	30.3284	27.5837	21.2039	25.6114	23.674	21.0606	32.8972	28.833	30.6173	24.4158	22.3868	20.134
GRMZM2G008730	0.135871	0.192038	0.268837	1.22703	0.822445	0.249891	0.296901	1.28317	1.23603	0.420656	0.172423	0.302124	0.0726803	0.219682	0.268328	0.115978	0.146139	0.19382	0.645123	0.850563	0.452222	0.359314	0.611609	0.296536	0.847236	1.41242	1.27241
GRMZM2G008740	0.38044	0.844968	0.268837	2.00415	1.08216	1.58264	1.97934	1.94688	2.87764	1.7797	2.34496	2.37923	0.218041	0	0.0894425	0.289946	0.146139	0.271348	0.258049	0.496162	0.323016	0.0798475	0.0873728	0.259469	0.231064	0.564967	0.29939
GRMZM2G008748	230.574	347.282	223.673	150.025	256.257	387.747	122.026	110.574	120.475	66.399	76.0042	62.7663	299.406	208.764	293.416	352.053	297.429	240.686	300.176	198.11	169.131	410.695	429.262	378.565	376.096	322.243	285.319
GRMZM2G008751	4.8642	3.14943	4.21179	6.99409	3.28978	4.49803	10.6555	6.72557	8.34323	5.14495	6.72451	6.30685	4.10644	5.6678	5.27711	6.37882	4.67644	4.22528	4.32233	4.74898	4.52222	2.19581	1.66008	2.11282	1.23234	1.6949	1.4221
GRMZM2G008764	13.8589	18.5125	10.5743	7.3622	12.7695	19.1166	2.21026	4.73445	3.7081	1.52083	2.41393	1.96381	16.9345	19.5957	17.6649	20.4702	22.1035	15.5444	16.3216	14.5305	11.887	20.1615	19.7462	19.905	20.0256	17.8671	20.9573
GRMZM2G008765	100.056	95.9807	90.9567	106.425	98.7367	94.8751	79.6355	93.8482	82.6791	74.262	82.5218	78.3635	87.1436	78.3167	80.3641	88.2016	93.6384	71.4033	71.8022	84.631	86.8912	102.844	98.2944	102.675	79.7172	86.6518	80.0869
GRMZM2G008773	10.0273	10.2548	10.3054	3.27209	5.75712	11.0785	1.38554	1.81413	1.29397	0.258865	0.655209	0.302124	16.0623	15.202	11.8511	13.3375	12.5314	8.56684	9.99941	8.86003	7.36475	11.7376	11.9701	14.1966	15.3273	15.2541	11.2271
GRMZM2G008792	0.38044	2.11242	0.179225	0.0818022	1.25531	1.45769	0.131956	0.0884943	0.0772521	0.0323582	0	0.113297	1.0902	0.527237	1.16275	1.15978	1.57099	0.348876	0.322562	0.354401	0.0646031	9.78131	5.24237	5.15231	1.15532	1.62428	1.72149
GRMZM2G008834	0.733706	0.422484	0.896125	0.409011	0.606012	0.916265	0.131956	0.442472	0.270382	0.0970745	0.0689693	0.0755311	0.545102	0.878729	1.74413	1.6237	0.730694	1.20168	1.29025	1.70113	1.48587	1.35741	1.04847	0.815473	0.154043	0.77683	0.59878
GRMZM2G008859	12.0382	15.8624	10.4847	10.5525	13.2457	16.6177	7.8184	8.31847	7.7059	6.40692	6.82796	6.15578	11.8832	11.6871	13.2822	14.5553	13.116	14.0326	17.1603	12.7584	12.2746	16.3288	14.4165	16.1983	20.0256	16.0309	14.5204
GRMZM2G008862	52.3377	58.034	59.0546	51.9035	52.117	51.9356	48.032	52.6099	54.0572	48.9579	47.5888	49.5484	46.4427	60.3906	59.7923	59.6129	55.825	51.4011	52.7711	55.9245	56.8507	58.5681	65.5296	61.1234	50.5261	56.1436	52.4681
GRMZM2G008864	2.30981	2.03561	1.34419	2.04506	1.51503	2.12407	1.84739	1.54865	0.849773	1.87677	1.75872	1.58615	1.12654	1.16432	1.02859	1.56571	1.82674	1.66685	1.22573	1.63025	1.61508	1.87642	2.09695	2.52055	1.54043	2.18925	1.79634
GRMZM2G008892	1.7935	2.07401	1.97147	2.98578	2.2509	2.20737	1.94635	1.46016	2.29825	1.26197	1.68975	1.17073	1.70799	1.25219	1.2522	1.27576	0.913368	2.05449	1.74183	2.33905	1.35667	1.6768	0.873728	1.40854	3.38894	1.48304	2.76936
GRMZM2G008898	10.2447	13.1354	8.69241	7.85301	11.6441	13.4524	6.43286	7.7875	8.34323	5.24202	5.89688	4.45633	13.7366	10.2592	11.9406	13.6275	11.1796	18.2191	16.9667	15.9481	16.603	17.6064	14.5913	15.0492	22.0281	21.1156	20.8076
GRMZM2G008919	133.942	126.515	125.278	122.253	111.117	128.527	122.257	123.184	122.425	151.825	135.835	155.141	136.857	127.745	138.01	125.837	138.576	176.531	146.378	155.015	153.949	131.788	135.952	131.402	149.499	158.05	180.457
GRMZM2G008935	1.92937	2.41968	1.79225	0.654418	1.16874	1.62429	3.49684	0.840696	1.00428	7.57181	3.93125	6.00472	1.23556	0.681015	0.670819	1.44973	1.31525	0.542696	0.903172	0.425282	0.193809	0.399237	0.262118	0.556004	0.231064	0.423725	0.523933
GRMZM2G008972	1.11415	0.768153	0.985737	0.490813	0.995591	1.45769	1.94635	1.5044	0.869086	4.82137	4.58646	5.55154	0.981184	1.49384	1.29692	1.44973	1.27871	0.348876	0.387074	0.425282	0.323016	0.63878	1.13585	1.07494	0.462129	0.635588	0.374238
GRMZM2G009009	2.09242	1.53631	0.806512	2.98578	1.90461	1.95748	3.13396	2.83182	4.13299	1.29433	2.31047	1.85051	1.05386	0.702983	1.29692	1.1018	0.803763	0.9691	1.09671	1.20496	0.775237	1.87642	0.873728	1.48268	0.924258	1.83614	2.39512
GRMZM2G009014	10.3262	10.4085	9.58853	12.6384	11.2545	11.1201	17.946	14.5131	14.6779	24.9158	17.932	23.4524	12.61	11.8628	11.4039	11.018	9.71823	10.8539	11.0961	11.5535	11.2409	10.1806	9.34889	9.60034	11.7073	9.18072	9.95472
GRMZM2G009019	11.1958	16.4769	12.6354	7.73031	11.9471	13.9522	8.57715	8.36272	9.48269	7.24823	5.68997	5.85366	17.5523	14.3233	18.604	14.9032	13.8832	25.623	27.8048	23.674	22.6111	17.287	15.2029	14.9009	27.4196	29.3077	30.9869
GRMZM2G009021	21.3862	18.2052	18.1913	20.9005	21.6866	16.1596	17.4512	17.8759	17.3045	20.5474	15.9664	17.4099	22.8943	21.1774	17.0388	19.6583	22.4323	20.4286	20.5794	20.4135	20.35	17.2071	17.6493	19.349	19.3324	20.4801	17.2898
GRMZM2G009025	6.60335	6.56771	4.74946	7.2395	5.23768	8.03814	3.36488	4.51321	3.97848	1.65027	1.31042	1.39733	5.19664	5.73371	4.96406	8.98833	5.62634	8.02415	6.64477	10.8447	9.81967	6.58742	4.19389	6.85739	4.77533	5.79091	7.5596
GRMZM2G009030	42.6364	50.122	41.3113	18.7736	35.2353	46.3547	28.6675	17.8759	19.68	20.0297	19.8976	19.2982	39.4654	35.3029	42.2616	45.2896	44.2435	35.973	38.7719	28.423	26.6811	52.34	54.4332	50.3369	40.6673	36.6522	38.3968
GRMZM2G009048	1.68481	2.38127	0.806512	1.02253	1.42846	1.2911	0.164945	0.707955	0.289695	0.35594	0.206908	0.264359	1.85335	1.77943	1.02859	1.21777	1.93634	4.61292	5.87062	5.45778	6.07269	6.74711	2.44644	2.74296	5.23746	7.27395	3.59268
GRMZM2G009060	7.20118	4.91618	8.33396	8.01662	7.22886	6.12232	11.4472	9.11492	11.9934	16.0173	12.1386	15.4461	5.77808	8.08431	6.57403	5.27702	4.85912	8.1792	8.3866	9.00179	8.13999	5.15016	5.41711	5.48591	7.47108	6.99147	9.35594
GRMZM2G009070	23.4514	33.2226	23.0304	19.6325	26.0585	33.7769	23.7851	20.9289	19.1778	19.2855	21.5529	20.8843	23.1123	22.6932	32.8701	32.8799	28.6797	30.3134	33.6109	30.6203	27.5209	42.4789	37.5703	38.9203	51.1423	42.8669	41.1661
GRMZM2G009080	0.625008	0.230446	0.448062	0.613517	0.173146	0	0.032989	1.06193	0.212443	3.49468	1.03454	3.05901	0.327061	0.0219682	0	0	0.255743	0	0	0	0	0	0.0873728	0.111201	0	0	0
GRMZM2G009091	37.8538	46.0508	43.462	46.2592	45.7539	48.5204	59.4462	53.4948	51.5465	34.1702	40.485	34.3666	49.4953	43.7387	52.1897	52.7702	46.5817	39.3455	39.4815	34.944	33.6582	57.4902	55.9186	53.5618	44.6725	45.6211	43.8607
GRMZM2G009103	4.34789	1.88197	3.04682	1.92235	2.12104	1.3744	8.84106	10.9291	4.3068	24.754	8.93153	27.6066	2.28943	1.64762	0.313049	0.231957	0.840298	0.852808	0.387074	0.779683	0.904444	0.359314	0.611609	0.593071	0.693193	1.27118	1.49695
GRMZM2G009117	0.135871	0.268854	0.179225	0.245407	0.216433	0.208242	0.197934	0.398225	0.0965651	0.970745	0.310362	0.981904	0.581442	0.197714	0.0447213	0.405925	0.0365347	0.503932	0.387074	1.0632	0.387619	0.199619	0.349491	0.185335	1.0783	1.05931	0.374238
GRMZM2G009136	33.1798	32.032	33.067	48.9586	40.2998	28.7791	37.3106	56.6806	45.9843	56.9504	55.7272	58.6877	34.8865	38.3345	34.0776	34.1557	32.8082	42.1365	43.0297	47.4898	43.8009	34.6937	33.9006	34.9171	40.8214	41.3132	37.2741
GRMZM2G009144	0.978274	0.0384076	1.52341	10.1435	6.10341	1.2911	15.109	14.3361	10.6415	43.9424	35.5537	41.8442	0.145361	0.0878729	0	0	0.0365347	0.620224	0.580611	0.141761	0.323016	0.0399237	0.0873728	0	0.308086	0.706209	0.449085
GRMZM2G009163	11.1415	15.6319	10.6639	9.61176	11.1679	12.078	17.913	15.3095	14.7358	18.9295	14.7939	18.3163	13.4822	11.8189	13.5505	14.6713	11.6546	9.65224	8.96721	8.78915	9.88428	14.4923	11.5332	10.4529	11.7073	10.24	11.6762
GRMZM2G009188	22.9351	25.4259	20.9693	21.6367	21.6866	32.8606	20.7501	19.1148	18.9074	12.1343	11.0696	10.6121	21.5497	26.7793	32.6913	23.9496	24.4417	47.3308	36.772	44.1584	46.5788	26.5094	19.6589	27.2813	50.295	48.799	60.851
GRMZM2G009196	11.1143	13.8652	9.49892	6.70778	8.91704	13.6607	6.16895	4.64595	5.50421	3.75355	3.89677	2.68135	14.4997	9.68799	12.2089	15.8311	13.5909	13.8	15.0959	12.6876	10.7241	16.9676	15.2902	16.3465	18.9473	16.8784	15.7928
GRMZM2G009208	4.78267	5.06981	5.19752	5.23534	5.02124	5.12276	3.43086	3.05305	3.97848	4.14185	2.96568	3.62549	4.6152	5.03072	5.09823	4.46517	5.80902	4.65168	5.80611	4.53634	4.26381	5.90871	4.98025	5.30058	5.62257	5.0847	5.38902
[truncated: 21,623 more rows]
