# Supplementary material for: The regulatory landscape of a core maize domestication module controlling bud dormancy and growth repression
Source: Nat Commun. 2019 Aug 23;10:3810. doi: 10.1038/s41467-019-11774-w (PMC6707278; doi:10.1038/s41467-019-11774-w)
Supplement: Supplementary file 4 — Supplementary Data 2 [file 41467_2019_11774_MOESM4_ESM.xlsx]

## Sheet: sheet1
Supplementary Data 2. Genes expressed in tiller buds across B73 developmental series, gt1 and tb1
aSamples are tiller buds from B73 developmental series, gt1 and tb1, and show individual normalized CPM (count-per-million) value based on edgeR output. B8, B10, B12 and B14 represent B73 tiller buds at 8, 10, 12 and 14 DAP, respectively; similarly tb8, tb12, gt8, and gt12 stand for tb1 and gt1 tiller buds at 8 and 12 DAP, respectively. The expression of a given gene in a sample was calculated by…
	aSamples
GeneID	B8	B10	B12	B14	gt8	gt12	tb8	tb12
AC148152.3_FG005	32.7022	191.453	383.112	574.909	1.78193	6.99458	0.58588	1.55101
AC148152.3_FG008	5.09545	7.97207	6.77986	2.59916	4.55554	13.7247	0.897122	3.15168
AC148167.6_FG001	69.7752	69.0622	68.657	64.1196	75.1665	79.3547	70.5686	61.7197
AC149475.2_FG002	86.6501	75.2732	36.4285	22.5253	98.0323	93.5658	96.8733	90.9797
AC149475.2_FG003	124.408	109.916	70.683	59.2584	128.514	115.492	138.942	138.997
AC149475.2_FG005	110.873	110.994	100.825	91.5242	122.779	71.6046	121.811	78.3055
AC149475.2_FG007	17.4381	14.6534	8.89548	6.26451	13.3859	8.69061	18.7185	14.2723
AC149810.2_FG008	2.62447	4.38253	5.06101	4.15871	2.40453	5.52409	0.905244	2.67371
AC149818.2_FG001	9.885	14.3894	19.0943	13.3279	8.12775	5.63337	4.262	2.92024
AC149818.2_FG004	80.9945	88.9842	50.7924	34.1197	113.968	85.2763	89.9851	92.0486
AC149818.2_FG005	1.40413	1.31264	1.38139	1.09713	1.96999	1.97921	1.77996	1.35751
AC149818.2_FG006	20.7721	20.7371	19.7201	24.0154	23.1277	28.0711	18.6812	22.4928
AC149818.2_FG007	3.27757	3.05017	3.33565	3.48351	3.91445	3.54649	2.71929	3.1068
AC149818.2_FG008	8.62375	9.75043	12.0652	8.12645	10.1296	8.3221	8.40079	7.87865
AC149828.2_FG002	103.11	80.9789	42.5144	38.1479	101.052	85.8163	119.903	100.975
AC149829.2_FG002	76.5625	182.836	192.123	221.083	113.079	0.708266	69.9582	0.296923
AC149829.2_FG003	100.915	93.321	61.7066	44.6652	73.4725	72.1336	104.551	90.6234
AC149829.2_FG006	103.073	135.45	208.633	291.496	71.1263	60.5274	64.6294	58.7388
AC150739.3_FG001	13.8387	12.3866	12.9989	12.9431	15.2019	11.6792	16.3287	15.7864
AC152495.1_FG002	3.4736	6.0291	8.99743	17.4016	4.23686	7.20062	4.80508	8.70391
AC152495.1_FG003	2.20043	3.29244	4.36256	3.7274	1.8018	2.30635	2.04377	1.61902
AC152495.1_FG010	4.40793	5.57922	8.47059	8.04689	4.67628	4.56097	3.39859	4.19362
AC152495.1_FG012	6.31183	5.97082	7.12399	6.20426	5.14334	6.86391	5.80984	7.39867
AC152495.1_FG017	1.51688	2.05925	3.80537	4.92818	2.05581	0.482047	1.67796	0.590721
AC155376.2_FG004	33.5039	40.5286	55.5787	46.2025	30.6591	13.9739	24.3561	12.7386
AC155376.2_FG005	15.1446	12.406	16.8812	15.8087	12.0693	10.4011	8.68665	7.50251
AC155377.1_FG001	90.9123	77.8096	69.1342	70.1113	85.1689	91.2225	95.8813	96.5177
AC155377.1_FG002	18.7304	19.017	15.1612	14.1703	20.6839	17.9042	21.2633	19.7603
AC155390.2_FG002	6.06407	5.7698	5.57749	5.14295	6.07969	5.95051	4.94395	6.02628
AC155434.2_FG004	250.771	249.194	242.887	212.733	228.62	228.182	253.35	204.56
AC155496.2_FG009	91.345	81.6707	60.7794	52.2008	94.6601	83.7065	105.89	99.7614
AC155622.2_FG001	74.6083	66.1996	54.8574	74.4484	66.1729	75.6666	82.6488	88.0689
AC155622.2_FG004	33.674	30.1509	19.1629	31.1694	25.2127	37.9571	38.0936	45.3721
AC155624.2_FG006	24.7809	28.901	34.5359	41.2903	23.968	21.2047	19.751	20.4286
AC155624.2_FG011	6.84373	8.26274	8.93991	10.0212	5.70305	5.76493	5.56757	5.59817
AC159612.1_FG007	13.9446	17.4826	10.5585	4.79591	17.8355	9.57595	17.1916	9.59015
AC165178.2_FG004	5.76334	4.91317	5.42796	5.12011	4.66971	5.79771	2.57507	3.59361
AC166636.1_FG007	6.21233	4.30932	4.51456	2.30324	10.4875	12.9015	7.88003	11.079
AC166636.1_FG008	0.343821	0.167835	1.32846	3.99165	0.37146	0.512371	0.222058	0.246764
AC166636.1_FG009	0.329252	0.404669	1.21279	1.53363	0.381013	0.0705176	0.267745	0.148151
AC177838.2_FG015	8.2906	8.41097	12.08	11.819	10.2412	10.1883	7.77987	6.42337
AC177850.2_FG005	5.43667	5.10898	3.81611	3.28328	4.33214	2.87771	7.92723	5.76057
AC177897.2_FG002	3.08689	4.64426	14.3933	22.4889	2.27088	1.31105	2.50609	1.50968
AC177899.2_FG009	2.45994	2.59915	2.02726	1.71403	2.45763	2.15101	2.95773	2.30223
AC177908.3_FG002	21.1231	23.136	26.3603	45.9091	15.5091	15.54	20.6079	21.7773
AC177936.6_FG008	30.1804	29.1778	29.227	25.5125	35.4758	26.6581	31.5296	26.6424
AC177941.3_FG001	0.673741	0.656965	0.518691	0.316216	0.502315	1.35547	0.891499	1.85106
AC182482.3_FG003	0.603548	0.321767	0.233538	0.26671	0.643072	1.41486	1.55856	1.00948
AC182617.3_FG001	40.2196	38.1274	24.0262	22.1967	37.1037	37.3155	48.4543	40.5705
AC182838.3_FG006	4.6617	6.71495	8.69954	9.95406	4.58733	6.32895	3.08653	3.73269
AC183315.4_FG006	2.23387	2.88124	3.68104	5.74876	2.46939	3.08116	1.94667	2.94276
AC183412.5_FG005	0.205727	0.237017	0.347446	0.642534	0.267098	1.52732	0.240669	1.85262
AC183932.3_FG007	22.9982	32.5282	40.8219	31.3993	26.1871	29.376	21.9181	27.6251
AC183950.2_FG004	0.545959	0.614477	0.757408	1.38087	0.615122	0.674926	0.500015	1.06112
AC183950.2_FG005	3.55026	3.08518	3.98823	4.00227	3.37807	3.43766	3.78145	3.60219
AC184130.4_FG012	4.79057	5.35218	3.62232	2.25425	6.40466	5.75159	5.46305	5.34218
AC184169.3_FG001	17.2179	17.743	14.1808	16.7125	12.8288	16.2573	16.1708	15.9267
AC184831.3_FG003	2.20833	2.38899	3.96538	2.32646	1.78845	1.97325	1.71424	1.6091
AC185226.4_FG001	82.2064	82.1873	65.7203	65.5082	67.207	70.7437	107.061	88.2241
AC185254.4_FG002	0.72408	0.912188	0.60987	0.313328	0.957687	1.07541	0.618295	0.617329
AC185300.4_FG002	8.35128	8.50623	16.9482	22.3711	5.4	4.91131	4.42667	4.43714
AC185415.3_FG005	14.9711	13.27	16.6853	21.4101	14.266	13.9936	13.0811	13.6153
AC185466.3_FG001	3.22811	3.07149	3.12378	2.91929	2.95808	3.66202	3.62946	3.72302
AC185471.3_FG005	2.24802	2.51348	2.36487	1.10556	2.10324	1.74448	1.57236	1.35818
AC185475.3_FG001	0.924747	0.896851	0.676369	0.565479	0.900817	1.43269	1.24976	1.42809
AC185588.2_FG002	0.95423	0.938021	0.877291	0.718346	0.873082	0.893753	1.47996	1.05875
AC185593.3_FG003	0.715133	0.60057	0.917723	0.763607	0.0778865	0.100672	0.15638	0.246764
AC186164.3_FG001	2.67628	3.11944	4.29126	4.74619	2.16672	2.22854	2.64925	2.86529
AC186231.4_FG002	1.30673	1.27922	2.25532	13.133	1.94333	12.9273	0.569108	5.79053
AC186284.3_FG007	0.565053	0.781759	0.949898	0.946106	0.545666	1.66858	0.76708	1.68104
AC186512.3_FG007	1.7819	2.0546	2.56252	4.11108	1.46464	1.72779	0.787304	0.789819
AC186606.4_FG003	0.160336	0.529457	1.65657	2.54747	0.085496	0.226372	0.0625303	0.271712
AC186669.3_FG002	0.314213	0.489339	0.494312	1.12051	0.23634	1.10756	0.358131	0.888698
AC187080.3_FG006	0.218192	0.44655	0.522192	0.513127	0.353062	1.07548	0.371854	1.21222
AC187080.3_FG007	0.542491	0.587276	0.861537	0.500699	0.660228	1.31114	0.594174	0.912674
AC187090.3_FG011	5.35624	5.80053	4.81367	1.76148	5.93455	3.8335	6.83827	6.44079
AC187098.4_FG011	24.2745	23.3031	26.8961	22.3956	26.4618	25.7699	23.8873	25.218
AC187157.4_FG001	0.193268	0.306472	0.962152	0.486625	0.147555	0.113673	0.252574	0.0246697
AC187157.4_FG002	38.3037	35.2271	23.2235	16.6314	40.0917	24.3805	48.6028	31.5806
AC187157.4_FG005	5.05556	4.43351	4.13879	4.19244	3.14717	5.05826	5.70477	5.67851
AC187207.3_FG006	0.531578	0.518126	0.559428	0.500387	0.307852	1.08759	0.397306	0.938562
AC187262.4_FG007	4.09856	12.0774	0.36337	0.420414	85.264	79.922	16.7087	23.4952
AC187263.4_FG001	2.87878	3.26475	4.65678	4.08971	2.81806	3.45894	2.35772	3.31114
AC187551.3_FG002	10.7239	9.54749	9.90725	10.0533	10.5915	9.53328	12.3397	10.3349
AC187567.4_FG004	0.502593	0.544993	0.779765	0.591146	0.533766	0.794813	0.425896	1.2622
AC187843.3_FG006	0.1717	0.209847	0.22726	1.04386	0.216202	0.556149	0.38837	1.26184
AC187891.3_FG006	20.2018	13.3241	4.8451	2.55015	19.3767	38.3828	34.1138	41.5624
AC188023.3_FG005	25.7858	28.3176	14.7173	8.69364	25.501	27.3815	26.0957	25.7942
AC188296.3_FG004	0.586407	1.05926	0.903849	0.79688	0.45248	0.576694	0.775901	0.320941
AC188721.3_FG001	0.843887	1.80172	1.51847	0.849737	1.1675	0.663648	0.889945	0.395173
AC188752.3_FG008	0.832985	1.32879	1.18668	0.999425	0.515853	2.48945	0.765981	1.68025
AC188831.3_FG005	1.89682	1.90441	1.3228	1.51318	1.96332	1.48297	1.55749	1.74631
AC188838.3_FG005	11.5511	14.0061	17.5963	16.9216	11.0914	7.58783	13.1244	11.0217
AC189750.4_FG004	16.4773	13.9514	10.1571	6.17488	16.5377	13.739	31.4492	16.3859
AC189770.3_FG002	0.0660001	0.139777	0.398376	2.00232	0.0571061	0.137903	0	0.0740714
AC189795.3_FG001	11.505	8.94472	2.30981	1.45727	11.8425	10.5032	14.6355	17.8866
AC189879.3_FG003	229.929	200.396	168.864	220.674	218.87	206.606	241.236	254.509
AC190526.3_FG004	2.11126	1.77325	2.92541	3.49413	1.87427	1.91224	1.39946	1.63172
AC190609.3_FG002	376.417	369.574	145.931	77.5042	433.984	342.651	492.43	471.607
AC190609.3_FG003	14.7318	16.6497	11.8953	9.18695	17.1724	14.341	20.3877	16.9548
AC190609.3_FG004	14.5782	13.7661	18.5213	19.0042	15.5717	15.4647	11.6239	12.7473
AC190623.3_FG001	8.38298	8.90971	2.70133	4.89986	3.62719	45.2199	10.2051	47.5721
AC190628.4_FG007	111.554	93.3814	69.494	76.4965	89.7827	94.6206	128.788	112.695
AC190743.3_FG012	4.90271	4.53365	3.63792	3.88697	5.08854	4.99306	5.30093	4.84242
AC190750.2_FG014	20.5019	23.2138	24.8631	24.5936	22.8223	20.0685	23.0237	20.1107
AC190788.2_FG004	0.712585	1.51833	1.85988	1.86229	0.90723	1.38422	0.595837	0.988456
AC190788.2_FG005	3.10307	4.45153	6.44744	6.44236	3.24484	5.03884	1.96964	2.60254
AC190792.2_FG006	1.8793	1.59241	3.16491	3.06152	1.37015	1.29682	1.23711	1.27975
AC190841.2_FG007	0.921946	1.23386	0.812457	0.612092	0.912968	1.08152	0.656692	1.20773
AC190885.4_FG006	0.817217	0.573192	0.317768	0.557264	0.969826	0.80977	1.30761	1.209
AC190909.3_FG004	211.334	175.065	121.26	86.9236	163.259	239.816	225.898	239.476
AC190915.3_FG007	0.92195	0.86602	0.505389	0.33551	0.453285	1.33235	1.19675	1.82068
AC190922.3_FG007	0.781275	1.45531	1.42825	1.85944	0.784739	0.609408	0.699045	0.740744
AC190933.3_FG004	40.7563	48.5395	44.5483	81.3884	55.582	0.0984226	40.6813	0.0740714
AC190985.3_FG006	4.22122	3.53818	3.23273	3.65828	3.65573	4.7906	5.01871	5.08045
AC190999.2_FG004	74.062	65.0389	33.524	19.087	86.0658	61.8854	88.0535	74.8822
AC191009.3_FG004	27.3227	21.5275	25.7628	29.0168	24.6568	18.0799	25.5139	21.2305
AC191012.2_FG001	0.563828	0.780904	0.82686	0.964997	0.669406	0.717141	0.649637	0.569591
AC191048.2_FG006	1.95219	1.98043	2.99654	3.14516	2.43807	3.03897	1.21781	2.59405
AC191069.3_FG004	15.0713	14.1397	5.89374	4.02636	16.7152	12.4249	20.1617	19.0779
AC191113.2_FG002	17.7814	32.3979	34.121	28.6238	12.6992	24.507	18.955	14.9007
AC191251.3_FG005	6.18327	7.4087	10.1942	8.03069	4.72785	7.45124	4.76941	4.50192
AC191283.3_FG004	6.0149	5.90538	8.87412	8.24791	5.05325	6.39585	4.05338	5.70844
AC191421.3_FG001	0.067951	0.139512	0.603278	1.33972	0.092409	0.29402	0.0778606	0.148284
AC191539.4_FG001	1.46311	1.3385	0.976524	0.771935	1.15994	1.67142	1.28612	1.60538
AC191601.1_FG003	3.37259	3.27126	3.46792	2.73132	4.0955	5.85346	5.65814	4.71144
AC191686.3_FG002	0.549093	0.960162	0.801242	0.762286	0.494808	1.13785	0.897157	0.942458
AC191771.3_FG008	22.5406	29.5952	26.3407	22.0411	21.7415	23.7944	23.2406	16.4576
AC191804.4_FG002	0.494888	0.75319	0.747571	0.451016	0.38867	0.737261	0.378248	0.742894
AC192244.3_FG007	29.9603	29.9434	24.5909	18.1423	39.6316	30.1974	43.0281	43.3582
AC192362.3_FG002	7.33135	7.6913	8.6788	8.43343	8.81173	8.47847	7.07487	7.59389
AC192362.3_FG003	14.6788	13.9916	14.6157	15.5207	14.7016	16.5516	14.2321	13.3642
AC192367.2_FG002	17.1427	13.9457	17.0427	13.2698	17.363	12.5858	15.0418	12.8906
AC192372.3_FG003	0.949506	1.28157	1.8898	2.11412	0.716212	0.903037	0.507053	0.813593
AC192451.3_FG001	7.49029	7.26652	13.5996	24.2635	7.56754	9.45161	4.76386	6.13109
AC193324.3_FG002	1.05153	1.67717	2.61463	4.48143	0.830995	2.96946	1.0428	2.7479
AC193353.3_FG002	0.172432	0.599686	1.05501	1.92372	0.144571	0.323763	0.0624438	0.172873
AC193379.3_FG001	9.24448	16.0469	26.8679	30.1503	5.88025	11.7576	4.97296	7.24147
AC193402.3_FG004	3.66949	5.55046	5.46619	5.92404	3.81851	4.83234	3.17652	3.17159
AC193591.3_FG001	0.951974	4.54338	6.72209	6.76944	0.234516	0.0977843	0.239845	0
AC193632.2_FG002	1.19962	1.68703	3.69059	5.52017	0.831587	1.05687	0.460368	0.887119
AC193754.3_FG008	11.0808	11.1324	13.2081	11.5073	13.6335	16.0557	10.1645	11.5123
AC193787.3_FG008	0.494622	0.697839	1.14058	1.33052	0	0	0.284811	0.51976
AC194005.3_FG004	0.468714	0.404825	0.196012	0.150048	0.245973	0.823494	0.320113	1.21186
AC194022.3_FG013	7.876	12.2998	13.1344	11.7498	6.51608	19.6265	5.78498	8.72228
AC194158.3_FG005	1.17413	1.85185	2.49939	0.428202	0.800799	0.172171	0.416075	0.123108
AC194259.3_FG001	0.461926	0.588452	0.404407	0.186114	0.602101	0.968595	0.329711	1.21188
AC194264.3_FG006	5.39051	5.91145	6.34482	7.75486	5.28371	5.95765	5.54412	5.91003
AC194341.4_FG002	64.9257	66.9224	29.2257	27.6517	63.738	64.9384	90.8816	82.502
AC194341.4_FG004	6.29859	7.03499	9.11015	7.80444	7.40106	6.38416	5.32711	5.55732
AC194355.3_FG002	0.314213	0.616154	0.6556	0.769031	0.357027	0.945563	0.34293	0.838601
AC194402.2_FG004	1.6392	1.78708	1.36997	1.00463	2.08727	2.60498	1.7123	3.09158
AC194425.3_FG005	0.308958	0.544393	0.685144	1.56502	0.23899	0.494669	0.303962	0.862874
AC194485.3_FG002	0.0939263	0.349087	0.460433	1.21686	0.0143209	0.127099	0.0157117	0.197512
AC194609.2_FG003	20.1605	16.3432	4.11222	2.34621	14.3477	13.8869	25.7646	25.5267
AC194878.3_FG001	2.11536	2.5149	2.22675	2.0193	2.65996	4.19441	2.38826	3.88102
AC194898.3_FG003	1.29714	1.81572	2.08509	2.41913	1.60981	5.28537	1.74902	5.00299
AC194914.3_FG002	12.3654	12.5484	12.3002	12.2389	11.034	11.8019	13.9928	14.3792
AC194965.4_FG001	8.24807	8.033	10.5164	17.3571	7.38318	11.8073	7.14594	9.28003
AC194965.4_FG004	1.42735	1.47604	3.69067	7.84609	1.99844	0.386721	0.740585	0.345409
AC194970.5_FG001	7.98552	8.92091	6.86259	4.69608	7.5547	8.60072	6.50428	9.37792
AC194970.5_FG002	57.6674	63.3267	67.259	83.8191	51.2569	44.45	43.6328	39.8918
AC194970.5_FG004	53.6902	55.7829	65.7938	67.0033	50.8909	45.0075	46.386	41.0312
AC194970.5_FG005	41.0357	43.0762	41.1132	46.519	44.7909	46.9139	34.7062	51.3781
AC194970.5_FG009	126.193	130.717	110.415	86.0073	128.048	118.227	149.228	132.966
AC194974.3_FG005	8.18001	11.4107	15.8864	22.7835	7.63555	8.25954	5.83993	7.11669
AC195147.3_FG008	2.68167	1.03552	0.271205	0.252426	2.23249	0.844259	2.22045	0.86395
AC195154.3_FG004	25.29	24.1823	35.6085	48.1465	22.801	29.747	21.9243	24.0119
AC195172.3_FG001	32.6707	35.5794	67.5771	74.6529	39.774	42.4671	26.6542	32.0341
AC195331.3_FG008	37.6027	37.5439	17.7363	10.1984	52.3054	41.3692	62.3623	63.372
AC195340.3_FG001	763.936	681.856	353.586	353.304	819.705	862.376	918.852	1037.44
AC195340.3_FG002	72.181	66.6374	44.2552	43.5562	67.7921	77.2238	82.2599	85.6334
AC195340.3_FG004	1.12208	0.823529	1.48628	2.3767	0.833062	1.28753	0.580989	2.05473
AC195484.3_FG003	0.326851	0.334454	0.236751	0.408904	0.219997	0.962248	0.203079	1.01412
AC195587.4_FG004	8.8848	8.23416	9.51629	11.1162	6.16285	10.4898	7.07106	8.06103
AC195785.3_FG004	3.51635	3.00265	5.83121	6.66425	3.25342	1.73718	1.96927	1.30354
AC195807.3_FG004	1.8332	6.9159	8.69117	4.25897	4.45741	3.05599	1.58075	2.87839
AC195860.3_FG005	5.66403	5.78202	1.87476	0.553675	6.64867	4.98719	8.49854	5.86436
AC195860.3_FG006	120.343	93.463	70.2501	57.7519	119.245	75.5625	166.05	109.056
AC195874.2_FG002	41.8844	38.1592	26.2298	32.9954	45.9424	47.2757	50.9184	54.7795
AC195957.3_FG003	1.39769	1.91389	2.17771	0.760749	2.51581	1.58777	1.41911	2.07379
AC196043.3_FG005	1.22773	2.27236	2.00323	1.45908	0.854395	1.43498	0.903319	1.30784
AC196059.3_FG003	10.1488	10.3433	5.20756	2.61913	9.47981	11.6834	13.1916	16.7461
AC196066.3_FG003	6.58536	6.94695	6.773	6.80813	5.04033	6.75769	6.56805	6.49115
AC196090.3_FG006	32.3204	40.0238	20.5343	12.4248	44.8987	65.831	37.7647	64.5371
AC196156.3_FG003	19.3146	20.0417	14.514	14.0373	17.3438	18.3633	7.30414	10.5066
AC196202.3_FG007	1.07858	1.58755	1.78756	0.785621	1.07374	2.2571	1.1547	1.94514
AC196278.2_FG003	22.6336	17.7077	4.24871	1.33218	25.1303	19.7648	30.1225	25.4078
AC196278.2_FG004	38.4538	32.5418	8.48838	2.24794	45.3464	34.9808	52.2124	50.0381
AC196278.2_FG005	0.107516	0.0978116	0.0284471	0.0232163	0.150182	1.01209	0.276262	1.15622
AC196394.3_FG002	0.0136789	0.0139813	0.0188859	0.023126	1.1945	1.25827	0	0
AC196426.3_FG007	107.991	100.059	95.2008	120.202	96.6034	114.189	121.67	120.763
AC196465.3_FG006	22.8625	24.3018	23.5639	24.6581	19.3628	25.8484	22.9317	22.6557
AC196475.3_FG005	138.644	208.708	280.662	297.214	123.975	122.144	97.358	102.311
AC196489.3_FG002	297.134	299.972	129.093	51.6813	285.028	214.803	386.575	269.79
AC196637.2_FG002	0.735779	1.14639	0.663589	0.393971	1.00165	0.614653	0.745439	0.692565
AC196779.3_FG003	1.72675	1.35653	1.39827	1.19558	2.13644	1.28624	1.58998	1.45322
AC196956.3_FG003	1.12795	1.2453	0.793215	0.926114	1.20378	1.83277	1.39176	1.99678
AC196961.2_FG003	99.7919	89.3737	16.9335	4.14695	140.399	117.418	128.4	144.346
AC197013.3_FG003	10.3992	9.29925	8.98044	17.2283	6.43283	9.64244	8.88577	10.2859
AC197029.3_FG003	11.7152	8.86718	2.49299	1.56353	11.2304	10.7877	14.7387	12.821
AC197047.3_FG001	0.906718	0.560506	0.319289	0.220256	1.39731	1.852	1.27331	1.28739
AC197056.3_FG002	4.76949	5.64428	4.58548	5.68491	4.3555	7.32275	5.10644	7.02623
AC197056.3_FG005	30.2219	30.2031	29.0088	30.7262	29.3248	31.9154	34.8292	33.3751
AC197122.3_FG003	55.1945	57.9333	48.9178	50.6296	44.7296	64.4786	59.8314	56.7252
AC197146.3_FG001	37.0147	34.689	7.92065	2.43313	54.4772	34.7245	53.0941	50.3579
AC197146.3_FG002	0.0954343	0.167792	1.43249	6.99358	0.085992	0.219933	0.0313392	0.172569
AC197242.3_FG001	0.915727	0.392302	0.0574371	0	1.08667	0.535006	1.09964	0.787828
AC197246.3_FG001	54.8982	45.751	40.4376	38.3557	52.4145	36.2548	49.4147	43.0331
AC197246.3_FG003	98.8392	96.514	44.8334	24.7762	128.162	100.858	133.248	128.191
AC197355.3_FG001	0.851719	1.10064	3.68619	0.69461	1.52993	0.32628	0.241832	0.148151
AC197377.3_FG001	2.37765	2.33234	3.43962	1.43788	0.66337	3.12407	0.808223	0.96002
AC197387.3_FG004	2.28693	4.61365	4.75408	4.46424	0.120337	0.0841716	1.69518	2.07253
AC197432.4_FG001	1.20004	1.45236	1.39916	1.4626	0	0	1.34906	2.04438
AC197545.3_FG002	27.9401	23.832	15.8488	12.9717	24.0442	21.7425	38.7853	30.6259
AC197555.3_FG008	16.4758	16.2199	14.1425	14.4168	16.3004	16.1922	16.5842	17.7613
AC197578.4_FG001	14.1843	15.2717	16.8629	19.239	15.7476	18.8173	15.0299	16.3092
AC197672.3_FG002	317.734	287.42	179.438	159.877	235.388	302.43	338.212	323.819
AC197699.3_FG002	1.3434	1.1453	1.14602	1.86437	0.779777	1.39746	0.719342	1.08653
AC197699.3_FG003	9.4945	8.29175	9.29799	11.8955	7.73864	5.80139	8.61067	6.24715
AC197705.4_FG001	77.746	19.1645	17.1788	69.4793	99.9276	0.0281768	46.2286	0.197929
AC197705.4_FG003	0.416778	3.45434	7.12051	10.7513	0.0287114	0.0281768	0	0
AC197705.4_FG006	39.031	39.2446	39.492	44.8612	36.6619	35.055	34.5433	30.4118
AC197705.4_FG007	49.9235	52.8111	43.8719	42.7948	45.4599	57.3881	66.8318	59.3982
AC197705.4_FG011	14.7587	15.6339	20.1931	13.47	15.2154	18.637	15.1284	19.2259
AC197714.3_FG004	9.02431	7.85935	7.62443	6.93374	7.15925	9.31767	8.40271	8.6688
AC197717.3_FG002	36.191	33.5814	18.1883	16.0858	29.818	29.7878	38.8159	22.6988
AC197764.4_FG003	0.0135419	0.167707	1.28606	3.66735	0.0359976	0.0141415	0	0.0246937
AC197771.3_FG001	0.494692	0.798789	0.820219	0.301207	0.847095	1.14678	0.309545	0.419151
AC198169.4_FG004	46.0119	59.5192	78.8847	93.8803	43.1835	73.445	49.5891	64.7615
AC198206.5_FG001	0.682597	0.516809	0.616786	1.04009	0.697132	0.973687	0.55987	1.16377
AC198352.4_FG005	2.10486	2.90839	1.54302	0.299644	2.70415	2.06456	1.73898	2.44042
AC198353.5_FG004	35.2736	35.4353	40.693	36.751	37.0192	35.0483	35.6119	34.8788
AC198361.3_FG004	94.7237	79.4868	52.7537	51.3307	83.5646	82.3684	103.253	99.1758
AC198366.3_FG004	1.04989	0.546956	0.0572342	0.069185	0.880876	0.911703	1.828	0.836574
AC198418.3_FG005	71.0355	85.2596	64.037	44.481	55.5444	93.7402	85.9571	107.702
AC198481.3_FG004	230.099	228.801	217.724	187.544	235.753	220.586	217.24	197.228
AC198490.3_FG003	1.30556	1.21432	1.54537	1.64115	1.04616	1.65893	0.93262	1.35509
AC198518.3_FG002	2.66547	3.40584	4.73806	3.22839	2.67665	2.48387	2.42838	2.06756
AC198518.3_FG003	38.6759	31.8113	29.3834	30.9007	40.7854	30.5871	40.2989	34.4605
AC198725.4_FG004	18.406	16.6905	24.935	61.4199	7.77264	5.40622	5.66404	4.71092
AC198725.4_FG007	33.1407	32.4077	31.3759	35.6979	34.4546	45.4334	36.0807	43.0227
AC198725.4_FG009	0.107229	0.334534	2.99595	9.88907	0.0566817	0.168426	0.0317163	0.197341
AC198871.3_FG002	0.351348	0.307107	0.411355	0.383523	0.258869	0.923915	0.300135	1.10917
AC198923.4_FG002	1.40615	0.906773	0.745945	0.57453	1.78067	3.59386	1.04549	6.99446
AC198982.3_FG006	5.01337	5.05739	5.01448	4.44466	4.30467	4.41883	5.16196	5.49276
AC199001.3_FG005	98.0211	92.2861	62.5846	55.099	89.494	103.314	104.899	84.2913
AC199039.3_FG003	1.17213	2.01403	3.34104	1.76768	1.60715	2.20933	0.71815	0.763594
AC199043.2_FG002	0.0413133	0.139628	0.386372	5.84287	0.00716458	0.0141551	0.015735	0.0246697
AC199054.3_FG003	0.557489	0.795854	0.544525	1.01376	0.479587	1.13642	0.420968	0.936342
AC199058.2_FG001	4.54549	4.25963	3.23643	4.18059	4.29456	4.46073	6.31347	5.25914
AC199067.2_FG004	5.59718	4.57876	5.13847	4.78696	4.60535	4.06894	5.46434	3.78557
AC199068.2_FG017	6.75746	7.41992	20.138	30.4501	7.29434	5.93051	3.80501	4.91379
AC199315.4_FG001	10.3285	7.95379	3.74973	4.5723	12.2082	11.2948	12.9371	15.114
AC199363.4_FG003	15.805	18.8252	22.1993	24.627	15.4953	15.2483	17.5164	13.9146
AC199384.3_FG002	0.526986	0.600227	0.685138	0.688355	0.486498	1.67443	0.778527	1.28106
AC199487.4_FG002	1.56223	1.59837	2.31149	2.69547	1.11193	2.38655	1.77787	3.28233
AC199487.4_FG003	2.36314	2.85195	3.54557	3.86967	1.87336	2.62149	2.14107	3.93237
AC199526.5_FG002	702.78	433.946	637.681	734.305	317.257	232.1	445.26	329.761
AC199526.5_FG003	9.53793	7.83505	4.66507	2.52411	10.3537	10.0048	11.0336	12.7754
AC199541.4_FG001	2.392	9.47087	18.4498	24.2125	0.287201	0.514243	0.23248	0.419791
AC199541.4_FG004	0.107598	0.292691	0.828418	1.47342	0	0	0.015735	0.0246937
AC199541.4_FG007	0.483522	0.530867	1.84819	3.46274	0.697582	0.894229	0.0786533	0.0740385
AC199571.3_FG001	0.0274086	0.0279514	0.0851359	0.0809016	0.785342	1.12029	0.0313847	0.0246937
AC199571.3_FG003	0.039954	0.0139813	0.00949611	0.0231834	0.00716458	0.871218	0	0.0246697
AC199571.3_FG004	2.68339	2.65823	2.9202	3.41833	2.42067	3.59032	2.84446	2.45502
AC199703.3_FG003	0.451556	0.904727	2.7051	2.88891	0.417154	0.386645	0.0788685	0.0493024
AC199705.3_FG008	1.84674	1.8877	1.96014	1.92224	1.63618	3.17415	1.5792	2.24044
AC199765.4_FG008	9.15181	5.05947	8.54577	17.2517	6.47544	4.70983	4.58858	7.20776
AC199782.5_FG001	43.5467	36.834	22.3189	28.0049	43.2188	45.3234	53.0403	53.7517
AC199782.5_FG002	63.5141	59.9265	41.2264	43.187	67.9439	76.6123	77.9896	89.0413
AC199782.5_FG003	3.87794	4.19878	6.07983	6.41637	4.71861	2.63751	5.2962	3.90334
AC199826.4_FG003	0.709803	0.908376	1.67489	1.95523	1.6098	1.53989	0.380762	1.70588
AC199843.4_FG007	0.345021	0.486422	0.779569	0.818659	0.374053	0.893697	0.317366	1.10857
AC199961.4_FG001	1.29424	1.88115	2.60959	4.09595	1.11014	4.29479	1.00738	3.15701
AC199961.4_FG004	0.527086	1.08667	1.52312	1.2461	0.290621	0.9702	0.715343	2.69215
AC200045.3_FG006	0.557775	0.587368	0.933043	0.795855	0.478308	1.90373	0.670937	1.18703
AC200057.4_FG007	9.47979	8.43998	9.1131	11.8888	9.88293	12.2456	9.69646	12.557
AC200099.4_FG006	0.0801262	0.612858	1.67825	1.48962	0.0142326	0.070452	0	0
AC200210.1_FG006	9.99842	10.4476	8.73535	8.46473	7.29881	8.31252	8.8808	10.9083
AC200287.4_FG006	2.13958	1.77763	1.97675	2.0477	1.92309	2.78396	2.70443	3.23845
AC200753.3_FG003	0.827336	0.89402	1.1366	2.18778	0.467344	1.74256	0.883443	2.32712
AC200754.4_FG004	0.326682	0.724984	0.979908	0.512737	0.133649	0.656404	0.174112	0.418359
AC201815.4_FG001	4.63191	4.10459	2.9213	2.07556	4.754	4.46327	5.25001	5.44801
AC202011.3_FG010	0.578633	1.03289	1.56394	2.31864	0.125425	0.300781	0.418562	1.01066
AC202073.4_FG001	15.6255	9.95773	13.1772	17.607	10.8971	12.3486	10.4231	11.9937
AC202107.3_FG001	0.384169	0.431821	0.908486	1.0108	0.228333	0.33048	0.265615	0.517158
AC202110.3_FG004	3.48575	3.47944	4.81787	4.74296	3.57513	3.62346	2.65844	3.28429
AC202144.5_FG001	1.20767	1.50959	1.5421	1.29448	1.41491	1.3537	0.985906	0.565803
AC202181.3_FG010	9.50126	10.7764	12.2013	8.21486	6.95776	5.92399	10.4413	11.2433
AC202185.4_FG004	3.11568	2.27421	2.26417	8.1536	3.73582	6.91336	3.12981	14.945
AC202432.3_FG006	7.47106	6.9139	7.12929	6.38921	7.06595	7.50448	6.8826	8.44946
AC202435.3_FG001	15.2745	44.8196	83.2538	52.9263	16.0369	6.72013	7.17099	4.25182
AC202439.3_FG006	0.739864	1.63233	4.69267	6.47359	0.726377	0.180824	0.206707	0.148151
AC202549.3_FG008	0.816917	0.989091	1.06283	1.19942	0.753296	1.50655	0.587982	1.11349
AC202707.3_FG002	1.12278	1.06085	0.879323	0.335997	1.51602	1.63343	0.932817	0.690293
AC202864.3_FG002	3.76565	4.84639	3.25334	1.71156	3.4344	5.50538	3.34462	5.22646
AC202915.3_FG002	24.7896	21.4481	18.2124	21.2781	26.7917	9.51886	34.9849	8.75705
AC203031.3_FG002	17.6185	18.0338	12.3635	11.4802	17.1691	15.5028	19.2801	15.803
AC203048.3_FG001	4.72496	5.3473	4.85267	5.28072	4.1227	5.79646	4.93885	4.93099
AC203093.3_FG001	0.653805	0.642257	0.654832	0.790057	0.931755	1.00315	0.607507	1.23086
AC203173.3_FG004	1017.4	1052.22	625.908	569.222	895.826	964.395	1204.83	1194.51
AC203307.4_FG001	3.34067	2.94679	2.64355	3.04199	3.43711	5.24016	2.9935	5.16173
AC203366.4_FG001	23.8925	23.1638	20.0937	25.8683	18.4539	23.4423	21.4989	20.0143
AC203394.3_FG004	2.12836	2.03963	1.26283	0.909033	1.66716	3.0754	2.70833	2.9887
AC203424.3_FG001	38.3163	36.3537	29.58	29.3152	45.9366	39.3553	42.4344	42.9379
AC203535.4_FG001	275.957	244.828	149.708	130.741	245.938	229.733	341.489	289.052
AC203535.4_FG002	25.3508	25.6378	27.3194	29.4839	22.315	19.8234	19.2054	21.6805
AC203535.4_FG004	3.00783	3.43135	1.46901	1.18085	2.29435	6.9127	3.3371	8.65979
AC203570.4_FG005	6.93047	6.49146	7.05685	7.73393	7.03812	8.08717	6.65721	7.09216
AC203571.3_FG001	0.756896	0.867598	1.69014	2.18784	1.10536	1.41498	0.784133	1.57908
AC203748.3_FG002	0.182318	0.0975691	0.228866	0.196706	0.245244	1.03843	0.28992	0.393978
AC203752.5_FG002	25.0678	22.7227	15.9018	13.9833	22.8469	20.5477	31.8738	24.0528
AC203753.4_FG006	0.432933	1.85344	2.16371	5.42094	0.163	0.409005	0.465055	0.493529
AC203754.4_FG008	22.7973	21.8866	11.8372	11.9527	25.1366	22.0824	46.1681	21.0157
AC203761.3_FG002	48.1264	43.3323	27.323	24.5521	41.0488	44.575	51.4387	54.8662
AC203841.3_FG002	8.68803	8.12767	6.97733	4.78935	8.69929	6.90062	9.86052	9.3035
AC203841.3_FG009	36.3958	33.9182	30.6329	43.7636	35.6588	37.0829	43.7725	44.2359
AC203862.4_FG002	26.8972	28.024	33.3988	23.7994	27.2939	23.3438	22.8558	17.9038
AC203865.3_FG001	8.12726	12.1245	12.5146	9.77938	8.17689	9.60274	6.34446	8.44041
AC203900.3_FG006	0.664445	1.14949	0.707808	0.0925456	1.4133	0.727764	0.640778	1.01387
AC203966.5_FG002	2.20027	3.08508	3.12868	3.09226	2.45922	3.34657	2.10314	3.45995
AC203966.5_FG003	10.5112	7.73823	5.08209	5.47174	13.0633	9.72295	9.9505	11.5833
AC203966.5_FG005	2.50703	2.79608	0.878554	1.39304	3.13978	2.36826	5.56073	2.34936
AC203972.3_FG001	0.19179	0.209378	1.27362	4.54112	0.267761	0.328885	0.062617	0.518075
AC203985.4_FG001	0.223493	0.584698	1.42941	1.05824	0.193914	0.4193	0.303962	0.0984638
AC203985.4_FG005	45.1171	42.6006	26.213	20.1529	45.3679	44.331	57.2577	53.1147
AC203989.4_FG001	55.0963	67.6166	48.4005	68.4712	48.9568	0.172326	80.3787	1.10792
AC204050.4_FG006	3.05915	7.6223	9.17457	2.85066	1.48368	0.0423654	1.19879	0
AC204070.3_FG004	2.75887	2.82839	3.2838	5.22128	2.26207	4.27132	2.30872	3.07905
AC204212.4_FG001	3.46012	21.8569	22.7532	19.5376	0.167544	9.4986	0.617801	3.57011
AC204277.3_FG006	7.9114	7.40971	8.64383	10.0908	7.52637	8.64817	7.59792	8.66459
AC204292.4_FG002	10.1984	10.7993	9.64733	7.58175	11.5798	8.60534	9.21249	7.97503
AC204298.3_FG006	2.02304	2.04309	2.16342	1.62261	1.88729	3.28868	1.75092	2.47195
AC204300.3_FG003	0.462566	0.671649	0.644508	0.372767	0.469384	1.55497	0.402807	1.85185
AC204311.4_FG004	1.24705	1.24211	1.43861	1.92323	0.823405	3.11731	1.1238	2.5199
AC204359.3_FG005	13.9413	12.0748	19.6402	27.9906	12.7984	11.6655	10.7639	11.2605
AC204381.3_FG001	0.281239	0.307243	0.563577	0.490226	0.350814	1.21663	0.402807	1.09105
AC204472.3_FG002	1.23223	0.910104	1.25569	0.821258	2.11669	1.69071	1.72944	1.6065
AC204502.4_FG006	0.334385	0.723488	1.09197	1.53155	0.788526	0.515972	0.190831	0.222148
AC204515.4_FG006	0.186216	0.195828	0.763291	1.17495	0.0495082	0.237682	0.0317163	0.0740714
AC204530.4_FG002	54.4596	51.7794	28.2081	21.5496	58.1351	47.7898	74.5763	64.2334
AC204530.4_FG003	0.625519	0.613967	2.42329	1.99845	0.432525	0.170811	0.388743	0.0985546
AC204530.4_FG006	8.11405	7.48366	4.97612	2.80112	6.07645	5.73976	6.92198	5.05989
AC204539.4_FG001	0.446874	0.59871	0.964742	1.10812	0.386599	0.691138	0.334049	0.592157
AC204539.4_FG002	2.04157	2.81043	3.78929	4.25875	1.96014	2.43463	1.69706	1.87949
AC204539.4_FG003	3.96136	5.43959	8.36851	9.34398	4.00364	4.61332	10.5321	12.9224
AC204662.3_FG005	0.32401	1.29431	2.18069	1.7508	0.305174	0.325235	0.0946493	0.247289
AC204711.3_FG002	2.42402	1.2852	1.04271	1.78767	1.15641	4.35344	2.05045	6.49461
AC204711.3_FG003	6.96567	3.31621	1.50133	2.41198	12.8035	0.0283487	7.9079	0.271252
AC204712.3_FG002	18.8501	21.0798	9.9713	5.74402	21.5254	17.6176	24.2737	23.5343
AC204763.2_FG001	15.5908	14.2236	8.4857	2.51852	29.2049	16.1	17.5382	13.2076
AC204868.3_FG004	2.34582	1.5929	0.956109	0.869941	2.65321	2.46147	2.50502	2.65065
AC204891.4_FG001	3.72884	4.23899	5.30107	6.18704	3.78044	3.04645	3.43969	3.43605
AC205008.4_FG002	5.73534	5.24333	3.87786	2.17973	7.12604	5.42752	6.67327	6.32314
AC205033.4_FG004	1.31564	1.68641	2.87308	2.64472	1.08927	1.55077	0.812354	1.01063
AC205035.3_FG004	0	0	0	0	0	2.38276	0	0
AC205057.3_FG002	14.3378	16.3051	13.2732	14.3281	15.2121	10.4468	14.95	11.8411
AC205057.3_FG004	20.399	25.3937	40.1256	72.3882	15.7714	23.3993	14.9009	16.7435
AC205077.3_FG003	16.0504	21.5393	38.6808	44.0357	17.199	19.9376	10.1917	9.45725
AC205122.4_FG003	116.263	166.644	238.354	226.172	109.729	109.154	77.1764	78.8201
AC205320.3_FG004	5.76426	6.49636	5.59034	5.25779	6.99498	5.92834	9.42435	8.20683
AC205324.3_FG003	0.602478	1.07392	1.17727	0.957689	0.535992	2.02503	0.811184	2.04854
AC205326.3_FG002	9.19757	9.46055	10.6709	13.0111	8.97344	8.2329	9.37955	8.82323
AC205362.4_FG002	0.446815	0.487385	0.912064	2.77603	0.812416	0.575574	0.332424	0.868143
AC205376.4_FG003	0.348496	0.529717	0.377493	0.555069	0.430378	1.57242	0.174306	0.76801
AC205376.4_FG008	6.4191	7.52363	6.33691	6.00759	6.56306	8.21703	8.38505	10.1812
AC205419.3_FG001	179.957	123.018	168.532	225.199	150.643	131.582	125.797	128.498
AC205471.4_FG003	2.18997	0.850659	1.02426	0.976029	5.02909	0.477533	1.44704	0.493342
AC205471.4_FG007	3.30942	5.42785	11.0643	29.4668	3.13016	2.0237	1.81452	1.74937
AC205471.4_FG008	19.8356	18.2079	12.2208	3.1767	32.5885	19.0294	17.0027	14.835
AC205500.3_FG002	4.34234	4.71318	5.64882	5.61435	0.0424804	0.0699155	3.47319	5.33656
AC205502.4_FG004	6.29641	8.72874	8.15492	2.20797	0.0215074	0.379834	0.511688	1.60352
AC205521.3_FG003	108.173	120.665	117.211	93.6847	110.323	128.415	99.2516	101.339
AC205558.3_FG002	3.06007	3.33961	5.67005	7.06592	0	0	1.40486	1.92354
AC205574.3_FG006	43.4358	42.3071	102.334	111.437	37.3942	49.3756	36.1453	64.0999
AC205608.4_FG004	12.3793	12.9929	14.0082	22.6568	12.7355	16.2782	11.2139	14.9086
AC205664.3_FG001	2.97942	3.90542	5.64367	4.76217	2.97276	3.77495	2.06105	2.80715
AC205673.3_FG006	1.69023	1.76909	1.90832	2.31887	1.76572	1.90443	1.77487	1.55461
AC205677.3_FG001	59.9528	51.7652	54.4548	73.5093	53.9417	69.0175	50.2086	63.763
AC205703.4_FG001	3.86853	3.44904	5.93239	3.37533	6.09003	4.70848	4.89213	2.78882
AC205703.4_FG002	41.7066	34.739	40.0067	59.3327	39.1781	34.7954	44.499	35.4359
AC205703.4_FG005	21.0443	19.8207	20.8337	19.3924	21.6027	17.9668	21.1547	14.6563
AC205703.4_FG006	30.0487	26.376	27.3079	26.3629	32.7266	30.119	27.0864	32.7981
AC205703.4_FG010	50.3642	55.8335	59.4223	75.4716	41.6596	50.8455	43.9209	48.8889
AC205725.3_FG010	79.7901	79.0174	114.12	109.04	84.6411	74.1728	65.7309	55.6162
AC205730.3_FG001	0.543816	0.80973	0.75302	0.808772	0.542769	2.12204	0.927243	1.62759
AC205730.3_FG002	29.643	29.9407	28.9504	30.6244	23.5487	34.246	35.3631	32.5026
AC205735.3_FG006	4.4561	4.39582	2.10043	1.44821	4.71215	4.06922	5.37618	5.04877
AC205853.3_FG014	1.11168	1.37379	1.4677	1.97112	1.45244	2.08476	1.09361	2.54386
AC205886.3_FG001	1.11083	0.557578	0.98986	5.30065	16.1274	26.2017	0.894176	0.613952
AC205982.3_FG014	11.9473	12.3992	16.5767	14.5256	13.9449	16.3292	9.55151	13.5508
AC206030.4_FG001	3.13616	6.17327	24.9392	40.5961	0.353235	1.23672	0.666383	2.31754
AC206031.3_FG007	1.15564	0.86502	0.600964	0.32273	0.0566525	0.240004	1.2138	1.77652
AC206165.3_FG019	1.179	2.01992	1.69856	2.00672	1.00625	1.57991	1.19151	1.43086
AC206198.3_FG001	0.317225	0.431908	0.554973	0.310106	0.132972	1.41626	0.156188	1.3303
AC206201.3_FG004	57.381	59.3329	58.1738	44.2498	57.6996	14.4549	35.0677	7.1532
AC206223.3_FG001	7.91091	5.65365	5.83649	6.91385	7.67795	8.0253	8.67254	9.68952
AC206223.3_FG006	15.3891	11.521	18.0127	44.1282	12.9469	10.0507	9.48911	12.3324
AC206223.3_FG010	19.4811	17.2388	8.76372	7.82272	16.7486	19.2763	23.9203	26.6395
AC206259.3_FG002	0.646395	1.01868	1.12782	1.50115	0.620887	1.52846	0.827486	1.32927
AC206259.3_FG003	75.08	85.6895	126.503	138.435	70.5461	79.3012	66.7191	67.8275
AC206425.3_FG002	12.4474	3.69001	0.869329	0.092604	36.1874	7.83685	28.6603	11.3201
AC206582.2_FG002	1.86812	2.1965	2.07625	1.92916	1.72673	3.31201	2.45273	3.04133
AC206642.4_FG001	210.046	231.74	122.875	66.2329	233.194	176.529	309.777	253.246
AC206764.4_FG001	3.15276	2.94552	2.6476	2.01827	3.42164	3.83464	4.19124	4.56964
AC206780.3_FG004	2.06249	1.80324	2.31092	2.46081	2.17114	4.42346	2.73127	4.28892
AC206788.3_FG008	7.49021	3.57385	1.49876	0.844965	7.01843	4.53962	11.4576	7.59099
AC206788.3_FG015	2.81744	1.52407	2.93497	2.19846	2.0107	0.947693	7.57838	1.99636
AC206840.3_FG002	10.472	11.3372	10.0661	7.64934	4.74745	4.01851	13.7186	12.0239
AC206898.3_FG006	1.54333	2.20504	2.03428	1.72637	1.74402	3.35599	1.96185	3.81276
AC206901.3_FG005	9.53681	9.93466	16.9543	24.2669	10.1708	2.69585	5.18536	2.86811
AC206951.3_FG017	62.4868	153.687	197.99	103.098	62.7932	36.0565	67.588	8.74328
AC206968.3_FG003	92.9637	86.7173	52.8082	56.2626	88.6045	115.096	116.454	121.74
AC206989.4_FG002	7.58531	7.80141	12.2452	14.0787	7.67179	7.00645	6.78819	5.80528
AC207043.3_FG002	1.26292	2.54642	11.4091	9.13054	0.822894	0.127097	0.255202	0.0985977
AC207205.3_FG004	0.788134	0.616489	0.57266	0.184726	0.916933	1.21116	0.742739	1.60279
AC207225.3_FG003	3.21882	4.63599	5.47114	4.44649	3.76286	6.06916	4.35611	3.4992
AC207260.3_FG003	2.90939	4.21692	7.14003	5.58975	3.86554	4.02321	2.50499	3.18625
AC207265.3_FG002	20.8435	22.7496	34.9392	49.6022	19.906	15.8328	18.8418	19.4308
AC207321.3_FG003	0.399844	0.629196	0.783062	0.762315	0.326717	1.05468	0.700838	1.082
AC207342.3_FG007	10.8801	11.7267	12.9357	10.5782	12.426	12.4077	12.5834	11.4138
AC207342.3_FG008	12.3535	22.6166	53.276	61.6812	5.59987	5.75487	1.56142	3.92049
AC207347.3_FG005	11.6639	12.5168	14.1017	19.6094	11.8625	11.7211	9.62332	8.79647
AC207533.2_FG002	4.73192	3.76278	3.53251	3.44748	4.17112	5.23952	4.30635	4.32489
AC207628.4_FG003	5.36133	6.38392	3.99523	1.911	7.25562	4.8626	5.4975	4.46844
AC207628.4_FG005	3.40392	3.33486	1.44833	0.416373	3.91213	2.36131	4.10069	3.70933
AC207628.4_FG009	60.8065	85.0255	138.304	209.521	59.7573	33.5872	50.5008	18.0676
AC207628.4_FG010	1.50565	1.21945	0.66186	0.656025	1.33988	2.59989	1.68871	2.17105
AC207628.4_FG011	112.599	109.544	86.9187	75.1044	116.369	144.623	126.029	122.327
AC207652.3_FG001	15.701	15.1744	15.2226	15.5169	14.8363	19.2593	14.1766	17.4318
AC207656.3_FG002	4.41197	4.74715	7.40601	14.35	5.26448	8.34568	2.53637	6.39792
AC207722.2_FG009	77.7054	65.0607	16.9444	12.5823	51.0204	396.182	154.378	452.723
AC207728.2_FG003	7.91932	7.31253	9.1535	8.91807	7.29758	6.40096	6.86316	5.97501
AC207755.3_FG005	1.32334	1.06125	1.39088	2.844	1.43763	1.12465	1.31129	2.00376
AC207756.3_FG001	5.93786	5.95515	5.15152	6.46321	5.70418	8.80713	5.66729	8.28838
AC207767.2_FG001	0.415792	0.531864	0.493344	0.587451	0.272923	1.35833	0.352421	0.99074
AC207890.3_FG002	293.527	258.748	213.496	311.48	249.175	281.672	352.93	336.238
AC208023.3_FG001	83.9366	71.8166	42.0209	48.6673	96.1237	88.9712	99.1604	114.873
AC208031.3_FG005	0.82141	1.06133	0.925005	1.07552	0.641886	1.388	0.541058	1.44758
AC208110.2_FG001	4.18409	3.70372	4.4785	3.881	4.91586	2.54643	1.76777	0.369863
AC208110.2_FG006	157.643	124.346	35.3785	14.1689	171.104	217.769	214.509	274.114
AC208110.2_FG007	5.49152	15.8074	17.1629	8.01481	5.0086	27.4196	2.32136	13.3485
AC208113.3_FG009	1.88445	2.23029	3.42214	3.39611	1.25965	2.25993	0.815788	1.42424
AC208201.3_FG001	12.5805	12.6327	9.69238	8.57065	12.921	11.5124	19.4911	18.2596
AC208201.3_FG002	17.378	17.6939	10.5663	6.71155	24.5175	18.7561	20.8717	18.2302
AC208201.3_FG003	0.242877	0.504475	0.520677	1.14961	0.18858	1.95046	0.125395	1.7032
AC208204.3_FG006	23.8829	47.3391	37.1503	34.9849	14.2949	18.0921	20.2404	14.2943
AC208221.3_FG002	0.258406	0.670733	2.8233	5.02846	0.119714	2.61088	0.109994	0.0740385
AC208327.4_FG003	144.602	133.411	88.251	63.2501	147.973	119.499	168.914	135.294
AC208327.4_FG006	27.044	25.5592	25.0704	19.701	27.5717	27.5151	25.4143	23.2878
AC208341.4_FG005	9.35013	10.9211	9.29462	11.31	8.76592	11.0817	9.35658	10.415
AC208341.4_FG006	7.79861	8.99384	13.5336	16.2552	6.57517	7.89738	5.10414	6.42514
AC208346.3_FG004	37.167	40.2022	32.9243	27.6819	44.0635	40.9479	46.4034	45.9081
AC208436.3_FG007	42.1178	33.4221	23.7379	9.88546	44.1353	33.5213	48.6557	30.7672
AC208440.3_FG003	49.839	49.8632	55.2025	53.7361	44.6108	48.5295	47.1848	43.1947
AC208571.4_FG001	11.1727	11.7087	14.2668	12.3543	7.81978	9.516	10.519	8.62015
AC208576.3_FG001	0.788119	1.12136	1.50007	1.37164	0.450133	1.98399	0.773127	1.9736
AC208711.3_FG005	1.04895	1.94961	2.79162	2.81118	1.356	2.3672	0.916305	1.1098
AC208724.3_FG001	6.19697	5.13067	3.53661	4.34574	3.92341	5.88763	6.29419	8.20674
AC208897.3_FG003	12.7134	10.9985	2.60657	1.16035	14.3011	14.1904	17.2986	21.23
AC208897.3_FG004	4.44658	4.46177	3.01797	3.26546	7.18042	5.4021	5.4808	6.1219
AC209050.3_FG003	20.3426	28.2996	50.1282	45.7156	17.0743	0.18573	17.3761	0.123108
AC209206.3_FG011	349.16	319.462	250.502	136.688	407.535	299.902	419.371	292.908
AC209208.3_FG001	89.9417	59.1383	91.8913	112.019	69.4532	40.0725	59.8077	41.7171
AC209208.3_FG002	122.73	109.764	67.0076	68.8664	188.797	411.424	125.557	336.401
AC209208.3_FG005	36.4532	31.9153	22.6203	21.1898	42.0115	33.8932	46.0866	39.8935
AC209212.3_FG005	1.38335	1.88582	1.66437	1.90166	1.15464	3.28481	1.74077	3.65144
AC209213.4_FG002	0	0	0.00962728	0	0.0071777	1.6414	0.0157117	0.024705
AC209242.3_FG003	27.3253	26.0489	22.8014	17.8297	32.3272	28.5373	32.2578	29.4245
AC209257.4_FG003	3.50478	3.91085	2.66881	2.95695	3.26418	3.36765	4.23191	4.16664
AC209257.4_FG008	6.05899	10.0078	13.5804	14.7986	7.41626	7.0398	6.89205	7.55482
AC209332.3_FG011	0.314213	0.335735	0.365473	0.561794	0.281267	0.842638	0.249097	0.915143
AC209364.3_FG004	0.466398	0.251199	0.750264	0.499765	0.283082	1.38286	0.399095	1.40748
AC209374.4_FG002	11.7672	10.1491	8.37134	9.10826	9.44858	9.52642	11.5729	12.1029
AC209460.3_FG002	8.73743	6.46998	6.03652	7.99833	6.75127	7.66064	8.8663	7.86913
AC209626.2_FG013	2.73688	3.29128	3.15893	2.93611	4.17159	4.95654	3.71684	3.6291
AC209664.3_FG002	19.6667	13.9609	9.3847	10.8619	23.7246	19.1955	19.0998	21.0827
AC209705.3_FG004	63.8709	56.9924	39.6869	35.0378	54.5126	57.2422	59.7582	53.8137
AC209718.1_FG009	2.13225	2.1997	1.04305	0.569223	1.22172	0.929947	2.03875	1.73072
AC209729.3_FG003	1.53866	1.66416	2.10256	2.44875	1.5083	4.66539	1.59892	4.71633
AC209784.3_FG007	1.1088	0.489131	1.13785	2.87038	1.66344	1.59525	1.84703	0.123384
AC209784.3_FG011	0.788676	1.0319	1.18831	0.590521	1.3672	1.37932	0.880139	1.06713
AC209819.3_FG003	0.590384	0.85347	1.44232	0.614608	0.757916	0.335568	0.279361	0.0986455
AC209819.3_FG005	5.31359	7.73735	7.53609	6.83275	8.79824	10.3948	5.21365	15.5274
AC209819.3_FG012	8.54164	6.9924	4.24687	3.51144	9.45079	13.102	10.9405	13.6454
AC209835.4_FG004	53.5175	88.6156	122.906	131.519	43.7528	83.4538	46.725	49.1886
AC209845.4_FG010	1.81086	2.66232	2.36331	1.2232	2.37152	2.70699	1.5927	1.13303
AC209858.4_FG002	133.749	129.138	88.0098	69.1555	131.375	91.0948	203.192	123.484
AC209858.4_FG004	18.8883	17.6323	12.2513	8.72857	16.6828	17.4452	21.9028	17.8572
AC209877.3_FG002	61.7612	63.3751	43.725	43.8751	62.9154	62.0952	79.3934	71.299
AC209898.2_FG004	9.41104	9.92323	13.6384	14.0117	9.01354	9.37486	8.6605	6.92985
AC209987.4_FG002	81.5774	81.6968	105.285	70.4983	92.7155	78.3291	59.9617	74.8837
AC210003.2_FG004	72.2114	67.7091	39.6738	13.1694	97.9721	69.7198	68.6162	49.0701
AC210003.2_FG015	1.2898	1.86718	1.13385	0.907287	0.509404	4.69452	1.30421	4.83501
AC210013.4_FG002	0.308958	0.334977	0.26207	0.845623	0.350933	0.973741	0.277248	1.95079
AC210013.4_FG003	1.86379	1.37195	1.46218	0.766643	2.55827	1.63779	1.754	1.06353
AC210013.4_FG008	56.2907	50.2524	42.4883	40.3345	57.2806	50.8243	70.6099	60.2547
AC210013.4_FG009	7.64357	7.7372	11.1481	8.7822	7.24829	8.08741	6.79627	7.53447
AC210013.4_FG011	31.8948	30.5513	25.358	29.1312	27.7733	29.4342	36.3154	38.6232
AC210013.4_FG012	8.2605	7.44933	9.00329	7.60112	9.68758	5.69468	9.20069	6.74018
AC210013.4_FG013	10.4853	9.81727	10.3743	7.60556	11.2387	13.0009	10.1112	11.6453
AC210013.4_FG014	20.7731	18.1763	14.2543	10.5982	17.1291	23.6097	21.8973	24.5923
AC210013.4_FG016	27.0555	31.8339	22.4446	17.5948	29.7428	26.3992	29.053	27.032
AC210013.4_FG017	0.0814029	0.0697783	0.270446	1.60942	0.0427326	1.70046	0.0777554	1.43198
AC210013.4_FG018	3.00345	1.72633	3.42043	9.21276	4.82912	1.66205	3.08436	1.96464
AC210013.4_FG019	308.649	348.595	146.749	66.3537	336.929	253.431	463.45	357.809
AC210023.3_FG014	10.2588	9.78127	10.7667	14.7873	9.50265	12.739	11.0459	11.268
AC210023.3_FG015	2.75881	3.24053	3.48114	4.3314	2.94102	3.51909	2.77123	3.11356
AC210050.3_FG006	2.94163	2.91645	2.52308	5.748	3.85477	4.67888	4.21991	6.03894
AC210158.3_FG004	0.872957	1.08724	1.56459	1.48661	0.803765	1.67299	0.64097	1.86336
AC210163.3_FG005	5.46165	5.46453	10.2587	7.3747	2.91051	0.326041	5.15049	0.443854
AC210168.4_FG003	0.67811	1.05749	1.11246	1.30981	0.894693	3.50744	0.974687	1.11135
AC210173.4_FG002	24.8405	19.5313	22.2833	26.0239	19.7922	23.2998	22.2789	20.7319
AC210193.4_FG002	17.2122	23.4026	37.5338	46.8853	14.5501	42.0479	9.11993	45.7711
AC210199.4_FG003	12.7508	14.9273	13.6065	11.8867	16.1692	13.4117	12.4192	12.383
AC210204.3_FG002	112.72	150.226	408.302	290.016	105.389	26.9573	48.4511	14.5564
AC210303.3_FG001	3.81891	3.44572	3.53153	2.41729	3.76129	4.08383	3.49217	3.82561
AC210314.3_FG006	20.7156	22.7585	35.2864	59.3217	20.9469	24.851	16.146	19.8565
AC210517.3_FG003	2.38946	2.10061	1.65706	5.92856	3.16476	6.30306	2.80764	12.4664
AC210595.3_FG004	11.6306	11.5124	10.2803	12.4945	14.1024	17.335	12.2034	15.1903
AC210598.3_FG003	0.649441	0.404632	0.33157	0.162888	0.8277	1.38687	1.10986	1.92877
AC210669.3_FG001	91.4931	128.769	168.996	63.6963	90.9814	66.9826	58.5627	21.7739
AC210816.3_FG006	1.30961	1.56608	1.0246	1.38594	0.293482	0.660133	1.34302	1.8995
AC210848.3_FG004	6.57435	7.2094	7.15676	4.40045	8.62255	10.1834	7.95464	8.16827
AC211164.5_FG003	9.93415	10.7735	12.58	16.0726	9.99748	12.4067	9.25277	11.372
AC211164.5_FG004	3.66065	3.00243	2.65636	2.312	4.07897	4.87937	2.98334	4.60314
AC211175.3_FG005	33.5247	36.4898	34.065	28.2046	37.2094	27.838	25.9779	20.0645
AC211218.4_FG002	0	0	0	0	0	1.77792	0	0
AC211276.4_FG008	34.7605	38.4992	39.9979	32.5548	37.7785	23.8742	30.4816	21.5619
AC211327.4_FG005	8.32079	9.52653	15.1013	16.7133	7.93232	10.1228	6.82796	7.7307
AC211349.4_FG001	10.9519	10.3809	9.42119	9.37369	9.58189	10.1263	10.8471	13.1643
AC211357.4_FG004	18.1426	17.7008	18.9578	22.7951	15.9518	14.2351	18.9433	15.2288
AC211390.3_FG001	12.6573	11.6194	12.7245	16.2958	17.2779	16.389	12.9436	12.3824
AC211394.4_FG004	74.9389	68.5692	53.7958	76.8944	67.2565	87.6923	84.7479	101.462
AC211401.4_FG003	30.6673	29.8408	42.6228	45.937	26.6716	26.4208	25.1933	19.6945
AC211474.3_FG006	16.42	17.4297	29.4878	32.3704	13.1403	5.24107	11.927	5.90245
AC211532.3_FG001	1.6983	1.96928	1.82954	1.71169	2.09121	1.91188	1.99887	2.02286
AC211652.4_FG001	7.88046	7.88853	9.88822	5.39325	5.93374	11.989	5.73509	12.3257
AC211652.4_FG002	8.37577	9.56779	8.01428	5.12257	10.6086	9.86637	11.8903	10.519
AC211737.3_FG012	107.885	114.241	115.089	145.996	76.5251	111.259	84.4741	105.385
AC211887.3_FG006	0	0	0.0188859	0.023126	0.705743	1.36708	0.015735	0
AC211892.4_FG002	51.3645	43.128	48.2574	48.1678	44.079	40.4038	45.3953	41.5804
AC211910.4_FG005	1.09188	0.742212	0.997791	1.06225	0.666711	0.829859	0.615074	0.668207
AC212023.4_FG006	3.10241	2.93438	3.51873	4.5855	2.65457	4.10527	2.3777	3.5321
AC212068.4_FG005	4.10597	3.18764	5.2974	10.0784	3.89812	5.43435	2.98918	5.29341
AC212112.4_FG002	100.309	85.545	61.8664	58.5199	93.7367	76.5036	132.582	105.013
AC212145.4_FG002	0.380692	0.864848	1.14193	0.572602	0.440598	0.787359	0.303165	0.789073
AC212219.3_FG005	0.246176	1.16966	3.55876	2.39895	4.12484	0.274476	0.193145	0.0493965
AC212351.4_FG001	2.09323	6.64158	7.30712	5.48789	1.61166	2.06028	0.964738	1.04458
AC212353.4_FG004	10.9942	8.47322	6.61588	5.92376	11.5357	15.5321	14.2493	12.9002
AC212565.3_FG001	383.856	366.973	80.9128	22.2507	588.131	432.777	542.465	690.61
AC212565.3_FG002	3.13475	3.00204	2.00961	1.59372	3.42258	2.99028	3.22374	2.91977
AC212567.3_FG003	0.877579	0.951692	0.996371	1.10359	0.623117	2.07481	0.877668	2.39691
AC212570.3_FG006	55.5286	53.7205	31.181	20.8217	60.97	39.0307	86.9362	57.8629
AC212575.3_FG002	1.26655	0.963662	1.06746	1.52878	1.57082	1.94473	1.30719	1.45251
AC212684.3_FG012	3.89373	3.05915	1.88881	0.924487	3.68095	2.39373	4.13615	3.07632
AC212728.3_FG001	2.80972	3.62573	5.32317	4.52356	1.71949	5.22888	1.85834	2.18509
AC212835.3_FG001	0.802965	0.79735	0.670738	0.231081	1.03631	0.960566	1.15913	1.23701
AC212835.3_FG002	0.0939263	0.55812	1.4581	3.56067	0.145303	2.65577	0.0474429	1.67725
AC212835.3_FG007	28.422	32.1076	40.6451	60.4457	21.8647	40.6763	20.1398	35.5025
AC212835.3_FG008	0.253801	0.473667	0.629881	3.03357	0.206369	0.286705	0.2019	0.1728
AC212859.3_FG007	47.1639	58.2058	82.8952	103.943	47.3193	48.0259	46.0965	48.3445
AC212898.2_FG006	0.79714	1.72911	3.41615	1.51272	1.27827	1.18439	0.97992	1.08807
AC213050.3_FG001	9.49125	9.79345	12.2228	8.24107	10.3377	7.84744	11.7176	9.59957
AC213050.3_FG002	2.60814	3.78768	4.59767	4.0594	0.682456	4.21932	0.31358	2.90653
AC213099.3_FG001	14.3829	17.5302	13.4617	10.5278	12.5205	11.3763	18.3476	16.9234
AC213099.3_FG002	17.1496	15.8253	12.3151	10.9303	14.9763	12.8162	19.6048	15.9806
AC213431.4_FG005	0.910394	1.2172	1.11615	0.84603	0.793165	3.02412	0.539903	2.75022
AC213432.2_FG004	1.40413	0.5602	0.538908	0.0811398	2.63193	0.685691	0.706884	0.369435
AC213463.3_FG002	10.6453	10.8509	11.7948	12.9505	11.4216	13.0424	12.901	12.6676
AC213463.3_FG004	15.5314	14.0073	6.22191	3.65013	18.3335	14.8554	18.9088	16.7981
AC213463.3_FG006	1.29134	1.53484	2.02359	1.32296	1.4178	1.40538	1.45534	1.3313
AC213463.3_FG007	18.0052	16.1277	17.3763	14.4359	18.4429	17.9324	13.4124	14.9489
AC213463.3_FG009	0.994534	0.586273	0.582638	0.746197	1.67486	2.53312	1.25309	2.6479
AC213521.3_FG005	14.2525	19.9899	23.6608	14.515	11.5615	10.2941	11.2257	10.2247
AC213600.3_FG002	101.19	96.4862	91.0087	97.8187	94.5074	100.216	91.0379	80.6184
AC213612.3_FG002	20.3138	23.1397	35.0642	36.8634	23.0405	28.0548	16.4176	19.02
AC213621.5_FG002	4.22615	4.53977	5.55107	3.82069	3.57423	3.74107	3.19095	3.10198
AC213621.5_FG004	11.8936	12.0614	11.9425	11.2093	12.4979	13.1504	11.4903	12.3503
AC213654.3_FG001	21.8747	25.6061	29.3559	28.5658	19.8874	21.956	19.1238	18.7208
AC213654.3_FG003	1.66071	1.91272	1.59957	1.93763	1.76952	4.00447	1.22333	3.24139
AC213654.3_FG005	14.7457	16.7892	20.0043	19.4709	14.466	8.55758	17.4507	7.63958
AC213800.3_FG001	0.359285	0.475463	0.426983	0.429743	0.330289	0.928905	0.413088	0.768744
AC213857.4_FG003	0.362447	0.390404	0.998947	1.37271	0.239182	0.255612	0.264174	0.295376
AC213884.3_FG001	68.4914	70.6162	57.0666	61.4878	58.5198	60.7393	79.598	80.5357
AC213884.3_FG002	0.0540934	0.069839	0.0289318	0.13978	0.108928	1.1651	0.237346	0.123716
AC214040.3_FG009	0.514943	0.641201	0.89766	0.965706	0.280536	0.334363	0.713156	0.915977
AC214119.3_FG009	77.0098	70.0451	47.1113	37.4955	81.6449	68.7672	95.7022	83.7948
AC214168.3_FG001	0.0675081	0.0419861	0.00962728	0.0580244	0.0288167	0.841114	0.0470196	0
AC214256.3_FG005	0.591361	0.349229	0.889588	0.869401	0.402384	0.99233	0.294662	0.616096
AC214266.3_FG002	29.8001	28.4185	25.2074	20.7157	32.1104	29.5666	31.4876	28.9901
AC214350.3_FG007	57.6297	59.8757	45.8203	39.2119	52.399	50.8847	64.6189	54.4889
AC214359.3_FG003	0.261334	0.307311	0.368391	0.269285	0.435596	1.52049	0.144254	0.788085
AC214448.3_FG007	34.3742	40.1197	60.1081	70.2193	35.6315	35.9515	29.6763	33.8008
AC214507.3_FG001	12.4101	14.1833	17.0249	17.8025	12.2926	14.0886	13.2082	11.6101
AC214534.3_FG010	5.28064	4.50224	2.56103	1.76453	5.18559	4.08833	5.83112	4.4411
AC214602.3_FG012	10.837	13.1981	14.4893	17.1804	8.19236	17.4997	7.59833	14.6342
AC214635.3_FG002	11.2448	12.2429	17.2797	28.494	10.8625	10.3608	9.78613	9.08153
AC214640.3_FG003	27.341	25.2467	15.4955	11.9779	31.8185	23.2241	44.9169	35.3257
AC214648.3_FG003	47.5001	42.745	55.6239	66.016	58.2525	70.0393	43.3214	59.0949
AC214771.3_FG003	0.779288	0.99887	5.04108	8.31391	0.209233	0.168721	0.0633525	0.271262
AC214817.3_FG004	18.8344	10.7563	8.22889	10.1357	12.2676	24.5218	13.252	29.5091
AC214817.3_FG007	2.09159	8.52527	17.5462	23.8692	0.644545	0.563473	0.894176	0.32147
AC215198.3_FG002	4.60416	5.7133	2.28588	1.02841	5.48148	3.31212	6.19984	4.37594
AC215201.3_FG005	111.253	75.1291	21.6964	13.9123	69.0495	157.084	188.36	244.571
AC215201.3_FG008	0.249625	0.139734	0.13036	0.0697162	0.643192	0.380435	1.05535	2.88733
AC215244.3_FG002	148.638	146.225	113.814	126.056	145.316	148.09	173.005	174.26
AC215260.3_FG001	6.17327	7.33319	7.69874	5.83326	1.82447	7.57951	2.10556	9.01412
AC215260.3_FG004	12.6925	12.8892	10.242	10.526	12.1398	11.7435	10.9304	10.7121
AC215309.3_FG001	0.603655	0.545428	0.943548	0.394511	0.883118	0.836582	0.56323	0.519591
AC215309.3_FG004	1.26621	1.02155	1.09752	1.67509	1.0983	1.64665	1.10234	1.75481
AC215690.3_FG002	84.1657	77.6322	90.378	153.106	65.6747	78.9886	69.0364	74.3292
AC215723.3_FG001	5.14913	6.55402	7.68301	8.79794	5.69909	5.1644	5.27973	5.995
AC216010.3_FG001	39.6987	40.3441	48.7998	48.7006	43.9962	41.2706	39.4128	36.181
AC216067.3_FG002	74.491	67.0938	50.5438	62.0478	75.3603	103.705	80.5662	111.842
AC216247.3_FG001	1.31642	1.03284	0.369915	0.0580244	1.85466	2.09186	1.99487	4.62267
AC216247.3_FG005	15.0134	12.358	10.8586	11.6899	11.8671	17.1696	13.5142	13.98
AC216264.3_FG001	0.528352	0.20947	0.548553	1.00659	0.916804	0.0983354	0.876013	0.0987798
AC216867.3_FG003	0.0272168	0	0	0	0.0142326	1.06361	0	0
AC216870.3_FG005	5.15692	5.54642	7.54327	8.43755	4.50945	5.74207	4.59018	4.93981
AC216886.3_FG002	10.3213	9.84597	5.13436	1.97254	19.1411	16.488	13.9295	20.2223
AC217050.4_FG001	40.6039	35.8178	27.5685	29.812	21.6225	39.0964	75.7517	48.4565
AC217050.4_FG004	27.1998	23.8783	28.6882	34.6655	25.3608	31.2092	30.2171	32.2478
AC217050.4_FG006	504.661	476.469	325.421	344.348	473.474	489.343	620.363	629.136
AC217051.3_FG005	2.60604	1.8827	0.517485	0.635851	3.98483	3.11281	5.56975	4.22802
AC217121.3_FG007	12.0078	11.0918	12.2951	12.171	10.7269	9.76549	9.93846	11.1862
AC217271.3_FG001	11.8465	13.1888	15.2731	15.5828	11.6187	12.5995	11.6526	13.132
AC217271.3_FG002	58.3868	47.1654	44.6007	51.0405	55.2127	45.4082	66.4802	47.3053
AC217293.3_FG005	1.8015	1.50838	0.461303	0.231386	2.04916	1.36104	3.64491	3.04469
AC217300.3_FG005	3.37699	3.38647	1.8218	1.26127	2.9933	5.20941	4.66807	6.58405
AC217358.3_FG003	28.7708	28.0846	22.1252	18.7308	27.7943	28.7784	36.6866	31.4211
AC217358.3_FG005	219.239	207.434	136.292	100.029	204.095	166.102	253.076	200.594
AC217358.3_FG010	6.87348	6.95814	7.56205	5.47575	6.99023	8.92076	7.60689	6.73737
AC217358.3_FG011	74.0872	94.303	104.709	102.127	75.6848	91.754	78.9251	73.4481
AC217370.3_FG003	0.490652	0.7552	1.01974	0.950135	0.45886	0.956341	0.660177	1.20769
AC217379.4_FG002	0.574532	0.698314	0.890998	0.372142	0.59356	0.912626	0.602212	1.18704
AC217401.3_FG001	20.2897	15.0305	12.5056	11.6997	19.2004	17.3032	17.5111	16.8327
AC217401.3_FG002	94.437	92.7043	91.7463	75.2	100.393	114.828	132.411	145.753
AC217401.3_FG003	33.9407	29.8428	61.2639	110.386	21.5773	23.4655	20.5997	20.7224
AC217415.3_FG004	0.352997	0.153579	0.0869242	0.0115759	0.316378	0.0570068	1.24264	0.0493965
AC217499.3_FG001	38.1073	49.1888	79.2525	105.809	23.3356	28.6662	30.0685	31.0796
AC217499.3_FG003	6.44168	6.48331	7.50007	10.2804	5.8187	6.92657	6.54804	7.49847
AC217550.3_FG006	0.635661	0.558198	0.557829	0.738084	0.558864	0.690959	0.719795	0.9594
AC217553.3_FG008	6.56812	5.7791	5.53133	5.58357	6.8522	9.82692	6.20968	6.98548
AC217556.3_FG003	148.257	138.158	123.715	127.685	131.036	115.527	157.364	127.981
AC217665.3_FG005	32.8533	37.7801	57.2503	109.952	31.3144	33.7791	31.6422	28.3008
AC217811.3_FG002	2.75315	2.34119	1.34364	1.2314	2.28424	3.10902	4.41321	2.62027
AC217811.3_FG003	11.4813	11.6149	6.20466	5.26759	12.8915	14.5683	21.3202	13.5066
AC217840.3_FG001	16.9702	18.3151	14.0544	12.4758	16.4295	17.3925	16.6284	16.6145
AC217842.3_FG001	49.1822	44.2696	43.9109	47.3718	44.7706	46.1664	45.6059	45.2097
AC217887.3_FG004	0.732516	0.923815	1.00253	1.59681	0.634484	0.750212	0.838467	1.70203
AC217887.3_FG005	35.7765	31.914	22.4387	17.8848	38.8302	27.8265	47.6589	38.6351
AC217910.3_FG004	5.14404	8.30122	16.108	14.8554	5.76715	0.0281768	2.4941	0.0739691
AC217947.4_FG002	179.232	174.344	222.811	144.126	184.624	56.2351	140.097	48.9401
AC217962.3_FG005	39.793	36.5749	34.0385	37.2874	38.5715	38.5481	45.114	38.8538
AC217965.2_FG012	3.63835	4.24827	2.2017	2.55888	3.51085	3.74503	4.23963	5.29312
AC217975.3_FG001	0.812523	2.93502	5.70233	2.85728	0.811621	1.33822	0.536427	1.03664
AC217977.3_FG003	14.8434	16.8705	12.3047	11.3762	16.1008	15.6126	18.5242	16.6434
AC218035.3_FG001	16.7975	20.82	22.362	30.5493	17.742	18.2571	15.9082	14.7001
AC218035.3_FG004	13.7629	20.6972	19.809	24.7478	13.8597	15.2142	10.562	13.1527
AC218093.3_FG005	2.32334	2.745	5.05192	5.85155	2.41361	2.56359	1.52603	1.95
AC218457.2_FG013	92.0727	89.9179	92.9412	83.4705	91.311	85.6241	95.1239	83.6514
AC218900.3_FG001	1.8656	2.10576	2.84458	4.19997	1.68829	1.51867	1.27851	1.62986
AC218972.3_FG001	86.9386	88.9144	85.9071	100.638	80.3739	97.1445	80.5085	84.8431
AC218972.3_FG004	45.1928	37.9606	25.3491	14.7705	50.7631	61.2464	57.6763	79.1848
AC218972.3_FG007	6.36291	6.39318	5.86333	3.3026	7.34957	5.64077	7.86484	6.07897
AC218998.2_FG003	4.25287	4.51688	2.99136	1.98716	4.78579	3.86613	4.74376	4.83606
AC218998.2_FG007	50.2313	47.7965	54.5738	56.4988	65.5927	53.0904	56.4218	48.6576
AC219006.2_FG006	1.97893	2.00625	3.91187	1.65667	2.63089	1.31816	1.83136	1.14051
AC219006.2_FG007	3.22622	3.23181	1.45956	0.744659	4.00688	3.8551	4.06902	3.65093
AC219020.4_FG002	1.03424	0.543958	0.578155	1.09148	1.22876	0.620049	0.623982	0.271604
AC219056.2_FG004	1.06364	1.20098	1.39292	1.23518	0.935012	1.65593	1.04612	2.31101
AC219061.2_FG007	19.7012	23.4061	26.546	28.8965	17.4064	19.5608	17.9423	19.2419
AC219156.3_FG002	0.456229	0.559399	2.28055	6.12185	0.4534	0.711447	0.194557	0.937757
AC219190.3_FG002	6.65097	6.52271	6.43958	5.31186	7.39072	7.70571	7.51629	6.15972
AC220924.2_FG004	1.10288	1.24525	1.20832	0.915721	0.899043	3.26336	0.945058	3.41615
AC220927.3_FG001	0.598455	0.516075	0.376939	0.0694371	0.56209	0.143061	0.725456	0.247687
AC220927.3_FG007	73.3897	146.231	183.37	98.246	109.917	55.588	98.0242	59.4724
AC220972.3_FG001	1.19849	1.33589	1.96271	0.50944	1.27711	0.681017	0.691966	0.469479
AC225147.4_FG002	147.668	172.473	89.0981	44.731	167.849	140.802	193.409	175.634
AC225147.4_FG003	22.8683	22.0044	22.4558	20.8902	26.3475	18.3826	26.4563	23.3334
AC225176.2_FG003	5.41584	5.91838	11.99	13.2495	5.3605	5.91264	3.23594	4.28572
AC225185.3_FG004	47.9751	49.2474	53.1371	59.011	43.1239	40.2372	43.4858	38.8463
AC225193.3_FG003	117.092	125.241	99.4532	66.4891	131.546	101.031	116.381	98.9072
AC225193.3_FG004	8.31869	9.16565	12.1358	11.6028	9.37715	7.76242	7.17042	6.4518
AC225205.3_FG003	13.6516	22.7508	24.8593	18.3381	14.6895	28.6235	13.7087	18.1744
AC225308.2_FG005	1.536	1.70952	1.75409	2.58337	1.34263	1.52371	1.61083	2.47329
AC225346.3_FG001	0.382047	0.307387	0.867741	1.1366	1.02142	1.26964	0.126479	0.814907
AC225354.2_FG004	0.795103	0.670199	0.67175	0.488365	0.783847	1.44536	0.981913	1.33675
AC225359.3_FG006	2.10839	2.2048	1.86873	1.65095	2.44214	3.38674	2.36415	3.16041
AC225555.3_FG005	5.40182	4.8418	2.78489	1.92657	6.97918	6.75983	7.19856	6.44709
AC225555.3_FG007	2.35067	3.16875	2.51552	1.83457	3.02316	1.8399	2.49611	2.73446
AC225718.2_FG006	37.5385	73.8499	142.569	74.4457	22.8593	4.72017	7.70219	1.5071
AC225718.2_FG009	10.2456	18.7165	24.4781	29.8293	14.868	0.0570085	11.7612	0.123491
AC225790.2_FG003	0.182318	0.710704	0.753199	1.01844	0.306654	0.897003	0.109994	0.961111
AC226227.2_FG005	11.9905	13.5662	18.513	16.1528	7.81879	3.71381	5.00851	2.52529
AC226230.2_FG001	123.312	134.03	203.368	294.664	123.716	140.086	103.478	108.419
AC226235.2_FG001	0.106577	0.0279342	0.157836	1.22009	0.0361242	0.630452	0.0313392	0.615822
AC226235.2_FG002	68.9311	56.6534	49.2345	54.741	69.3033	51.5151	93.3342	59.8686
AC226235.2_FG003	1.21376	1.0771	1.26558	4.74573	0.98466	2.18841	1.25664	5.51151
AC226248.1_FG002	7.36789	10.7086	16.7678	11.271	5.74272	5.16754	5.10153	4.58537
AC226368.2_FG006	10.4653	9.23463	6.18516	4.63435	10.2612	9.19056	14.7116	14.1678
AC226373.2_FG010	66.4279	71.8431	102.407	112.435	66.7633	68.2489	57.8797	53.1428
AC226545.2_FG003	0.605155	0.363721	0.171314	0.0807683	1.67025	1.08209	1.87788	2.11426
AC226736.2_FG002	1.67859	4.06244	1.85293	0.699974	1.78661	2.52782	1.46264	1.13613
AC229978.2_FG002	4.90826	5.93054	5.31171	6.61115	4.08841	6.52078	4.28934	5.19267
AC229993.1_FG009	1.0617	1.21115	1.34665	1.71968	0.532485	0.772553	0.793929	0.788357
AC230011.2_FG002	9.90871	15.1871	26.1197	32.8191	10.1093	18.3726	7.59235	10.1474
AC230013.2_FG002	6.51014	5.79791	4.30923	2.79536	10.2192	7.6652	8.02476	6.31803
AC230013.2_FG007	358.794	413.389	240.802	125.48	373.001	347.439	441.555	379.798
AC230020.1_FG002	9.00175	8.56162	6.94895	5.33112	9.13578	8.39495	9.81661	8.55148
AC231180.2_FG001	41.4558	36.8279	44.3525	46.3577	39.4716	31.4771	32.5211	24.9344
AC231180.2_FG006	8.33675	8.8848	6.04636	4.40148	12.059	28.0953	11.9148	28.3544
AC231431.1_FG008	0.653431	0.587393	1.23498	0.78764	0.862074	0.660846	0.695494	0.592144
AC231745.1_FG003	4.05644	3.60016	4.51361	27.0527	6.7704	2.26284	11.4042	3.8223
AC231745.1_FG004	39.9728	47.7737	55.6007	54.1469	40.2347	46.1022	36.4625	35.1666
AC231747.1_FG001	38.7541	46.1294	41.6275	46.0826	33.1114	62.984	35.7011	50.967
AC232238.2_FG004	1.68397	2.50697	6.16126	11.2374	1.8969	1.85073	1.8378	2.9624
AC232238.2_FG008	1.93789	1.23148	2.14709	2.61525	2.5885	3.50487	1.82985	3.08724
AC232393.1_FG009	6.37646	6.03342	6.7466	5.79697	7.59653	6.28489	7.28848	6.18007
AC233751.1_FG002	2.05787	1.57515	2.21243	1.14918	1.8189	5.69902	1.41816	4.92012
AC233788.2_FG002	59.6735	102.781	141.065	76.7224	57.7523	9.90525	38.9049	8.29764
AC233850.1_FG001	1.60379	1.09211	1.47639	3.73811	1.40946	2.40258	0.739033	1.03455
AC233850.1_FG002	0.926041	0.93918	0.215757	0.137829	0.791727	3.36852	1.73508	4.00978
AC233850.1_FG005	14.1072	13.4819	12.6	12.4624	16.4889	12.779	16.6441	14.9973
AC233850.1_FG009	1.15914	0.824205	0.941669	2.34335	0.891793	2.59506	0.499144	2.00417
AC233851.1_FG008	2.29714	0.293708	0.330017	0.528419	2.73108	0.0420726	1.95461	0.0493965
AC233851.1_FG011	1.10369	0.711967	0.389152	0.429914	1.19274	1.49411	0.894006	1.51257
AC233851.1_FG014	47.6224	39.2939	32.6045	25.1469	46.4987	34.3367	64.9071	47.1701
AC233853.1_FG002	0.731817	0.851101	0.596169	0.441902	1.70644	1.83904	0.321742	1.2824
AC233853.1_FG003	13.7953	11.1116	11.7179	7.97861	28.9668	6.96977	16.2721	7.58154
AC233854.1_FG002	0.465839	0.529457	0.978894	1.12141	0.214922	0.347249	0.208936	0.321459
AC233863.1_FG001	1.93888	2.43107	0.717295	0.412436	0.346804	1.23322	9.12141	1.08347
AC233865.1_FG001	505.511	481.126	155.386	53.3694	773.658	617.424	680.541	791.385
AC233865.1_FG003	0.786587	0.742197	0.807793	2.25957	1.18114	1.63639	1.17971	2.21945
AC233865.1_FG006	23.1116	18.858	14.5296	18.7828	23.2429	20.8068	28.1989	24.9049
AC233866.1_FG006	715.706	636.4	346.958	249.463	718.628	610.765	908.189	860.618
AC233870.1_FG003	68.5945	70.9928	63.3424	49.2075	60.7574	40.0303	79.1363	26.9171
AC233870.1_FG004	7.40403	7.71364	9.09186	7.03387	6.47149	7.44295	6.03536	5.39954
AC233870.1_FG006	117.419	116.244	81.6587	64.2028	131.011	102.217	152.041	121.363
AC233872.1_FG003	109.603	103.827	39.8644	27.1406	114.361	72.9597	184.817	128.121
AC233878.1_FG004	53.6667	47.946	41.1178	37.6936	52.9054	55.0691	60.528	56.9834
AC233879.1_FG002	0.160596	0.542651	1.83145	5.78565	0.083558	0.1553	0.015735	0.148214
AC233880.1_FG006	17.0068	16.9262	18.8137	21.9077	16.824	15.0805	15.8263	15.6645
AC233882.1_FG003	5.81161	7.301	10.2065	7.49662	6.67501	8.50273	6.02926	7.17672
AC233882.1_FG005	2.20697	3.54418	4.35088	3.9989	2.39342	4.0079	2.20349	3.72148
AC233883.1_FG006	3.99563	7.71246	5.1545	2.84201	5.09273	7.0069	2.20148	3.48183
AC233885.1_FG001	16.2525	18.4052	18.0919	17.5123	19.2145	23.6919	17.9244	21.0168
AC233885.1_FG002	0.820292	0.877741	0.672078	0.313185	0.877339	1.36784	0.780517	1.35614
AC233887.1_FG006	27.0496	28.0573	37.8816	36.8316	31.1036	21.5224	28.3747	22.1345
AC233892.1_FG001	14.1827	13.503	16.6929	20.3186	12.9605	10.8169	16.5863	16.6915
AC233893.1_FG002	41.803	42.6533	39.2379	31.8259	50.6873	38.5821	47.3348	39.8422
AC233893.1_FG003	1.4886	1.56433	6.97077	8.34188	1.82502	0.777039	0.518794	0.396104
AC233893.1_FG006	24.9144	24.8645	23.0688	18.0283	20.2658	33.8275	19.3573	39.6222
AC233894.1_FG005	2.76617	3.26431	5.45037	5.40996	2.83313	3.67258	2.25461	3.05468
AC233895.1_FG001	418.558	348.825	163.243	123.756	401.321	287.967	595.055	419.982
AC233898.1_FG003	1.1174	0.922684	0.550647	0.721311	1.10852	1.28095	0.906527	0.956894
AC233898.1_FG004	30.1145	46.4123	64.9356	32.0161	33.187	35.4372	25.4071	25.188
AC233899.1_FG002	10.8767	10.7732	12.5955	32.7639	14.8176	3.92946	9.78471	3.81766
AC233899.1_FG004	5.02488	2.74537	7.56447	16.3074	6.71866	3.04705	3.60498	1.89711
AC233899.1_FG005	1.31919	1.60152	3.14944	3.22253	1.69192	0.993533	1.5912	0.813579
AC233901.1_FG004	5.55292	5.58767	7.3855	6.50954	6.36911	5.45811	5.13049	4.7417
AC233901.1_FG005	5.81339	6.54133	6.93549	6.88223	6.02819	5.64627	5.891	4.79264
AC233901.1_FG010	6.26856	6.30313	10.4728	13.3178	6.39236	8.27928	4.78578	6.49175
AC233910.1_FG001	7.75276	8.23606	8.82688	4.33908	9.60426	9.70978	8.86295	10.8541
AC233910.1_FG004	12.2026	11.4916	16.1876	17.0123	11.7013	9.8557	12.438	12.8964
AC233910.1_FG008	16.5681	18.2294	23.4947	20.2602	19.34	25.58	11.7364	18.7979
AC233910.1_FG010	8.18998	8.21431	7.71263	11.8409	8.70225	7.42488	8.5738	7.22796
AC233914.1_FG001	2.86436	2.78903	3.09261	3.00125	1.97696	2.57515	2.55023	4.19786
AC233922.1_FG004	5.418	5.0154	4.72351	3.84262	6.58843	6.66085	6.32446	6.75995
AC233922.1_FG005	23.1623	21.2009	14.8115	11.3771	19.9988	16.3914	31.6858	24.4219
AC233922.1_FG008	0.319726	0.196225	0.309365	1.49022	0.989076	0.0998187	0.503159	0.271154
AC233935.1_FG005	0.506754	0.349995	0.230486	0.356746	0.977314	1.79638	0.558278	2.34192
AC233936.1_FG003	6.57237	8.21005	12.4848	11.0743	8.95369	7.53649	7.67619	5.26906
AC233939.1_FG003	25.1529	24.5001	21.2138	21.3342	25.9746	23.2157	30.3908	26.4666
AC233939.1_FG004	14.1437	17.39	19.6971	10.2002	14.5257	6.94148	2.68505	1.89671
AC233942.1_FG001	11.8118	13.1607	16.7321	17.7649	11.6617	14.9997	8.66667	9.87029
AC233943.1_FG002	26.3592	27.2482	25.2236	19.9751	38.6968	25.0928	20.39	13.6991
AC233945.1_FG003	1.1383	1.30955	1.83325	2.32684	0.945325	0.978313	0.730047	0.494416
AC233949.1_FG004	498.071	382.543	341.544	514.7	381.249	314.76	465.119	389.801
AC233950.1_FG002	128.367	127.64	120.935	53.5109	125.925	155.955	24.4269	39.9964
AC233952.1_FG006	14.828	14.6222	8.38873	7.65071	13.1955	14.2889	19.2584	19.0062
AC233953.1_FG004	16.8562	18.1744	14.5002	4.69784	10.9704	25.2427	6.54403	15.8361
AC233953.1_FG005	50.6338	57.3199	63.4734	59.2805	56.6308	130.658	50.3124	79.2973
AC233955.1_FG002	0.706944	1.01994	1.30995	0.801844	0.994882	0.239046	0.528984	0.173098
AC233955.1_FG009	17.7257	15.8462	11.5679	8.84485	17.3819	17.3044	18.4481	16.265
AC233956.1_FG002	0.634927	1.00722	1.18029	1.99836	0.952866	1.53346	0.578851	0.71552
AC233960.1_FG002	3.27598	3.24166	4.7646	8.49114	2.94573	4.10692	2.64333	3.40819
AC233961.1_FG001	113.751	107.537	103.22	105.769	98.149	118.152	115.214	106.057
AC233966.1_FG001	1.91285	2.07653	3.79674	3.20448	1.80439	1.46645	1.52515	1.05753
AC233967.1_FG001	10.492	11.2916	9.82314	12.9712	10.7654	9.46718	11.4104	9.7462
AC233979.1_FG006	6.94201	3.65742	5.90909	4.52214	9.70384	7.98594	7.80177	6.24329
AC233979.1_FG007	10.2672	8.44933	8.30151	12.2576	10.2783	2.64747	13.9102	4.47435
AC233979.1_FG008	31.0065	14.288	4.02071	4.00543	18.239	8.22838	55.9295	9.92435
AC233979.1_FG009	49.7446	59.2635	57.8671	54.1168	45.37	60.0608	50.3724	50.6313
AC233979.1_FG010	8.49567	8.95725	7.011	6.46747	11.2268	10.5999	8.71545	10.7637
AC234152.1_FG002	35.5577	37.5694	42.524	39.3105	29.2745	34.6117	26.5015	24.4466
AC234152.1_FG005	0.133686	0.362559	2.57143	6.32071	0.0431352	0.0283491	0.046953	0
AC234152.1_FG007	7.49382	7.08077	7.34883	8.21537	5.2345	9.22602	4.9311	5.66544
AC234154.1_FG007	36.3444	33.4929	38.2338	42.0085	33.9665	34.9063	33.5866	30.8605
AC234154.1_FG008	11.4602	10.4996	13.1434	11.3681	11.285	10.1026	11.074	9.27833
AC234155.1_FG002	1.11591	1.60642	2.28251	2.75932	1.33443	1.56252	0.978315	1.42737
AC234156.1_FG005	46.1132	43.1949	22.2057	18.043	49.9831	44.5828	45.017	43.0119
AC234157.1_FG002	15.8988	13.9623	6.81856	4.5233	12.4197	19.5486	17.6697	29.4064
AC234157.1_FG003	0.94187	1.06105	1.25935	0.311935	1.70936	0.715835	0.516017	0.445032
AC234158.1_FG005	139.686	127.567	122.626	141.268	125.138	136.809	130.766	130.387
AC234159.1_FG002	12.462	13.7481	14.7238	11.4808	12.9763	16.2287	16.8012	16.7004
AC234160.1_FG003	11.6684	26.0145	48.1835	107.747	2.65954	4.51613	5.53582	7.2434
AC234161.1_FG010	26.3164	22.4947	11.1267	10.0691	24.1023	24.0044	28.9452	28.9085
AC234164.1_FG004	68.2528	56.1083	11.2076	3.31344	82.3676	45.2647	82.2942	56.8056
AC234165.1_FG002	1.50808	3.08827	3.02755	8.78962	0.945612	1.30892	0.604072	2.19761
AC234171.1_FG003	33.8193	30.5876	35.9763	54.6957	30.9827	27.7463	33.1104	28.7768
AC234175.1_FG010	21.0539	20.6146	20.5153	15.9249	20.9378	20.4744	24.9925	20.4836
AC234180.1_FG002	3.95836	4.16268	2.91074	4.16662	3.68297	5.77262	4.51159	5.16672
AC234183.1_FG002	15.8118	17.6203	17.8403	12.1252	18.8511	15.4727	18.0178	14.9526
AC234185.1_FG004	73.6803	54.7577	39.8796	26.0631	101.504	74.0867	72.388	42.3342
AC234185.1_FG006	1.45939	1.18654	0.838016	0.655721	1.55227	1.67025	1.50447	1.58202
AC234185.1_FG007	45.2611	41.9312	34.2325	31.4563	42.1945	37.8307	44.9483	33.1936
AC234199.1_FG003	33.1574	37.2585	44.8753	29.5101	37.3461	33.869	34.153	30.37
AC234201.1_FG003	49.1225	45.9751	38.6378	42.5935	53.7127	53.731	47.0144	53.9775
AC234202.1_FG004	0.0413133	0.0418977	0.0284471	0.0580443	0	1.66693	0.015735	0.0493494
AC234203.1_FG004	137.52	166.193	259.886	272.143	67.7831	110.109	85.2534	139.533
AC234203.1_FG009	20.8294	21.5724	22.2072	30.7222	19.7628	23.3455	20.5141	16.2144
AC234203.1_FG010	38.3427	47.1168	47.7248	34.7786	39.5876	33.9121	36.0199	32.9289
AC234203.1_FG011	25.9672	21.3444	20.6652	22.7429	23.2554	20.569	26.2871	20.2114
AC234515.1_FG003	145.392	145.189	62.3404	54.1272	161.068	137.761	180.602	181.549
AC234520.1_FG003	25.1634	29.6431	24.6263	21.226	20.5796	22.405	41.7598	22.0065
AC234520.1_FG005	39.0559	34.4533	37.1166	31.9593	23.2879	21.8472	41.1562	29.6621
AC234522.1_FG005	4.6887	3.43158	3.28556	2.5915	3.61224	3.44375	6.26287	3.07953
AC234522.1_FG009	2.07457	2.05324	1.49374	1.81605	1.99576	2.70014	2.12675	2.87423
AC234526.1_FG005	0.111077	0.125675	1.48093	3.22427	0.283244	0.0970628	0.0633525	0.123603
AC234528.1_FG001	39.8337	38.6599	66.4494	79.6231	0.861299	0.776899	27.6842	25.5373
AC234528.1_FG004	6.52018	5.70663	5.25935	5.38697	10.4926	7.59697	8.24366	5.90491
AC234528.1_FG005	134.491	120.603	50.9326	30.699	120.966	102.727	206.399	167.447
AC234528.1_FG006	3.46435	2.86806	4.38374	1.87593	5.05717	0.02815	1.79867	0.024705
AC234575.1_FG003	3.42747	3.7569	4.50473	2.82045	4.74999	2.60661	4.08595	0.936641
AC235534.1_FG007	1.58378	0.908122	0.678855	0.379566	2.27535	0.649508	1.83349	0.690057
AC235535.1_FG001	406.224	353.087	262.828	266.111	368.939	332.048	465.753	361.456
AC235540.1_FG001	0	0	0	0	0	1.89664	0	0
AC235540.1_FG002	0.673251	0.558425	0.833028	1.69092	0.489987	2.68084	0.518358	3.68799
AC235541.1_FG002	121.654	121.691	136.809	136.746	114.477	135.382	120.363	123.641
AC235543.1_FG002	7.51588	6.44789	10.9625	12.1468	5.9766	7.34473	6.17167	6.25017
AC235543.1_FG003	30.3654	26.1607	25.9202	34.9945	26.5929	20.7683	29.142	18.9637
AC235544.1_FG004	24.2136	20.7813	26.2422	28.3866	23.6702	24.1892	23.6147	24.8375
AC235544.1_FG006	0.970862	2.14308	2.6939	2.51655	0.58084	0.799558	0.47585	1.33166
AC235546.1_FG001	8.29293	8.39677	13.7271	20.9955	8.4625	14.8486	7.66961	16.6176
AC235547.1_FG005	17.2657	21.2368	30.0507	32.8506	13.3913	11.4554	6.32955	6.41758
AF466202.2_FG007	1.04506	0.852775	0.412163	0.184395	0.944228	0.889772	1.10437	0.965892
AF466202.2_FG008	65.0678	64.019	82.1666	108.737	64.4775	61.4915	66.1562	52.5614
AF546187.1_FG012	0.117592	0.474135	0.993581	1.00016	0.0500052	0.0561767	0.0625303	0
AY530952.1_FG001	58.9976	54.6959	41.4768	28.3192	56.0731	37.7694	63.0359	40.2804
AY542798.1_FG003	29.2527	29.6242	55.2844	77.2131	27.4879	22.8986	17.4612	17.3352
EF517601.1_FG010	4.70648	5.37699	4.6937	4.30252	5.59386	4.01952	5.48217	4.81589
EF517601.1_FG012	410.464	378.423	164.634	113.706	395.526	333.288	612.315	499.519
EF517601.1_FG015	29.2077	29.0092	26.3822	25.6306	27.4248	32.9673	29.3297	30.1395
EF517601.1_FG016	719.954	601.998	431.708	179.198	726.314	1100.32	659.945	1075.05
EF517601.1_FG023	0.354313	0.62807	1.07741	0.567611	0.524258	0.584576	0.264749	0.246467
EF517601.1_FG025	0.296662	0.29337	0.25319	0.127158	0.108759	0.802177	0.705941	1.26084
GRMZM2G000014	42.9497	52.0394	73.2794	83.7555	36.2625	31.4812	32.6183	29.0508
GRMZM2G000035	0.0824814	0.0558921	0.658896	1.98053	0.107589	0.152318	0	0.0493717
GRMZM2G000039	110.156	97.0885	85.4891	108.698	111.087	116.53	130.481	150.758
GRMZM2G000052	43.2444	51.1368	66.5393	87.1925	39.918	34.7682	35.9783	30.2321
GRMZM2G000076	2.84175	3.64248	5.15871	4.77489	2.99822	3.84537	2.85054	3.15071
GRMZM2G000093	33.6053	28.4522	12.0846	8.54607	45.4181	35.2352	43.2648	44.1238
GRMZM2G000114	66.6575	68.6578	84.4944	100.073	58.1345	60.3054	63.5588	57.7751
GRMZM2G000126	0.0933444	0.08392	0.0382182	0.324708	0.189438	1.19816	0.313254	0.91297
GRMZM2G000127	4.34079	4.3433	5.74208	4.82554	5.1353	5.15981	3.82058	3.39627
GRMZM2G000158	0.215367	0.153864	0.217934	0.38485	0.247497	1.62039	0.358725	0.908334
GRMZM2G000171	17.4931	16.2693	25.7735	28.1311	19.8102	19.6076	13.9181	18.6944
GRMZM2G000177	40.0315	35.0542	23.4829	24.8817	31.5513	45.262	40.9867	45.3022
GRMZM2G000209	1.74794	5.32436	13.1501	25.4626	1.58226	3.05874	1.64463	1.38199
GRMZM2G000219	14.8345	9.33324	21.9829	27.0999	10.0808	6.84681	10.0236	7.21069
GRMZM2G000231	15.0394	14.993	21.3627	21.7699	14.6096	12.8582	12.0952	8.76889
GRMZM2G000236	0.60982	0.237259	1.19959	1.10699	0.305174	0.0141415	0.376457	0.024705
GRMZM2G000245	90.8796	82.0648	63.1381	53.9731	98.0006	75.1638	115.085	86.6753
GRMZM2G000254	10.2545	9.04593	2.37656	0.736779	13.7976	12.7905	12.0232	15.1963
GRMZM2G000256	20.933	21.9245	17.1387	19.4295	19.4693	28.1507	21.8817	28.3999
GRMZM2G000261	0.485121	0.475095	1.79766	2.47268	0.0920757	0.418231	0.0778606	0.468589
GRMZM2G000264	113.655	132.318	203.749	219.201	139.121	139.374	94.8262	97.2408
GRMZM2G000268	29.8168	29.0281	15.511	13.752	34.3653	22.5566	32.3399	25.4675
GRMZM2G000278	46.61	53.0033	62.1474	78.5106	31.9884	45.7881	28.5077	41.5994
GRMZM2G000280	47.3651	42.2971	50.8179	50.2752	46.682	47.1632	45.2151	45.1421
GRMZM2G000281	1.08584	1.35644	1.38409	2.09836	0.781292	0.818474	0.674006	0.739097
GRMZM2G000288	47.3146	50.1997	74.4467	87.822	51.0199	60.7258	38.5518	42.9904
GRMZM2G000292	1.13802	0.967273	0.349772	0.150904	3.51338	2.33619	5.15013	3.3469
GRMZM2G000326	32.0628	109.665	263.803	302.089	8.47374	36.2296	2.35905	1.05938
GRMZM2G000339	18.1092	17.844	8.54886	5.43681	18.5057	15.3643	27.1287	26.8706
GRMZM2G000353	0.441754	0.851617	2.24241	3.49139	0.171621	0.195144	0.0787608	0.222049
GRMZM2G000361	18.837	19.2725	21.5305	20.0254	18.1136	15.6692	18.7211	16.7654
GRMZM2G000371	61.7361	64.163	71.6083	74.0301	61.7315	64.0007	58.0991	51.8455
GRMZM2G000380	0.191389	0.16761	0.222896	0.0347846	0.364003	1.11528	0.157902	0.888421
GRMZM2G000393	51.1517	48.1246	40.1967	45.3895	48.0797	46.0533	51.8428	45.0456
GRMZM2G000397	11.2966	12.8169	17.9205	20.5729	9.32508	12.1038	7.37624	9.17987
GRMZM2G000404	2.01082	3.03144	2.95893	1.25497	2.99248	3.53076	3.1353	2.65857
GRMZM2G000431	11.5881	10.0331	5.28551	4.00639	16.7164	10.2519	17.3761	13.1693
GRMZM2G000435	1.16264	1.18827	1.75477	1.57188	1.80345	2.09982	0.603095	2.42221
GRMZM2G000451	2.01997	1.53509	2.18224	2.05225	2.40211	3.5907	1.33872	5.38394
GRMZM2G000453	3.82251	4.36744	7.48972	9.53557	5.33479	7.45946	3.90687	6.63363
GRMZM2G000481	28.2676	29.2289	28.5349	29.0629	26.697	19.3864	29.8354	22.8888
GRMZM2G000489	16.2885	13.8297	9.68706	6.33042	8.24058	15.1431	18.3945	12.4868
GRMZM2G000510	32.9427	28.6778	24.9818	26.5039	25.2157	32.8854	33.0444	33.4341
GRMZM2G000520	0.121993	0.31945	0.983483	1.9667	0.128233	0.0283763	0.0313392	0
GRMZM2G000531	88.4578	69.5969	65.2835	84.7443	90.4087	82.7871	87.8029	87.9491
GRMZM2G000540	99.261	81.7303	84.5362	102.421	87.887	72.9701	96.2881	80.385
GRMZM2G000566	0.516109	2.22806	1.29815	2.71194	0.148272	0.546891	0.216957	0.468421
GRMZM2G000576	4.01874	6.61011	13.786	15.6652	5.58452	4.81062	3.5758	2.82117
GRMZM2G000581	6.91006	5.61904	6.55506	7.03437	6.61634	6.66966	5.78408	7.17205
GRMZM2G000587	7.70354	10.2622	7.36045	4.26576	11.1825	6.05062	10.8182	8.39958
GRMZM2G000592	9.20324	8.37401	2.52966	1.55832	13.1629	9.88371	14.28	13.6383
GRMZM2G000593	43.2096	55.2068	89.4565	110.688	49.3695	66.8825	34.9987	40.0762
GRMZM2G000601	6.51613	8.81759	14.7881	17.2727	7.53785	8.48725	4.46476	5.23133
GRMZM2G000608	52.647	47.4306	11.4691	4.55279	67.9323	50.2014	69.1148	61.7259
GRMZM2G000610	15.8205	15.6513	17.8425	18.0796	19.7866	15.4664	20.9953	17.9731
GRMZM2G000614	5.64987	5.19436	4.05117	2.41422	6.39987	9.6553	6.07879	5.12357
GRMZM2G000615	71.9498	62.4226	64.1327	79.5161	67.104	82.9046	72.0526	84.418
GRMZM2G000620	2.10437	5.39885	16.2813	20.2444	2.97387	4.40775	0.975502	2.5226
GRMZM2G000622	124.668	136.877	81.5118	79.5864	112.655	113.883	180.307	167.583
GRMZM2G000623	13.929	11.5793	12.317	13.3828	13.8204	14.1449	13.1893	13.4213
GRMZM2G000632	21.8107	21.5978	28.3968	27.2937	36.4678	24.6444	19.8056	19.5019
GRMZM2G000633	8.27643	8.64677	9.19493	9.6214	10.7343	12.5587	7.85127	9.03033
GRMZM2G000645	133.937	113.921	76.8018	76.2872	123.226	130.045	155.543	144.846
GRMZM2G000650	19.2405	21.6828	30.9307	39.1409	19.6199	17.7255	17.1684	16.6619
GRMZM2G000660	8.07019	6.84444	4.88633	3.7377	7.0903	9.5118	7.54762	9.795
GRMZM2G000674	7.20012	7.23255	4.77149	3.15608	6.18708	5.875	6.64708	5.93291
GRMZM2G000686	13.2836	10.4316	16.5314	16.1602	10.8694	18.5286	15.7311	21.483
GRMZM2G000710	45.4306	49.9827	28.436	22.3015	49.1425	49.2551	59.7224	61.3961
GRMZM2G000713	9.26587	10.9551	11.8437	14.4197	10.3401	13.6583	6.42443	7.0653
GRMZM2G000718	49.4838	48.417	39.0568	34.882	67.3485	89.5216	61.0813	95.9599
GRMZM2G000719	12.6223	11.134	11.9162	12.0744	9.08959	8.79304	11.6711	11.0843
GRMZM2G000739	34.2812	40.1314	48.94	60.4691	27.9491	12.3645	25.5321	9.31901
GRMZM2G000741	34.3627	30.779	20.1565	19.377	37.4031	22.7688	36.8805	18.8643
GRMZM2G000743	10.3563	11.2787	7.75561	9.1734	13.0596	9.60508	5.8984	5.86991
GRMZM2G000749	72.6708	67.6422	102.747	123.663	64.9107	61.853	56.3749	50.4624
GRMZM2G000753	10.4408	9.88735	12.7543	19.1482	9.05985	12.055	9.00983	10.7009
GRMZM2G000764	17.5792	20.5635	21.603	21.1411	16.0506	16.9136	15.3178	22.4682
GRMZM2G000777	10.1062	10.9637	8.57832	7.38422	10.3261	9.8001	13.6919	14.0129
GRMZM2G000812	0.785	1.20204	1.66095	4.03587	1.29495	0.757555	1.04235	1.72188
GRMZM2G000816	8.91143	4.93841	8.7435	7.0504	14.38	21.1591	3.84919	6.19947
GRMZM2G000818	9.82527	8.8489	11.1347	18.0484	11.0079	8.55095	10.2161	8.51982
GRMZM2G000823	71.6336	66.48	51.7709	58.4572	52.4562	60.5224	99.8431	102.746
GRMZM2G000825	53.0795	41.7942	7.51643	2.28	62.6185	36.214	63.3416	48.1771
GRMZM2G000842	2.38894	0.5617	0.0574371	0.162693	0.4479	8.79555	0.357071	7.7686
GRMZM2G000874	13.6059	14.1943	16.0886	15.1319	16.6781	17.2834	15.4346	18.4536
GRMZM2G000909	20.4969	20.9785	19.1585	19.7958	22.6098	24.6262	20.7115	24.1749
GRMZM2G000923	254.116	256.12	160.673	144.382	240.353	190.727	364.7	286.217
GRMZM2G000932	0.108931	0.125705	0.891605	2.89692	0.0428039	0.0423247	0.0313847	0.0740714
GRMZM2G000936	64.9584	78.079	80.0404	77.1349	65.4665	71.6828	63.9122	67.0966
GRMZM2G000937	31.1613	25.4517	30.7761	28.3996	33.1669	34.4628	30.7782	32.6325
GRMZM2G000959	2.63757	2.24796	0.347759	0.338134	4.97097	1.48548	4.12973	3.44204
GRMZM2G000964	20.0558	17.5676	12.2442	9.85218	16.4235	19.2627	23.1504	24.7529
GRMZM2G000973	9.14643	7.64961	10.3173	11.546	8.4042	11.9251	7.50487	11.2642
GRMZM2G000976	13.0405	12.9858	10.8759	9.42317	14.5743	12.595	13.6071	12.0642
GRMZM2G000980	65.1549	65.2221	74.637	86.4313	65.5579	57.3877	63.7237	55.2758
GRMZM2G001024	35.3903	43.1199	44.3056	43.4828	29.6195	31.7966	25.5535	23.7552
GRMZM2G001033	42.3413	42.5741	47.3971	59.1678	42.4427	39.7508	40.7015	43.5403
GRMZM2G001048	71.3712	79.2704	86.4671	86.8575	54.0109	70.9727	58.828	65.5289
GRMZM2G001079	0.593508	1.18125	2.2738	4.85918	1.53697	1.56801	0.499492	1.58237
GRMZM2G001084	153.357	165.081	180.366	205.575	123.425	137.288	149.024	152.291
GRMZM2G001088	118.214	108.359	103.214	76.8077	122.169	83.0818	138.527	94.992
GRMZM2G001097	4.2868	5.20257	8.86661	11.3376	4.21682	5.15989	2.84627	3.11646
GRMZM2G001106	2.98855	4.01671	5.80495	2.70075	3.25969	2.89044	3.0228	2.49684
GRMZM2G001114	15.1332	11.8475	7.19385	9.06347	13.4469	42.1865	17.8626	57.8368
GRMZM2G001116	8.50874	4.47002	4.03716	1.51954	8.36001	5.80935	6.15945	5.25962
GRMZM2G001139	8.03617	7.67167	4.27665	1.37266	24.8769	2.98418	10.512	2.76535
GRMZM2G001160	16.1053	15.5429	5.68466	1.47516	24.1939	21.0986	26.3921	29.0093
GRMZM2G001169	15.6779	17.3892	17.3577	8.25861	16.3584	24.8187	18.4561	20.2913
GRMZM2G001180	33.0109	35.0151	34.02	34.6735	29.1913	32.6301	27.4378	27.5876
GRMZM2G001191	87.8495	91.5954	98.3488	117.056	81.8434	90.4517	77.5093	80.4062
GRMZM2G001200	6.26098	5.58842	4.41355	4.90572	6.63988	7.79828	3.82942	4.42348
GRMZM2G001205	1.02547	9.08069	17.0091	43.2555	0.0143209	0	0.015735	0
GRMZM2G001221	8.03048	6.80997	7.74313	7.29307	7.81793	17.7402	1.46743	3.20625
GRMZM2G001223	1.58517	1.50594	2.79858	7.04551	1.15374	4.67792	0.580747	6.98628
GRMZM2G001241	8.58421	9.7415	9.7803	5.05982	3.95629	44.7403	3.84105	51.2609
GRMZM2G001243	6.01576	8.31033	9.92242	15.703	4.88615	9.64053	3.73869	5.20594
GRMZM2G001247	1.5297	1.19085	0.681064	0.993102	2.48678	3.15033	2.13362	4.37754
GRMZM2G001255	10.6927	11.1363	10.0297	13.8951	11.8214	9.86814	10.0279	9.79599
GRMZM2G001265	28.0427	30.3989	47.8356	63.321	27.9115	39.9198	27.1952	34.2023
GRMZM2G001272	91.0576	83.3792	86.8242	82.3286	95.203	73.8149	100.998	90.4822
GRMZM2G001289	82.6224	85.7001	83.9603	60.6989	109.743	68.5949	111.673	95.4046
GRMZM2G001296	10.2169	10.4182	15.151	15.8416	11.0565	14.828	9.21168	12.5077
GRMZM2G001297	101.746	111.637	126.817	150.639	75.4254	99.3941	73.3233	76.5404
GRMZM2G001304	6.94598	5.33408	0.363339	0.335024	1.42218	1.37512	11.0693	5.84181
GRMZM2G001327	1246.06	1321.5	599.904	401.225	1174.77	1108.12	1746.82	1489.55
GRMZM2G001332	0.0942436	0.05586	0.392383	1.52538	0.0433139	0.0566697	0	0.0246697
GRMZM2G001334	50.5818	57.9667	77.1894	82.5281	52.781	55.3215	46.3505	42.3802
GRMZM2G001361	0	0.0139813	0	0.0115926	3.41409	3.09286	0.0159035	0
GRMZM2G001415	40.5938	34.4999	29.5094	21.7494	42.8436	35.1457	53.9883	43.6638
GRMZM2G001421	6.91472	8.06475	9.46266	13.673	20.1749	11.4007	7.20909	11.6866
GRMZM2G001426	6.42477	3.93081	2.43253	1.44722	7.12738	3.00711	8.69485	5.17553
GRMZM2G001444	33.471	31.9571	36.1621	36.3601	35.705	33.2546	32.1249	31.2053
GRMZM2G001451	0.149222	0.111652	0.116633	1.1484	0.148489	0.584956	0.0157117	0.840929
GRMZM2G001454	13.9296	13.1439	14.2573	13.6459	15.091	14.7484	14.2947	15.2856
GRMZM2G001457	30.8099	59.4509	91.1256	92.1228	20.0341	58.4834	14.991	41.2964
GRMZM2G001466	2.98779	2.65948	1.51065	0.779374	2.70749	2.11055	2.43027	2.49727
GRMZM2G001500	158.677	145.406	114.73	117.771	138.343	133.986	210.482	182.489
GRMZM2G001508	0.659917	0.251611	0.0567166	0.0462012	0.745992	0.1799	1.34221	0.321448
GRMZM2G001514	28.5784	28.8361	20.6951	23.5509	33.0775	54.9604	24.4607	80.4875
GRMZM2G001530	11.6447	11.1207	11.4206	12.0858	13.0454	11.001	12.8329	11.6161
GRMZM2G001541	7.22741	7.10321	6.37501	8.37064	6.54218	10.2758	7.46624	11.5858
GRMZM2G001551	33.7079	29.7689	21.0951	17.2148	31.9143	28.0863	36.8239	31.7596
GRMZM2G001577	1.36283	2.59097	7.73491	8.94651	1.44443	0.752256	0.945465	0.617549
GRMZM2G001592	2.29491	1.48131	1.33856	1.10625	2.746	1.88528	1.85633	2.21819
GRMZM2G001606	6.49627	5.50741	5.05029	3.37294	6.82332	4.13303	7.5808	4.57069
GRMZM2G001631	13.7944	20.2431	48.5806	57.5281	14.6216	15.0038	6.86976	8.15013
GRMZM2G001639	20.3943	28.6336	38.9453	51.8589	23.6425	14.748	19.7423	11.3595
GRMZM2G001645	71.0397	79.479	76.0853	65.6259	67.8568	122.463	73.3274	98.441
GRMZM2G001652	52.732	58.8437	60.7091	57.199	51.5337	72.1941	57.3152	64.5331
GRMZM2G001653	3.63469	4.44667	1.30513	2.39599	1.45505	26.5244	5.93227	41.4325
GRMZM2G001660	11.8081	11.8723	11.3025	7.8728	10.9442	16.1534	12.7444	23.6749
GRMZM2G001661	0.5845	0.669524	0.495703	2.11152	0.423461	1.02496	0.597282	0.90968
GRMZM2G001663	3.39413	8.84209	23.3447	35.9171	2.95302	4.832	2.08312	3.87588
GRMZM2G001668	48.411	49.827	46.8206	48.3521	47.857	50.4731	52.339	50.3874
GRMZM2G001696	0.230618	0.0559749	0.0683531	0.0115926	4.60081	0.612498	0.323721	0.271604
GRMZM2G001724	15.3469	16.1614	23.1063	29.0715	13.964	15.0815	11.5997	14.674
GRMZM2G001750	42.6278	42.4656	42.7557	38.8404	37.7287	49.4582	42.879	39.3169
GRMZM2G001755	60.8742	52.8966	32.6211	35.3514	57.4717	63.6386	65.7592	75.4557
GRMZM2G001764	40.2002	30.2016	23.3909	8.44537	47.6177	38.2403	43.516	46.7346
GRMZM2G001772	1.8197	1.02183	0.456373	0.0927863	2.69389	3.9157	3.10726	5.80182
GRMZM2G001777	52.8373	49.8824	51.0847	48.4002	51.0556	48.4298	48.3654	45.1403
GRMZM2G001799	1.14732	0.237602	0.520405	0.322585	1.18451	0.0566172	0.862185	0.148543
GRMZM2G001803	43.6266	44.8178	43.0229	43.9787	41.9714	44.1033	39.568	41.9501
GRMZM2G001805	6.51673	5.41267	5.41887	5.85877	6.84138	7.24835	6.36733	7.97614
GRMZM2G001812	1.14971	1.17495	1.44719	1.5564	1.86333	1.61185	1.10968	1.18671
GRMZM2G001814	1.93006	1.64042	1.61514	1.56714	2.175	1.9112	2.09032	1.89711
GRMZM2G001816	108.171	110.131	46.6703	28.6439	125.977	91.6646	184.416	136.175
GRMZM2G001820	32.0317	31.4849	34.5843	34.4663	33.2523	35.2572	34.7075	31.6183
GRMZM2G001824	0.81123	2.38861	5.8562	11.0028	0.120304	0.0284039	1.02409	0.0494188
GRMZM2G001850	178.942	175.02	82.8615	60.4578	208.965	130.828	220.538	188.932
GRMZM2G001869	24.9973	30.9928	30.2376	21.2432	23.8356	24.9874	19.7609	17.1765
GRMZM2G001877	0.30684	0.528857	0.1743	0.706794	0.461462	0.75063	0.276659	0.470139
GRMZM2G001887	314.613	322.29	198.29	133.725	320.526	248.323	407.051	312.213
GRMZM2G001889	0.356028	0.78283	0.625159	0.997561	0.212994	1.62136	0.159651	1.62722
GRMZM2G001895	112.083	124.936	145.049	163.588	101.841	121.201	102.588	112.13
GRMZM2G001898	59.774	56.1721	49.2032	61.6594	41.3172	45.6857	57.1158	47.6656
GRMZM2G001904	15.5543	18.2281	18.228	19.0393	16.5097	21.3862	13.6101	17.6243
GRMZM2G001905	0.0668549	0.0279342	0.0786609	0.0346878	0.0642065	0.937295	0	0.247071
GRMZM2G001915	31.0368	30.7966	59.1108	57.3706	28.9932	8.55602	20.198	7.0415
GRMZM2G001918	81.6113	72.834	46.8308	31.9808	77.7736	75.9112	105.614	92.6812
GRMZM2G001930	171.26	279.386	373.784	332.27	191.625	67.554	158.024	58.9946
GRMZM2G001934	67.2964	79.7554	77.6679	50.2313	65.1472	98.7785	50.5653	96.8162
GRMZM2G001938	0.295875	1.32187	1.94818	1.02118	0.0432197	0.113043	0.062617	0.419458
GRMZM2G001953	21.0773	28.2327	38.3012	31.4885	18.5312	20.9571	14.0979	16.9653
GRMZM2G001956	3.34763	2.52398	2.38189	2.47633	3.00764	2.79401	3.73745	3.95417
GRMZM2G001973	26.1925	26.0727	18.8134	13.6848	31.9705	33.7635	32.3436	35.0277
GRMZM2G001977	1.54342	1.63739	1.0306	0.242749	1.44478	1.26598	0.839015	0.963948
GRMZM2G001981	0.803598	0.837671	0.759652	0.834927	0.915169	2.16381	0.526965	2.61845
GRMZM2G002002	100.466	93.1848	102.398	102.662	104.798	98.4109	102.563	88.002
GRMZM2G002023	144.943	150.47	109.946	66.9009	180.637	73.633	181.152	80.3274
GRMZM2G002034	0.307284	0.139771	0.0768667	0.127317	0.397543	1.14029	0.342797	1.94269
GRMZM2G002075	9.51231	12.1475	15.9071	15.538	10.8822	13.8371	7.12255	10.7855
GRMZM2G002100	62.2472	66.7722	68.7216	83.4154	65.7115	89.6089	66.134	73.9466
GRMZM2G002104	1.07405	0.796856	1.07064	0.649435	0.991699	1.05047	1.22036	1.57762
GRMZM2G002112	1.04454	1.30832	1.87621	1.88292	1.39287	1.52838	0.92061	0.716676
GRMZM2G002115	9.81335	10.1424	13.1567	18.7897	10.2418	6.0564	8.57985	5.87672
GRMZM2G002121	10.0324	11.3576	12.6263	11.894	8.86514	11.5365	8.32917	9.4821
GRMZM2G002124	0.889461	1.11779	1.97984	2.78817	1.08387	0.991924	0.731106	0.963103
GRMZM2G002128	51.5561	104.694	163.129	129.12	20.6484	19.3419	17.1571	18.22
GRMZM2G002130	22.8644	21.1276	22.3666	27.69	23.6342	20.4431	26.5924	23.7547
GRMZM2G002131	0.123925	0.279542	3.05616	10.8468	0.159272	0.251949	0.0639237	0.172873
GRMZM2G002135	18.9679	22.3242	22.248	26.1992	16.8971	18.1527	13.242	18.1671
GRMZM2G002138	21.5397	14.8025	19.0127	16.6972	20.0581	10.8902	22.4116	16.9573
GRMZM2G002147	82.6291	71.7814	15.2288	4.58017	95.8805	60.2901	87.3571	69.2613
GRMZM2G002165	18.4179	17.0614	12.1376	10.8951	16.6931	22.1155	21.1552	30.4931
GRMZM2G002173	12.4406	15.2604	23.3521	36.8876	12.6389	16.5707	18.229	16.534
GRMZM2G002178	259.233	235.711	271.623	220.263	300.441	141.862	168.605	84.5062
GRMZM2G002220	146.376	139.938	99.5697	87.858	120.905	116.871	238.458	190.01
GRMZM2G002227	5.9119	9.0592	16.0496	23.0362	3.01357	6.28497	2.59335	3.05324
GRMZM2G002240	11.2599	11.9238	10.3577	5.52084	11.8418	8.2577	12.0474	12.3118
GRMZM2G002276	28.3696	30.1524	42.4796	42.758	25.2331	27.5755	24.511	26.1316
GRMZM2G002280	2.62167	2.32438	0.441238	0.127393	3.52467	2.41663	3.95507	3.44599
GRMZM2G002297	13.4924	13.4384	16.2592	20.2514	12.5193	14.7486	12.5811	13.1648
GRMZM2G002361	43.4126	51.6966	54.9261	43.1035	43.9814	45.1986	46.3484	41.489
GRMZM2G002391	19.4026	21.1724	29.6871	52.9575	16.7409	25.0144	14.6517	24.5272
GRMZM2G002396	0.0811531	0.75511	3.37331	6.04318	0.0143471	0.0279531	0	0
GRMZM2G002416	128.443	112.322	83.1268	86.4321	135.772	130.725	140.937	155.099
GRMZM2G002420	16.5481	13.7936	9.25651	6.89321	18.4675	18.8612	17.2196	19.5133
GRMZM2G002427	24.0271	26.9421	18.1785	11.9034	27.5688	24.5754	27.2373	23.2346
GRMZM2G002440	72.7542	66.1724	31.8599	32.9802	72.4578	58.6056	105.358	89.157
GRMZM2G002492	8.88359	8.30724	5.52717	4.41877	7.34393	5.45882	9.4278	7.52344
GRMZM2G002499	3.90178	3.50751	4.31716	5.19949	5.20736	6.76764	3.0229	7.27773
GRMZM2G002529	3.87118	4.97197	5.74526	6.63042	4.35855	4.32351	4.45498	4.80175
GRMZM2G002531	5.16257	5.26516	6.04984	6.45404	5.41005	6.11818	4.08505	4.24067
GRMZM2G002548	74.4514	72.3481	74.1719	71.9414	79.8978	71.154	77.7013	62.8064
GRMZM2G002555	0.054806	0.279548	0.729899	1.48909	0.0143471	0.0842492	0	0
GRMZM2G002559	86.1264	63.1569	55.003	81.6891	99.371	100.802	90.1326	96.0324
GRMZM2G002569	3.37459	4.96601	6.45863	4.26106	3.58365	3.71369	2.98452	3.65144
GRMZM2G002578	8.86114	9.18164	8.87728	7.56303	7.37412	9.1391	8.15884	10.041
GRMZM2G002606	9.29769	8.01755	8.16054	6.91165	10.9633	9.37289	9.99716	9.13551
GRMZM2G002616	131.094	131.83	96.1188	68.283	134.282	103.315	155.984	113.785
GRMZM2G002617	37.4935	35.7109	25.4806	27.799	41.3983	45.2909	42.9396	43.5981
GRMZM2G002626	4.04832	5.26575	5.58402	3.83523	6.14409	7.23394	6.24369	7.07288
GRMZM2G002627	0.149003	0.0977581	0.0191412	0.267365	0.282298	1.20626	0.0625303	2.74233
GRMZM2G002642	83.702	76.5805	65.6942	67.0196	84.7842	76.4966	101.243	98.7196
GRMZM2G002646	15.6504	14.5106	12.3011	9.94907	16.7624	17.2333	18.4028	18.312
GRMZM2G002652	9.51777	11.1369	12.1037	17.5733	8.0805	10.303	6.59405	7.60983
GRMZM2G002656	7.81717	6.74199	13.1917	17.0222	9.46818	9.4206	5.67859	3.43407
GRMZM2G002687	127.495	119.838	96.4577	101.055	119.424	125.685	163.02	151.211
GRMZM2G002699	24.8605	25.9535	29.5392	26.3237	30.0272	27.4577	23.8253	24.1106
GRMZM2G002754	10.0315	11.9536	14.1788	11.6832	8.70905	11.1173	9.86596	9.65683
GRMZM2G002756	4.01943	5.45074	5.72607	6.72263	3.70797	4.49674	3.56106	3.68849
GRMZM2G002765	39.1994	43.7097	54.2079	54.2345	43.7203	48.7981	39.284	41.1542
GRMZM2G002786	79.7231	67.7588	58.7234	60.8098	81.9955	84.0651	87.066	93.3465
GRMZM2G002807	78.7433	63.1857	51.8557	41.2695	74.0475	71.0756	97.7278	88.4015
GRMZM2G002825	193.021	183.868	174.124	189.853	193.876	195.416	169.414	194.197
GRMZM2G002828	78.52	79.2173	80.9681	68.5505	88.7547	69.9953	76.3897	60.0335
GRMZM2G002830	156.644	120.612	21.0361	7.66008	171.891	110.725	186.614	140.336
GRMZM2G002851	27.2038	29.4935	30.7729	31.966	25.854	31.9364	28.0297	30.8346
GRMZM2G002858	9.27008	10.4934	12.6824	10.2492	10.7614	13.3148	12.1258	15.418
GRMZM2G002859	37.5182	33.0429	25.1332	25.6029	38.4265	39.4879	40.8894	41.0575
GRMZM2G002863	1.24676	1.0917	0.85409	0.587864	1.11474	1.11502	1.20687	1.23539
GRMZM2G002874	188.951	187.618	97.7894	75.5429	181.292	182.209	284.471	246.473
GRMZM2G002879	62.5663	71.7405	82.1029	79.5739	60.4997	72.2849	63.5671	66.5527
GRMZM2G002894	29.1554	35.1222	62.7944	64.5841	26.0111	24.1738	18.872	18.1318
GRMZM2G002898	41.8413	44.6121	51.2208	61.1825	40.4837	48.4436	40.4324	44.921
GRMZM2G002903	45.5399	42.2138	34.8978	25.7864	54.63	43.9342	65.4301	54.1269
GRMZM2G002910	47.3318	52.2555	62.7718	70.3503	46.9722	50.689	42.7509	32.414
GRMZM2G002948	287.256	236.322	132.22	96.9356	313.123	215.55	387.909	290.312
GRMZM2G002959	41.7592	38.9777	36.0674	51.3737	38.8566	42.6269	40.8998	42.6748
GRMZM2G002976	0.24258	0.503381	1.02615	1.05245	0.153985	0.365139	0.0780718	0.197089
GRMZM2G002978	33.3929	31.7983	32.3369	30.7473	32.8559	30.5549	34.7447	30.3678
GRMZM2G002993	1.96322	3.17881	3.36767	3.29124	3.04822	2.33972	2.4276	1.84748
GRMZM2G002999	24.0725	22.8993	31.1941	32.8812	23.8741	23.4243	26.0924	22.1016
GRMZM2G003002	371.54	292.806	117.934	43.2821	460.268	327.572	433.299	424.096
GRMZM2G003022	62.0866	56.5109	49.0092	59.7403	59.8751	55.4341	66.079	64.2883
GRMZM2G003023	7.18649	6.28221	5.92847	5.32882	8.97715	9.44242	8.75163	9.38572
GRMZM2G003028	17.3079	17.5544	18.8413	23.7782	15.5699	14.1669	15.281	14.6887
GRMZM2G003033	15.1346	15.6864	14.069	11.4017	14.8657	18.2812	18.7399	20.3206
GRMZM2G003038	201.542	210.064	125.374	88.2219	211.673	173.187	280.293	237.245
GRMZM2G003043	63.8036	66.0662	75.202	84.4662	60.2261	68.2742	54.7527	55.3019
GRMZM2G003057	13.0231	11.3145	15.178	20.8572	15.3314	14.4447	11.2191	13.0228
GRMZM2G003064	20.2695	14.3192	6.91888	5.50755	21.1592	13.2658	26.3739	19.3138
GRMZM2G003068	16.1324	18.0918	12.244	8.05038	21.0268	23.3723	23.2693	22.256
GRMZM2G003076	9.69658	9.56283	11.847	20.0202	7.57896	7.69231	6.87161	8.0092
GRMZM2G003090	15.5533	17.5316	19.506	19.9419	17.4507	17.3201	18.0548	17.7006
GRMZM2G003096	4.80378	5.05259	5.78304	5.32009	4.08746	8.81358	3.96929	6.17735
GRMZM2G003108	19.5007	20.2878	19.3006	20.6403	18.6377	22.5602	17.5593	19.8035
GRMZM2G003124	16.1505	15.3443	15.2799	14.3818	16.9559	19.0786	16.202	18.0129
GRMZM2G003138	0.741424	0.849397	2.23792	2.06852	1.11324	0.242776	0.692192	0.148088
GRMZM2G003157	17.3766	17.5462	18.7838	16.5704	17.5043	21.6779	20.1791	21.0207
GRMZM2G003165	0	0.0139813	0.149438	1.64944	0.0217441	0.389284	0.0157117	0.345003
GRMZM2G003172	54.5438	52.4446	31.4266	21.9847	52.2756	53.3751	66.8501	65.3997
GRMZM2G003179	6.41714	6.50852	12.6867	17.2106	5.74998	10.8274	3.11137	10.5758
GRMZM2G003186	1.43989	1.68658	3.01493	2.85236	1.81199	2.22924	1.04953	1.40471
GRMZM2G003190	49.796	41.6912	36.0847	37.5759	46.5913	32.7674	56.143	48.1143
GRMZM2G003225	0.109607	0.348474	1.25392	2.09118	0.158142	2.3491	0.0474429	0.024705
GRMZM2G003246	21.9102	17.6482	7.23466	2.67681	23.8043	23.6746	49.3356	39.8358
GRMZM2G003252	13.5778	12.8856	25.3081	33.7339	13.3835	12.2963	11.5721	12.432
GRMZM2G003289	5.59133	6.21308	8.69735	8.27455	7.03085	4.75494	4.10302	4.44567
GRMZM2G003304	16.0604	12.1237	16.1597	13.1426	18.2225	16.5872	9.58841	11.8956
GRMZM2G003306	632.307	601.605	125.921	30.699	894.597	694.991	784.837	939.359
GRMZM2G003307	119.218	125.114	112.77	103.172	115.258	119.871	130.965	115.956
GRMZM2G003318	22.6571	20.8716	18.436	22.0507	19.9959	23.4209	21.6308	27.5025
GRMZM2G003331	36.8569	37.9965	46.9777	58.3213	40.4259	33.2893	38.1455	34.829
GRMZM2G003342	10.5185	11.2933	10.4491	7.11853	12.0999	10.44	12.9867	12.2545
GRMZM2G003354	62.5054	48.9822	58.1522	55.3067	58.6085	57.0313	52.1096	50.7352
GRMZM2G003368	126.541	91.8211	100.515	80.8484	108.908	113.051	110.599	114.665
GRMZM2G003377	33.7394	31.3532	36.4586	40.4225	36.045	41.6665	29.5317	35.86
GRMZM2G003379	39.6795	37.4063	31.1367	18.4868	39.9265	33.1247	43.1297	32.1914
GRMZM2G003384	318.98	314.88	141.732	70.7552	351.116	236.726	477.015	373.394
GRMZM2G003385	241.339	211.391	105.461	121.771	225.997	216.413	303.306	302.69
GRMZM2G003389	17.1887	18.4171	14.0222	9.04939	20.3674	21.078	16.7662	17.5675
GRMZM2G003406	0.45742	1.55515	1.93868	2.59486	0.280373	1.03531	0.721369	0.841976
GRMZM2G003409	7.99435	6.17459	6.82109	2.55258	6.26782	4.24119	7.85332	6.33944
GRMZM2G003411	11.5886	10.3792	10.0618	6.9559	13.0475	14.4711	11.237	14.1826
GRMZM2G003417	5.57413	5.85287	6.49079	6.75768	7.38117	5.75363	7.31162	6.79134
GRMZM2G003424	144.795	132.948	110.381	75.5417	159.664	176.667	141.091	162.686
GRMZM2G003461	3.55323	4.74115	5.07451	4.653	4.3166	4.75797	3.24994	4.29738
GRMZM2G003488	85.0198	82.7383	60.2448	39.8333	82.6243	81.5736	94.9593	104.137
GRMZM2G003489	0.136565	0.0139684	0.00949611	0.0464238	0.793274	0.0283491	2.50225	0.0246697
GRMZM2G003496	0.867356	1.10183	0.733025	0.161913	1.75655	1.12588	1.2347	1.0832
GRMZM2G003506	0.0957622	0.0839452	2.1403	4.69948	0.105782	0.0985156	0	0
GRMZM2G003509	50.5146	38.2823	36.1204	26.6753	61.9355	25.9468	50.9511	35.3202
GRMZM2G003518	8.68945	11.1492	13.8467	14.5927	6.87666	7.97551	6.42788	8.36605
GRMZM2G003520	4.06432	4.52951	3.11639	2.70976	5.2765	4.4012	3.96584	3.85615
GRMZM2G003526	2.80711	7.31557	19.6233	17.9798	1.05318	0.127909	2.12804	0.516784
GRMZM2G003530	9.78572	11.5617	9.00942	5.89994	13.7843	15.1071	12.1482	14.0629
GRMZM2G003563	47.8995	40.7644	49.1256	46.7779	47.3614	37.4332	45.1379	36.6791
GRMZM2G003565	97.2258	104.759	165.297	148.424	94.3214	104.886	92.992	81.847
GRMZM2G003595	11.6394	11.2409	12.9574	12.0796	9.0726	10.305	11.1404	12.9883
GRMZM2G003607	36.6066	38.9591	46.4952	47.5096	39.5159	36.376	36.2467	37.8228
GRMZM2G003625	2.40722	3.22534	4.54308	3.4626	1.83307	1.80767	1.87419	1.91427
GRMZM2G003631	16.6865	14.3473	8.88089	8.32199	12.1282	14.1268	18	16.3289
GRMZM2G003635	50.3148	43.1954	43.1955	57.3376	54.2145	57.6055	47.0951	52.3948
GRMZM2G003638	37.6851	32.4768	35.8785	39.5518	36.2263	33.8046	35.5117	28.2925
GRMZM2G003640	41.7166	35.8567	27.3006	31.598	40.1977	38.3035	27.5352	30.2378
GRMZM2G003642	29.0238	26.7325	47.1701	65.2507	21.2897	20.0622	26.0522	22.2975
GRMZM2G003648	3.35094	3.38299	3.52307	4.1554	2.56736	3.46291	2.46985	3.18431
GRMZM2G003656	35.8215	35.5152	39.5775	43.971	30.2645	29.9428	26.1954	27.0542
GRMZM2G003662	13.613	13.0789	16.4977	20.7892	13.5373	14.5593	11.1973	12.702
GRMZM2G003663	18.7021	14.1148	20.6837	28.3649	16.8009	12.3201	11.5992	15.4793
GRMZM2G003679	0.157338	0.571623	3.44235	6.8242	0.200513	0.683417	0.0777554	0.344467
GRMZM2G003682	10.4316	39.7964	52.139	52.0588	7.48739	7.31737	4.28262	4.75809
GRMZM2G003692	46.3531	46.211	60.7597	85.3951	47.2225	49.5945	41.7593	43.3525
GRMZM2G003711	0.0801262	0.417399	0.7441	1.29579	0.042807	0.169029	0	0.345409
GRMZM2G003715	42.3347	36.5047	81.5363	114.656	24.7733	24.4568	37.0515	23.4774
GRMZM2G003718	10.9156	12.8499	12.9249	8.96874	11.7694	9.30097	9.4736	8.61046
GRMZM2G003720	5.52297	5.44192	7.13951	13.0066	5.04335	5.29869	4.74826	5.79626
GRMZM2G003724	8.26429	9.14459	8.47424	10.3417	8.11876	10.9754	9.60376	10.5271
GRMZM2G003725	20.4323	16.9829	14.5136	12.3369	23.7249	26.0039	24.9029	28.322
GRMZM2G003732	66.002	59.3848	51.141	41.9011	67.4772	51.1558	72.2713	61.0346
GRMZM2G003734	73.4773	69.2659	55.3064	55.61	66.3696	68.7143	72.7874	69.7755
GRMZM2G003738	1.20116	2.49825	3.91608	0.989446	2.68679	0.606151	0.824084	0.074002
GRMZM2G003742	29.3646	28.6979	27.4915	22.2461	26.9759	26.6754	28.1804	25.662
GRMZM2G003750	0.828106	0.446462	0.262997	0.334539	0.54193	2.25421	0.794951	3.14475
GRMZM2G003752	68.3744	80.7225	53.2735	26.1179	114.354	70.903	85.2483	78.9505
GRMZM2G003754	13.6064	15.5355	15.3775	15.4329	14.4852	12.742	11.069	12.0957
GRMZM2G003755	8.02014	8.47701	10.0072	10.2119	8.19423	8.80737	7.45241	9.02482
GRMZM2G003762	107.153	59.7896	64.4048	123.356	91.4057	81.0756	84.4435	67.3552
GRMZM2G003765	57.0337	82.9599	56.7838	28.3997	53.8072	54.4972	61.5048	67.8271
GRMZM2G003769	0.356028	0.528932	0.925854	1.6651	0.656024	0.399305	0.440519	0.346498
GRMZM2G003775	2.06564	1.98336	4.2452	5.72365	1.42713	1.50089	0.845341	0.690307
GRMZM2G003784	13.2572	12.7903	9.87757	9.22921	20.9582	14.2378	13.7213	14.3003
GRMZM2G003789	9.88059	10.9227	7.7425	10.8507	11.4222	19.6104	10.3922	10.6159
GRMZM2G003814	16.1454	16.3393	17.1822	15.4155	15.5274	12.2463	16.841	12.8356
GRMZM2G003835	5.73085	6.20996	5.50963	4.11548	5.28269	4.8608	4.73353	5.45415
GRMZM2G003852	30.3593	30.271	15.8266	13.5295	33.8468	33.8005	37.1492	41.3019
GRMZM2G003853	52.1924	49.8155	38.3876	40.0964	49.3523	58.3885	50.2667	51.7379
GRMZM2G003861	29.8438	32.5343	44.9261	49.4689	30.1128	30.7691	27.3281	27.1362
GRMZM2G003869	39.5928	50.9685	48.1566	39.8358	28.2433	56.3095	43.3625	57.5458
GRMZM2G003875	17.6073	15.8127	10.4046	7.66424	15.7991	12.1408	22.2551	16.2972
GRMZM2G003883	177.532	159.579	113.325	159.147	188.069	59.9965	247.003	102.972
GRMZM2G003897	206.652	198.447	85.7922	55.0434	211.063	190.998	277.269	261.888
GRMZM2G003909	0.214861	0.168056	0.28999	1.09303	0.0501141	0.97842	0.0157117	4.39379
GRMZM2G003930	12.187	9.77152	10.1697	6.58532	14.1633	12.5272	16.1869	12.3126
GRMZM2G003937	43.6497	82.4813	119.692	119.855	30.9966	13.9608	33.5083	19.4494
GRMZM2G003944	9.59557	11.0585	8.17783	3.11407	12.2827	12.9571	8.98189	13.2939
GRMZM2G003947	8.4612	9.28776	12.9966	20.0229	10.6254	5.54442	10.2087	8.13776
GRMZM2G003963	54.2775	65.5419	81.3887	94.0162	49.0123	85.4363	45.4499	62.0453
GRMZM2G003970	2.69798	2.61394	13.6102	9.98512	2.86024	1.81337	0.715661	1.80019
GRMZM2G003979	27.6209	26.822	32.1134	31.3576	30.3611	27.9438	26.1559	25.9754
GRMZM2G003984	5.16511	4.28625	4.08039	3.27683	3.55078	3.42386	4.22575	4.25448
GRMZM2G003988	21.1795	30.9479	51.5681	71.5918	15.3964	12.9052	10.8995	8.87661
GRMZM2G003992	49.5871	43.6192	40.2018	49.0937	43.7773	40.7327	46.3019	37.99
GRMZM2G004006	0.343592	0.529116	0.135159	0.366618	0.168623	1.17269	0.28408	0.916233
GRMZM2G004012	63.6716	56.3241	29.1043	14.755	75.2612	80.1016	82.8091	120.306
GRMZM2G004023	19.8733	21.4065	21.9724	25.4337	20.7952	20.9048	18.6548	19.1425
GRMZM2G004040	29.7364	31.6067	38.8988	41.8255	27.2532	37.7666	27.077	37.7723
GRMZM2G004057	314.999	313.342	185.19	119.535	357.503	229.915	383.082	316.217
GRMZM2G004060	55.0693	79.0606	162.66	70.2343	77.0314	75.6295	22.7834	34.1238
GRMZM2G004079	12.8282	11.3488	14.4191	17.8982	13.9612	12.1569	11.1862	11.1963
GRMZM2G004083	6.84925	7.11783	8.75572	8.29905	8.11485	8.39136	7.44901	8.32951
GRMZM2G004087	26.8278	26.2084	24.9653	39.9065	21.6945	31.7157	23.8373	28.6892
GRMZM2G004090	0.811179	0.615053	0.875677	1.26195	0.603456	0.841171	0.661706	0.793587
GRMZM2G004092	31.1668	24.9452	22.5038	15.0656	29.3264	24.9413	28.9857	25.2082
GRMZM2G004106	6.57585	5.13917	2.2743	1.0725	4.23954	1.75981	0.452948	0.419778
GRMZM2G004111	86.6203	65.8572	34.2922	34.1275	82.6451	90.0031	90.3162	101.923
GRMZM2G004119	1.76056	1.58401	1.62116	1.71329	1.58229	2.152	1.87791	1.33371
GRMZM2G004128	1.04838	1.1294	2.37617	3.55599	0.892534	1.94558	0.387997	0.665325
GRMZM2G004131	7.65984	5.81457	5.2608	5.73346	7.92606	7.2471	8.5555	7.57911
GRMZM2G004138	31.663	49.3135	74.8644	105.525	22.4234	17.7838	19.4683	15.6467
GRMZM2G004140	60.9327	64.8538	71.7508	70.8839	63.2077	63.1885	67.9166	56.8381
GRMZM2G004157	7.33712	5.58454	6.32358	6.56788	6.21462	6.39596	7.30072	5.34104
GRMZM2G004160	58.457	90.9972	169.306	137.091	10.6227	4.75095	6.31752	7.31862
GRMZM2G004161	20.9225	30.7122	27.4371	11.4861	24.2365	23.5421	34.2266	12.0304
GRMZM2G004172	112.656	96.7774	43.2084	39.1322	107.833	106.468	128.155	125.223
GRMZM2G004180	9.60453	6.99862	3.05748	3.01976	13.065	13.2481	12.1198	15.9278
GRMZM2G004182	12.139	10.8106	10.4155	10.5212	12.9621	11.7455	13.3054	11.2423
GRMZM2G004183	34.8203	35.8976	42.401	40.8514	31.8401	51.885	19.3838	52.8449
GRMZM2G004188	22.6368	22.1208	20.8769	20.9954	23.1833	23.5287	23.8764	23.0001
GRMZM2G004207	0.586736	1.37745	1.49345	2.29071	1.10463	0.168575	0.430188	0.0740714
GRMZM2G004211	0.902064	0.772008	0.593859	3.62658	0.38084	2.49523	0.993116	4.64058
GRMZM2G004222	22.0289	21.3206	12.6098	7.18028	21.2622	25.5908	25.7366	25.5142
GRMZM2G004259	29.4745	26.8911	18.6416	16.3036	30.9017	22.6923	35.7294	32.161
GRMZM2G004290	23.115	24.9365	15.9609	13.3527	21.8865	20.2701	26.4361	21.4931
GRMZM2G004301	52.7591	38.447	41.5202	42.2826	49.6256	55.8393	50.2363	56.9585
GRMZM2G004305	3.39956	2.09905	3.1602	5.90014	3.39758	3.83003	3.58664	4.50963
GRMZM2G004314	0.0551779	0.195674	0.691488	0.741611	3.91379	4.78044	0.046953	0.0493024
GRMZM2G004320	11.8126	11.1646	11.3803	12.8237	13.7497	14.4884	13.8668	17.2915
GRMZM2G004334	12.0009	9.84641	5.8369	3.47334	11.6396	14.4106	13.2714	16.6984
GRMZM2G004349	64.2148	66.9851	70.6837	70.8795	67.4955	50.0408	45.6937	47.5137
GRMZM2G004352	2.40368	3.90285	4.31125	5.25149	1.74501	2.5684	2.19195	1.99312
GRMZM2G004356	1.20105	1.23004	1.30412	2.09277	2.77285	3.8173	1.46716	3.6393
GRMZM2G004377	36.3845	56.9614	64.0341	57.8943	23.1325	19.2316	39.3198	26.3202
GRMZM2G004382	790.036	1004.4	1410.25	1519.26	623.463	804.217	736.397	724.389
GRMZM2G004396	12.2999	17.2177	27.1752	26.1394	11.7959	8.57591	8.25186	8.13591
GRMZM2G004397	45.4738	46.1311	66.0831	78.3853	35.8348	25.9566	31.5185	26.7885
GRMZM2G004412	29.0679	25.3407	30.3533	30.6414	26.0869	31.4393	26.1961	28.4939
GRMZM2G004414	8.1603	8.71747	8.32489	12.1966	7.93677	6.9383	7.30971	7.02483
GRMZM2G004422	10.468	13.6625	17.9775	17.4653	9.23571	8.5684	9.76239	9.47189
GRMZM2G004435	1.15223	1.75381	2.09338	5.12728	0.40284	0.827078	0.878555	1.01414
GRMZM2G004445	8.91719	9.72513	9.1304	6.36611	8.81627	8.90833	8.4501	8.03773
GRMZM2G004455	84.9236	88.3005	126.496	131.324	47.6332	45.6026	48.5831	46.0837
GRMZM2G004459	131.374	141.474	119.805	108.06	129.075	126.879	153.517	128.554
GRMZM2G004466	0.14868	0.16744	0.243504	0.161253	0.303074	0.729303	0.204279	1.9007
GRMZM2G004468	52.0308	48.2069	47.2338	52.8927	49.771	53.9523	57.0345	57.9713
GRMZM2G004475	33.4377	36.1287	26.0639	24.9566	29.8074	28.7826	33.5612	30.4311
GRMZM2G004480	2.4747	2.37151	2.50966	2.81347	2.33795	4.85505	2.10258	5.2946
GRMZM2G004511	0.903396	7.32919	11.3628	25.9145	1.29215	2.43083	0.342453	1.20545
GRMZM2G004519	3.15169	4.97835	3.85149	4.89763	4.135	0.553707	2.7635	0.718335
GRMZM2G004523	1.10766	6.06674	11.3694	32.2653	0.0288152	0.734222	0.109334	0.295491
GRMZM2G004528	276.496	195.988	101.167	101.351	306.922	192.238	511.089	191.257
GRMZM2G004531	22.2365	24.6811	47.2841	57.7688	19.4332	14.0964	13.2309	10.8807
GRMZM2G004534	153.164	123.078	98.2761	100.826	175.803	102.931	190.223	123.263
GRMZM2G004548	0.120835	0.77856	1.16424	3.94217	0.261578	0.271213	0.0317163	0.371001
GRMZM2G004572	46.5222	44.3599	28.5915	31.362	46.0934	42.0775	49.9969	46.8278
GRMZM2G004582	3.61803	3.24306	2.5087	2.74238	2.45718	2.68919	4.63668	3.78454
GRMZM2G004583	15.3125	18.3352	14.3063	11.8866	13.6059	17.0271	17.489	20.2372
GRMZM2G004590	19.9338	13.2535	7.70983	7.87509	15.5794	10.9082	25.4119	8.06369
GRMZM2G004592	8.36332	7.71457	9.93225	12.1535	8.65243	9.70405	7.82261	8.92892
GRMZM2G004593	13.0137	12.9308	13.3514	10.2228	10.9945	16.9761	15.4052	15.0762
GRMZM2G004617	0.898241	0.737346	0.418073	0.427016	0.686768	0.548602	3.28417	3.84618
GRMZM2G004619	37.7023	34.5573	41.5981	56.1067	33.3732	30.1485	33.8744	32.9742
GRMZM2G004641	1.90342	2.56105	10.0108	28.64	0.30652	0.903216	0.413433	1.6791
GRMZM2G004679	2.3116	1.99932	1.36014	0.612492	2.98013	1.5948	3.27104	2.3507
GRMZM2G004683	0.213916	0.294258	0.783166	1.03411	0.14198	0.0978734	0.0956143	0.148082
GRMZM2G004694	0.0801262	0.543559	4.75048	11.8086	0.463935	0.424812	0.111248	0.296817
GRMZM2G004696	22.649	15.9953	17.7332	17.7212	27.1477	23.8545	18.9173	20.1031
GRMZM2G004699	70.0592	52.6925	21.3358	20.0355	99.5516	60.3093	92.5429	83.5224
GRMZM2G004703	208.168	189.876	144.243	140.965	225.691	226.804	214.464	232.946
GRMZM2G004709	19.2169	17.7249	16.2453	18.8192	20.239	23.8028	17.3227	23.2955
GRMZM2G004715	2.35754	2.59498	2.05345	0.775873	1.9533	2.27149	2.06027	2.97287
GRMZM2G004736	60.7832	61.014	47.8002	42.2903	58.5193	54.9938	77.5478	69.5954
GRMZM2G004741	51.9481	59.8971	69.8525	59.5336	58.3312	50.5399	51.2528	47.8874
GRMZM2G004748	119.809	107.921	147.064	110.004	129.107	117.9	90.563	111.412
GRMZM2G004768	23.1186	24.521	16.6624	19.1594	21.8014	19.7699	27.4033	24.823
GRMZM2G004784	24.5005	31.7907	37.3227	47.4321	24.961	25.4495	21.3098	21.973
GRMZM2G004795	3.04105	2.07416	4.40327	10.6426	3.53109	0.152987	2.70195	0.0493717
GRMZM2G004828	0.630412	0.57341	0.807327	2.73445	0.430593	1.56845	0.554189	3.16964
GRMZM2G004835	12.3179	12.9895	19.4701	17.9274	12.7546	7.69555	9.188	7.23846
GRMZM2G004847	15.1135	14.8841	14.9589	16.889	16.6873	21.8289	16.2866	20.852
GRMZM2G004858	1.28164	2.81971	6.75819	11.0645	0.688476	0.527475	1.34591	1.0838
GRMZM2G004878	123.071	163.131	93.8653	51.8007	235.82	139.894	171.659	144.718
GRMZM2G004880	17.0339	16.7315	21.4525	31.7357	13.6057	10.0773	15.4093	10.3835
GRMZM2G004888	19.6968	17.3619	16.6531	12.1418	20.896	20.2514	18.3648	17.6957
GRMZM2G004908	23.6153	21.7334	18.6096	20.2809	19.9573	24.2103	27.2777	25.6824
GRMZM2G004909	0.0686249	0.167529	0.285787	0.150182	0.0654	1.44319	0.0631755	0.613734
GRMZM2G004924	86.8731	67.2455	20.0022	9.54899	100.791	66.662	114.785	90.872
GRMZM2G004932	249.808	227.731	196.808	443.043	241.828	63.5605	230.207	59.6867
GRMZM2G004949	17.062	14.593	8.91195	8.72126	15.7697	24.2597	21.4849	26.9334
GRMZM2G004955	18.8038	23.0093	16.5605	8.89708	14.0516	21.0988	11.4323	17.3175
GRMZM2G004957	55.4384	51.1124	51.6544	27.4661	60.873	45.1341	53.2951	49.2312
GRMZM2G004959	135.59	130.423	155.697	156.451	105.964	200.015	98.634	148.94
GRMZM2G004988	27.5082	29.8046	17.0045	9.28487	36.5924	23.9948	34.9683	27.0114
GRMZM2G004990	14.1192	8.71091	12.6996	17.6437	11.4866	12.9198	10.527	13.7534
GRMZM2G004996	16.3538	26.0976	33.3546	41.7817	14.6378	16.6203	9.65793	10.7365
GRMZM2G004997	115.088	112.738	113.096	116.039	96.3576	90.8891	105.323	90.8662
GRMZM2G005000	9.07653	8.4001	7.8201	4.84796	12.8842	12.9809	10.9646	13.8026
GRMZM2G005013	5.91429	5.35453	8.8924	5.02619	7.15416	3.03084	5.79757	2.95101
GRMZM2G005024	33.7509	32.0968	27.1796	19.2829	29.7491	30.2669	37.485	35.4554
GRMZM2G005036	145.007	126.543	91.9355	74.1151	119.267	107.207	168.133	137.491
GRMZM2G005040	3.4745	7.39691	10.4403	7.22264	2.88918	10.2156	2.12688	4.67681
GRMZM2G005052	1.98364	2.14716	3.63387	5.42345	2.02427	1.7925	1.04342	1.45853
GRMZM2G005061	26.0176	32.6366	26.7541	16.8867	32.7288	28.4953	29.2115	27.4566
GRMZM2G005080	76.4128	70.1897	43.7459	42.3758	83.7157	65.0224	89.3423	86.9176
GRMZM2G005082	162.136	140.615	111.679	77.7066	209.218	173.197	227.331	206.678
GRMZM2G005103	28.2413	27.9228	31.653	34.1697	31.0165	22.2214	27.0101	23.6859
GRMZM2G005107	23.1809	25.4979	38.5684	55.1959	24.098	26.5939	23.7656	22.6752
GRMZM2G005126	106.51	104.944	99.7233	110.053	102.548	100.513	120.128	104.29
GRMZM2G005134	29.579	29.1084	35.6563	24.2498	27.516	26.8692	24.3849	29.7477
GRMZM2G005146	0.624836	3.11002	5.57484	2.88167	0.735166	11.298	0.234892	7.15717
GRMZM2G005155	10.9994	13.443	27.4216	38.1662	10.0505	9.23925	7.64594	7.12225
GRMZM2G005163	13.3926	11.2715	13.286	11.0167	12.7105	12.3047	14.2017	14.9096
GRMZM2G005170	19.7095	21.8089	31.5208	42.87	23.4846	26.7965	25.7512	37.051
GRMZM2G005187	2.58517	2.25062	2.11575	3.01882	2.18583	2.40398	2.10105	2.22075
GRMZM2G005195	26.121	33.2175	49.4244	61.1155	26.236	20.2688	20.3187	19.165
GRMZM2G005199	29.2779	26.5953	14.3505	9.80067	32.7288	26.0322	37.5695	30.0407
GRMZM2G005205	10.3799	11.0115	10.0703	10.4911	10.5419	11.7621	9.79617	12.5065
GRMZM2G005207	2.58486	1.11965	6.99845	3.71287	4.21561	6.66054	0.576794	4.61828
GRMZM2G005209	45.488	41.2592	23.0337	20.8331	47.0299	42.4043	70.1553	57.4547
GRMZM2G005229	5.26997	6.86183	9.97529	8.05882	5.37489	9.74758	4.04014	3.75144
GRMZM2G005236	68.3048	72.9819	49.3885	48.8532	95.1235	125.379	93.2176	137.853
GRMZM2G005251	27.7469	26.2261	26.3385	36.5023	27.551	26.9781	29.5531	29.0014
GRMZM2G005256	67.016	66.4987	47.2624	37.7784	77.5857	60.2193	114.039	92.6702
GRMZM2G005260	6.0029	5.81435	3.29294	4.53179	13.052	18.5638	6.1196	11.9237
GRMZM2G005278	9.92887	11.7352	16.0385	16.6223	10.5092	15.0604	10.1074	11.3927
GRMZM2G005281	12.7768	12.5578	9.59523	8.67305	12.9565	13.7022	14.3075	11.3977
GRMZM2G005293	47.8069	44.0536	23.5449	13.1562	85.0258	53.3094	79.2798	64.259
GRMZM2G005298	18.4174	18.5834	17.932	19.202	17.2342	21.2358	21.0955	23.5066
GRMZM2G005301	2.06477	2.2527	7.54701	19.627	1.24207	0.380738	0.846066	0.495857
GRMZM2G005304	58.0768	71.2794	107.562	203.422	48.4703	53.5799	50.9029	44.5418
GRMZM2G005308	90.7055	77.8187	50.6389	38.3379	89.0345	61.3842	137.052	93.9686
GRMZM2G005310	307.252	264.525	47.3004	11.2712	388.189	286.888	461.317	421.277
GRMZM2G005339	21.9679	20.6445	9.87127	7.52855	27.385	18.541	27.9507	25.5897
GRMZM2G005346	46.82	42.1809	30.4763	24.8497	52.5252	48.9547	52.455	46.4959
GRMZM2G005347	13.2249	14.5526	18.8237	22.644	14.0768	13.763	11.3268	11.3544
GRMZM2G005350	46.2814	43.0302	46.0531	54.7574	47.584	40.7029	47.5166	42.4085
GRMZM2G005353	87.3828	69.3993	48.9827	13.9458	125.255	56.0632	109.177	56.6817
GRMZM2G005365	14.0027	15.1138	19.2364	17.2414	14.129	10.6159	10.8671	9.88389
GRMZM2G005374	4.16334	3.25186	3.2821	2.35626	6.10105	5.42279	5.3893	6.07435
GRMZM2G005419	2.35613	2.27919	2.04434	2.65812	1.56438	18.5279	1.61838	16.588
GRMZM2G005433	3.67635	2.9974	4.45442	3.44134	3.66091	4.68887	3.15859	4.86783
GRMZM2G005435	24.3562	20.0881	13.8664	10.3966	28.0917	27.5459	26.4279	30.9488
GRMZM2G005444	46.2058	37.1744	46.8163	56.6877	37.7554	40.666	33.2387	37.3129
GRMZM2G005452	15.7079	27.5589	53.0989	60.2317	9.29373	21.4236	6.6035	13.1159
GRMZM2G005456	172.623	139.419	90.4803	102.595	145.648	169.49	200.91	179.711
GRMZM2G005459	85.11	84.5067	64.6264	51.603	91.7236	87.4568	94.9728	87.6621
GRMZM2G005483	8.4169	9.82725	5.91393	10.179	12.2283	13.6771	10.2018	13.1092
GRMZM2G005486	16.8161	15.4054	6.19387	5.77264	20.3423	19.1896	22.1059	25.1057
GRMZM2G005493	185.88	212.933	231.572	260.582	130.763	139.374	142.895	131.132
GRMZM2G005499	9.07983	7.7884	14.8169	15.761	10.1353	9.42049	8.05721	7.80317
GRMZM2G005522	4.71582	4.01192	4.43557	3.38715	4.93221	1.14144	7.3214	0.914861
GRMZM2G005526	20.9672	18.8981	19.8737	18.8959	21.5884	16.5364	20.5672	19.4929
GRMZM2G005552	1.30959	0.560224	0.747731	2.11499	0.971476	4.13806	1.06005	6.4102
GRMZM2G005557	1.58395	0.992055	1.43822	3.30372	0.29221	1.06163	0.499144	0.939135
GRMZM2G005562	48.4298	53.5614	76.428	115.678	54.8448	52.0357	41.3566	40.2945
GRMZM2G005583	27.9787	25.1047	24.4301	25.8007	24.5991	20.1043	23.3499	22.9227
GRMZM2G005592	73.0707	74.0949	69.9401	65.202	75.8383	81.9424	75.2448	78.7662
GRMZM2G005619	46.5139	34.7335	8.77147	2.79999	52.54	35.2685	55.0747	39.7019
GRMZM2G005622	14.1882	12.2926	19.3431	20.5918	16.3343	18.4342	11.9432	17.3504
GRMZM2G005624	319.258	642.593	1124.63	930.502	294.599	568.144	8.58422	12.1173
GRMZM2G005640	68.1883	73.8243	106.921	103.167	76.1278	68.7993	56.9852	53.4532
GRMZM2G005641	4.92458	5.80363	7.71402	5.91429	5.191	5.59788	4.24696	4.75422
GRMZM2G005646	20.8018	27.2538	26.0336	34.8088	17.9225	21.3043	18.5595	20.4677
GRMZM2G005652	43.5945	34.6398	42.7803	61.5467	24.7926	25.0023	43.1624	24.868
GRMZM2G005659	0.0135419	0.11181	0.0281766	0.0347362	0.0424059	3.87926	0.0313847	0.024705
GRMZM2G005678	1.83568	0.922498	0.465606	0.185201	1.29812	0.721975	2.88072	2.42088
GRMZM2G005680	30.9284	29.232	22.9642	17.1738	36.1645	30.549	34.4487	30.0797
GRMZM2G005710	0.854112	1.03154	0.917054	1.18659	1.12449	1.27568	1.02739	0.960821
GRMZM2G005715	22.4112	17.1555	2.95071	1.05455	26.6817	22.7503	22.3574	25.2757
GRMZM2G005732	35.8137	35.771	40.4254	27.2922	41.4369	37.0956	30.9783	28.9651
GRMZM2G005737	75.3254	67.7799	60.1753	66.9682	78.3449	68.4301	87.9905	74.4473
GRMZM2G005749	0.764517	1.01639	1.23419	1.35852	0.615442	1.00293	0.689513	0.790077
GRMZM2G005753	52.5855	52.3195	44.4688	45.2173	55.6627	55.161	68.2134	60.221
GRMZM2G005771	24.1361	26.6098	22.284	23.4667	23.2567	30.7449	22.9519	29.6571
GRMZM2G005788	55.2497	49.1464	25.593	19.9652	52.2056	40.3342	63.6823	51.5212
GRMZM2G005791	27.2284	30.9428	32.5208	36.5782	28.7398	27.6574	23.16	27.1731
GRMZM2G005815	1.51707	1.81276	1.22727	1.09306	1.87285	1.96969	1.79453	1.70474
GRMZM2G005818	1.66548	2.01119	1.9803	1.99463	2.03627	1.98161	1.97103	2.27219
GRMZM2G005840	13.8605	19.6342	19.0033	10.9572	8.85716	15.0343	4.73353	4.42615
GRMZM2G005844	11.3007	13.0626	12.4188	8.64612	20.9588	21.8848	14.36	14.8762
GRMZM2G005848	46.816	40.6499	29.0948	21.5106	46.4594	42.3452	46.4228	44.7679
GRMZM2G005849	237.899	269.699	349.883	392.972	175.022	110.15	157.216	91.9023
GRMZM2G005859	45.1051	58.8489	40.1993	52.6892	62.2031	17.6156	49.7467	16.9718
GRMZM2G005865	4.20206	3.93421	4.7014	5.88715	4.57225	3.8814	3.72058	4.09516
GRMZM2G005869	12.4312	11.7622	15.2406	12.1362	13.8592	16.5847	11.3941	12.3159
GRMZM2G005886	35.9412	28.2222	19.1067	16.7687	26.7429	42.6374	46.7076	37.8356
GRMZM2G005887	148.738	130.21	133.075	199.28	144.046	171.016	104.663	108.546
GRMZM2G005909	10.4087	8.53667	6.38946	5.47706	9.46691	13.3534	10.7319	16.0075
GRMZM2G005938	53.437	51.2226	37.1235	31.3758	44.474	53.9474	57.3565	57.1313
GRMZM2G005939	6.93036	8.27928	11.609	23.9974	9.96126	4.27561	7.13713	4.84135
GRMZM2G005947	60.8971	55.6493	47.4164	60.5879	64.0219	64.6374	68.1541	68.9763
GRMZM2G005954	129.531	164.711	284.163	243.324	94.7861	50.4463	38.6078	9.64816
GRMZM2G005955	19.8393	17.0342	14.9978	19.3656	20.1575	33.0955	18.8632	24.295
GRMZM2G005973	48.6474	41.1118	30.0225	24.082	41.2078	49.0195	54.6579	63.1069
GRMZM2G005980	202.313	201.329	106.842	76.9461	197.654	170.598	288.261	234.638
GRMZM2G005984	1.72647	1.80693	1.11182	1.24603	0.704401	7.89504	3.18536	9.25272
GRMZM2G005990	88.9212	87.8963	88.1696	75.5564	74.3875	83.7759	94.425	87.324
GRMZM2G005996	95.8824	130.946	121.713	78.5703	105.26	61.2047	100.752	40.7302
GRMZM2G005998	34.0403	34.6717	26.0719	14.4836	37.9068	33.1577	34.164	31.8597
GRMZM2G006006	28.2965	31.1012	37.3994	33.8262	29.9697	28.8495	28.2111	31.5227
GRMZM2G006042	107.113	117.635	150.646	126.577	111.73	151.064	107.872	130.058
GRMZM2G006069	22.4152	22.1547	27.275	31.8429	22.423	22.1501	19.3483	22.2672
GRMZM2G006071	65.8083	80.5108	88.9413	85.2418	64.4216	52.3957	73.8093	58.8979
GRMZM2G006080	79.1399	82.4979	86.5307	87.9614	73.9	87.4598	77.8024	90.5097
GRMZM2G006083	11.8302	11.2927	12.8232	14.312	13.6128	11.6009	12.1846	12.0125
GRMZM2G006085	49.9638	42.1833	25.339	18.8907	48.0902	49.6755	49.1574	52.9931
GRMZM2G006107	161.969	152.86	133.556	129.034	158.419	143.562	195.377	151.577
GRMZM2G006117	70.1364	74.1477	102.242	142.476	63.5959	57.1868	69.6742	63.8185
GRMZM2G006119	0.794723	0.600151	0.0962388	0	0.189423	0.657724	1.1599	1.2625
GRMZM2G006121	4.43654	5.77533	9.73471	15.3139	3.63954	5.54562	2.96572	4.29952
GRMZM2G006130	67.1601	82.9497	107.871	133.261	51.2968	92.0006	56.5383	73.0363
GRMZM2G006144	58.9672	50.8931	34.9273	22.9115	62.8378	50.0123	65.8724	50.408
GRMZM2G006178	125.081	114.778	82.6976	87.8677	122.238	108.068	174.685	140.467
GRMZM2G006216	6.87716	10.3327	17.4559	23.081	6.46488	5.22107	4.57048	4.63298
GRMZM2G006219	5.67147	4.46512	2.22453	7.22562	6.34606	5.75731	11.4281	6.62433
GRMZM2G006229	8.3345	7.21952	4.86149	3.9478	8.10676	10.4904	10.9898	17.1382
GRMZM2G006234	13.1915	13.4023	12.311	7.5023	14.088	9.44491	16.0662	15.601
GRMZM2G006246	55.0372	56.7419	58.7686	47.1726	51.6472	46.0006	48.9099	42.7287
GRMZM2G006252	33.008	44.0649	18.9366	9.81403	54.1857	25.7901	58.5002	28.4417
GRMZM2G006277	4.73372	4.47304	2.28418	2.09744	4.60776	5.08832	5.81682	5.6678
GRMZM2G006293	178.402	178.385	88.8731	40.6831	126.566	101.931	213.419	190.709
GRMZM2G006297	54.7596	59.2839	76.8641	100.835	52.4971	67.5349	48.5748	59.5539
GRMZM2G006325	9.06875	8.42755	10.0691	9.54326	9.35922	13.4809	8.12335	10.6359
GRMZM2G006329	21.3132	17.9712	23.1948	27.7686	25.1875	19.2261	20.4924	14.0736
GRMZM2G006341	13.6449	17.0582	15.8571	19.379	14.8993	15.8134	14.8548	18.7526
GRMZM2G006352	1.21052	1.82039	2.29657	4.52108	0.272363	0.382092	0.237077	0.295502
GRMZM2G006363	29.5715	25.5496	10.6034	3.94582	25.0541	21.6366	28.6188	24.4324
GRMZM2G006370	28.2617	25.9767	22.3116	14.9679	25.5524	43.3772	21.4245	32.3932
GRMZM2G006377	82.679	55.4456	82.5046	108.472	74.2348	39.587	52.2261	37.82
GRMZM2G006399	5.69098	6.93753	9.05841	7.70022	8.20792	8.50074	5.00966	5.77244
GRMZM2G006416	8.80298	9.26235	9.04249	12.3813	8.48368	9.15993	9.80021	9.42971
GRMZM2G006428	70.1477	61.4441	53.8103	57.1089	68.481	68.9048	67.6294	64.0234
GRMZM2G006429	69.5343	66.4062	56.3895	63.1956	72.3267	73.5392	81.4315	73.6956
GRMZM2G006450	6.86543	7.95782	5.02455	2.70184	6.3636	6.22665	6.81192	5.7402
GRMZM2G006452	187.134	161.091	49.753	31.602	221.524	151.36	236.002	197.579
GRMZM2G006453	22.4418	26.5089	35.4141	40.1775	23.0057	31.9275	18.2627	21.3109
GRMZM2G006468	22.559	40.6805	50.4268	48.4089	24.0877	28.3294	12.7499	16.7224
GRMZM2G006474	117.563	114.442	105.315	87.1244	127.531	138.239	125.214	148.794
GRMZM2G006477	38.7863	34.8472	48.3338	52.6277	21.2081	16.1991	38.0833	31.1033
GRMZM2G006480	2.20703	2.01433	1.75463	2.09171	1.44468	4.82717	5.37302	3.22771
GRMZM2G006493	137.018	122.714	125.895	119.226	138.337	95.7367	122.872	96.7559
GRMZM2G006505	18.5838	18.2201	9.3055	2.61193	14.1706	13.8519	19.4477	17.8282
GRMZM2G006507	49.8116	46.8476	46.7082	53.6991	54.5677	45.9131	54.4087	47.655
GRMZM2G006526	9.23516	9.39051	6.96218	4.0013	8.37978	7.78074	11.588	10.7301
GRMZM2G006554	3.04134	3.18714	3.08891	3.46081	2.39378	2.92709	2.89312	2.77465
GRMZM2G006631	34.6961	27.65	27.499	70.7937	20.3227	12.2077	26.6429	11.7441
GRMZM2G006644	1.07743	1.3434	1.20458	1.29689	1.02656	1.43013	1.29725	0.985617
GRMZM2G006661	53.456	51.5146	45.6827	53.8309	49.5914	68.2061	61.3425	67.0866
GRMZM2G006672	29.6225	26.9109	16.1549	15.2406	28.2548	25.1166	41.5762	37.7997
GRMZM2G006673	76.3773	72.2842	57.4881	52.6826	77.8398	68.6847	93.3166	73.7758
GRMZM2G006676	7.83662	13.4053	10.6987	5.33159	14.2835	7.5439	8.81792	5.93172
GRMZM2G006678	8.4754	8.59463	7.01112	2.63121	9.43393	7.59293	7.25962	6.40253
GRMZM2G006704	76.184	73.0786	42.1662	32.3889	57.0314	56.1292	81.0045	85.1388
GRMZM2G006707	83.995	71.8271	93.4491	115.868	88.1472	101.342	85.3305	97.6047
GRMZM2G006714	0.753745	0.586143	0.2898	0.749721	1.04284	3.10963	0.627216	4.41921
GRMZM2G006721	21.1996	31.0536	27.4765	13.9563	30.9822	25.9499	22.6764	18.8288
GRMZM2G006736	2.19031	2.40482	1.87959	1.08536	2.06893	5.5519	1.86821	5.8803
GRMZM2G006745	15.9226	19.4973	23.4871	17.4285	18.5821	18.6718	16.1001	17.0568
GRMZM2G006752	13.7256	16.5738	20.0083	27.1355	12.9922	14.8079	13.0522	13.6556
GRMZM2G006759	4.47998	4.10089	4.34593	4.23284	1.40997	2.06609	5.70754	3.85253
GRMZM2G006762	1.42946	1.12874	2.87115	0.840564	5.04306	0.794584	1.06849	0.963948
GRMZM2G006763	5.91896	6.12234	3.4825	1.9334	6.08064	5.80472	6.41951	5.72153
GRMZM2G006765	26.216	28.0427	18.6978	9.2367	38.6569	57.3835	35.1759	52.9014
GRMZM2G006780	22.2487	22.8014	32.0309	28.9294	22.9521	21.1977	19.6298	16.092
GRMZM2G006781	39.832	37.9292	38.1148	46.5987	32.4868	33.6486	40.7835	42.784
GRMZM2G006790	22.5922	18.5773	30.8544	38.462	26.4683	16.005	20.7096	12.7891
GRMZM2G006791	13.1578	14.0578	12.8162	14.7603	11.5235	24.7353	17.8998	30.7314
GRMZM2G006806	17.2715	15.1451	11.8037	11.7562	18.3986	16.316	20.241	16.6224
GRMZM2G006871	3.641	3.48573	3.55713	2.4317	4.55731	5.03756	4.71757	5.62639
GRMZM2G006894	86.2057	98.8144	289.376	381.279	51.4629	36.7767	37.9451	40.2857
GRMZM2G006937	12.6693	13.6545	27.9237	23.901	18.5346	13.3698	8.28637	8.70564
GRMZM2G006942	94.286	91.8504	69.2381	57.5127	87.6659	100.399	95.3905	95.5791
GRMZM2G006943	27.2217	29.2772	39.3312	30.7667	31.0716	33.7039	29.899	33.7062
GRMZM2G006948	33.1478	29.0814	35.3562	49.9919	33.4142	33.0313	29.622	31.0616
GRMZM2G006953	162.949	166.061	99.8183	75.4549	174.047	168.327	171.017	175.417
GRMZM2G006964	35.4084	62.5386	71.8207	36.7543	34.4584	13.191	2.98792	1.08895
GRMZM2G006965	23.8563	23.0889	25.019	23.7836	25.8363	28.2167	28.3764	27.4365
GRMZM2G006973	0.0276875	0.0139726	0.474444	1.88557	0.00715146	0.070451	0	0
GRMZM2G006977	103.9	177.025	340.987	394.136	105.458	105.106	26.3931	49.8973
GRMZM2G006981	0.288202	0.195771	0.299829	0.467959	0.703595	0.54366	0.767906	0.96165
GRMZM2G007021	41.8564	43.1482	30.263	28.2189	47.6699	42.6487	49.2858	47.9352
GRMZM2G007025	1.88841	2.68169	3.38358	5.50016	1.87004	1.64079	1.57118	1.53415
GRMZM2G007028	31.4988	28.9652	10.4	2.42079	49.2017	38.0094	50.7867	51.9122
GRMZM2G007038	39.1591	34.0972	32.9049	34.8006	33.7804	39.1913	38.5905	39.9228
GRMZM2G007055	0.310201	0.614009	0.87037	1.21123	0.759884	1.23072	0.394994	1.37645
GRMZM2G007057	109.591	79.6651	12.8985	4.71979	118.185	67.5486	118.523	84.1836
GRMZM2G007060	27.2754	22.1101	26.9765	29.1481	31.4072	20.9376	24.8297	21.2038
GRMZM2G007063	36.7343	38.8696	44.2901	45.999	34.7196	31.4944	33.8786	29.9682
GRMZM2G007080	32.3558	33.9953	28.5025	26.441	30.9885	30.2572	46.587	39.7854
GRMZM2G007103	51.1398	48.2066	28.5469	19.1172	51.5762	51.7289	68.6315	61.809
GRMZM2G007120	17.9059	15.8324	16.5303	24.9619	15.2042	16.8216	16.6584	16.4847
GRMZM2G007122	27.7971	29.3148	26.3018	22.6756	31.2457	28.9025	30.0351	28.1483
GRMZM2G007130	0.342348	0.251505	0.428119	0.483466	1.71982	1.81647	0.95215	1.89909
GRMZM2G007146	39.0632	37.7551	40.9584	44.7275	50.5518	54.7696	42.464	46.4309
GRMZM2G007157	5.99104	5.29231	8.48041	8.03935	4.70961	9.09844	3.90695	5.45353
GRMZM2G007160	16.7058	14.3738	15.4814	19.442	13.2358	13.4298	29.2478	18.8321
GRMZM2G007185	32.1103	18.9567	19.307	19.5871	26.5035	21.7124	28.93	22.6885
GRMZM2G007188	23.801	28.3812	29.7565	22.6675	21.2497	25.9128	20.9483	22.5653
GRMZM2G007190	11.2779	14.4919	20.0719	21.1038	12.0505	15.011	10.212	12.1125
GRMZM2G007195	130.226	168.272	445.714	661.236	59.5618	15.0501	38.9192	20.206
GRMZM2G007201	9.04718	9.54729	5.34314	5.50438	9.19256	7.61524	9.73296	10.141
GRMZM2G007206	15.88	22.5715	36.1962	35.9845	15.3351	20.4534	11.5968	14.4119
GRMZM2G007229	79.6873	80.9827	81.1516	81.9116	80.3955	86.8223	75.4615	76.6326
GRMZM2G007248	7.89389	8.38412	9.23849	7.02896	8.00429	9.1397	8.17698	8.99756
GRMZM2G007249	2.94343	4.15746	4.01078	4.27151	5.29092	15.1628	1.21649	2.59041
GRMZM2G007256	1.49058	3.11727	6.6145	13.1904	1.61799	1.65962	1.028	2.99544
GRMZM2G007258	15.346	16.0091	5.99996	6.47098	19.2248	18.3354	20.6263	19.897
GRMZM2G007260	43.5241	44.0705	58.6	57.7548	45.9045	34.4095	37.865	31.3589
GRMZM2G007276	116.43	165.801	233.969	202.555	125.823	181.148	92.0543	110.825
GRMZM2G007277	9.66454	8.36301	6.88187	4.65409	9.68707	12.4309	11.7623	15.6101
GRMZM2G007283	49.5359	44.2162	47.0971	49.1863	38.4578	45.1983	43.2168	53.2895
GRMZM2G007288	15.6456	13.5318	14.789	16.2208	17.3186	20.557	15.127	19.7542
GRMZM2G007300	35.3144	43.818	45.0969	72.0503	41.3487	37.8323	43.1594	32.5171
GRMZM2G007324	9.62821	10.2877	7.59299	7.63622	11.3826	14.9428	10.4904	15.7155
GRMZM2G007339	33.1517	29.4719	35.5458	37.0932	39.2183	31.5317	35.089	31.8902
GRMZM2G007347	6.92564	6.5285	7.68307	10.6775	5.8983	6.54337	4.68588	6.665
GRMZM2G007372	4.4684	7.70264	4.01387	5.33791	2.36151	16.8304	1.75562	14.5756
GRMZM2G007381	22.6472	23.5716	26.6192	37.8983	17.3043	15.5881	21.0445	19.9551
GRMZM2G007384	33.3593	32.8795	34.5747	34.1514	30.8467	31.7819	34.3299	32.3006
GRMZM2G007385	21.8617	18.8809	7.64251	8.83745	25.3864	25.3177	31.4072	30.5018
GRMZM2G007399	11.5845	10.5728	10.6174	10.82	12.4149	9.56415	14.2687	12.8083
GRMZM2G007404	19.1168	18.2368	18.9497	18.8939	21.2375	12.6642	18.0936	9.85334
GRMZM2G007426	0	0	0	0	0	4.96272	0	0
GRMZM2G007441	7.40038	7.46553	3.24796	1.2843	4.68034	10.2726	9.7486	17.0756
GRMZM2G007453	30.8122	36.7565	41.8355	30.73	30.9908	33.8802	30.3139	34.9443
GRMZM2G007466	21.4555	19.8129	44.8516	108.633	18.3147	15.9667	13.8268	14.8943
GRMZM2G007475	5.99038	6.165	8.27189	8.18931	7.0994	7.6551	5.59519	7.21429
GRMZM2G007477	0.0407747	0.153623	1.14452	3.67651	0.0499086	0.314443	0.0157117	0.123384
GRMZM2G007481	0.0670704	0.181201	0.4244	1.55856	0	0	0	0
GRMZM2G007486	63.8916	59.8622	62.1401	63.9697	58.7413	57.8642	62.7779	58.9982
GRMZM2G007489	83.0062	67.9838	56.1232	53.8365	80.8758	91.7615	79.3523	102.141
GRMZM2G007514	1.79251	3.78232	4.81833	3.58205	0.933415	3.01917	1.65358	4.95025
GRMZM2G007546	3.95036	3.51172	2.77553	3.25617	4.72502	6.22766	3.94971	5.22309
GRMZM2G007555	14.1381	13.0359	11.4015	10.6885	18.3921	21.7895	17.2134	18.7174
GRMZM2G007587	16.2142	18.6367	21.198	27.0176	12.3584	17.0732	11.6606	13.9604
GRMZM2G007590	69.7075	69.413	39.8813	33.9649	76.9506	63.8433	87.1089	75.8623
GRMZM2G007615	2.05571	1.84507	1.85761	1.01041	1.3671	2.03788	1.21776	1.52835
GRMZM2G007630	8.49237	6.26683	3.41612	3.20152	5.55171	5.7809	8.35435	6.81269
GRMZM2G007647	157.171	104.056	67.7286	65.2485	134.659	74.285	133.489	82.9885
GRMZM2G007651	14.3853	14.7509	21.9896	37.9397	11.371	13.4258	12.62	12.862
GRMZM2G007659	17.2941	21.6477	33.6464	45.1676	18.0867	6.96725	13.1337	7.90104
GRMZM2G007675	52.7441	56.6534	82.6364	109.573	44.4901	51.6509	37.3828	39.4377
GRMZM2G007680	17.8238	19.7149	25.2384	21.4938	20.8212	24.861	19.5125	16.7289
GRMZM2G007681	87.7813	96.4893	139.648	127.83	86.1522	90.6818	82.1119	71.3774
GRMZM2G007683	5.93739	8.25733	7.14191	8.04434	6.81935	7.92403	6.66327	7.38745
GRMZM2G007695	71.409	70.8598	36.819	26.5234	75.3274	50.3656	111.493	91.5474
GRMZM2G007715	1.75385	1.18804	1.0436	0.613969	1.39794	1.20007	1.88874	1.13738
GRMZM2G007721	57.4289	54.9803	61.2715	74.1444	56.0952	63.6229	56.9473	62.5323
GRMZM2G007729	2.04435	0.726834	0.145857	0.232421	3.15372	0.688457	11.4561	2.48116
GRMZM2G007734	19.8608	20.8033	21.2321	21.9227	20.9207	20.8109	21.0364	20.8754
GRMZM2G007736	0.161837	0.75132	1.20572	5.17058	0.0570787	0.170958	0	0.024705
GRMZM2G007757	11.2301	11.4717	10.4941	8.41146	11.7911	9.63393	13.0457	11.3719
GRMZM2G007791	12.2989	11.5975	12.9555	15.2534	12.3406	13.6035	21.2562	27.5364
GRMZM2G007801	6.64976	6.40617	9.96468	15.6635	6.21262	7.51661	5.75495	9.59816
GRMZM2G007810	37.8307	45.0197	77.7501	84.7465	27.013	28.8411	20.9039	18.2824
GRMZM2G007835	29.1152	33.1177	47.4467	46.9121	31.2795	30.3989	23.3281	25.5176
GRMZM2G007848	72.4947	76.6775	79.9876	86.9644	62.5626	87.34	63.8048	76.9929
GRMZM2G007854	66.0957	55.7495	44.6928	47.4773	62.8644	69.8391	60.9669	61.378
GRMZM2G007867	1.38988	1.38115	1.26979	2.22753	1.78497	1.47475	1.3893	1.53161
GRMZM2G007871	109.002	104.475	103.497	125.813	107.7	114.255	121.015	122.312
GRMZM2G007885	91.0041	92.5914	62.491	49.5311	104.73	91.9413	115.32	88.1616
GRMZM2G007899	10.0718	9.33948	6.55311	5.12246	10.059	11.5784	11.3177	12.9362
GRMZM2G007907	15.6286	20.5824	23.0334	18.4745	13.271	21.3585	11.1548	17.4296
GRMZM2G007914	10.7698	12.8861	18.2427	23.4814	10.7785	13.582	9.29452	10.1032
GRMZM2G007915	112.919	99.5604	82.2182	76.9996	108.409	99.9414	130.08	110.712
GRMZM2G007922	86.8485	73.6304	62.431	77.7712	78.1829	77.1865	91.2564	84.9311
GRMZM2G007928	0.231209	0.167618	0.445847	1.69187	0.2412	0.171391	0.0625303	0.467585
GRMZM2G007933	17.2026	16.8659	14.8166	12.9572	18.9283	18.2233	24.3968	24.9996
GRMZM2G007939	207.745	153.433	37.6109	17.1626	92.7953	78.6856	399.906	74.473
GRMZM2G007953	2.76224	2.12678	0.917579	0.693767	3.84923	3.66283	4.63806	11.2466
GRMZM2G007957	9.8477	14.0572	21.1235	26.1834	9.20687	13.239	6.50894	7.52091
GRMZM2G007969	0.954851	0.139698	0.485919	1.76872	0.00715146	0.0141551	0.494746	4.29519
GRMZM2G007981	37.2463	53.6865	47.379	43.1805	44.5566	6.14135	45.224	5.68128
GRMZM2G008058	70.0943	65.5227	62.5542	65.8701	63.8067	74.4883	71.6742	67.2142
GRMZM2G008060	10.4357	11.3802	8.14459	7.58124	12.8739	8.3073	11.2429	9.60615
GRMZM2G008061	32.7121	31.6139	36.0604	36.9776	31.6268	38.8483	29.8275	30.6237
GRMZM2G008072	2.97119	2.95545	3.53433	8.39747	2.34377	2.87844	1.44827	2.00501
GRMZM2G008093	81.2596	76.6942	59.7195	43.322	88.8581	87.1398	85.8734	81.9453
GRMZM2G008095	15.9712	16.8657	14.5919	16.6393	19.501	20.2616	17.8808	20.7841
GRMZM2G008106	26.2894	24.7381	22.7726	17.4514	25.2671	17.2495	17.0287	20.4974
GRMZM2G008108	3.71675	1.96809	4.14645	32.6597	1.93262	16.1237	0.919276	8.00695
GRMZM2G008123	6.95691	8.18179	9.32923	11.8626	6.76024	9.23125	5.13797	7.00462
GRMZM2G008152	3.04192	3.92791	4.40946	3.41156	2.80837	2.05827	2.51163	1.48412
GRMZM2G008166	4.09737	5.10945	5.06432	2.76545	4.96	4.33613	4.40305	4.24449
GRMZM2G008175	18.3269	18.88	14.9176	12.9949	20.3462	19.3812	24.5858	24.8844
GRMZM2G008202	3.34763	3.09291	0.547161	0.381722	4.17055	6.10915	4.77689	6.64293
GRMZM2G008209	8.496	6.66646	6.1868	8.32128	8.30499	8.5509	7.36927	8.11344
GRMZM2G008216	63.2988	68.9408	128.982	172.701	55.2143	23.213	48.9511	23.7245
GRMZM2G008226	93.1123	107.103	75.7782	48.3589	90.8209	80.6776	218.11	69.2533
GRMZM2G008232	41.8405	41.1964	22.4874	23.2886	41.2538	58.365	50.959	66.6503
GRMZM2G008234	75.1846	57.4968	61.6614	44.0573	90.4502	45.5175	80.954	69.4361
GRMZM2G008242	9.98347	12.3667	16.9157	17.4255	10.4818	10.0135	8.07685	6.67236
GRMZM2G008247	0.108931	0.111996	0.139725	0.501592	0.108155	3.28761	0.015735	7.47517
GRMZM2G008250	4.26704	4.26207	5.23375	5.43335	4.67092	4.28645	3.81965	3.07761
GRMZM2G008252	9.84123	7.23014	3.65341	4.63476	8.8719	11.0232	11.0868	13.6362
GRMZM2G008259	125.598	112.541	87.1803	71.327	137.807	126.155	137.196	150.066
GRMZM2G008263	97.6445	91.8706	86.5315	59.926	96.139	154.478	95.5265	84.4188
GRMZM2G008273	63.9493	57.4705	42.5778	38.8653	67.9731	49.3819	72.9741	54.2811
GRMZM2G008287	47.7006	45.0808	32.7671	26.5157	53.3604	48.3063	61.0064	53.6083
GRMZM2G008290	61.9921	67.001	114.331	184.435	59.2233	57.832	50.9193	82.9664
GRMZM2G008305	2.11942	2.65518	3.03835	2.96441	1.98481	0.744988	1.69325	0.416935
GRMZM2G008309	23.8022	20.7234	7.29681	5.12987	25.4016	19.221	28.6105	22.8221
GRMZM2G008326	3.14968	3.17476	4.12141	4.34629	2.66735	2.68161	1.58756	2.31666
GRMZM2G008327	57.8158	61.4098	44.115	40.0241	54.289	62.5779	64.6064	67.68
GRMZM2G008353	1.47967	2.77447	1.3084	1.57971	2.15065	1.14184	1.22228	1.09225
GRMZM2G008356	157.573	126.832	145.985	180.299	140.634	88.8909	135.382	97.2242
GRMZM2G008359	1.13393	1.21516	1.67032	1.18081	1.01677	1.43281	1.37649	1.1349
GRMZM2G008369	9.67406	7.37868	9.65197	9.58779	8.37189	8.80688	9.71613	9.32273
GRMZM2G008374	0.494279	0.657495	0.105523	0.0347726	0.823721	0.971003	0.94862	0.371444
GRMZM2G008406	1.55511	1.16098	0.742573	0.297938	2.13278	3.86457	2.00105	3.5027
GRMZM2G008410	182.171	165.83	116.982	108.181	179.756	175.376	228.324	203.966
GRMZM2G008425	3.56	3.66656	6.27996	5.47296	4.40032	5.02446	3.01671	3.66259
GRMZM2G008444	51.4574	44.8603	36.3616	22.0763	58.7193	44.682	50.501	46.0864
GRMZM2G008456	46.3816	46.7322	66.8257	105.444	36.4715	35.3698	44.3957	41.1292
GRMZM2G008464	0.0135419	0	0.0194032	0.0231587	0.00710639	4.37683	0.0159035	0.0246937
GRMZM2G008482	2.63384	3.06442	1.15128	0.709404	2.07496	4.81341	2.18053	3.3739
GRMZM2G008490	67.6966	57.7481	53.8761	44.7892	63.7918	80.2659	70.773	78.7759
GRMZM2G008497	66.6218	70.3972	58.2734	50.8994	71.8485	63.1838	104.037	88.7178
GRMZM2G008501	23.9996	21.2861	20.973	21.8782	29.4611	30.6423	29.777	32.192
GRMZM2G008513	83.9737	78.69	75.339	87.237	64.924	74.6054	88.2091	85.8782
GRMZM2G008528	0.903782	0.768318	0.379077	0.969133	0.984548	0.903989	0.905244	1.16187
GRMZM2G008539	1.15937	3.12879	10.6462	20.0529	0.306861	0.02815	0.254346	0.0987798
GRMZM2G008556	112.291	95.4947	79.9831	79.61	114.591	97.2648	134.984	115.061
GRMZM2G008558	16.8386	15.785	10.1404	8.42446	20.4042	13.7026	22.0338	20.9087
GRMZM2G008578	0.647869	0.474911	1.05616	1.33889	0.507083	0.697423	0.325689	0.395026
GRMZM2G008593	1.10314	1.60723	1.22328	0.570895	1.20698	1.81516	0.850354	1.72916
GRMZM2G008607	20.9563	22.6158	23.7038	28.4709	16.0543	13.4759	17.7508	11.3484
GRMZM2G008611	2.60886	3.08531	2.62029	2.55844	2.30216	4.63998	2.90364	3.83968
GRMZM2G008623	64.3455	60.2322	35.2453	39.4003	70.5319	55.4611	78.3398	66.5092
GRMZM2G008638	10.0715	10.6397	16.1006	16.7318	13.7658	11.8579	10.1701	11.246
GRMZM2G008642	12.4638	25.9857	35.6808	17.8422	8.73872	3.78072	6.37475	4.13209
GRMZM2G008647	17.7218	17.5131	20.2129	22.6422	20.0199	19.5257	17.018	14.5443
GRMZM2G008649	28.5798	36.658	38.8057	39.9827	26.7999	33.6905	26.5524	27.9451
GRMZM2G008657	10.8725	10.3831	2.32544	0.577401	17.0376	15.4071	16.5296	18.3539
GRMZM2G008663	21.0912	21.4417	23.4093	29.9647	18.3817	32.8755	19.0886	27.3958
GRMZM2G008665	2.82738	3.14576	1.73237	1.22577	3.19427	2.56392	3.08072	2.47462
GRMZM2G008687	34.2456	45.7217	64.6569	92.9959	29.2719	27.3633	26.5046	27.9165
GRMZM2G008691	12.5827	19.902	15.0253	8.52699	11.116	11.7718	5.59017	5.98635
GRMZM2G008710	8.0243	13.6297	18.8667	20.1455	7.38676	11.8422	7.48759	11.7691
GRMZM2G008714	278.275	268.042	216.599	265.242	339.629	70.5756	334.33	77.4772
GRMZM2G008715	4.50433	3.6557	4.82022	6.81681	5.03641	5.70475	4.10637	5.28015
GRMZM2G008726	4.16658	2.96818	2.25342	2.93186	2.80988	1.91879	4.85905	2.81554
GRMZM2G008728	28.8462	26.6477	22.8629	20.2385	27.718	22.8774	30.8015	22.311
GRMZM2G008730	0.178878	0.767533	0.944771	0.300164	0.169692	0.498783	0.387789	1.18164
GRMZM2G008740	0.525738	1.5594	2.29596	2.16441	0.126044	0.327511	0.155804	0.369284
GRMZM2G008748	267.221	264.674	117.698	68.3912	290.179	227.038	406.155	327.883
GRMZM2G008751	4.08019	4.93218	8.58702	6.05604	5.20979	4.44758	2.02046	1.45323
GRMZM2G008764	14.3931	13.081	3.5346	1.96378	19.3524	14.5791	19.9404	19.614
GRMZM2G008765	95.6843	100.013	85.3774	78.3817	85.5273	78.6677	101.281	82.1539
GRMZM2G008773	10.1915	6.70165	1.4782	0.405372	13.8098	8.69555	12.6519	13.9373
GRMZM2G008792	0.958585	0.927191	0.0962388	0.0464399	1.07646	0.279712	6.7782	1.50319
GRMZM2G008834	0.655425	0.643234	0.270421	0.0809808	1.0641	1.4044	1.07393	0.516244
GRMZM2G008859	12.8456	13.4711	7.9418	6.46438	12.8883	14.059	15.6713	16.8552
GRMZM2G008862	56.4548	51.9853	51.5692	48.6981	56.41	54.2292	61.7212	53.0482
GRMZM2G008864	1.96316	1.8965	1.38231	1.74271	1.33322	1.54052	2.17305	1.84628
GRMZM2G008892	1.93897	2.48287	1.92864	1.37546	1.28009	1.87723	1.37043	2.53657
GRMZM2G008898	10.7434	10.9812	7.52827	5.20125	12.1309	16.9452	15.7694	21.3164
GRMZM2G008919	128.59	120.633	122.622	147.599	133.406	157.984	133.04	162.669
GRMZM2G008935	2.06748	1.14778	1.77446	5.83917	1.04689	0.520123	0.432516	0.394587
GRMZM2G008972	0.960535	0.979918	1.40941	4.98388	1.30129	0.367908	0.926823	0.49298
GRMZM2G009009	1.5746	2.28507	3.39394	1.81514	0.969806	1.00625	1.46965	1.72307
GRMZM2G009014	10.1245	11.6718	15.7119	22.1005	11.3273	11.1816	9.71995	10.2765
GRMZM2G009019	13.4421	11.2078	8.81763	6.26725	15.8472	24.9332	15.8068	29.239
GRMZM2G009021	19.2866	19.5814	17.5413	17.9772	20.6512	20.4428	18.0766	19.0359
GRMZM2G009025	6.03607	6.84097	3.94407	1.45456	6.06926	8.81633	5.95444	6.04342
GRMZM2G009030	44.7114	33.4518	22.0784	19.7425	41.2954	32.4797	52.3572	38.57
GRMZM2G009048	1.71148	1.24588	0.358031	0.277215	1.58763	5.48565	4.06156	5.3762
GRMZM2G009060	6.75876	7.12301	10.8721	14.5341	6.13981	8.42164	5.34843	7.93736
GRMZM2G009070	26.6024	26.4882	21.2896	20.5731	28.0162	30.5155	39.6722	45.0552
GRMZM2G009080	0.447857	0.264711	0.375398	2.53019	0.122861	0	0.0630873	0
GRMZM2G009091	42.4396	46.8447	54.8255	36.341	48.9403	36.8674	55.6547	44.7186
GRMZM2G009103	3.12252	1.80486	7.96054	20.4262	1.13103	0.739967	0.508112	1.15751
GRMZM2G009117	0.19106	0.223536	0.20106	0.753223	0.245441	0.571194	0.223902	0.838587
GRMZM2G009136	32.7575	39.3468	46.6414	57.1211	34.8606	44.1062	34.5093	39.8036
GRMZM2G009144	0.756789	5.84879	13.339	40.4472	0.0634842	0.440576	0.0317628	0.492272
GRMZM2G009163	12.5154	10.9518	15.9822	17.3467	13.0191	9.32891	12.1714	11.2051
GRMZM2G009188	23.1392	25.3955	19.5894	11.2742	25.882	43.7201	24.544	53.3135
GRMZM2G009196	11.5424	9.76126	5.45008	3.44894	13.135	13.0845	16.2179	17.2043
GRMZM2G009208	5.00396	5.12673	3.50627	3.57933	5.01093	4.81223	5.41537	5.36373
GRMZM2G009214	33.1735	29.3855	24.59	14.9103	37.227	36.914	34.5624	33.3283
GRMZM2G009223	37.0148	23.715	10.3426	6.16703	53.2743	25.3442	60.9224	44.4054
GRMZM2G009232	0.782727	1.01665	2.65278	6.063	0.0789101	0.0971521	0.623038	0.42136
GRMZM2G009253	47.8115	46.0789	28.8854	26.102	53.3293	51.171	51.9761	52.1771
GRMZM2G009265	39.673	38.8083	25.5816	19.6922	45.3288	50.0754	45.6443	63.1333
GRMZM2G009282	135.926	100.702	59.4918	31.8	119.77	125.182	151.39	170.781
GRMZM2G009323	37.3626	33.7486	24.9465	20.6817	31.3377	25.1661	42.796	36.0666
GRMZM2G009326	33.0865	34.1444	28.291	32.1872	42.4672	35.0457	36.4924	39.0818
GRMZM2G009335	182.81	167.825	303.34	519.031	129.112	129.669	110.135	109.765
GRMZM2G009344	1.01159	2.94215	6.92067	6.30027	1.49742	0.561851	0.942068	0.812586
GRMZM2G009346	26.3113	27.057	33.3686	39.7957	29.2107	28.1262	27.4554	26.2661
GRMZM2G009353	39.323	41.9744	52.0614	57.6802	32.713	37.0015	35.3253	38.8531
GRMZM2G009365	26.7115	23.56	16.1537	10.1382	31.1656	35.9207	35.998	48.8945
GRMZM2G009368	3.2427	4.26174	5.89594	5.19461	2.90257	4.31746	2.10605	2.74836
GRMZM2G009387	16.9154	19.6059	29.6398	30.3188	18.7793	22.0422	10.6457	18.3984
GRMZM2G009406	2.19178	2.51768	3.35803	2.98335	3.60914	1.1227	1.28421	1.0635
GRMZM2G009412	281.097	261.242	95.7531	50.1556	301.109	228.657	423.245	365.502
GRMZM2G009413	48.7319	42.9276	29.927	23.7175	50.0249	34.0457	65.6268	45.7686
GRMZM2G009426	0.77319	1.57455	1.0695	0.508444	0.833527	1.35987	0.895922	1.11256
GRMZM2G009435	0.026947	0.0279514	0.0464853	0	0.717312	1.53076	0.046953	0.592144
GRMZM2G009438	21.8849	24.3201	35.5606	33.1501	25.252	21.686	21.7612	22.561
GRMZM2G009442	5.0774	7.79434	11.6051	12.3354	6.95648	6.11949	5.87923	6.28095
GRMZM2G009443	63.8787	72.1344	88.6404	138.204	42.3675	55.2166	37.1477	48.0114
GRMZM2G009448	295.478	316.613	219.923	173.847	314.501	285.135	377.183	367.059
GRMZM2G009464	281.219	307.666	222.967	246.662	260.328	297.257	357.102	307.185
GRMZM2G009465	6.61633	4.34911	24.4955	113.38	4.23234	122.738	2.41799	169.397
GRMZM2G009475	10.9712	13.0027	10.511	5.69367	14.1113	3.79378	6.34044	2.54252
GRMZM2G009478	75.8098	95.5144	140.929	102.158	90.6449	27.7648	69.2513	19.6648
GRMZM2G009479	248.757	191.616	183.993	209.095	222.92	158.16	194.573	145.936
GRMZM2G009506	0.0803713	0.0279769	0.703551	2.13531	0.186749	0.0557977	0.0475108	0
GRMZM2G009530	15.1764	12.0619	12.6033	10.0267	16.3709	10.0011	15.9108	9.53667
GRMZM2G009538	118.161	69.6915	72.9813	85.1115	113.101	91.4382	122.184	100.377
GRMZM2G009544	36.7155	46.3162	62.8197	42.6052	47.7941	35.5603	26.2875	29.0281
GRMZM2G009563	14.2244	14.3253	12.5613	9.8812	17.6119	14.4386	19.4517	17.3709
GRMZM2G009571	13.6061	13.2964	14.6362	15.1637	16.5529	17.9069	13.5356	16.3983
GRMZM2G009575	31.8083	27.6861	37.578	40.2256	31.5778	32.8552	29.581	29.8715
GRMZM2G009591	10.4937	15.3421	30.6809	38.4039	10.0875	11.2256	7.54588	8.25499
GRMZM2G009593	62.8833	64.0386	64.8242	65.1172	65.4613	68.1103	68.3137	66.6286
GRMZM2G009598	32.2541	37.2827	40.8906	31.4639	41.8692	41.436	30.8306	40.6653
GRMZM2G009626	5.51502	5.25033	7.82048	8.86471	5.52531	6.86464	6.78017	5.71361
GRMZM2G009627	47.9174	42.1352	21.8893	10.2948	73.1117	64.1392	78.9356	83.3225
GRMZM2G009638	79.0406	64.9919	36.2882	36.3961	76.118	63.0242	93.5527	82.2067
GRMZM2G009653	13.8509	15.1344	12.9431	12.7711	16.1988	14.2781	15.1487	14.6724
GRMZM2G009655	192.868	186.407	159.198	191.176	184.205	200.823	221.366	190.351
GRMZM2G009661	26.5744	37.9126	42.9093	53.4063	24.2301	22.8789	23.4065	19.8679
GRMZM2G009681	4.73893	3.17066	2.25275	2.44232	4.2597	4.32038	3.44831	2.77186
GRMZM2G009683	34.9945	34.0609	29.8152	30.0017	36.5333	53.9336	38.8049	45.4624
GRMZM2G009690	7.29741	7.01461	8.12189	6.77198	7.64998	5.58178	8.6184	7.04042
GRMZM2G009703	35.4908	39.2853	27.3753	25.9061	33.3603	41.9986	40.9296	41.2158
GRMZM2G009715	10.5353	13.012	18.7233	20.6046	6.1924	10.7409	6.46154	10.2581
GRMZM2G009717	20.5466	22.1541	23.9735	21.7411	23.7827	21.1298	20.7574	18.0871
GRMZM2G009719	85.487	97.894	80.4562	162.854	119.543	2.40242	83.7761	2.28427
GRMZM2G009724	46.4485	57.233	79.1657	99.6298	50.4907	43.7534	34.7733	35.8776
GRMZM2G009732	1.96287	1.83623	0.910454	0.473028	2.17667	2.60783	2.17919	2.36154
GRMZM2G009735	11.4169	21.4017	25.2337	24.2174	15.1816	7.98215	17.9171	10.8658
GRMZM2G009785	29.3147	28.5525	30.7303	25.3356	24.515	25.8632	27.2104	23.3817
GRMZM2G009795	29.2764	34.8027	28.6302	27.1877	32.4312	33.0347	31.1477	32.9622
GRMZM2G009804	3.08045	3.8238	4.65047	7.36936	2.57697	3.96347	2.11623	3.89921
GRMZM2G009808	191.823	220.25	190.163	219.002	154.173	139.645	199.493	173.593
GRMZM2G009843	29.8827	28.3793	25.9746	27.2879	33.6442	25.2851	36.5987	29.6312
GRMZM2G009845	137.315	133.995	138.316	189.3	153.688	144.553	171.858	194.857
GRMZM2G009849	193.788	167.052	96.202	85.3628	195.932	180.021	227.318	193.981
GRMZM2G009869	15.5941	11.7465	5.31576	2.42731	20.8065	17.1776	10.5341	8.27426
GRMZM2G009871	375.069	397.306	221.743	160.58	385.033	387.069	526.898	464.104
GRMZM2G009876	86.9157	88.1551	66.7796	50.4387	105.807	75.5029	128.908	106.908
GRMZM2G009888	7.12402	7.90952	9.30325	13.4869	5.06374	6.81371	6.96752	6.47445
GRMZM2G009892	0.261551	0.571751	2.00903	4.71408	0.0358442	0.568235	0.171822	1.41198
GRMZM2G009894	55.1014	56.9513	27.2463	17.2864	65.4321	62.3532	72.5587	72.0937
GRMZM2G009895	44.4321	40.9365	34.0879	42.4529	40.3114	36.9301	37.147	36.7301
GRMZM2G009901	8.3844	8.51014	6.22398	5.27799	9.96498	12.7167	8.08179	11.4002
GRMZM2G009913	59.7655	46.909	9.48633	3.04375	70.7117	56.8846	79.6803	68.247
GRMZM2G009928	26.9233	27.419	24.2533	22.6889	25.4295	30.9364	22.2854	26.7734
GRMZM2G009936	316.525	319.787	149.822	95.1622	349.389	323.95	487.188	455.983
GRMZM2G009940	81.4021	75.191	64.8749	62.4326	62.0118	58.4187	69.6152	63.6873
GRMZM2G009948	26.2137	25.8256	26.298	23.7061	25.5857	19.0953	25.4423	22.9838
GRMZM2G009958	46.7246	63.6387	60.6127	68.5399	46.7365	57.5183	23.8658	18.8559
GRMZM2G009968	3.63887	6.83298	7.64819	6.47841	3.1576	2.33411	2.59843	2.63922
GRMZM2G009994	56.6463	50.2553	41.4775	55.9007	53.6762	60.2151	57.1405	62.0223
GRMZM2G009995	44.2064	53.5015	51.2852	50.8402	47.8339	42.2124	45.0706	34.2516
GRMZM2G010000	37.4689	36.9805	46.3018	42.9239	46.1272	38.0943	31.9027	49.4059
GRMZM2G010011	68.6404	75.6999	86.3841	80.233	64.8803	77.9255	65.4139	80.0342
GRMZM2G010017	38.539	49.3623	53.5073	57.1354	42.2327	44.4238	35.082	42.7292
GRMZM2G010034	1.33581	2.90838	4.39433	3.01813	2.29188	1.85061	0.294972	0.811346
GRMZM2G010037	5.07917	5.84	9.30515	11.3192	4.50533	4.67084	2.71043	4.05686
GRMZM2G010044	22.4568	18.6329	11.9196	7.2763	21.3443	17.3848	22.0123	16.2619
GRMZM2G010052	2.45674	2.53762	3.4849	2.90553	3.16668	2.13376	1.6753	1.35955
GRMZM2G010054	172.558	158.369	141.013	194.521	158.789	187.114	198.62	232.291
GRMZM2G010056	15.5965	16.2047	13.6918	12.804	17.7976	18.56	19.2431	17.1235
GRMZM2G010065	33.0007	26.2496	21.1617	18.9223	29.4675	26.9527	38.234	27.0141
GRMZM2G010075	62.6665	56.2928	55.7842	53.1991	64.8357	50.5422	59.1948	52.4187
GRMZM2G010085	402.079	353.195	211.254	192.521	442.972	337.324	503.303	420.039
GRMZM2G010093	15.9338	15.2648	15.4606	15.4039	16.5475	17.6979	13.9268	14.5985
GRMZM2G010095	95.7333	91.7481	82.4123	74.3307	83.0528	96.7292	77.1269	79.5689
GRMZM2G010105	103.486	82.1572	14.8338	3.39058	150.141	115.558	192.919	163.281
GRMZM2G010136	25.0699	27.5721	31.8193	29.469	28.7783	28.5997	23.4493	27.1673
GRMZM2G010142	28.2637	32.6794	33.8045	35.3219	22.3613	31.7497	21.0806	30.8294
GRMZM2G010146	17.127	16.6822	16.0765	15.7702	19.9793	19.5267	18.3788	21.3901
GRMZM2G010149	22.3255	19.3622	11.1756	9.2222	23.7238	14.8581	35.3164	28.0308
GRMZM2G010152	23.4105	24.8298	34.8708	43.8156	21.1549	22.7184	18.2504	17.636
GRMZM2G010163	9.74395	9.68368	8.58739	7.15931	12.9828	8.74346	11.3041	11.6165
GRMZM2G010176	0.677511	0.349995	0.121877	0.151136	0.550514	0.665442	1.48805	2.42887
GRMZM2G010196	26.4006	24.6311	13.2448	10.521	20.77	46.5225	32.9258	55.952
GRMZM2G010202	15.2382	14.1697	14.9251	16.6416	14.5899	17.565	14.5243	17.6532
GRMZM2G010221	22.7525	23.3982	23.9584	34.0104	22.1454	25.4808	25.4393	25.7797
GRMZM2G010235	5.50404	6.20102	6.20627	7.9126	6.82681	5.74523	5.25773	6.06896
GRMZM2G010238	16.1928	17.6072	16.8895	14.7162	18.5291	18.3929	19.1167	18.0435
GRMZM2G010257	84.3122	83.2411	35.2637	17.7132	88.6383	65.395	112.289	107.045
GRMZM2G010282	0.782514	0.852637	1.02446	1.11032	0.829581	1.35809	0.782411	1.21122
GRMZM2G010290	2.41574	1.76094	2.55084	4.47124	2.61082	2.88342	1.72501	2.52215
GRMZM2G010298	54.8389	47.9624	54.448	63.155	48.1816	53.7431	50.1552	58.7629
GRMZM2G010302	88.7215	130.306	191.496	189.511	68.824	110.313	56.2596	71.5886
GRMZM2G010306	67.7654	62.6602	11.4206	4.38322	83.5004	65.7131	99.7741	91.7831
GRMZM2G010315	52.339	51.1751	47.4537	50.5148	54.3506	48.7708	61.9559	52.344
GRMZM2G010321	71.7115	52.3365	27.3892	24.8827	71.3919	50.1622	88.445	63.8545
GRMZM2G010323	49.2271	42.2454	39.1736	36.3705	45.5648	33.6178	49.0168	41.7079
GRMZM2G010328	147.472	131.619	68.8088	47.5008	148.828	116.307	189.526	154.941
GRMZM2G010333	1.16507	2.80258	11.3486	12.7728	1.4328	0.0423647	0.240119	0
GRMZM2G010342	127.403	129.758	146.732	161.268	111.932	122.967	129.495	118.98
GRMZM2G010348	56.4337	55.2022	41.2801	53.4497	52.7645	54.2184	78.7572	88.0903
GRMZM2G010349	31.8739	67.7469	146.449	166.92	21.0819	31.0888	23.2011	25.0406
GRMZM2G010351	5.00679	6.13261	6.59438	6.42403	5.21178	4.03377	5.34579	3.83073
GRMZM2G010353	12.8282	11.8212	12.3038	7.80145	13.3119	8.50354	11.6849	8.22755
GRMZM2G010356	27.1443	21.7037	25.1286	14.8999	36.1303	6.2816	18.4276	8.55365
GRMZM2G010357	129.927	118.506	88.1334	75.5898	134.95	115.753	173.434	158.866
GRMZM2G010362	57.5322	51.3343	37.4752	44.3135	60.6328	65.0013	70.2155	72.946
GRMZM2G010363	37.4148	36.6658	45.569	69.7707	39.2476	39.8587	30.5542	32.3099
GRMZM2G010389	16.2398	17.4988	11.3742	8.77252	17.7184	18.1754	23.5789	25.6605
GRMZM2G010406	298.117	280.621	143.217	95.9079	260.091	230.726	365.886	292.404
GRMZM2G010422	32.9505	29.5704	42.3646	50.6781	35.9047	38.047	26.7467	30.5364
GRMZM2G010433	1.10113	0.979292	1.96005	3.17347	1.10604	1.31189	0.517454	1.8049
GRMZM2G010435	33.4787	38.713	56.4283	63.7547	30.4651	27.6595	21.7456	21.6493
GRMZM2G010439	1.21924	1.7124	1.65514	2.49685	0.884435	3.6807	1.24686	4.94227
GRMZM2G010447	5.36119	4.26808	2.80219	4.59236	6.67946	5.41367	5.79472	6.18888
GRMZM2G010452	88.6394	90.4483	48.58	32.9732	116.655	67.8533	147.05	100.051
GRMZM2G010460	45.1906	61.3972	90.4626	132.267	49.5274	43.2398	29.481	23.4313
GRMZM2G010466	0.949168	0.727026	0.615237	0.495723	0.769091	0.671067	0.650646	0.543804
GRMZM2G010468	0.310201	0.265328	0.678359	1.51216	0.242976	0.225447	0.199799	0.345552
GRMZM2G010474	2.02211	1.7652	1.94657	1.77706	1.73116	1.64221	1.55499	1.08469
GRMZM2G010488	0.136565	0.321258	1.18878	1.45002	0.255403	0.349231	0.0943962	0.0493965
GRMZM2G010490	6.93011	8.01111	8.85766	8.9194	5.29	5.59713	4.81126	6.40893
GRMZM2G010491	0.817217	0.712433	1.27971	6.16979	0.717251	3.60158	0.736193	5.95936
GRMZM2G010494	15.841	28.0018	44.066	46.3697	10.2334	14.1457	0.0942702	0.0246697
GRMZM2G010505	23.7635	21.8089	23.1352	21.669	26.9625	21.558	28.6845	23.6583
GRMZM2G010551	17.6273	17.4285	22.8401	34.636	16.4998	13.7256	15.2452	13.6081
GRMZM2G010555	15.346	20.9765	31.3786	23.8066	14.2974	11.6925	12.0978	8.71431
GRMZM2G010596	19.7011	14.634	13.6549	23.2542	14.2302	10.9261	15.1024	12.1243
GRMZM2G010599	93.5426	99.7113	63.3049	36.7445	102.449	75.6942	114.574	97.2805
GRMZM2G010604	8.19763	8.6181	11.7434	18.8554	9.0819	10.4212	7.12706	9.19815
GRMZM2G010628	8.29933	6.63411	6.78366	6.50804	7.79843	8.73364	7.85332	9.67212
GRMZM2G010637	428.978	332.466	298.947	411.248	410.495	368.218	451.883	391.085
GRMZM2G010649	24.4371	24.3878	28.4085	23.6588	23.489	18.1119	24.59	21.4344
GRMZM2G010657	55.4122	51.0732	45.4411	50.6716	50.9272	68.8302	57.8906	62.0807
GRMZM2G010664	5.57843	5.80157	3.04815	1.61684	5.88952	4.63694	4.97788	4.80625
GRMZM2G010673	1.76938	3.18599	2.8306	1.99551	1.5203	2.5803	1.27553	0.791843
GRMZM2G010693	32.9605	28.843	14.6345	10.0763	43.228	60.7012	42.0134	55.9172
GRMZM2G010702	1.69213	4.21823	10.1384	2.83926	2.34742	0.327229	0.76359	0.222148
GRMZM2G010714	12.7744	11.5865	10.1658	8.5997	12.9625	14.0405	12.5202	14.0918
GRMZM2G010731	0.0134461	0.0418733	0.306162	1.5983	0.0212449	0.0847334	0	0.0493024
GRMZM2G010740	0.120415	0.168103	0.648585	0.29299	0.208423	1.05586	0.015735	0.419969
GRMZM2G010743	12.8868	11.9048	6.07203	4.84716	11.4008	17.6666	20.1178	24.7045
GRMZM2G010745	5.25898	4.6989	4.3027	2.81004	4.35499	7.18761	4.11084	5.80364
GRMZM2G010754	29.9402	27.4327	20.8829	19.8274	31.6456	31.3917	35.8831	29.3903
GRMZM2G010765	11.834	13.9944	23.3489	29.8312	6.29515	4.69097	5.5001	4.80553
GRMZM2G010775	29.7274	28.6875	30.7425	32.4638	31.7192	25.8527	31.654	28.31
GRMZM2G010779	0.735474	0.905103	1.85712	2.06566	0.771031	0.959735	0.187452	0.516797
GRMZM2G010783	29.4286	26.7342	27.9322	37.1106	29.2731	8.74434	24.7272	7.15127
GRMZM2G010797	32.4313	31.0929	31.2909	37.7843	32.5745	31.0016	28.6064	30.2437
GRMZM2G010801	25.9459	30.9318	32.734	30.0805	21.658	38.3315	24.5641	36.6056
GRMZM2G010804	3.03973	4.04145	7.30091	7.00502	3.16165	2.9526	2.66061	2.08717
GRMZM2G010823	98.8572	92.7176	73.177	76.7713	83.321	79.1894	121.985	105.785
GRMZM2G010831	13.2533	11.5555	7.30203	6.25901	13.7909	15.8745	14.7236	15.941
GRMZM2G010834	13.4225	17.5545	34.3157	63.1606	11.1238	18.0849	10.0278	15.9496
GRMZM2G010836	27.4452	25.8701	26.5677	30.0066	30.5212	30.9998	29.187	31.5186
GRMZM2G010861	14.1131	13.5553	10.1535	14.4975	11.9665	16.6886	14.5141	16.5997
GRMZM2G010863	49.5805	47.4591	28.3451	23.5897	61.3794	48.4435	64.2951	56.1445
GRMZM2G010868	47.311	53.3706	58.7592	59.8134	47.5933	57.1646	30.3795	60.1038
GRMZM2G010871	21.9808	29.7725	44.7473	45.5799	27.5428	30.5724	24.0863	23.2067
GRMZM2G010884	17.3674	21.0792	7.85116	5.71376	11.1805	52.6268	29.0191	63.415
GRMZM2G010892	2.78972	2.44148	1.88931	2.06855	2.44615	4.23947	3.66546	4.96198
GRMZM2G010909	10.4738	10.9953	8.73732	2.21577	15.949	4.98879	5.97913	2.43556
GRMZM2G010912	1.48919	0.63057	2.19053	1.34844	0.844349	1.9845	0.412251	4.04905
GRMZM2G010920	3.95005	8.21993	14.3855	14.9414	0.864905	2.23141	0.533056	0.938003
GRMZM2G010927	0.418885	0.586143	0.461303	1.1018	1.04737	0.56718	0.901185	0.814104
GRMZM2G010929	2.71815	2.64096	1.63785	0.623626	1.73808	4.65297	2.47984	5.46174
GRMZM2G010933	1.34977	1.40847	0.709315	0.560968	1.00128	0.616917	2.09131	1.06767
GRMZM2G010937	14.4714	16.6878	16.3756	19.4452	17.0524	17.5807	19.1147	18.6948
GRMZM2G010941	8.98314	9.24859	13.4887	16.7487	8.81496	8.56445	7.73493	6.75249
GRMZM2G010944	78.2936	62.2346	73.6324	59.7233	63.956	22.8612	58.8711	29.249
GRMZM2G010953	111.395	107.854	69.4007	65.2869	118.405	124.386	121.173	146.634
GRMZM2G010960	27.7007	31.7957	49.7205	64.2138	20.787	34.6341	21.5159	38.8017
GRMZM2G010973	14.516	12.6947	8.86217	7.17093	13.8522	9.05335	17.5901	15.071
GRMZM2G010987	24.544	34.5097	36.4554	30.8532	16.2213	9.80148	16.4924	11.2354
GRMZM2G010991	121.786	134.078	47.9357	32.3457	138.034	97.6523	228.961	177.029
GRMZM2G011006	111.077	142.455	93.914	46.1061	138.422	33.0208	144.937	13.9177
GRMZM2G011010	3.49826	1.88149	0.285385	0.092306	4.94225	2.29051	6.1575	3.21601
GRMZM2G011015	10.5986	17.7548	15.4234	13.3902	13.8161	4.67114	8.3489	4.09356
GRMZM2G011030	46.9188	48.8775	39.7021	38.3582	49.3852	38.5119	54.1615	42.8287
GRMZM2G011031	45.8486	48.5838	58.6918	67.169	48.0722	49.5768	40.192	44.7539
GRMZM2G011068	49.5299	48.5854	48.1722	45.2205	47.037	48.7697	48.7508	44.5222
GRMZM2G011071	20.0702	19.5205	14.2273	8.92851	14.0485	18.1846	12.1564	13.532
GRMZM2G011078	4.58995	3.86287	10.2766	17.8802	5.14325	5.51748	3.8594	9.57562
GRMZM2G011079	88.8889	82.8929	88.1646	106.045	81.3607	102.165	87.459	96.4371
GRMZM2G011085	14.5594	13.5969	12.7194	9.44092	14.5438	10.363	15.3716	11.2569
GRMZM2G011098	1.33268	1.7113	3.56676	6.77595	1.15103	1.14868	0.698519	0.516978
GRMZM2G011101	154.388	140.039	114.411	137.241	148.392	133.14	173.411	169.926
GRMZM2G011110	2.90682	3.20879	2.42299	1.1098	1.6464	0.615965	2.58005	0.494753
GRMZM2G011129	41.8012	39.3046	20.6617	22.5874	40.9749	51.2863	57.5722	78.042
GRMZM2G011136	29.6269	30.0754	29.8822	44.6909	26.2227	38.4695	24.427	29.8398
GRMZM2G011141	8.02437	10.6055	8.1981	5.04033	8.23519	11.3554	9.31201	6.02777
GRMZM2G011160	0.538907	0.589144	3.89465	5.05736	0.598138	4.56363	0.158856	0.2961
GRMZM2G011169	6.8906	8.30769	13.2866	13.7855	5.27858	7.553	4.89473	5.86066
GRMZM2G011173	20.3512	20.133	24.9528	29.1438	18.2182	21.366	15.7584	17.9438
GRMZM2G011213	107.066	87.4209	51.9223	39.2839	70.3618	80.4093	121.589	142.28
GRMZM2G011218	4.1648	4.17822	2.56137	1.28608	5.82822	4.81244	4.63296	5.42948
GRMZM2G011219	69.3685	59.7605	55.2921	65.5221	70.2586	67.8089	75.0755	70.4876
GRMZM2G011222	18.8993	20.6246	17.0095	16.3459	22.5817	21.5283	20.8153	20.9369
GRMZM2G011233	0.299502	0.153655	0.075528	0.1272	0.273831	0.390913	0.300916	1.28637
GRMZM2G011240	0.471411	0.947021	1.28432	3.66777	1.26382	2.29975	0.480563	0.148284
GRMZM2G011253	77.2867	77.7058	45.1342	29.3175	93.9976	84.6409	135.735	125.907
GRMZM2G011269	18.8027	15.2042	14.7738	10.8764	15.043	20.8764	19.6738	21.2483
GRMZM2G011314	4.23025	3.89778	4.25772	3.30269	4.33888	4.03741	4.08175	4.51319
GRMZM2G011315	13.9347	14.4783	12.185	11.7402	15.0714	19.7946	18.9032	19.9619
GRMZM2G011319	8.22334	9.12783	9.04785	5.72744	9.3429	12.6102	9.11641	11.4818
GRMZM2G011347	0.254371	0.237596	2.00299	1.13784	0.959406	0.289444	0.155804	0.270813
GRMZM2G011355	45.8415	49.4405	37.687	42.0321	54.1009	55.8983	46.3346	59.6505
GRMZM2G011364	46.6589	46.6021	53.9028	66.9647	42.8368	35.2301	41.2328	35.7646
GRMZM2G011367	0.0530313	0.554793	0.706963	2.61799	0.0421573	0.143842	0	0
GRMZM2G011373	0.439525	0.822043	0.436559	1.53114	0.154759	1.96104	1.01943	7.20723
GRMZM2G011401	7.8236	9.44412	11.3385	8.73621	3.07391	7.28263	1.24128	4.6708
GRMZM2G011404	68.7966	67.7837	79.483	84.1864	56.6667	68.8881	53.0765	53.4297
GRMZM2G011456	129.062	123.732	74.0282	51.8112	120.217	110.751	168.445	142.803
GRMZM2G011463	3.45812	3.09021	0.879296	0.681468	7.55813	26.5937	4.90692	12.485
GRMZM2G011469	72.2953	69.3064	89.8221	87.3081	69.5323	73.2042	71.3874	71.3073
GRMZM2G011473	25.8472	37.3421	38.3969	27.639	26.1612	40.1833	20.6794	25.9263
GRMZM2G011479	9.42793	9.21802	10.1639	9.04348	9.28159	10.2487	9.32803	10.9275
GRMZM2G011483	730.958	600.092	446.238	312.807	670.496	549.497	684.189	644.595
GRMZM2G011491	124.855	120.273	86.0004	66.7754	120.948	98.3286	140.034	103.711
GRMZM2G011513	0.280387	0.363669	0.8208	2.374	0.282251	2.86773	0.2317	3.338
GRMZM2G011518	32.2033	30.0054	20.4374	22.5293	42.3573	41.194	38.6642	40.9361
GRMZM2G011520	29.6934	28.6636	15.6827	17.622	30.7378	26.0698	30.843	28.0554
GRMZM2G011523	1605.9	1383.02	1916.36	2201.39	1294.49	610.584	1100.76	531.127
GRMZM2G011526	8.46768	10.8278	17.7506	31.2556	12.3295	17.664	6.04031	10.5669
GRMZM2G011541	6.00232	6.37203	7.57771	8.69247	7.38127	8.84779	5.87319	6.57112
GRMZM2G011553	2.43824	3.11239	3.69827	3.68803	3.27417	3.50227	2.00615	3.30966
GRMZM2G011559	1.49992	1.59737	2.01913	1.26893	2.25311	1.05338	1.65614	1.53672
GRMZM2G011575	51.8494	49.6059	42.8981	39.6457	50.9308	47.6493	54.4348	46.8963
GRMZM2G011588	20.0491	37.2853	72.4845	80.689	11.928	17.3934	8.11086	15.8266
GRMZM2G011590	12.6605	18.7966	24.8558	27.5819	9.38878	17.1447	7.06178	8.96304
GRMZM2G011592	58.5339	92.6405	60.3883	42.826	44.3662	122.34	56.728	115.258
GRMZM2G011598	0.270982	2.27709	4.4107	5.74239	0.107622	0.0999112	0	0
GRMZM2G011608	62.0285	74.8979	82.1873	71.1014	54.5361	56.8087	55.7649	48.6931
GRMZM2G011615	14.1304	13.6664	3.73465	0.881228	23.6564	21.8452	20.8457	24.6949
GRMZM2G011624	10.1907	8.71999	6.10441	6.67366	11.5973	10.7431	11.713	13.4806
GRMZM2G011626	0.336375	0.223536	0.222531	0.265671	0.153968	1.50312	0.140905	0.81387
GRMZM2G011627	105.104	88.8189	112.891	110.465	105.182	65.8466	85.5045	76.5686
GRMZM2G011631	181.882	157.808	46.6589	19.2033	224.255	185.831	256.911	229.851
GRMZM2G011636	75.8105	84.2821	89.1448	92.2093	81.0204	84.2371	72.4831	73.2639
GRMZM2G011655	11.6407	11.5166	10.4472	10.9015	13.3901	14.3226	13.7006	15.4157
GRMZM2G011662	36.6364	40.9997	51.9768	39.2255	28.6786	23.179	22.2305	12.4821
GRMZM2G011667	0.340427	1.76661	3.4868	2.07571	0.373353	0.0714127	0.206951	0.0494411
GRMZM2G011708	0.243531	0.418441	0.73517	0.851073	0.716233	0.616445	0.0976009	0.123491
GRMZM2G011731	16.6934	19.272	24.7742	27.8395	17.0327	19.8125	11.5497	14.105
GRMZM2G011742	232.146	244.229	259.889	205.593	259.758	264.885	221.211	267.321
GRMZM2G011743	14.3558	11.7855	10.2013	10.8805	14.1911	13.4634	15.7099	15.2035
GRMZM2G011746	8.23337	9.64416	11.5593	12.8345	7.87448	6.66011	7.78102	7.18928
GRMZM2G011777	25.5422	23.2928	19.0057	18.5572	26.0658	22.1017	33.2795	30.0087
GRMZM2G011800	6.57551	5.37812	7.27306	11.4095	6.11302	6.9753	7.82897	7.70294
GRMZM2G011806	28.8197	50.0417	74.5448	87.73	25.4468	18.8998	13.8886	12.0147
GRMZM2G011832	0.954782	0.531731	0.210283	0.0462171	1.43118	0.666823	0.912198	0.420574
GRMZM2G011858	35.7496	29.4088	24.1763	21.5449	33.9983	33.5106	45.4865	37.7091
GRMZM2G011878	4.24417	4.52287	5.65581	6.27424	4.38877	3.53022	2.47763	2.9494
GRMZM2G011888	11.2004	11.3913	14.8303	16.8987	9.6459	11.4873	8.62382	12.7577
GRMZM2G011893	22.6339	22.9284	22.6975	25.1025	26.5987	25.4847	24.4884	24.027
GRMZM2G011912	22.0362	22.961	30.3154	27.9479	21.6862	20.0326	19.7476	19.5251
GRMZM2G011915	8.30941	7.23811	5.83546	5.88976	8.249	7.106	9.90679	9.41342
GRMZM2G011923	75.9425	93.1071	119.752	115.525	72.9195	88.1535	69.3905	81.8055
[truncated: 21,347 more rows]
