# Supplementary material for: The regulatory landscape of a core maize domestication module controlling bud dormancy and growth repression
Source: Nat Commun. 2019 Aug 23;10:3810. doi: 10.1038/s41467-019-11774-w (PMC6707278; doi:10.1038/s41467-019-11774-w)
Supplement: Supplementary file 5 — Supplementary Data 3 [file 41467_2019_11774_MOESM5_ESM.xlsx]

## Sheet: sheet1
Supplementary Data 3. Genes differentially expressed in tiller buds across B73 developmental series
aSamples are tiller buds from B73 developmental series and show individual normalized CPM (count-per-million) value based on edgeR output. B8, B10, B12 and B14 represent B73 tiller buds at 8, 10, 12 and 14 DAP (days after planting), respectively.
		aSamples
No.	GeneID	B8	B10	B12	B14
1	AC148152.3_FG005	32.7022	191.453	383.112	574.909
2	AC148152.3_FG008	5.09545	7.97207	6.77986	2.59916
3	AC149475.2_FG002	86.6501	75.2732	36.4285	22.5253
4	AC149475.2_FG003	124.408	109.916	70.683	59.2584
5	AC149475.2_FG007	17.4381	14.6534	8.89548	6.26451
6	AC149818.2_FG004	80.9945	88.9842	50.7924	34.1197
7	AC149828.2_FG002	103.11	80.9789	42.5144	38.1479
8	AC149829.2_FG003	100.915	93.321	61.7066	44.6652
9	AC149829.2_FG006	103.073	135.45	208.633	291.496
10	AC152495.1_FG002	3.4736	6.0291	8.99743	17.4016
11	AC152495.1_FG017	1.51688	2.05925	3.80537	4.92818
12	AC159612.1_FG007	13.9446	17.4826	10.5585	4.79591
13	AC166636.1_FG007	6.21233	4.30932	4.51456	2.30324
14	AC166636.1_FG008	0.343821	0.167835	1.32846	3.99165
15	AC166636.1_FG009	0.329252	0.404669	1.21279	1.53363
16	AC177897.2_FG002	3.08689	4.64426	14.3933	22.4889
17	AC177908.3_FG002	21.1231	23.136	26.3603	45.9091
18	AC182482.3_FG003	0.603548	0.321767	0.233538	0.26671
19	AC182838.3_FG006	4.6617	6.71495	8.69954	9.95406
20	AC183315.4_FG006	2.23387	2.88124	3.68104	5.74876
21	AC183950.2_FG004	0.545959	0.614477	0.757408	1.38087
22	AC184130.4_FG012	4.79057	5.35218	3.62232	2.25425
23	AC185254.4_FG002	0.72408	0.912188	0.60987	0.313328
24	AC185300.4_FG002	8.35128	8.50623	16.9482	22.3711
25	AC185471.3_FG005	2.24802	2.51348	2.36487	1.10556
26	AC186231.4_FG002	1.30673	1.27922	2.25532	13.133
27	AC186512.3_FG007	1.7819	2.0546	2.56252	4.11108
28	AC186606.4_FG003	0.160336	0.529457	1.65657	2.54747
29	AC186669.3_FG002	0.314213	0.489339	0.494312	1.12051
30	AC187080.3_FG006	0.218192	0.44655	0.522192	0.513127
31	AC187090.3_FG011	5.35624	5.80053	4.81367	1.76148
32	AC187157.4_FG001	0.193268	0.306472	0.962152	0.486625
33	AC187157.4_FG002	38.3037	35.2271	23.2235	16.6314
34	AC187262.4_FG007	4.09856	12.0774	0.36337	0.420414
35	AC187843.3_FG006	0.1717	0.209847	0.22726	1.04386
36	AC187891.3_FG006	20.2018	13.3241	4.8451	2.55015
37	AC188023.3_FG005	25.7858	28.3176	14.7173	8.69364
38	AC188721.3_FG001	0.843887	1.80172	1.51847	0.849737
39	AC189750.4_FG004	16.4773	13.9514	10.1571	6.17488
40	AC189770.3_FG002	0.0660001	0.139777	0.398376	2.00232
41	AC189795.3_FG001	11.505	8.94472	2.30981	1.45727
42	AC190609.3_FG002	376.417	369.574	145.931	77.5042
43	AC190623.3_FG001	8.38298	8.90971	2.70133	4.89986
44	AC190788.2_FG004	0.712585	1.51833	1.85988	1.86229
45	AC190788.2_FG005	3.10307	4.45153	6.44744	6.44236
46	AC190841.2_FG007	0.921946	1.23386	0.812457	0.612092
47	AC190885.4_FG006	0.817217	0.573192	0.317768	0.557264
48	AC190909.3_FG004	211.334	175.065	121.26	86.9236
49	AC190915.3_FG007	0.92195	0.86602	0.505389	0.33551
50	AC190922.3_FG007	0.781275	1.45531	1.42825	1.85944
51	AC190999.2_FG004	74.062	65.0389	33.524	19.087
52	AC191069.3_FG004	15.0713	14.1397	5.89374	4.02636
53	AC191421.3_FG001	0.067951	0.139512	0.603278	1.33972
54	AC192372.3_FG003	0.949506	1.28157	1.8898	2.11412
55	AC192451.3_FG001	7.49029	7.26652	13.5996	24.2635
56	AC193324.3_FG002	1.05153	1.67717	2.61463	4.48143
57	AC193353.3_FG002	0.172432	0.599686	1.05501	1.92372
58	AC193379.3_FG001	9.24448	16.0469	26.8679	30.1503
59	AC193591.3_FG001	0.951974	4.54338	6.72209	6.76944
60	AC193632.2_FG002	1.19962	1.68703	3.69059	5.52017
61	AC193787.3_FG008	0.494622	0.697839	1.14058	1.33052
62	AC194005.3_FG004	0.468714	0.404825	0.196012	0.150048
63	AC194158.3_FG005	1.17413	1.85185	2.49939	0.428202
64	AC194259.3_FG001	0.461926	0.588452	0.404407	0.186114
65	AC194341.4_FG002	64.9257	66.9224	29.2257	27.6517
66	AC194355.3_FG002	0.314213	0.616154	0.6556	0.769031
67	AC194425.3_FG005	0.308958	0.544393	0.685144	1.56502
68	AC194485.3_FG002	0.0939263	0.349087	0.460433	1.21686
69	AC194609.2_FG003	20.1605	16.3432	4.11222	2.34621
70	AC194965.4_FG001	8.24807	8.033	10.5164	17.3571
71	AC194965.4_FG004	1.42735	1.47604	3.69067	7.84609
72	AC194974.3_FG005	8.18001	11.4107	15.8864	22.7835
73	AC195147.3_FG008	2.68167	1.03552	0.271205	0.252426
74	AC195172.3_FG001	32.6707	35.5794	67.5771	74.6529
75	AC195331.3_FG008	37.6027	37.5439	17.7363	10.1984
76	AC195340.3_FG001	763.936	681.856	353.586	353.304
77	AC195340.3_FG004	1.12208	0.823529	1.48628	2.3767
78	AC195785.3_FG004	3.51635	3.00265	5.83121	6.66425
79	AC195807.3_FG004	1.8332	6.9159	8.69117	4.25897
80	AC195860.3_FG005	5.66403	5.78202	1.87476	0.553675
81	AC195860.3_FG006	120.343	93.463	70.2501	57.7519
82	AC195957.3_FG003	1.39769	1.91389	2.17771	0.760749
83	AC196059.3_FG003	10.1488	10.3433	5.20756	2.61913
84	AC196090.3_FG006	32.3204	40.0238	20.5343	12.4248
85	AC196202.3_FG007	1.07858	1.58755	1.78756	0.785621
86	AC196278.2_FG003	22.6336	17.7077	4.24871	1.33218
87	AC196278.2_FG004	38.4538	32.5418	8.48838	2.24794
88	AC196475.3_FG005	138.644	208.708	280.662	297.214
89	AC196489.3_FG002	297.134	299.972	129.093	51.6813
90	AC196637.2_FG002	0.735779	1.14639	0.663589	0.393971
91	AC196961.2_FG003	99.7919	89.3737	16.9335	4.14695
92	AC197029.3_FG003	11.7152	8.86718	2.49299	1.56353
93	AC197047.3_FG001	0.906718	0.560506	0.319289	0.220256
94	AC197146.3_FG001	37.0147	34.689	7.92065	2.43313
95	AC197146.3_FG002	0.0954343	0.167792	1.43249	6.99358
96	AC197242.3_FG001	0.915727	0.392302	0.0574371	0
97	AC197246.3_FG003	98.8392	96.514	44.8334	24.7762
98	AC197355.3_FG001	0.851719	1.10064	3.68619	0.69461
99	AC197377.3_FG001	2.37765	2.33234	3.43962	1.43788
100	AC197387.3_FG004	2.28693	4.61365	4.75408	4.46424
101	AC197545.3_FG002	27.9401	23.832	15.8488	12.9717
102	AC197705.4_FG001	77.746	19.1645	17.1788	69.4793
103	AC197705.4_FG003	0.416778	3.45434	7.12051	10.7513
104	AC197717.3_FG002	36.191	33.5814	18.1883	16.0858
105	AC197764.4_FG003	0.0135419	0.167707	1.28606	3.66735
106	AC197771.3_FG001	0.494692	0.798789	0.820219	0.301207
107	AC198169.4_FG004	46.0119	59.5192	78.8847	93.8803
108	AC198206.5_FG001	0.682597	0.516809	0.616786	1.04009
109	AC198352.4_FG005	2.10486	2.90839	1.54302	0.299644
110	AC198366.3_FG004	1.04989	0.546956	0.0572342	0.069185
111	AC198725.4_FG004	18.406	16.6905	24.935	61.4199
112	AC198725.4_FG009	0.107229	0.334534	2.99595	9.88907
113	AC198923.4_FG002	1.40615	0.906773	0.745945	0.57453
114	AC199039.3_FG003	1.17213	2.01403	3.34104	1.76768
115	AC199043.2_FG002	0.0413133	0.139628	0.386372	5.84287
116	AC199068.2_FG017	6.75746	7.41992	20.138	30.4501
117	AC199315.4_FG001	10.3285	7.95379	3.74973	4.5723
118	AC199526.5_FG003	9.53793	7.83505	4.66507	2.52411
119	AC199541.4_FG001	2.392	9.47087	18.4498	24.2125
120	AC199541.4_FG004	0.107598	0.292691	0.828418	1.47342
121	AC199541.4_FG007	0.483522	0.530867	1.84819	3.46274
122	AC199703.3_FG003	0.451556	0.904727	2.7051	2.88891
123	AC199765.4_FG008	9.15181	5.05947	8.54577	17.2517
124	AC199826.4_FG003	0.709803	0.908376	1.67489	1.95523
125	AC199961.4_FG001	1.29424	1.88115	2.60959	4.09595
126	AC200099.4_FG006	0.0801262	0.612858	1.67825	1.48962
127	AC200753.3_FG003	0.827336	0.89402	1.1366	2.18778
128	AC200754.4_FG004	0.326682	0.724984	0.979908	0.512737
129	AC201815.4_FG001	4.63191	4.10459	2.9213	2.07556
130	AC202011.3_FG010	0.578633	1.03289	1.56394	2.31864
131	AC202107.3_FG001	0.384169	0.431821	0.908486	1.0108
132	AC202185.4_FG004	3.11568	2.27421	2.26417	8.1536
133	AC202435.3_FG001	15.2745	44.8196	83.2538	52.9263
134	AC202439.3_FG006	0.739864	1.63233	4.69267	6.47359
135	AC202707.3_FG002	1.12278	1.06085	0.879323	0.335997
136	AC202864.3_FG002	3.76565	4.84639	3.25334	1.71156
137	AC203394.3_FG004	2.12836	2.03963	1.26283	0.909033
138	AC203535.4_FG001	275.957	244.828	149.708	130.741
139	AC203535.4_FG004	3.00783	3.43135	1.46901	1.18085
140	AC203571.3_FG001	0.756896	0.867598	1.69014	2.18784
141	AC203753.4_FG006	0.432933	1.85344	2.16371	5.42094
142	AC203900.3_FG006	0.664445	1.14949	0.707808	0.0925456
143	AC203966.5_FG003	10.5112	7.73823	5.08209	5.47174
144	AC203966.5_FG005	2.50703	2.79608	0.878554	1.39304
145	AC203972.3_FG001	0.19179	0.209378	1.27362	4.54112
146	AC203985.4_FG001	0.223493	0.584698	1.42941	1.05824
147	AC203985.4_FG005	45.1171	42.6006	26.213	20.1529
148	AC204050.4_FG006	3.05915	7.6223	9.17457	2.85066
149	AC204212.4_FG001	3.46012	21.8569	22.7532	19.5376
150	AC204359.3_FG005	13.9413	12.0748	19.6402	27.9906
151	AC204502.4_FG006	0.334385	0.723488	1.09197	1.53155
152	AC204515.4_FG006	0.186216	0.195828	0.763291	1.17495
153	AC204530.4_FG002	54.4596	51.7794	28.2081	21.5496
154	AC204530.4_FG003	0.625519	0.613967	2.42329	1.99845
155	AC204530.4_FG006	8.11405	7.48366	4.97612	2.80112
156	AC204539.4_FG001	0.446874	0.59871	0.964742	1.10812
157	AC204539.4_FG002	2.04157	2.81043	3.78929	4.25875
158	AC204539.4_FG003	3.96136	5.43959	8.36851	9.34398
159	AC204662.3_FG005	0.32401	1.29431	2.18069	1.7508
160	AC204711.3_FG002	2.42402	1.2852	1.04271	1.78767
161	AC204711.3_FG003	6.96567	3.31621	1.50133	2.41198
162	AC204712.3_FG002	18.8501	21.0798	9.9713	5.74402
163	AC204763.2_FG001	15.5908	14.2236	8.4857	2.51852
164	AC204868.3_FG004	2.34582	1.5929	0.956109	0.869941
165	AC205008.4_FG002	5.73534	5.24333	3.87786	2.17973
166	AC205033.4_FG004	1.31564	1.68641	2.87308	2.64472
167	AC205057.3_FG004	20.399	25.3937	40.1256	72.3882
168	AC205077.3_FG003	16.0504	21.5393	38.6808	44.0357
169	AC205122.4_FG003	116.263	166.644	238.354	226.172
170	AC205362.4_FG002	0.446815	0.487385	0.912064	2.77603
171	AC205471.4_FG007	3.30942	5.42785	11.0643	29.4668
172	AC205471.4_FG008	19.8356	18.2079	12.2208	3.1767
173	AC205502.4_FG004	6.29641	8.72874	8.15492	2.20797
174	AC205558.3_FG002	3.06007	3.33961	5.67005	7.06592
175	AC205574.3_FG006	43.4358	42.3071	102.334	111.437
176	AC205735.3_FG006	4.4561	4.39582	2.10043	1.44821
177	AC205886.3_FG001	1.11083	0.557578	0.98986	5.30065
178	AC206030.4_FG001	3.13616	6.17327	24.9392	40.5961
179	AC206031.3_FG007	1.15564	0.86502	0.600964	0.32273
180	AC206223.3_FG006	15.3891	11.521	18.0127	44.1282
181	AC206223.3_FG010	19.4811	17.2388	8.76372	7.82272
182	AC206425.3_FG002	12.4474	3.69001	0.869329	0.092604
183	AC206642.4_FG001	210.046	231.74	122.875	66.2329
184	AC206788.3_FG008	7.49021	3.57385	1.49876	0.844965
185	AC206901.3_FG005	9.53681	9.93466	16.9543	24.2669
186	AC206951.3_FG017	62.4868	153.687	197.99	103.098
187	AC207043.3_FG002	1.26292	2.54642	11.4091	9.13054
188	AC207205.3_FG004	0.788134	0.616489	0.57266	0.184726
189	AC207260.3_FG003	2.90939	4.21692	7.14003	5.58975
190	AC207265.3_FG002	20.8435	22.7496	34.9392	49.6022
191	AC207342.3_FG008	12.3535	22.6166	53.276	61.6812
192	AC207628.4_FG003	5.36133	6.38392	3.99523	1.911
193	AC207628.4_FG005	3.40392	3.33486	1.44833	0.416373
194	AC207628.4_FG009	60.8065	85.0255	138.304	209.521
195	AC207628.4_FG010	1.50565	1.21945	0.66186	0.656025
196	AC207656.3_FG002	4.41197	4.74715	7.40601	14.35
197	AC207722.2_FG009	77.7054	65.0607	16.9444	12.5823
198	AC207755.3_FG005	1.32334	1.06125	1.39088	2.844
199	AC208110.2_FG006	157.643	124.346	35.3785	14.1689
200	AC208110.2_FG007	5.49152	15.8074	17.1629	8.01481
201	AC208201.3_FG002	17.378	17.6939	10.5663	6.71155
202	AC208201.3_FG003	0.242877	0.504475	0.520677	1.14961
203	AC208221.3_FG002	0.258406	0.670733	2.8233	5.02846
204	AC208327.4_FG003	144.602	133.411	88.251	63.2501
205	AC208341.4_FG006	7.79861	8.99384	13.5336	16.2552
206	AC208436.3_FG007	42.1178	33.4221	23.7379	9.88546
207	AC208711.3_FG005	1.04895	1.94961	2.79162	2.81118
208	AC208897.3_FG003	12.7134	10.9985	2.60657	1.16035
209	AC209050.3_FG003	20.3426	28.2996	50.1282	45.7156
210	AC209206.3_FG011	349.16	319.462	250.502	136.688
211	AC209257.4_FG008	6.05899	10.0078	13.5804	14.7986
212	AC209364.3_FG004	0.466398	0.251199	0.750264	0.499765
213	AC209664.3_FG002	19.6667	13.9609	9.3847	10.8619
214	AC209718.1_FG009	2.13225	2.1997	1.04305	0.569223
215	AC209784.3_FG007	1.1088	0.489131	1.13785	2.87038
216	AC209819.3_FG012	8.54164	6.9924	4.24687	3.51144
217	AC209835.4_FG004	53.5175	88.6156	122.906	131.519
218	AC209845.4_FG010	1.81086	2.66232	2.36331	1.2232
219	AC209858.4_FG004	18.8883	17.6323	12.2513	8.72857
220	AC210003.2_FG004	72.2114	67.7091	39.6738	13.1694
221	AC210003.2_FG015	1.2898	1.86718	1.13385	0.907287
222	AC210013.4_FG003	1.86379	1.37195	1.46218	0.766643
223	AC210013.4_FG017	0.0814029	0.0697783	0.270446	1.60942
224	AC210013.4_FG018	3.00345	1.72633	3.42043	9.21276
225	AC210013.4_FG019	308.649	348.595	146.749	66.3537
226	AC210050.3_FG006	2.94163	2.91645	2.52308	5.748
227	AC210193.4_FG002	17.2122	23.4026	37.5338	46.8853
228	AC210204.3_FG002	112.72	150.226	408.302	290.016
229	AC210314.3_FG006	20.7156	22.7585	35.2864	59.3217
230	AC210517.3_FG003	2.38946	2.10061	1.65706	5.92856
231	AC210598.3_FG003	0.649441	0.404632	0.33157	0.162888
232	AC210669.3_FG001	91.4931	128.769	168.996	63.6963
233	AC211327.4_FG005	8.32079	9.52653	15.1013	16.7133
234	AC212068.4_FG005	4.10597	3.18764	5.2974	10.0784
235	AC212145.4_FG002	0.380692	0.864848	1.14193	0.572602
236	AC212219.3_FG005	0.246176	1.16966	3.55876	2.39895
237	AC212351.4_FG001	2.09323	6.64158	7.30712	5.48789
238	AC212565.3_FG001	383.856	366.973	80.9128	22.2507
239	AC212570.3_FG006	55.5286	53.7205	31.181	20.8217
240	AC212684.3_FG012	3.89373	3.05915	1.88881	0.924487
241	AC212835.3_FG001	0.802965	0.79735	0.670738	0.231081
242	AC212835.3_FG002	0.0939263	0.55812	1.4581	3.56067
243	AC212835.3_FG007	28.422	32.1076	40.6451	60.4457
244	AC212835.3_FG008	0.253801	0.473667	0.629881	3.03357
245	AC212859.3_FG007	47.1639	58.2058	82.8952	103.943
246	AC212898.2_FG006	0.79714	1.72911	3.41615	1.51272
247	AC213432.2_FG004	1.40413	0.5602	0.538908	0.0811398
248	AC213463.3_FG004	15.5314	14.0073	6.22191	3.65013
249	AC213857.4_FG003	0.362447	0.390404	0.998947	1.37271
250	AC214119.3_FG009	77.0098	70.0451	47.1113	37.4955
251	AC214256.3_FG005	0.591361	0.349229	0.889588	0.869401
252	AC214448.3_FG007	34.3742	40.1197	60.1081	70.2193
253	AC214534.3_FG010	5.28064	4.50224	2.56103	1.76453
254	AC214635.3_FG002	11.2448	12.2429	17.2797	28.494
255	AC214640.3_FG003	27.341	25.2467	15.4955	11.9779
256	AC214771.3_FG003	0.779288	0.99887	5.04108	8.31391
257	AC214817.3_FG004	18.8344	10.7563	8.22889	10.1357
258	AC214817.3_FG007	2.09159	8.52527	17.5462	23.8692
259	AC215198.3_FG002	4.60416	5.7133	2.28588	1.02841
260	AC215201.3_FG005	111.253	75.1291	21.6964	13.9123
261	AC215309.3_FG001	0.603655	0.545428	0.943548	0.394511
262	AC216247.3_FG001	1.31642	1.03284	0.369915	0.0580244
263	AC216264.3_FG001	0.528352	0.20947	0.548553	1.00659
264	AC216886.3_FG002	10.3213	9.84597	5.13436	1.97254
265	AC217051.3_FG005	2.60604	1.8827	0.517485	0.635851
266	AC217293.3_FG005	1.8015	1.50838	0.461303	0.231386
267	AC217300.3_FG005	3.37699	3.38647	1.8218	1.26127
268	AC217358.3_FG005	219.239	207.434	136.292	100.029
269	AC217370.3_FG003	0.490652	0.7552	1.01974	0.950135
270	AC217401.3_FG003	33.9407	29.8428	61.2639	110.386
271	AC217415.3_FG004	0.352997	0.153579	0.0869242	0.0115759
272	AC217499.3_FG001	38.1073	49.1888	79.2525	105.809
273	AC217665.3_FG005	32.8533	37.7801	57.2503	109.952
274	AC217811.3_FG002	2.75315	2.34119	1.34364	1.2314
275	AC217811.3_FG003	11.4813	11.6149	6.20466	5.26759
276	AC217887.3_FG004	0.732516	0.923815	1.00253	1.59681
277	AC217887.3_FG005	35.7765	31.914	22.4387	17.8848
278	AC217910.3_FG004	5.14404	8.30122	16.108	14.8554
279	AC217975.3_FG001	0.812523	2.93502	5.70233	2.85728
280	AC218093.3_FG005	2.32334	2.745	5.05192	5.85155
281	AC218900.3_FG001	1.8656	2.10576	2.84458	4.19997
282	AC218972.3_FG004	45.1928	37.9606	25.3491	14.7705
283	AC218998.2_FG003	4.25287	4.51688	2.99136	1.98716
284	AC219006.2_FG006	1.97893	2.00625	3.91187	1.65667
285	AC219006.2_FG007	3.22622	3.23181	1.45956	0.744659
286	AC219156.3_FG002	0.456229	0.559399	2.28055	6.12185
287	AC220927.3_FG001	0.598455	0.516075	0.376939	0.0694371
288	AC220927.3_FG007	73.3897	146.231	183.37	98.246
289	AC220972.3_FG001	1.19849	1.33589	1.96271	0.50944
290	AC225147.4_FG002	147.668	172.473	89.0981	44.731
291	AC225176.2_FG003	5.41584	5.91838	11.99	13.2495
292	AC225346.3_FG001	0.382047	0.307387	0.867741	1.1366
293	AC225555.3_FG005	5.40182	4.8418	2.78489	1.92657
294	AC225718.2_FG006	37.5385	73.8499	142.569	74.4457
295	AC225718.2_FG009	10.2456	18.7165	24.4781	29.8293
296	AC225790.2_FG003	0.182318	0.710704	0.753199	1.01844
297	AC226230.2_FG001	123.312	134.03	203.368	294.664
298	AC226235.2_FG001	0.106577	0.0279342	0.157836	1.22009
299	AC226235.2_FG003	1.21376	1.0771	1.26558	4.74573
300	AC226248.1_FG002	7.36789	10.7086	16.7678	11.271
301	AC226368.2_FG006	10.4653	9.23463	6.18516	4.63435
302	AC226545.2_FG003	0.605155	0.363721	0.171314	0.0807683
303	AC226736.2_FG002	1.67859	4.06244	1.85293	0.699974
304	AC230011.2_FG002	9.90871	15.1871	26.1197	32.8191
305	AC230013.2_FG002	6.51014	5.79791	4.30923	2.79536
306	AC230013.2_FG007	358.794	413.389	240.802	125.48
307	AC231180.2_FG006	8.33675	8.8848	6.04636	4.40148
308	AC231431.1_FG008	0.653431	0.587393	1.23498	0.78764
309	AC231745.1_FG003	4.05644	3.60016	4.51361	27.0527
310	AC232238.2_FG004	1.68397	2.50697	6.16126	11.2374
311	AC232238.2_FG008	1.93789	1.23148	2.14709	2.61525
312	AC233788.2_FG002	59.6735	102.781	141.065	76.7224
313	AC233850.1_FG001	1.60379	1.09211	1.47639	3.73811
314	AC233850.1_FG002	0.926041	0.93918	0.215757	0.137829
315	AC233850.1_FG009	1.15914	0.824205	0.941669	2.34335
316	AC233851.1_FG008	2.29714	0.293708	0.330017	0.528419
317	AC233851.1_FG011	1.10369	0.711967	0.389152	0.429914
318	AC233863.1_FG001	1.93888	2.43107	0.717295	0.412436
319	AC233865.1_FG001	505.511	481.126	155.386	53.3694
320	AC233865.1_FG003	0.786587	0.742197	0.807793	2.25957
321	AC233866.1_FG006	715.706	636.4	346.958	249.463
322	AC233872.1_FG003	109.603	103.827	39.8644	27.1406
323	AC233879.1_FG002	0.160596	0.542651	1.83145	5.78565
324	AC233883.1_FG006	3.99563	7.71246	5.1545	2.84201
325	AC233885.1_FG002	0.820292	0.877741	0.672078	0.313185
326	AC233893.1_FG003	1.4886	1.56433	6.97077	8.34188
327	AC233895.1_FG001	418.558	348.825	163.243	123.756
328	AC233898.1_FG003	1.1174	0.922684	0.550647	0.721311
329	AC233898.1_FG004	30.1145	46.4123	64.9356	32.0161
330	AC233899.1_FG002	10.8767	10.7732	12.5955	32.7639
331	AC233899.1_FG004	5.02488	2.74537	7.56447	16.3074
332	AC233899.1_FG005	1.31919	1.60152	3.14944	3.22253
333	AC233901.1_FG010	6.26856	6.30313	10.4728	13.3178
334	AC233910.1_FG001	7.75276	8.23606	8.82688	4.33908
335	AC233922.1_FG005	23.1623	21.2009	14.8115	11.3771
336	AC233922.1_FG008	0.319726	0.196225	0.309365	1.49022
337	AC233935.1_FG005	0.506754	0.349995	0.230486	0.356746
338	AC233945.1_FG003	1.1383	1.30955	1.83325	2.32684
339	AC233950.1_FG002	128.367	127.64	120.935	53.5109
340	AC233953.1_FG004	16.8562	18.1744	14.5002	4.69784
341	AC233955.1_FG009	17.7257	15.8462	11.5679	8.84485
342	AC233956.1_FG002	0.634927	1.00722	1.18029	1.99836
343	AC233960.1_FG002	3.27598	3.24166	4.7646	8.49114
344	AC233979.1_FG008	31.0065	14.288	4.02071	4.00543
345	AC234152.1_FG005	0.133686	0.362559	2.57143	6.32071
346	AC234155.1_FG002	1.11591	1.60642	2.28251	2.75932
347	AC234156.1_FG005	46.1132	43.1949	22.2057	18.043
348	AC234157.1_FG002	15.8988	13.9623	6.81856	4.5233
349	AC234157.1_FG003	0.94187	1.06105	1.25935	0.311935
350	AC234160.1_FG003	11.6684	26.0145	48.1835	107.747
351	AC234161.1_FG010	26.3164	22.4947	11.1267	10.0691
352	AC234164.1_FG004	68.2528	56.1083	11.2076	3.31344
353	AC234165.1_FG002	1.50808	3.08827	3.02755	8.78962
354	AC234185.1_FG004	73.6803	54.7577	39.8796	26.0631
355	AC234185.1_FG006	1.45939	1.18654	0.838016	0.655721
356	AC234515.1_FG003	145.392	145.189	62.3404	54.1272
357	AC234526.1_FG005	0.111077	0.125675	1.48093	3.22427
358	AC234528.1_FG001	39.8337	38.6599	66.4494	79.6231
359	AC234528.1_FG005	134.491	120.603	50.9326	30.699
360	AC234528.1_FG006	3.46435	2.86806	4.38374	1.87593
361	AC235534.1_FG007	1.58378	0.908122	0.678855	0.379566
362	AC235540.1_FG002	0.673251	0.558425	0.833028	1.69092
363	AC235544.1_FG006	0.970862	2.14308	2.6939	2.51655
364	AC235546.1_FG001	8.29293	8.39677	13.7271	20.9955
365	AF466202.2_FG007	1.04506	0.852775	0.412163	0.184395
366	AF546187.1_FG012	0.117592	0.474135	0.993581	1.00016
367	AY530952.1_FG001	58.9976	54.6959	41.4768	28.3192
368	AY542798.1_FG003	29.2527	29.6242	55.2844	77.2131
369	EF517601.1_FG012	410.464	378.423	164.634	113.706
370	EF517601.1_FG016	719.954	601.998	431.708	179.198
371	EF517601.1_FG023	0.354313	0.62807	1.07741	0.567611
372	GRMZM2G000035	0.0824814	0.0558921	0.658896	1.98053
373	GRMZM2G000052	43.2444	51.1368	66.5393	87.1925
374	GRMZM2G000093	33.6053	28.4522	12.0846	8.54607
375	GRMZM2G000126	0.0933444	0.08392	0.0382182	0.324708
376	GRMZM2G000209	1.74794	5.32436	13.1501	25.4626
377	GRMZM2G000219	14.8345	9.33324	21.9829	27.0999
378	GRMZM2G000254	10.2545	9.04593	2.37656	0.736779
379	GRMZM2G000261	0.485121	0.475095	1.79766	2.47268
380	GRMZM2G000268	29.8168	29.0281	15.511	13.752
381	GRMZM2G000292	1.13802	0.967273	0.349772	0.150904
382	GRMZM2G000326	32.0628	109.665	263.803	302.089
383	GRMZM2G000339	18.1092	17.844	8.54886	5.43681
384	GRMZM2G000353	0.441754	0.851617	2.24241	3.49139
385	GRMZM2G000380	0.191389	0.16761	0.222896	0.0347846
386	GRMZM2G000404	2.01082	3.03144	2.95893	1.25497
387	GRMZM2G000431	11.5881	10.0331	5.28551	4.00639
388	GRMZM2G000453	3.82251	4.36744	7.48972	9.53557
389	GRMZM2G000489	16.2885	13.8297	9.68706	6.33042
390	GRMZM2G000520	0.121993	0.31945	0.983483	1.9667
391	GRMZM2G000566	0.516109	2.22806	1.29815	2.71194
392	GRMZM2G000576	4.01874	6.61011	13.786	15.6652
393	GRMZM2G000587	7.70354	10.2622	7.36045	4.26576
394	GRMZM2G000592	9.20324	8.37401	2.52966	1.55832
395	GRMZM2G000593	43.2096	55.2068	89.4565	110.688
396	GRMZM2G000601	6.51613	8.81759	14.7881	17.2727
397	GRMZM2G000608	52.647	47.4306	11.4691	4.55279
398	GRMZM2G000614	5.64987	5.19436	4.05117	2.41422
399	GRMZM2G000620	2.10437	5.39885	16.2813	20.2444
400	GRMZM2G000650	19.2405	21.6828	30.9307	39.1409
401	GRMZM2G000660	8.07019	6.84444	4.88633	3.7377
402	GRMZM2G000674	7.20012	7.23255	4.77149	3.15608
403	GRMZM2G000710	45.4306	49.9827	28.436	22.3015
404	GRMZM2G000812	0.785	1.20204	1.66095	4.03587
405	GRMZM2G000818	9.82527	8.8489	11.1347	18.0484
406	GRMZM2G000825	53.0795	41.7942	7.51643	2.28
407	GRMZM2G000842	2.38894	0.5617	0.0574371	0.162693
408	GRMZM2G000932	0.108931	0.125705	0.891605	2.89692
409	GRMZM2G000959	2.63757	2.24796	0.347759	0.338134
410	GRMZM2G000964	20.0558	17.5676	12.2442	9.85218
411	GRMZM2G001079	0.593508	1.18125	2.2738	4.85918
412	GRMZM2G001097	4.2868	5.20257	8.86661	11.3376
413	GRMZM2G001106	2.98855	4.01671	5.80495	2.70075
414	GRMZM2G001114	15.1332	11.8475	7.19385	9.06347
415	GRMZM2G001116	8.50874	4.47002	4.03716	1.51954
416	GRMZM2G001139	8.03617	7.67167	4.27665	1.37266
417	GRMZM2G001160	16.1053	15.5429	5.68466	1.47516
418	GRMZM2G001169	15.6779	17.3892	17.3577	8.25861
419	GRMZM2G001205	1.02547	9.08069	17.0091	43.2555
420	GRMZM2G001223	1.58517	1.50594	2.79858	7.04551
421	GRMZM2G001243	6.01576	8.31033	9.92242	15.703
422	GRMZM2G001247	1.5297	1.19085	0.681064	0.993102
423	GRMZM2G001265	28.0427	30.3989	47.8356	63.321
424	GRMZM2G001304	6.94598	5.33408	0.363339	0.335024
425	GRMZM2G001327	1246.06	1321.5	599.904	401.225
426	GRMZM2G001332	0.0942436	0.05586	0.392383	1.52538
427	GRMZM2G001426	6.42477	3.93081	2.43253	1.44722
428	GRMZM2G001451	0.149222	0.111652	0.116633	1.1484
429	GRMZM2G001457	30.8099	59.4509	91.1256	92.1228
430	GRMZM2G001466	2.98779	2.65948	1.51065	0.779374
431	GRMZM2G001508	0.659917	0.251611	0.0567166	0.0462012
432	GRMZM2G001577	1.36283	2.59097	7.73491	8.94651
433	GRMZM2G001592	2.29491	1.48131	1.33856	1.10625
434	GRMZM2G001631	13.7944	20.2431	48.5806	57.5281
435	GRMZM2G001639	20.3943	28.6336	38.9453	51.8589
436	GRMZM2G001653	3.63469	4.44667	1.30513	2.39599
437	GRMZM2G001661	0.5845	0.669524	0.495703	2.11152
438	GRMZM2G001663	3.39413	8.84209	23.3447	35.9171
439	GRMZM2G001696	0.230618	0.0559749	0.0683531	0.0115926
440	GRMZM2G001764	40.2002	30.2016	23.3909	8.44537
441	GRMZM2G001772	1.8197	1.02183	0.456373	0.0927863
442	GRMZM2G001816	108.171	110.131	46.6703	28.6439
443	GRMZM2G001824	0.81123	2.38861	5.8562	11.0028
444	GRMZM2G001850	178.942	175.02	82.8615	60.4578
445	GRMZM2G001887	314.613	322.29	198.29	133.725
446	GRMZM2G001889	0.356028	0.78283	0.625159	0.997561
447	GRMZM2G001918	81.6113	72.834	46.8308	31.9808
448	GRMZM2G001930	171.26	279.386	373.784	332.27
449	GRMZM2G001938	0.295875	1.32187	1.94818	1.02118
450	GRMZM2G001977	1.54342	1.63739	1.0306	0.242749
451	GRMZM2G002023	144.943	150.47	109.946	66.9009
452	GRMZM2G002124	0.889461	1.11779	1.97984	2.78817
453	GRMZM2G002128	51.5561	104.694	163.129	129.12
454	GRMZM2G002131	0.123925	0.279542	3.05616	10.8468
455	GRMZM2G002147	82.6291	71.7814	15.2288	4.58017
456	GRMZM2G002173	12.4406	15.2604	23.3521	36.8876
457	GRMZM2G002227	5.9119	9.0592	16.0496	23.0362
458	GRMZM2G002240	11.2599	11.9238	10.3577	5.52084
459	GRMZM2G002280	2.62167	2.32438	0.441238	0.127393
460	GRMZM2G002391	19.4026	21.1724	29.6871	52.9575
461	GRMZM2G002396	0.0811531	0.75511	3.37331	6.04318
462	GRMZM2G002420	16.5481	13.7936	9.25651	6.89321
463	GRMZM2G002427	24.0271	26.9421	18.1785	11.9034
464	GRMZM2G002440	72.7542	66.1724	31.8599	32.9802
465	GRMZM2G002492	8.88359	8.30724	5.52717	4.41877
466	GRMZM2G002555	0.054806	0.279548	0.729899	1.48909
467	GRMZM2G002627	0.149003	0.0977581	0.0191412	0.267365
468	GRMZM2G002656	7.81717	6.74199	13.1917	17.0222
469	GRMZM2G002830	156.644	120.612	21.0361	7.66008
470	GRMZM2G002863	1.24676	1.0917	0.85409	0.587864
471	GRMZM2G002874	188.951	187.618	97.7894	75.5429
472	GRMZM2G002894	29.1554	35.1222	62.7944	64.5841
473	GRMZM2G002948	287.256	236.322	132.22	96.9356
474	GRMZM2G002976	0.24258	0.503381	1.02615	1.05245
475	GRMZM2G003002	371.54	292.806	117.934	43.2821
476	GRMZM2G003038	201.542	210.064	125.374	88.2219
477	GRMZM2G003064	20.2695	14.3192	6.91888	5.50755
478	GRMZM2G003068	16.1324	18.0918	12.244	8.05038
479	GRMZM2G003076	9.69658	9.56283	11.847	20.0202
480	GRMZM2G003138	0.741424	0.849397	2.23792	2.06852
481	GRMZM2G003165	0	0.0139813	0.149438	1.64944
482	GRMZM2G003172	54.5438	52.4446	31.4266	21.9847
483	GRMZM2G003179	6.41714	6.50852	12.6867	17.2106
484	GRMZM2G003186	1.43989	1.68658	3.01493	2.85236
485	GRMZM2G003225	0.109607	0.348474	1.25392	2.09118
486	GRMZM2G003246	21.9102	17.6482	7.23466	2.67681
487	GRMZM2G003252	13.5778	12.8856	25.3081	33.7339
488	GRMZM2G003306	632.307	601.605	125.921	30.699
489	GRMZM2G003379	39.6795	37.4063	31.1367	18.4868
490	GRMZM2G003384	318.98	314.88	141.732	70.7552
491	GRMZM2G003385	241.339	211.391	105.461	121.771
492	GRMZM2G003389	17.1887	18.4171	14.0222	9.04939
493	GRMZM2G003406	0.45742	1.55515	1.93868	2.59486
494	GRMZM2G003409	7.99435	6.17459	6.82109	2.55258
495	GRMZM2G003488	85.0198	82.7383	60.2448	39.8333
496	GRMZM2G003496	0.867356	1.10183	0.733025	0.161913
497	GRMZM2G003506	0.0957622	0.0839452	2.1403	4.69948
498	GRMZM2G003526	2.80711	7.31557	19.6233	17.9798
499	GRMZM2G003631	16.6865	14.3473	8.88089	8.32199
500	GRMZM2G003642	29.0238	26.7325	47.1701	65.2507
501	GRMZM2G003663	18.7021	14.1148	20.6837	28.3649
502	GRMZM2G003679	0.157338	0.571623	3.44235	6.8242
503	GRMZM2G003682	10.4316	39.7964	52.139	52.0588
504	GRMZM2G003711	0.0801262	0.417399	0.7441	1.29579
505	GRMZM2G003715	42.3347	36.5047	81.5363	114.656
506	GRMZM2G003720	5.52297	5.44192	7.13951	13.0066
507	GRMZM2G003750	0.828106	0.446462	0.262997	0.334539
508	GRMZM2G003752	68.3744	80.7225	53.2735	26.1179
509	GRMZM2G003762	107.153	59.7896	64.4048	123.356
510	GRMZM2G003765	57.0337	82.9599	56.7838	28.3997
511	GRMZM2G003769	0.356028	0.528932	0.925854	1.6651
512	GRMZM2G003775	2.06564	1.98336	4.2452	5.72365
513	GRMZM2G003852	30.3593	30.271	15.8266	13.5295
514	GRMZM2G003875	17.6073	15.8127	10.4046	7.66424
515	GRMZM2G003897	206.652	198.447	85.7922	55.0434
516	GRMZM2G003909	0.214861	0.168056	0.28999	1.09303
517	GRMZM2G003937	43.6497	82.4813	119.692	119.855
518	GRMZM2G003944	9.59557	11.0585	8.17783	3.11407
519	GRMZM2G003947	8.4612	9.28776	12.9966	20.0229
520	GRMZM2G003970	2.69798	2.61394	13.6102	9.98512
521	GRMZM2G003988	21.1795	30.9479	51.5681	71.5918
522	GRMZM2G004006	0.343592	0.529116	0.135159	0.366618
523	GRMZM2G004012	63.6716	56.3241	29.1043	14.755
524	GRMZM2G004057	314.999	313.342	185.19	119.535
525	GRMZM2G004060	55.0693	79.0606	162.66	70.2343
526	GRMZM2G004090	0.811179	0.615053	0.875677	1.26195
527	GRMZM2G004092	31.1668	24.9452	22.5038	15.0656
528	GRMZM2G004106	6.57585	5.13917	2.2743	1.0725
529	GRMZM2G004111	86.6203	65.8572	34.2922	34.1275
530	GRMZM2G004128	1.04838	1.1294	2.37617	3.55599
531	GRMZM2G004138	31.663	49.3135	74.8644	105.525
532	GRMZM2G004160	58.457	90.9972	169.306	137.091
533	GRMZM2G004161	20.9225	30.7122	27.4371	11.4861
534	GRMZM2G004172	112.656	96.7774	43.2084	39.1322
535	GRMZM2G004180	9.60453	6.99862	3.05748	3.01976
536	GRMZM2G004207	0.586736	1.37745	1.49345	2.29071
537	GRMZM2G004211	0.902064	0.772008	0.593859	3.62658
538	GRMZM2G004222	22.0289	21.3206	12.6098	7.18028
539	GRMZM2G004305	3.39956	2.09905	3.1602	5.90014
540	GRMZM2G004314	0.0551779	0.195674	0.691488	0.741611
541	GRMZM2G004334	12.0009	9.84641	5.8369	3.47334
542	GRMZM2G004352	2.40368	3.90285	4.31125	5.25149
543	GRMZM2G004396	12.2999	17.2177	27.1752	26.1394
544	GRMZM2G004435	1.15223	1.75381	2.09338	5.12728
545	GRMZM2G004511	0.903396	7.32919	11.3628	25.9145
546	GRMZM2G004523	1.10766	6.06674	11.3694	32.2653
547	GRMZM2G004528	276.496	195.988	101.167	101.351
548	GRMZM2G004531	22.2365	24.6811	47.2841	57.7688
549	GRMZM2G004548	0.120835	0.77856	1.16424	3.94217
550	GRMZM2G004590	19.9338	13.2535	7.70983	7.87509
551	GRMZM2G004641	1.90342	2.56105	10.0108	28.64
552	GRMZM2G004679	2.3116	1.99932	1.36014	0.612492
553	GRMZM2G004683	0.213916	0.294258	0.783166	1.03411
554	GRMZM2G004694	0.0801262	0.543559	4.75048	11.8086
555	GRMZM2G004699	70.0592	52.6925	21.3358	20.0355
556	GRMZM2G004715	2.35754	2.59498	2.05345	0.775873
557	GRMZM2G004795	3.04105	2.07416	4.40327	10.6426
558	GRMZM2G004828	0.630412	0.57341	0.807327	2.73445
559	GRMZM2G004858	1.28164	2.81971	6.75819	11.0645
560	GRMZM2G004878	123.071	163.131	93.8653	51.8007
561	GRMZM2G004924	86.8731	67.2455	20.0022	9.54899
562	GRMZM2G004955	18.8038	23.0093	16.5605	8.89708
563	GRMZM2G004957	55.4384	51.1124	51.6544	27.4661
564	GRMZM2G004988	27.5082	29.8046	17.0045	9.28487
565	GRMZM2G004990	14.1192	8.71091	12.6996	17.6437
566	GRMZM2G004996	16.3538	26.0976	33.3546	41.7817
567	GRMZM2G005040	3.4745	7.39691	10.4403	7.22264
568	GRMZM2G005052	1.98364	2.14716	3.63387	5.42345
569	GRMZM2G005082	162.136	140.615	111.679	77.7066
570	GRMZM2G005107	23.1809	25.4979	38.5684	55.1959
571	GRMZM2G005146	0.624836	3.11002	5.57484	2.88167
572	GRMZM2G005155	10.9994	13.443	27.4216	38.1662
573	GRMZM2G005170	19.7095	21.8089	31.5208	42.87
574	GRMZM2G005195	26.121	33.2175	49.4244	61.1155
575	GRMZM2G005199	29.2779	26.5953	14.3505	9.80067
576	GRMZM2G005207	2.58486	1.11965	6.99845	3.71287
577	GRMZM2G005209	45.488	41.2592	23.0337	20.8331
578	GRMZM2G005293	47.8069	44.0536	23.5449	13.1562
579	GRMZM2G005301	2.06477	2.2527	7.54701	19.627
580	GRMZM2G005304	58.0768	71.2794	107.562	203.422
581	GRMZM2G005308	90.7055	77.8187	50.6389	38.3379
582	GRMZM2G005310	307.252	264.525	47.3004	11.2712
583	GRMZM2G005339	21.9679	20.6445	9.87127	7.52855
584	GRMZM2G005353	87.3828	69.3993	48.9827	13.9458
585	GRMZM2G005435	24.3562	20.0881	13.8664	10.3966
586	GRMZM2G005452	15.7079	27.5589	53.0989	60.2317
587	GRMZM2G005486	16.8161	15.4054	6.19387	5.77264
588	GRMZM2G005499	9.07983	7.7884	14.8169	15.761
589	GRMZM2G005552	1.30959	0.560224	0.747731	2.11499
590	GRMZM2G005557	1.58395	0.992055	1.43822	3.30372
591	GRMZM2G005562	48.4298	53.5614	76.428	115.678
592	GRMZM2G005619	46.5139	34.7335	8.77147	2.79999
593	GRMZM2G005624	319.258	642.593	1124.63	930.502
594	GRMZM2G005678	1.83568	0.922498	0.465606	0.185201
595	GRMZM2G005715	22.4112	17.1555	2.95071	1.05455
596	GRMZM2G005788	55.2497	49.1464	25.593	19.9652
597	GRMZM2G005848	46.816	40.6499	29.0948	21.5106
598	GRMZM2G005886	35.9412	28.2222	19.1067	16.7687
599	GRMZM2G005939	6.93036	8.27928	11.609	23.9974
600	GRMZM2G005954	129.531	164.711	284.163	243.324
601	GRMZM2G005973	48.6474	41.1118	30.0225	24.082
602	GRMZM2G005980	202.313	201.329	106.842	76.9461
603	GRMZM2G005998	34.0403	34.6717	26.0719	14.4836
604	GRMZM2G006085	49.9638	42.1833	25.339	18.8907
605	GRMZM2G006117	70.1364	74.1477	102.242	142.476
606	GRMZM2G006119	0.794723	0.600151	0.0962388	0
607	GRMZM2G006121	4.43654	5.77533	9.73471	15.3139
608	GRMZM2G006144	58.9672	50.8931	34.9273	22.9115
609	GRMZM2G006216	6.87716	10.3327	17.4559	23.081
610	GRMZM2G006219	5.67147	4.46512	2.22453	7.22562
611	GRMZM2G006229	8.3345	7.21952	4.86149	3.9478
612	GRMZM2G006252	33.008	44.0649	18.9366	9.81403
613	GRMZM2G006277	4.73372	4.47304	2.28418	2.09744
614	GRMZM2G006293	178.402	178.385	88.8731	40.6831
615	GRMZM2G006352	1.21052	1.82039	2.29657	4.52108
616	GRMZM2G006363	29.5715	25.5496	10.6034	3.94582
617	GRMZM2G006450	6.86543	7.95782	5.02455	2.70184
618	GRMZM2G006452	187.134	161.091	49.753	31.602
619	GRMZM2G006468	22.559	40.6805	50.4268	48.4089
620	GRMZM2G006505	18.5838	18.2201	9.3055	2.61193
621	GRMZM2G006526	9.23516	9.39051	6.96218	4.0013
622	GRMZM2G006631	34.6961	27.65	27.499	70.7937
623	GRMZM2G006676	7.83662	13.4053	10.6987	5.33159
624	GRMZM2G006678	8.4754	8.59463	7.01112	2.63121
625	GRMZM2G006704	76.184	73.0786	42.1662	32.3889
626	GRMZM2G006721	21.1996	31.0536	27.4765	13.9563
627	GRMZM2G006736	2.19031	2.40482	1.87959	1.08536
628	GRMZM2G006763	5.91896	6.12234	3.4825	1.9334
629	GRMZM2G006765	26.216	28.0427	18.6978	9.2367
630	GRMZM2G006790	22.5922	18.5773	30.8544	38.462
631	GRMZM2G006894	86.2057	98.8144	289.376	381.279
632	GRMZM2G006937	12.6693	13.6545	27.9237	23.901
633	GRMZM2G006953	162.949	166.061	99.8183	75.4549
634	GRMZM2G006964	35.4084	62.5386	71.8207	36.7543
635	GRMZM2G006973	0.0276875	0.0139726	0.474444	1.88557
636	GRMZM2G006977	103.9	177.025	340.987	394.136
637	GRMZM2G007025	1.88841	2.68169	3.38358	5.50016
638	GRMZM2G007028	31.4988	28.9652	10.4	2.42079
639	GRMZM2G007055	0.310201	0.614009	0.87037	1.21123
640	GRMZM2G007057	109.591	79.6651	12.8985	4.71979
641	GRMZM2G007103	51.1398	48.2066	28.5469	19.1172
642	GRMZM2G007195	130.226	168.272	445.714	661.236
643	GRMZM2G007206	15.88	22.5715	36.1962	35.9845
644	GRMZM2G007256	1.49058	3.11727	6.6145	13.1904
645	GRMZM2G007258	15.346	16.0091	5.99996	6.47098
646	GRMZM2G007276	116.43	165.801	233.969	202.555
647	GRMZM2G007277	9.66454	8.36301	6.88187	4.65409
648	GRMZM2G007300	35.3144	43.818	45.0969	72.0503
649	GRMZM2G007385	21.8617	18.8809	7.64251	8.83745
650	GRMZM2G007441	7.40038	7.46553	3.24796	1.2843
651	GRMZM2G007466	21.4555	19.8129	44.8516	108.633
652	GRMZM2G007477	0.0407747	0.153623	1.14452	3.67651
653	GRMZM2G007481	0.0670704	0.181201	0.4244	1.55856
654	GRMZM2G007514	1.79251	3.78232	4.81833	3.58205
655	GRMZM2G007590	69.7075	69.413	39.8813	33.9649
656	GRMZM2G007630	8.49237	6.26683	3.41612	3.20152
657	GRMZM2G007647	157.171	104.056	67.7286	65.2485
658	GRMZM2G007651	14.3853	14.7509	21.9896	37.9397
659	GRMZM2G007659	17.2941	21.6477	33.6464	45.1676
660	GRMZM2G007675	52.7441	56.6534	82.6364	109.573
661	GRMZM2G007695	71.409	70.8598	36.819	26.5234
662	GRMZM2G007715	1.75385	1.18804	1.0436	0.613969
663	GRMZM2G007729	2.04435	0.726834	0.145857	0.232421
664	GRMZM2G007736	0.161837	0.75132	1.20572	5.17058
665	GRMZM2G007801	6.64976	6.40617	9.96468	15.6635
666	GRMZM2G007810	37.8307	45.0197	77.7501	84.7465
667	GRMZM2G007914	10.7698	12.8861	18.2427	23.4814
668	GRMZM2G007928	0.231209	0.167618	0.445847	1.69187
669	GRMZM2G007939	207.745	153.433	37.6109	17.1626
670	GRMZM2G007953	2.76224	2.12678	0.917579	0.693767
671	GRMZM2G007957	9.8477	14.0572	21.1235	26.1834
672	GRMZM2G007969	0.954851	0.139698	0.485919	1.76872
673	GRMZM2G008072	2.97119	2.95545	3.53433	8.39747
674	GRMZM2G008108	3.71675	1.96809	4.14645	32.6597
675	GRMZM2G008202	3.34763	3.09291	0.547161	0.381722
676	GRMZM2G008216	63.2988	68.9408	128.982	172.701
677	GRMZM2G008226	93.1123	107.103	75.7782	48.3589
678	GRMZM2G008252	9.84123	7.23014	3.65341	4.63476
679	GRMZM2G008290	61.9921	67.001	114.331	184.435
680	GRMZM2G008309	23.8022	20.7234	7.29681	5.12987
681	GRMZM2G008374	0.494279	0.657495	0.105523	0.0347726
682	GRMZM2G008406	1.55511	1.16098	0.742573	0.297938
683	GRMZM2G008444	51.4574	44.8603	36.3616	22.0763
684	GRMZM2G008456	46.3816	46.7322	66.8257	105.444
685	GRMZM2G008482	2.63384	3.06442	1.15128	0.709404
686	GRMZM2G008528	0.903782	0.768318	0.379077	0.969133
687	GRMZM2G008539	1.15937	3.12879	10.6462	20.0529
688	GRMZM2G008578	0.647869	0.474911	1.05616	1.33889
689	GRMZM2G008593	1.10314	1.60723	1.22328	0.570895
690	GRMZM2G008642	12.4638	25.9857	35.6808	17.8422
691	GRMZM2G008657	10.8725	10.3831	2.32544	0.577401
692	GRMZM2G008665	2.82738	3.14576	1.73237	1.22577
693	GRMZM2G008687	34.2456	45.7217	64.6569	92.9959
694	GRMZM2G008691	12.5827	19.902	15.0253	8.52699
695	GRMZM2G008710	8.0243	13.6297	18.8667	20.1455
696	GRMZM2G008730	0.178878	0.767533	0.944771	0.300164
697	GRMZM2G008740	0.525738	1.5594	2.29596	2.16441
698	GRMZM2G008748	267.221	264.674	117.698	68.3912
699	GRMZM2G008751	4.08019	4.93218	8.58702	6.05604
700	GRMZM2G008764	14.3931	13.081	3.5346	1.96378
701	GRMZM2G008773	10.1915	6.70165	1.4782	0.405372
702	GRMZM2G008792	0.958585	0.927191	0.0962388	0.0464399
703	GRMZM2G008834	0.655425	0.643234	0.270421	0.0809808
704	GRMZM2G008859	12.8456	13.4711	7.9418	6.46438
705	GRMZM2G008898	10.7434	10.9812	7.52827	5.20125
706	GRMZM2G008935	2.06748	1.14778	1.77446	5.83917
707	GRMZM2G008972	0.960535	0.979918	1.40941	4.98388
708	GRMZM2G009009	1.5746	2.28507	3.39394	1.81514
709	GRMZM2G009014	10.1245	11.6718	15.7119	22.1005
710	GRMZM2G009019	13.4421	11.2078	8.81763	6.26725
711	GRMZM2G009025	6.03607	6.84097	3.94407	1.45456
712	GRMZM2G009030	44.7114	33.4518	22.0784	19.7425
713	GRMZM2G009048	1.71148	1.24588	0.358031	0.277215
714	GRMZM2G009060	6.75876	7.12301	10.8721	14.5341
715	GRMZM2G009080	0.447857	0.264711	0.375398	2.53019
716	GRMZM2G009103	3.12252	1.80486	7.96054	20.4262
717	GRMZM2G009117	0.19106	0.223536	0.20106	0.753223
718	GRMZM2G009144	0.756789	5.84879	13.339	40.4472
719	GRMZM2G009188	23.1392	25.3955	19.5894	11.2742
720	GRMZM2G009196	11.5424	9.76126	5.45008	3.44894
721	GRMZM2G009214	33.1735	29.3855	24.59	14.9103
722	GRMZM2G009223	37.0148	23.715	10.3426	6.16703
723	GRMZM2G009232	0.782727	1.01665	2.65278	6.063
724	GRMZM2G009265	39.673	38.8083	25.5816	19.6922
725	GRMZM2G009282	135.926	100.702	59.4918	31.8
726	GRMZM2G009335	182.81	167.825	303.34	519.031
727	GRMZM2G009344	1.01159	2.94215	6.92067	6.30027
728	GRMZM2G009365	26.7115	23.56	16.1537	10.1382
729	GRMZM2G009412	281.097	261.242	95.7531	50.1556
730	GRMZM2G009413	48.7319	42.9276	29.927	23.7175
731	GRMZM2G009426	0.77319	1.57455	1.0695	0.508444
732	GRMZM2G009442	5.0774	7.79434	11.6051	12.3354
733	GRMZM2G009443	63.8787	72.1344	88.6404	138.204
734	GRMZM2G009465	6.61633	4.34911	24.4955	113.38
735	GRMZM2G009475	10.9712	13.0027	10.511	5.69367
736	GRMZM2G009506	0.0803713	0.0279769	0.703551	2.13531
737	GRMZM2G009591	10.4937	15.3421	30.6809	38.4039
738	GRMZM2G009627	47.9174	42.1352	21.8893	10.2948
739	GRMZM2G009638	79.0406	64.9919	36.2882	36.3961
740	GRMZM2G009661	26.5744	37.9126	42.9093	53.4063
741	GRMZM2G009681	4.73893	3.17066	2.25275	2.44232
742	GRMZM2G009724	46.4485	57.233	79.1657	99.6298
743	GRMZM2G009732	1.96287	1.83623	0.910454	0.473028
744	GRMZM2G009735	11.4169	21.4017	25.2337	24.2174
745	GRMZM2G009804	3.08045	3.8238	4.65047	7.36936
746	GRMZM2G009849	193.788	167.052	96.202	85.3628
747	GRMZM2G009869	15.5941	11.7465	5.31576	2.42731
748	GRMZM2G009871	375.069	397.306	221.743	160.58
749	GRMZM2G009892	0.261551	0.571751	2.00903	4.71408
750	GRMZM2G009894	55.1014	56.9513	27.2463	17.2864
751	GRMZM2G009913	59.7655	46.909	9.48633	3.04375
752	GRMZM2G009936	316.525	319.787	149.822	95.1622
753	GRMZM2G009968	3.63887	6.83298	7.64819	6.47841
754	GRMZM2G010034	1.33581	2.90838	4.39433	3.01813
755	GRMZM2G010037	5.07917	5.84	9.30515	11.3192
756	GRMZM2G010044	22.4568	18.6329	11.9196	7.2763
757	GRMZM2G010085	402.079	353.195	211.254	192.521
758	GRMZM2G010105	103.486	82.1572	14.8338	3.39058
759	GRMZM2G010149	22.3255	19.3622	11.1756	9.2222
760	GRMZM2G010176	0.677511	0.349995	0.121877	0.151136
761	GRMZM2G010196	26.4006	24.6311	13.2448	10.521
762	GRMZM2G010257	84.3122	83.2411	35.2637	17.7132
763	GRMZM2G010290	2.41574	1.76094	2.55084	4.47124
764	GRMZM2G010302	88.7215	130.306	191.496	189.511
765	GRMZM2G010306	67.7654	62.6602	11.4206	4.38322
766	GRMZM2G010321	71.7115	52.3365	27.3892	24.8827
767	GRMZM2G010328	147.472	131.619	68.8088	47.5008
768	GRMZM2G010333	1.16507	2.80258	11.3486	12.7728
769	GRMZM2G010349	31.8739	67.7469	146.449	166.92
770	GRMZM2G010406	298.117	280.621	143.217	95.9079
771	GRMZM2G010433	1.10113	0.979292	1.96005	3.17347
772	GRMZM2G010439	1.21924	1.7124	1.65514	2.49685
773	GRMZM2G010452	88.6394	90.4483	48.58	32.9732
774	GRMZM2G010460	45.1906	61.3972	90.4626	132.267
775	GRMZM2G010468	0.310201	0.265328	0.678359	1.51216
776	GRMZM2G010488	0.136565	0.321258	1.18878	1.45002
777	GRMZM2G010491	0.817217	0.712433	1.27971	6.16979
778	GRMZM2G010494	15.841	28.0018	44.066	46.3697
779	GRMZM2G010555	15.346	20.9765	31.3786	23.8066
780	GRMZM2G010599	93.5426	99.7113	63.3049	36.7445
781	GRMZM2G010604	8.19763	8.6181	11.7434	18.8554
782	GRMZM2G010664	5.57843	5.80157	3.04815	1.61684
783	GRMZM2G010693	32.9605	28.843	14.6345	10.0763
784	GRMZM2G010702	1.69213	4.21823	10.1384	2.83926
785	GRMZM2G010731	0.0134461	0.0418733	0.306162	1.5983
786	GRMZM2G010740	0.120415	0.168103	0.648585	0.29299
787	GRMZM2G010743	12.8868	11.9048	6.07203	4.84716
788	GRMZM2G010765	11.834	13.9944	23.3489	29.8312
789	GRMZM2G010779	0.735474	0.905103	1.85712	2.06566
790	GRMZM2G010804	3.03973	4.04145	7.30091	7.00502
791	GRMZM2G010831	13.2533	11.5555	7.30203	6.25901
792	GRMZM2G010834	13.4225	17.5545	34.3157	63.1606
793	GRMZM2G010863	49.5805	47.4591	28.3451	23.5897
794	GRMZM2G010871	21.9808	29.7725	44.7473	45.5799
795	GRMZM2G010884	17.3674	21.0792	7.85116	5.71376
796	GRMZM2G010909	10.4738	10.9953	8.73732	2.21577
797	GRMZM2G010920	3.95005	8.21993	14.3855	14.9414
798	GRMZM2G010927	0.418885	0.586143	0.461303	1.1018
799	GRMZM2G010929	2.71815	2.64096	1.63785	0.623626
800	GRMZM2G010933	1.34977	1.40847	0.709315	0.560968
801	GRMZM2G010960	27.7007	31.7957	49.7205	64.2138
802	GRMZM2G010973	14.516	12.6947	8.86217	7.17093
803	GRMZM2G010991	121.786	134.078	47.9357	32.3457
804	GRMZM2G011006	111.077	142.455	93.914	46.1061
805	GRMZM2G011010	3.49826	1.88149	0.285385	0.092306
806	GRMZM2G011071	20.0702	19.5205	14.2273	8.92851
807	GRMZM2G011078	4.58995	3.86287	10.2766	17.8802
808	GRMZM2G011098	1.33268	1.7113	3.56676	6.77595
809	GRMZM2G011129	41.8012	39.3046	20.6617	22.5874
810	GRMZM2G011141	8.02437	10.6055	8.1981	5.04033
811	GRMZM2G011160	0.538907	0.589144	3.89465	5.05736
812	GRMZM2G011169	6.8906	8.30769	13.2866	13.7855
813	GRMZM2G011213	107.066	87.4209	51.9223	39.2839
814	GRMZM2G011218	4.1648	4.17822	2.56137	1.28608
815	GRMZM2G011233	0.299502	0.153655	0.075528	0.1272
816	GRMZM2G011240	0.471411	0.947021	1.28432	3.66777
817	GRMZM2G011253	77.2867	77.7058	45.1342	29.3175
818	GRMZM2G011347	0.254371	0.237596	2.00299	1.13784
819	GRMZM2G011367	0.0530313	0.554793	0.706963	2.61799
820	GRMZM2G011373	0.439525	0.822043	0.436559	1.53114
821	GRMZM2G011456	129.062	123.732	74.0282	51.8112
822	GRMZM2G011463	3.45812	3.09021	0.879296	0.681468
823	GRMZM2G011483	730.958	600.092	446.238	312.807
824	GRMZM2G011513	0.280387	0.363669	0.8208	2.374
825	GRMZM2G011526	8.46768	10.8278	17.7506	31.2556
826	GRMZM2G011588	20.0491	37.2853	72.4845	80.689
827	GRMZM2G011590	12.6605	18.7966	24.8558	27.5819
828	GRMZM2G011592	58.5339	92.6405	60.3883	42.826
829	GRMZM2G011598	0.270982	2.27709	4.4107	5.74239
830	GRMZM2G011615	14.1304	13.6664	3.73465	0.881228
831	GRMZM2G011631	181.882	157.808	46.6589	19.2033
832	GRMZM2G011667	0.340427	1.76661	3.4868	2.07571
833	GRMZM2G011800	6.57551	5.37812	7.27306	11.4095
834	GRMZM2G011806	28.8197	50.0417	74.5448	87.73
835	GRMZM2G011832	0.954782	0.531731	0.210283	0.0462171
836	GRMZM2G011968	1.30604	1.03493	0.692838	0.557127
837	GRMZM2G012046	10.3631	12.4102	24.5712	58.878
838	GRMZM2G012119	5.04396	2.12171	1.11888	1.43803
839	GRMZM2G012140	0.134474	0.598618	1.55695	5.97317
840	GRMZM2G012143	5.37034	5.02661	2.41273	2.22264
841	GRMZM2G012160	28.7102	14.4092	40.2567	67.7889
842	GRMZM2G012183	0.039954	0.307743	0.644547	2.01385
843	GRMZM2G012220	43.8682	43.6414	24.8456	16.7145
844	GRMZM2G012224	369.83	285.869	95.2693	22.9961
845	GRMZM2G012233	0.0963715	0.279153	0.752168	3.68192
846	GRMZM2G012262	107.421	97.6076	50.8486	31.041
847	GRMZM2G012276	7.60181	9.34113	5.9003	2.49122
848	GRMZM2G012280	32.4905	42.3366	30.3798	18.7029
849	GRMZM2G012306	6.15661	15.9694	21.5189	20.773
850	GRMZM2G012340	0.37449	0.555297	1.31737	1.11638
851	GRMZM2G012342	2.85711	2.89529	1.73039	1.38333
852	GRMZM2G012413	86.2123	76.6048	33.9855	24.8537
853	GRMZM2G012611	3.45499	7.14989	8.03389	4.23735
854	GRMZM2G012685	0.410373	0.517208	1.1552	1.21699
855	GRMZM2G012716	0.0951596	0.488081	1.03321	0.754364
856	GRMZM2G012717	0.348496	0.812848	0.096909	0.381557
857	GRMZM2G012724	20.8157	38.0911	79.1461	42.9768
858	GRMZM2G012728	0.227617	0.627948	1.09243	0.788371
859	GRMZM2G012758	0.33788	0.461152	1.97285	6.18426
860	GRMZM2G012821	3.18941	3.14929	1.42949	0.704143
861	GRMZM2G012861	15.9826	12.9611	7.90521	6.99073
862	GRMZM2G012863	99.8717	87.0149	49.1989	50.7543
863	GRMZM2G012865	0.805359	1.64001	1.96984	4.29858
864	GRMZM2G012966	13.8494	14.9372	8.07916	7.43529
865	GRMZM2G012970	134.756	100.887	20.6912	9.44516
866	GRMZM2G013170	0.375798	1.05005	2.6671	12.8075
867	GRMZM2G013206	0.251838	0.36302	0.276561	1.24419
868	GRMZM2G013236	1.14206	1.9449	10.5581	9.15497
869	GRMZM2G013302	4.36793	4.61743	3.73793	1.794
870	GRMZM2G013342	15.8781	15.2099	6.25453	6.85575
871	GRMZM2G013349	14.624	15.6448	23.6874	37.7425
872	GRMZM2G013357	5.18243	5.85051	2.92266	2.40404
873	GRMZM2G013391	1.97156	3.2696	7.49848	12.3896
874	GRMZM2G013430	1.11564	1.79821	3.72682	1.39204
875	GRMZM2G013448	110.587	70.7934	29.0545	65.3177
876	GRMZM2G013457	461.331	509.625	279.4	150.515
877	GRMZM2G013463	7.88425	5.95385	1.92427	0.590236
878	GRMZM2G013588	17.7231	18.6145	9.94881	8.38866
879	GRMZM2G013600	74.4792	60.7864	32.9263	27.7811
880	GRMZM2G013657	45.4889	42.9929	27.8991	22.4828
881	GRMZM2G013663	0.172975	0.348839	0.607764	1.29348
882	GRMZM2G013726	0.026947	0.0279514	0.616751	1.63133
883	GRMZM2G013728	13.9352	14.1837	19.3492	30.0553
884	GRMZM2G013777	3.48047	2.83515	2.23665	1.58249
885	GRMZM2G013790	8.41188	9.94939	15.894	20.1524
886	GRMZM2G013798	14.4605	11.575	6.6473	8.78722
887	GRMZM2G013811	18.9473	14.7509	7.88433	3.98441
888	GRMZM2G013821	301.437	239.19	150.17	126.466
889	GRMZM2G013957	4.24912	2.81458	1.98579	2.57198
890	GRMZM2G013960	7.48193	7.14833	2.25466	0.312451
891	GRMZM2G014022	3.68949	9.41648	14.1952	17.383
892	GRMZM2G014043	9.57872	8.48672	3.68536	2.79767
893	GRMZM2G014055	0.0942436	0.0697783	0.324166	3.54527
894	GRMZM2G014069	83.6471	69.2624	48.9882	39.8765
895	GRMZM2G014091	78.9918	83.3036	47.0993	33.6824
896	GRMZM2G014136	32.92	38.2992	51.8307	81.3407
897	GRMZM2G014187	5.68405	7.62935	11.5221	14.4562
898	GRMZM2G014240	426.551	360.239	271.137	206.66
899	GRMZM2G014300	71.5136	71.0023	38.7022	21.5935
900	GRMZM2G014356	5.60819	5.02451	3.18687	1.79162
901	GRMZM2G014387	86.306	80.2844	43.8397	37.1366
902	GRMZM2G014397	75.1754	67.986	33.5034	25.1721
903	GRMZM2G014441	4.75646	10.3743	16.9382	21.8968
904	GRMZM2G014444	242.054	236.077	126.183	65.4299
905	GRMZM2G014499	19.3849	15.9216	7.19205	3.44176
906	GRMZM2G014577	71.8756	62.9258	37.1833	34.6339
907	GRMZM2G014612	30.3251	26.3275	19.9698	13.9496
908	GRMZM2G014653	86.5391	163.087	217.396	167.128
909	GRMZM2G014676	41.3504	43.6863	24.7688	20.9166
910	GRMZM2G014695	0.861617	0.488933	3.65294	36.0599
911	GRMZM2G014705	1.2201	0.154153	0.0281766	0.0232163
912	GRMZM2G014729	12.8617	5.12738	4.81589	1.48853
913	GRMZM2G014750	244.136	259.482	156.208	99.8962
914	GRMZM2G014770	8.21775	14.2614	15.9212	7.24363
915	GRMZM2G014813	5.38902	7.21157	11.276	16.9231
916	GRMZM2G014844	152.085	159.305	87.796	1.1348
917	GRMZM2G014914	492.108	422.282	288.333	198.702
918	GRMZM2G014951	1.31738	0.825963	0.151332	0.0925765
919	GRMZM2G014977	1.97736	1.8226	1.18418	0.508942
920	GRMZM2G014988	0.0960928	0.2931	0.652305	1.6473
921	GRMZM2G015037	2.317	2.13417	1.36024	1.03755
922	GRMZM2G015136	0.633689	1.04575	2.14223	2.58853
923	GRMZM2G015212	2.35368	1.86757	2.29281	4.68676
924	GRMZM2G015277	64.3307	54.7046	30.2793	32.1089
925	GRMZM2G015285	1.49232	1.30133	0.426406	1.24513
926	GRMZM2G015295	2311.62	1726.47	1068.7	826.298
927	GRMZM2G015368	1.76223	0.880301	0.80738	0.923185
928	GRMZM2G015384	203.125	188.216	113.515	91.898
929	GRMZM2G015395	0.0540934	0.11175	0.734109	2.31771
930	GRMZM2G015401	110.303	97.0211	45.1693	41.9426
931	GRMZM2G015409	5.21435	5.40881	9.47524	10.6331
932	GRMZM2G015419	987.715	1073.34	2103.9	2602.38
933	GRMZM2G015432	37.0202	42.3234	75.0709	95.2887
934	GRMZM2G015520	0.289119	1.39405	2.55154	2.44918
935	GRMZM2G015599	4.56929	4.95266	2.93209	1.72729
936	GRMZM2G015605	17.9891	46.4099	119.823	126.863
937	GRMZM2G015666	8.01449	5.72478	2.38978	0.604225
938	GRMZM2G015708	0.304627	0.599263	2.40957	2.17383
939	GRMZM2G015739	1.57506	0.951862	0.632082	1.04626
940	GRMZM2G015753	1.57169	3.4798	7.33577	5.27023
941	GRMZM2G015793	3.89281	6.76122	17.2782	18.46
942	GRMZM2G015804	2.0551	2.44717	5.37093	8.86121
943	GRMZM2G015818	4.53908	6.01052	7.3037	9.37586
944	GRMZM2G015844	0.759784	0.753638	1.34437	2.09224
945	GRMZM2G015886	137.048	117.302	27.425	10.3723
946	GRMZM2G015892	23.365	34.2829	52.369	35.1559
947	GRMZM2G015941	4.28105	6.77356	8.61657	6.6047
948	GRMZM2G015967	23.875	20.7599	12.6057	10.2484
949	GRMZM2G015983	7.37894	10.3388	19.8517	23.7982
950	GRMZM2G015989	403.998	359.782	190.345	181.222
951	GRMZM2G016066	20.3095	24.3987	8.98274	8.15105
952	GRMZM2G016084	17.7556	20.1983	17.903	8.35207
953	GRMZM2G016153	14.7452	18.4186	26.7815	34.0173
954	GRMZM2G016168	13.3014	12.6156	9.11837	6.29168
955	GRMZM2G016232	344.242	325.248	77.6745	20.6458
956	GRMZM2G016236	5.82022	6.48947	8.58686	13.6585
957	GRMZM2G016250	181.595	171.706	80.4956	39.8828
958	GRMZM2G016290	0.194684	0.3771	0.694035	1.96702
959	GRMZM2G016323	702.903	668.231	354.493	259.152
960	GRMZM2G016477	30.3936	25.7898	9.40555	3.68345
961	GRMZM2G016521	0.976905	1.74828	4.00076	3.83121
962	GRMZM2G016605	28.1912	43.4135	50.0273	58.1665
963	GRMZM2G016622	10.6413	13.4172	5.77302	7.29985
964	GRMZM2G016637	0.76289	1.31056	3.06347	3.33058
965	GRMZM2G016640	4.08989	4.04168	2.97949	1.65041
966	GRMZM2G016649	5.91741	6.06314	6.68857	18.3504
967	GRMZM2G016668	0.356021	0.474717	1.98086	3.05371
968	GRMZM2G016677	8.34823	14.1905	5.18746	5.39459
969	GRMZM2G016707	0.413869	0.433397	0.185438	0.104144
970	GRMZM2G016774	24.4594	22.3866	13.0253	7.54357
971	GRMZM2G016802	14.0421	13.2455	24.3139	27.783
972	GRMZM2G016836	1.31006	5.68091	11.705	18.0185
973	GRMZM2G016844	15.2513	14.1735	7.06673	4.88926
974	GRMZM2G016890	4078.13	3395.94	1547.48	647.192
975	GRMZM2G016928	121.067	119.809	55.9582	35.748
976	GRMZM2G016958	115.271	103.345	43.3948	29.7535
977	GRMZM2G016997	19.7025	16.2178	6.96634	2.10851
978	GRMZM2G017008	4.28343	3.39572	2.43646	0.97658
979	GRMZM2G017022	1.56836	4.10116	5.10072	5.32901
980	GRMZM2G017045	2.78292	7.52973	10.2728	7.75854
981	GRMZM2G017081	76.5433	66.7667	18.7618	9.64235
982	GRMZM2G017086	153.318	124.949	76.5403	81.7595
983	GRMZM2G017110	65.9572	125.593	185.897	156.423
984	GRMZM2G017164	13.5246	18.0175	32.6716	47.2733
985	GRMZM2G017186	1.70526	0.910412	1.41454	10.3618
986	GRMZM2G017197	0.421289	0.68119	2.12635	1.48056
987	GRMZM2G017229	49.2554	83.3664	126.805	236.272
988	GRMZM2G017237	12.1585	9.60691	5.2452	3.08961
989	GRMZM2G017244	3.22942	3.2823	1.63475	1.10767
990	GRMZM2G017249	53.0794	93.0523	189.193	277.441
991	GRMZM2G017257	147.92	130.552	84.0391	71.4413
992	GRMZM2G017266	46.5916	53.9063	46.6227	23.342
993	GRMZM2G017319	1.6803	10.3422	4.54656	1.56634
994	GRMZM2G017321	10.9794	9.04089	9.98369	0.828602
995	GRMZM2G017400	7.99269	20.0304	26.1061	31.6805
996	GRMZM2G017411	6.75256	13.8885	26.1308	29.4904
997	GRMZM2G017414	43.4099	53.9153	122.794	315.217
998	GRMZM2G017460	113.875	85.0382	55.8427	51.8004
999	GRMZM2G017470	1.75342	2.61137	4.00386	10.383
1000	GRMZM2G017520	1.0087	1.42249	1.66389	4.69642
1001	GRMZM2G017522	0.0660001	0.278568	1.51007	8.16816
1002	GRMZM2G017536	137.833	115.707	29.3367	13.1369
1003	GRMZM2G017550	1.32669	2.098	2.88337	2.54354
1004	GRMZM2G017555	0.896833	0.895457	0.957296	3.28533
1005	GRMZM2G017593	9.29704	14.9257	21.4039	24.2949
1006	GRMZM2G017606	13.9829	13.5972	7.91421	5.97774
1007	GRMZM2G017643	6.00797	7.04562	2.24297	1.02429
1008	GRMZM2G017654	100.268	110.944	120.164	244.564
1009	GRMZM2G017666	6.10022	7.73949	9.22785	13.0901
1010	GRMZM2G017670	0.717148	1.81033	2.35324	2.32998
1011	GRMZM2G017671	99.2324	92.9609	50.6512	41.6669
1012	GRMZM2G017685	0.657648	1.0337	2.9301	4.52779
1013	GRMZM2G017709	0.441356	0.696647	0.911835	1.16094
1014	GRMZM2G017739	3.1143	3.29025	6.48224	8.75905
1015	GRMZM2G017802	4.11306	3.95516	1.46059	0.632457
1016	GRMZM2G017805	53.2487	63.8116	108.557	201.604
1017	GRMZM2G017856	1.29588	0.978538	1.04485	0.439181
1018	GRMZM2G017882	4.6819	3.38262	3.0213	1.93044
1019	GRMZM2G017940	5.30981	5.70795	8.01894	12.0536
1020	GRMZM2G017957	9.06221	9.5719	5.32535	3.38118
1021	GRMZM2G017966	0	0.0558428	0.12717	0.140382
1022	GRMZM2G017982	0.0271351	0	0.0689813	0.0462647
1023	GRMZM2G017991	3.80246	5.31477	8.27281	14.862
1024	GRMZM2G018004	0.326851	1.07562	3.01394	13.0547
1025	GRMZM2G018018	0.0134461	0.34878	0.814369	1.10951
1026	GRMZM2G018020	86.9908	71.7524	41.3852	34.4759
1027	GRMZM2G018059	8.61517	8.1635	23.1945	29.7181
1028	GRMZM2G018062	8.97301	8.39226	3.82063	2.32191
1029	GRMZM2G018070	66.2088	106.814	132.942	163.705
1030	GRMZM2G018082	25.6668	23.584	15.3047	8.03003
1031	GRMZM2G018099	0.0134461	0	0.0479564	0.405755
1032	GRMZM2G018177	114.173	88.0785	44.8587	49.0665
1033	GRMZM2G018197	239.767	220.595	105.975	55.1552
1034	GRMZM2G018228	340.508	320.561	107.357	59.9205
1035	GRMZM2G018238	5.1533	7.95832	11.6126	15.7097
1036	GRMZM2G018241	35.7337	36.6472	47.2568	99.2688
1037	GRMZM2G018254	0.317225	0.613701	1.3613	1.09563
1038	GRMZM2G018275	56.6875	32.3057	38.606	25.8853
1039	GRMZM2G018281	16.2018	20.4792	29.2019	38.37
1040	GRMZM2G018336	6.98766	21.5439	31.6963	17.1747
1041	GRMZM2G018356	67.8592	71.8231	114.915	150.593
1042	GRMZM2G018372	3.92093	7.90465	12.3617	23.7151
1043	GRMZM2G018403	16.504	13.1218	7.699	7.92852
1044	GRMZM2G018484	8.4159	7.5292	9.54767	15.7132
1045	GRMZM2G018573	4.81147	5.46021	11.2763	18.3299
1046	GRMZM2G018595	12.4073	11.0548	19.4273	24.0358
1047	GRMZM2G018673	0.508729	1.07689	2.73908	1.54294
1048	GRMZM2G018689	35.4988	32.9828	20.8204	13.2852
1049	GRMZM2G018695	2.02642	2.14507	3.03482	4.22389
1050	GRMZM2G018706	3.57805	3.55357	2.24886	1.45826
1051	GRMZM2G018707	0.986057	1.82131	4.80847	7.12973
1052	GRMZM2G018721	3.03743	2.60721	5.76277	5.37812
1053	GRMZM2G018728	178.401	164.485	103.027	64.8011
1054	GRMZM2G018756	7.65174	6.48883	1.94162	1.14869
1055	GRMZM2G018760	0.134474	0.306683	1.0984	3.52466
1056	GRMZM2G018770	185.745	194.964	77.2471	42.6132
1057	GRMZM2G018775	77.5581	67.0632	85.9321	134.689
1058	GRMZM2G018806	0.54735	0.792637	1.56829	0.90617
1059	GRMZM2G018820	31.6044	68.4518	47.0942	11.5626
1060	GRMZM2G018876	13.1717	7.0952	9.26719	18.753
1061	GRMZM2G018946	10.8769	10.8821	4.30222	2.40928
1062	GRMZM2G018947	62.3086	61.7379	32.3924	27.5483
1063	GRMZM2G018951	39.7129	26.5523	15.7498	5.67268
1064	GRMZM2G018962	13.4464	14.0763	10.181	6.92124
1065	GRMZM2G018974	3.01475	4.33844	5.34061	6.41346
1066	GRMZM2G019056	0.974691	2.20478	6.52186	10.0005
1067	GRMZM2G019090	0.026947	0	0.0965728	0.300303
1068	GRMZM2G019106	14.4724	24.14	38.0051	42.9827
1069	GRMZM2G019144	31.3622	24.4668	16.1143	15.5982
1070	GRMZM2G019171	31.0909	29.0188	43.9032	76.0898
1071	GRMZM2G019177	19.8525	20.664	32.6891	43.434
1072	GRMZM2G019180	4.67214	4.83129	2.46791	2.30348
1073	GRMZM2G019183	163.501	308.637	301.135	376.81
1074	GRMZM2G019225	55.6142	50.8835	16.9033	7.5868
1075	GRMZM2G019246	50.4547	73.4077	104.582	74.3371
1076	GRMZM2G019266	133.075	119.437	61.5448	47.8988
1077	GRMZM2G019291	20.3672	23.8609	35.6925	42.2839
1078	GRMZM2G019325	476.189	444.657	208.723	128.373
1079	GRMZM2G019335	3.96229	6.24342	8.7114	10.3255
1080	GRMZM2G019353	18.788	36.4762	58.93	100.365
1081	GRMZM2G019356	37.255	41.6751	25.5381	10.3865
1082	GRMZM2G019363	0.396839	0.570971	1.07571	2.61672
1083	GRMZM2G019404	184.878	156.314	330.529	273.418
1084	GRMZM2G019411	16.8244	14.2832	8.07279	8.60112
1085	GRMZM2G019413	1.38757	1.7438	2.77824	3.89726
1086	GRMZM2G019437	16.1298	13.4496	10.4041	5.73032
1087	GRMZM2G019446	23.3822	25.8928	39.9914	54.7963
1088	GRMZM2G019500	17.9826	15.4869	8.54701	9.96038
1089	GRMZM2G019567	5.04285	8.22635	11.1853	9.4808
1090	GRMZM2G019586	114.469	89.1697	25.3503	11.0866
1091	GRMZM2G019621	31.1818	33.0047	8.81169	4.59616
1092	GRMZM2G019686	479.145	818.187	976.258	423.509
1093	GRMZM2G019777	2.57896	9.5425	18.5472	55.3501
1094	GRMZM2G019810	13.5733	12.882	5.42467	3.00829
1095	GRMZM2G019874	12.5139	10.9838	8.55185	6.03339
1096	GRMZM2G019907	3.8604	4.63688	7.97553	8.59654
1097	GRMZM2G019971	3.11173	3.59049	1.38972	1.15296
1098	GRMZM2G019974	2.07609	11.4817	16.8905	41.5148
1099	GRMZM2G020002	25.0623	26.6246	32.8637	59.1927
1100	GRMZM2G020008	3.27697	3.43645	1.93936	0.995687
1101	GRMZM2G020016	0.879741	0.530919	0.553908	0.162888
1102	GRMZM2G020098	3.56655	4.97402	4.87716	7.27804
1103	GRMZM2G020104	9.22227	10.411	21.654	25.0169
1104	GRMZM2G020150	15.4966	14.8016	30.5521	22.3084
1105	GRMZM2G020187	541.629	465.539	347.246	235.414
1106	GRMZM2G020196	4.45591	5.0764	8.07717	10.0357
1107	GRMZM2G020201	36.6192	31.7407	22.0113	17.5463
1108	GRMZM2G020254	2.31108	1.82034	1.59962	0.567278
1109	GRMZM2G020255	23.5843	23.3059	14.1085	9.73446
1110	GRMZM2G020418	9.35858	8.5247	6.10535	4.58584
1111	GRMZM2G020423	12.1029	7.40607	2.59944	0.149866
1112	GRMZM2G020446	101.975	91.5864	49.5201	36.9626
1113	GRMZM2G020468	12.6899	12.2882	2.34621	1.74432
1114	GRMZM2G020484	12.0885	15.0432	22.1812	50.4661
1115	GRMZM2G020514	1.12353	1.71082	2.43471	2.37533
1116	GRMZM2G020523	0.805377	1.51848	4.65397	19.7815
1117	GRMZM2G020631	4.8356	5.56705	2.45627	2.21802
1118	GRMZM2G020676	4.82136	4.71452	2.64788	1.53134
1119	GRMZM2G020761	1.12531	4.91674	9.68728	28.395
1120	GRMZM2G020766	11.9657	11.6703	28.112	36.031
1121	GRMZM2G020772	13.5567	13.65	19.7263	28.1277
1122	GRMZM2G020799	0.398726	0.656075	1.1359	1.25172
1123	GRMZM2G020864	6.43191	6.01009	3.90667	2.86716
1124	GRMZM2G020912	92.5241	118.805	180.414	202.467
1125	GRMZM2G020953	1.29378	0.740472	0.445954	0.253174
1126	GRMZM2G020974	39.0764	30.7834	6.05547	2.40611
1127	GRMZM2G020976	14.2871	15.2763	23.9853	29.7359
1128	GRMZM2G021055	0.546853	0.824079	1.07941	1.13156
1129	GRMZM2G021069	142.061	119.764	28.1284	5.25691
1130	GRMZM2G021074	61.8859	93.5635	73.4136	41.0226
1131	GRMZM2G021107	5.01676	6.02349	7.61438	10.3441
1132	GRMZM2G021149	63.6316	64.5766	38.5105	21.0514
1133	GRMZM2G021170	34.148	30.4433	15.9678	11.5145
1134	GRMZM2G021194	81.6141	97.4944	105.318	182.043
1135	GRMZM2G021219	111.057	93.967	42.3321	35.393
1136	GRMZM2G021233	69.7113	62.5733	50.0422	28.3027
1137	GRMZM2G021270	309.097	266.025	97.0573	62.9031
1138	GRMZM2G021303	3.38006	2.97795	2.3262	1.36309
1139	GRMZM2G021319	6.73516	5.58343	4.3377	2.81956
1140	GRMZM2G021331	407.979	370.356	189.023	148.55
1141	GRMZM2G021378	0.882012	1.74568	7.05897	15.8371
1142	GRMZM2G021416	19.3497	33.8975	63.0611	40.3635
1143	GRMZM2G021439	9.92169	9.68299	5.0409	2.29732
1144	GRMZM2G021459	0.852155	2.48312	2.25503	0.689575
1145	GRMZM2G021470	9.85738	8.38603	4.90221	4.29011
1146	GRMZM2G021471	7.9381	7.45028	8.92067	17.8475
1147	GRMZM2G021482	20.9776	17.1363	9.55153	4.24641
1148	GRMZM2G021530	0.0272168	0.0977336	0.353919	1.65581
1149	GRMZM2G021560	3.9124	5.28317	7.64652	10.5761
1150	GRMZM2G021567	37.0376	35.3839	22.0351	16.3456
1151	GRMZM2G021573	18.2495	11.8678	7.26246	4.52112
1152	GRMZM2G021589	3.38859	4.05829	4.63384	8.91686
1153	GRMZM2G021598	11.3163	12.9253	17.3022	22.9936
1154	GRMZM2G021624	13.3241	11.012	19.6349	23.2474
1155	GRMZM2G021642	4.15329	4.6438	4.24414	2.21448
1156	GRMZM2G021661	1.81867	1.7885	1.35038	0.685521
1157	GRMZM2G021687	3.48878	5.46515	2.92101	1.79057
1158	GRMZM2G021694	3.40296	4.16948	4.58341	7.88996
1159	GRMZM2G021706	0.236163	0.752861	1.89118	8.39171
1160	GRMZM2G021777	19.4505	22.6234	22.2877	9.87231
1161	GRMZM2G021781	9.79281	8.89652	3.18539	2.82041
1162	GRMZM2G021877	2.73	5.91423	8.49814	12.9312
1163	GRMZM2G021879	1.94729	2.97035	3.82264	4.93282
1164	GRMZM2G021881	1.09	1.79013	2.5963	1.34999
1165	GRMZM2G021885	172.03	114.034	42.722	27.2744
1166	GRMZM2G021921	10.8655	9.53072	4.52098	2.9374
1167	GRMZM2G022032	104.473	121.677	206.741	323.922
1168	GRMZM2G022041	70.3296	82.0058	40.8034	19.438
1169	GRMZM2G022054	19.3054	20.0605	25.8895	46.0989
1170	GRMZM2G022101	2.46204	1.59576	4.84596	4.32719
1171	GRMZM2G022162	1.44472	0.795929	0.785279	0.219961
1172	GRMZM2G022188	8.49133	8.87309	16.273	17.6692
1173	GRMZM2G022242	18.1197	19.2838	37.077	56.9847
1174	GRMZM2G022253	144.428	127.525	31.9921	13.092
1175	GRMZM2G022269	248.923	220.398	106.669	70.4237
1176	GRMZM2G022313	26.105	31.6558	40.1847	77.2225
1177	GRMZM2G022514	1.94846	4.13494	8.51219	10.795
1178	GRMZM2G022538	101.567	137.528	195.966	213.557
1179	GRMZM2G022558	77.7595	60.823	38.3092	32.7164
1180	GRMZM2G022616	0.607595	0.849381	2.07178	2.06304
1181	GRMZM2G022619	211.125	225.625	111.265	54.5919
1182	GRMZM2G022642	9.4858	5.49955	15.1451	27.5296
1183	GRMZM2G022645	10.9221	17.8791	24.214	23.7195
1184	GRMZM2G022651	1.98924	1.80451	0.982745	0.923883
1185	GRMZM2G022662	15.495	12.5948	7.68708	6.57514
1186	GRMZM2G022679	55.277	107.408	108.757	128.751
1187	GRMZM2G022686	0.485364	0.58518	1.14649	0.71386
1188	GRMZM2G022799	0.0267613	0.05586	0.770112	5.90123
1189	GRMZM2G022820	92.8768	78.9402	41.6148	14.9398
1190	GRMZM2G022837	3.2916	3.08751	1.17551	0.598077
1191	GRMZM2G022884	5.18504	5.19828	3.76837	2.5598
1192	GRMZM2G022915	17.5542	17.4909	23.3006	37.8277
1193	GRMZM2G022931	20.3275	36.5381	70.9165	66.1315
1194	GRMZM2G022934	97.8026	92.953	29.7934	2.0746
1195	GRMZM2G022945	26.0703	25.9065	11.6541	9.20272
1196	GRMZM2G022947	8.39725	8.82908	14.0333	17.4688
1197	GRMZM2G022974	2.549	2.14856	1.69513	1.02071
1198	GRMZM2G022984	1.34608	1.19975	2.37405	2.5832
1199	GRMZM2G023051	25.8669	22.1963	4.81189	2.0207
1200	GRMZM2G023059	1.80591	2.03722	2.92206	3.97982
1201	GRMZM2G023068	0.33865	0.598698	1.10811	0.69693
1202	GRMZM2G023110	59.7786	55.2873	41.3694	24.2961
1203	GRMZM2G023133	6.0968	5.70592	8.57931	3.54596
1204	GRMZM2G023232	387.718	326.468	173.51	192.209
1205	GRMZM2G023237	1.17659	1.68892	4.49267	8.23281
1206	GRMZM2G023242	159.776	144.494	71.4934	50.7042
1207	GRMZM2G023257	43.7469	52.8023	35.4074	22.9
1208	GRMZM2G023313	21.3288	26.9442	32.7612	43.2164
1209	GRMZM2G023325	4.1923	4.36278	9.37509	12.8057
1210	GRMZM2G023328	32.4582	27.3006	35.2429	54.9816
1211	GRMZM2G023346	0.0945144	0.223204	2.26234	7.48123
1212	GRMZM2G023387	29.9276	45.6572	66.3301	71.5418
1213	GRMZM2G023422	1.2067	1.03325	0.738303	0.496705
1214	GRMZM2G023436	0.562634	0.768364	3.1164	8.85377
1215	GRMZM2G023444	5.38151	15.0805	22.6462	32.0683
1216	GRMZM2G023520	0.704649	0.11187	0.472011	2.32259
1217	GRMZM2G023715	0.494357	0.711648	0.955723	4.27109
1218	GRMZM2G023748	412.465	369.624	90.3873	44.8925
1219	GRMZM2G023791	2.77005	4.91067	8.83753	12.699
1220	GRMZM2G023840	4.38593	3.17744	1.89922	3.80289
1221	GRMZM2G023847	0.158222	0.0698997	1.0146	2.79623
1222	GRMZM2G023899	0.581357	1.50039	2.02273	1.73636
1223	GRMZM2G023921	5.43492	7.01617	7.82312	3.03691
1224	GRMZM2G023952	4.2226	3.51465	1.65493	0.255334
1225	GRMZM2G023988	30.0311	35.7773	54.12	61.5029
1226	GRMZM2G023992	8.23659	10.8516	14.2384	16.6408
1227	GRMZM2G023999	3.75454	3.89398	2.3489	1.59017
1228	GRMZM2G024005	5.08405	3.48024	6.2184	7.67113
1229	GRMZM2G024024	0.17787	0.237607	0.450535	1.35625
1230	GRMZM2G024099	121.343	87.5294	55.7308	22.2617
1231	GRMZM2G024104	12.3576	60.3173	139.646	165.23
1232	GRMZM2G024145	27.7898	37.249	56.1949	62.6476
1233	GRMZM2G024245	2.50803	2.38206	2.63576	1.00286
1234	GRMZM2G024264	25.6452	31.4024	49.4337	58.1665
1235	GRMZM2G024310	148.055	123.955	70.8491	59.1821
1236	GRMZM2G024312	1.55081	0.824347	1.15092	1.8588
1237	GRMZM2G024345	15.4993	23.8229	29.6881	13.9624
1238	GRMZM2G024354	552.548	572.351	260.69	119.362
1239	GRMZM2G024391	0.405408	0.586206	0.976724	1.05426
1240	GRMZM2G024482	54.0928	55.6282	34.1713	26.7405
1241	GRMZM2G024530	23.3035	44.4263	68.152	105.478
1242	GRMZM2G024624	4.72812	4.30156	3.26169	2.10461
1243	GRMZM2G024647	280.645	273.402	115.526	66.954
1244	GRMZM2G024668	35.6472	34.7271	42.769	83.5322
1245	GRMZM2G024708	0.300478	0.48779	0.916016	1.73578
1246	GRMZM2G024799	0.289879	0.209373	0.511149	1.63956
1247	GRMZM2G024808	6.3239	6.09969	4.37232	2.34217
1248	GRMZM2G024811	226.531	219.231	148.667	103.709
1249	GRMZM2G024823	71.4233	51.8193	105.568	153.166
1250	GRMZM2G024865	31.2122	45.3795	69.8946	55.7398
1251	GRMZM2G024927	6.87795	4.48328	1.41516	0.627517
1252	GRMZM2G024993	20.0359	34.8314	48.756	30.609
1253	GRMZM2G024996	0.232626	0.139927	1.0408	3.81209
1254	GRMZM2G025074	68.6455	86.991	132.756	156.94
1255	GRMZM2G025109	0.637798	1.9748	4.25211	5.85295
1256	GRMZM2G025143	0.386829	0.644899	1.07039	1.57201
1257	GRMZM2G025164	12.286	9.15726	6.34268	5.70445
1258	GRMZM2G025171	1.7733	2.53759	1.58366	1.06419
1259	GRMZM2G025190	1.62666	1.4789	8.08953	15.6337
1260	GRMZM2G025222	0.706719	0.6416	0.47994	0.255056
1261	GRMZM2G025227	44.2564	41.6239	19.1164	12.0567
1262	GRMZM2G025231	99.1784	80.6807	130.634	389.589
1263	GRMZM2G025240	4.77287	5.25827	1.64844	0.717216
1264	GRMZM2G025459	30.3089	90.3608	98.6054	64.0028
1265	GRMZM2G025470	9.42415	12.6606	16.2421	33.4438
1266	GRMZM2G025477	0.272609	0.586519	0.58911	0.834536
1267	GRMZM2G025528	10.5807	11.8608	23.6958	28.2872
1268	GRMZM2G025536	4.10464	5.83432	9.82732	15.5071
1269	GRMZM2G025592	634.489	538.174	77.6215	16.2444
1270	GRMZM2G025648	6.94447	6.71534	4.29068	3.16462
1271	GRMZM2G025659	1.99828	1.62133	0.742699	0.347508
1272	GRMZM2G025783	242.991	381.564	273.182	177.402
1273	GRMZM2G025832	1.49259	0.727482	1.22031	0.58452
1274	GRMZM2G025854	53.1023	42.8292	20.8647	16.0307
1275	GRMZM2G025855	19.7114	19.0525	9.8806	7.53363
1276	GRMZM2G025870	1.13212	0.642986	0.217763	0.0926658
1277	GRMZM2G025885	0.813789	3.50314	16.9767	24.0438
1278	GRMZM2G025989	1.31098	1.57906	0.866315	0.565065
1279	GRMZM2G025992	93.0896	76.2057	40.3103	41.7957
1280	GRMZM2G026015	5.2675	4.69654	1.68599	6.77419
1281	GRMZM2G026085	37.5571	38.4091	23.5511	17.0104
1282	GRMZM2G026095	0.745222	0.405497	0.815612	1.11917
1283	GRMZM2G026117	50.01	40.8737	23.7752	25.6695
1284	GRMZM2G026151	3.91119	6.31786	9.69221	8.58964
1285	GRMZM2G026157	0.364	0.265844	0.496294	0.607579
1286	GRMZM2G026174	7.63848	7.46396	4.75978	3.01497
1287	GRMZM2G026203	7.38193	8.06489	26.8158	63.754
1288	GRMZM2G026216	322.656	311.402	131.066	68.4122
1289	GRMZM2G026301	113.072	120.115	83.7442	52.5433
1290	GRMZM2G026322	0.490922	0.446726	1.95496	2.75163
1291	GRMZM2G026346	49.7874	49.5123	10.9538	1.25385
1292	GRMZM2G026371	29.4969	31.4444	16.3446	10.1476
1293	GRMZM2G026391	13.9073	13.2413	24.9648	37.8956
1294	GRMZM2G026447	3.86976	6.59277	14.5014	19.4428
1295	GRMZM2G026452	1.13673	1.3387	2.93752	3.15485
1296	GRMZM2G026523	1.10298	0.644253	0.170594	0.553373
1297	GRMZM2G026556	54.8222	50.8488	37.0804	22.0738
1298	GRMZM2G026558	18.9482	16.8242	4.81107	2.21802
1299	GRMZM2G026560	194.917	157.123	56.5454	40.4453
1300	GRMZM2G026580	78.8954	63.3408	24.2528	11.0244
1301	GRMZM2G026643	118.252	99.5335	66.8362	45.6877
1302	GRMZM2G026654	8.25436	11.9602	16.4393	21.7234
1303	GRMZM2G026676	2.04752	3.63732	5.28199	3.58063
1304	GRMZM2G026767	21.677	26.7556	44.0762	50.4212
1305	GRMZM2G026783	1.13589	5.2474	5.7956	2.18899
1306	GRMZM2G026802	12.2288	9.32273	3.55393	1.28699
1307	GRMZM2G026833	0.307505	0.293555	0.231325	0.10451
1308	GRMZM2G026839	112.215	74.9913	50.9517	43.7993
1309	GRMZM2G026868	56.7125	48.6857	25.0675	18.0226
1310	GRMZM2G026889	1.65002	2.13161	5.57831	9.21213
1311	GRMZM2G026910	0.697882	0.79653	0.156959	0.149914
1312	GRMZM2G026918	59.198	51.8884	16.0969	11.5246
1313	GRMZM2G026930	14.7924	9.43538	15.1426	3.91089
1314	GRMZM2G026980	0.0533811	0.195182	0.114885	1.52628
1315	GRMZM2G027007	10.582	10.1546	3.6204	1.4239
1316	GRMZM2G027023	16.4063	15.4895	22.9613	32.4658
1317	GRMZM2G027052	0.762215	0.698875	0.500002	0.33532
1318	GRMZM2G027056	2.45206	2.25171	1.73361	0.592168
1319	GRMZM2G027068	5.20827	4.65003	4.83212	12.7578
1320	GRMZM2G027098	0.621239	0.82262	2.1541	2.87791
1321	GRMZM2G027107	0.608525	1.17237	2.3007	3.40936
1322	GRMZM2G027120	1.49969	2.64674	5.27713	13.8747
1323	GRMZM2G027166	6.22643	8.50216	17.2376	28.4653
1324	GRMZM2G027232	40.3956	44.906	30.6832	22.2558
1325	GRMZM2G027241	1.07934	1.53652	3.05505	8.56654
1326	GRMZM2G027272	14.1785	16.6719	35.2253	54.2731
1327	GRMZM2G027302	5.11902	3.68911	9.06043	13.8236
1328	GRMZM2G027309	25.4761	23.5875	13.011	9.48556
1329	GRMZM2G027333	14.9579	15.7067	17.5962	29.9139
1330	GRMZM2G027451	851.675	895.192	411.225	207.575
1331	GRMZM2G027478	1.00444	0.838655	0.752067	0.436025
1332	GRMZM2G027495	21.9084	28.8396	58.8746	65.0562
1333	GRMZM2G027499	2.02377	2.08176	4.39944	6.31038
1334	GRMZM2G027522	1.43538	1.43521	1.50216	0.346524
1335	GRMZM2G027563	0.368138	0.475258	0.708466	3.05399
1336	GRMZM2G027571	42.8566	44.2075	26.6752	17.2445
1337	GRMZM2G027627	3.86947	5.39631	7.39428	9.29136
1338	GRMZM2G027640	6.77065	6.19305	4.84692	2.75281
1339	GRMZM2G027665	8.80834	12.7174	26.945	35.287
1340	GRMZM2G027723	247.299	234.124	322.923	558.582
1341	GRMZM2G027726	0.560743	1.07546	2.5216	1.76022
1342	GRMZM2G027728	133.629	145.461	73.8881	47.3694
1343	GRMZM2G027797	1.51311	1.3407	0.430554	0.0811671
1344	GRMZM2G027851	8.41274	6.26899	3.37842	2.96628
1345	GRMZM2G027867	93.7962	81.2869	22.2729	16.7323
1346	GRMZM2G027955	341.323	276.126	240.246	137.542
1347	GRMZM2G027958	4.37682	9.2262	28.3578	36.6068
1348	GRMZM2G027962	4.67097	13.2028	20.9281	28.8457
1349	GRMZM2G027972	1.56881	2.25808	6.71032	10.1777
1350	GRMZM2G028036	14.1046	16.4982	22.507	34.7128
1351	GRMZM2G028039	20.7537	28.7843	44.1883	60.0974
1352	GRMZM2G028046	2.71357	2.30708	1.2262	0.816026
1353	GRMZM2G028104	0.0672898	0.0838481	0.274548	1.28123
1354	GRMZM2G028110	9.08073	6.93817	14.2793	24.2262
1355	GRMZM2G028129	0.472025	1.26974	4.17734	12.415
1356	GRMZM2G028132	63.8267	50.0088	30.2013	29.4207
1357	GRMZM2G028151	42.9901	30.3727	34.7006	13.922
1358	GRMZM2G028159	12.6881	12.4109	13.8641	6.13217
1359	GRMZM2G028216	35.7532	32.0547	18.0079	15.5167
1360	GRMZM2G028234	2.0709	1.81828	7.25368	10.436
1361	GRMZM2G028252	18.7894	9.3184	11.8084	2.48199
1362	GRMZM2G028258	0.757604	0.875985	1.84258	2.05108
1363	GRMZM2G028302	3.54072	3.37476	1.61874	1.36392
1364	GRMZM2G028335	64.297	52.766	20.8327	17.7963
1365	GRMZM2G028353	191.426	152.469	222.809	405.325
1366	GRMZM2G028379	143.715	134.398	51.5455	34.5059
1367	GRMZM2G028386	0.424661	7.60802	7.30882	7.89889
1368	GRMZM2G028397	57.2682	112.656	157.513	111.953
1369	GRMZM2G028438	7.25173	10.2952	14.9861	9.88298
1370	GRMZM2G028444	1.27074	1.11893	0.297995	0.0578088
1371	GRMZM2G028521	50.9591	84.5517	157.689	185.274
1372	GRMZM2G028535	74.9554	77.2942	21.8031	14.4997
1373	GRMZM2G028568	1.36858	2.77835	9.37811	16.553
1374	GRMZM2G028648	1.5185	1.45522	1.19954	0.708868
1375	GRMZM2G028677	27.1915	13.8591	9.0414	7.13864
1376	GRMZM2G028685	5.55523	5.80498	3.71783	1.52394
1377	GRMZM2G028713	18.0445	23.1137	40.1106	43.2954
1378	GRMZM2G028726	8.17309	6.39195	3.10934	1.1201
1379	GRMZM2G028830	2.55435	2.22146	2.97966	1.43279
1380	GRMZM2G028834	52.4623	52.9206	33.8073	24.9094
1381	GRMZM2G028870	1.05776	0.768274	1.73374	5.24862
1382	GRMZM2G028883	168.703	162.793	72.2509	44.3009
1383	GRMZM2G028887	39.1608	35.8273	22.2009	18.5652
1384	GRMZM2G028889	0.761875	0.880206	0.727717	2.16837
1385	GRMZM2G028926	0.157656	0.222926	0.381236	1.38135
1386	GRMZM2G029029	21.3385	27.1322	29.0445	49.5933
1387	GRMZM2G029048	258.559	148.783	344.791	329.96
1388	GRMZM2G029065	1.05191	0.71172	0.360237	0.302466
1389	GRMZM2G029082	7.35169	9.4553	15.3331	18.1149
1390	GRMZM2G029087	4.61317	4.96071	17.9128	20.8178
1391	GRMZM2G029101	0.467005	0.643976	2.6734	5.71812
1392	GRMZM2G029113	73.8196	63.7077	47.7945	35.6067
1393	GRMZM2G029153	2.03653	4.45371	6.27766	8.11041
1394	GRMZM2G029211	0.479127	0.504655	0.521859	3.00607
1395	GRMZM2G029219	260.606	299.855	437.816	659.892
1396	GRMZM2G029223	32.351	25.2159	7.74213	5.70813
1397	GRMZM2G029242	7.55489	8.77947	13.275	15.5554
1398	GRMZM2G029267	0.530575	0.7961	0.976838	1.32908
1399	GRMZM2G029314	51.3911	38.6909	7.47696	2.34913
1400	GRMZM2G029323	23.5881	32.953	42.9479	57.3741
1401	GRMZM2G029385	1.13307	1.2549	1.65547	2.36474
1402	GRMZM2G029400	9.69452	9.29238	1.98794	0.700974
1403	GRMZM2G029455	3.70897	3.17283	4.45749	6.47741
1404	GRMZM2G029486	16.095	29.1692	43.4444	48.0176
1405	GRMZM2G029506	10.6725	7.39892	7.01701	4.09113
1406	GRMZM2G029518	0.875556	0.906896	0.0656076	2.65211
1407	GRMZM2G029536	10.9226	8.68357	3.56368	2.38905
1408	GRMZM2G029537	2.29941	1.63096	3.34051	5.08568
1409	GRMZM2G029543	85.6643	76.8503	35.9413	33.9329
1410	GRMZM2G029546	0.647378	0.793266	0.81907	2.57816
1411	GRMZM2G029559	277.489	272.385	130.193	92.2838
1412	GRMZM2G029573	151.603	156.516	90.2752	73.4097
1413	GRMZM2G029587	1.42874	2.62816	6.58253	8.49316
1414	GRMZM2G029641	20.3744	33.5522	58.7383	89.7462
1415	GRMZM2G029685	59.015	59.0126	36.7906	22.0559
1416	GRMZM2G029690	0.546009	0.617714	0.121877	0.419062
1417	GRMZM2G029692	11.0538	11.3016	24.3158	29.1331
1418	GRMZM2G029720	6.34299	5.30221	2.94045	1.57754
1419	GRMZM2G029756	0.593214	0.195419	0.926523	0.951641
1420	GRMZM2G029780	0.665544	0.585426	0.19192	0.0462171
1421	GRMZM2G029824	6.89915	8.28969	13.1567	19.0526
1422	GRMZM2G029859	3.55824	3.9806	2.28992	1.61886
1423	GRMZM2G029863	12.9375	12.0515	22.1733	25.6066
1424	GRMZM2G029868	34.2415	46.46	74.2624	101.896
1425	GRMZM2G029879	1.93578	3.58494	3.45772	5.0004
1426	GRMZM2G029922	16.8769	16.1945	6.6742	4.63532
1427	GRMZM2G030016	893.705	894.358	432.715	219.425
1428	GRMZM2G030099	0.535288	1.07515	1.93342	1.84287
1429	GRMZM2G030116	0.0134461	0.0139726	0.368883	2.22418
1430	GRMZM2G030122	2.06337	1.89773	2.46358	5.15267
1431	GRMZM2G030123	6.74762	4.51847	2.28693	1.79721
1432	GRMZM2G030139	15.1697	20.0541	30.4049	54.904
1433	GRMZM2G030169	14.9805	14.4816	9.07245	5.41191
1434	GRMZM2G030173	19.2391	14.1129	6.84737	3.95797
1435	GRMZM2G030203	9.75325	10.8	6.05185	4.31746
1436	GRMZM2G030228	134.189	119.435	48.9145	26.9148
1437	GRMZM2G030284	182.218	142.344	30.7797	13.0325
1438	GRMZM2G030293	225.7	240.522	98.4401	53.9825
1439	GRMZM2G030297	0.223258	0.153253	0.924851	1.27795
1440	GRMZM2G030299	14.8548	10.7218	3.97783	3.61504
1441	GRMZM2G030312	62.444	45.4109	18.9527	11.5497
1442	GRMZM2G030350	3.1973	3.37479	2.98164	1.2795
1443	GRMZM2G030426	0.85074	0.630325	0.548741	0.359126
1444	GRMZM2G030523	115.493	112.617	25.8884	11.745
1445	GRMZM2G030528	12.4456	11.3513	6.6186	3.86505
1446	GRMZM2G030567	2.66347	2.84401	5.07736	1.87596
1447	GRMZM2G030583	58.0002	29.2236	31.8601	63.8364
1448	GRMZM2G030636	14.1043	10.2355	12.104	6.6476
1449	GRMZM2G030646	93.9778	81.1944	43.0133	38.0776
1450	GRMZM2G030710	146.623	120.59	92.0209	57.8641
1451	GRMZM2G030717	0.953284	0.308237	0.0786609	0.104243
1452	GRMZM2G030727	0.802312	0.68521	1.08881	1.71656
1453	GRMZM2G030731	465.074	469.446	195.113	92.1275
1454	GRMZM2G030768	126.01	109.362	15.6507	1.69546
1455	GRMZM2G030784	269.61	228.184	129.683	150.082
1456	GRMZM2G030850	5.0693	2.74314	0.612624	0.471773
1457	GRMZM2G030862	7.3128	4.69112	1.89473	1.70741
1458	GRMZM2G030882	3.68338	6.14681	8.02267	4.3818
1459	GRMZM2G030915	468.315	476.038	245.579	152.019
1460	GRMZM2G031001	4.98055	25.9249	54.5861	56.0407
1461	GRMZM2G031022	23.9377	25.5715	38.1596	50.4206
1462	GRMZM2G031028	9.56025	12.0078	33.4872	76.6631
1463	GRMZM2G031033	1.0227	1.96958	1.89793	4.09932
1464	GRMZM2G031040	0.913242	2.44762	4.30423	2.93443
1465	GRMZM2G031057	2.91765	3.27765	4.41368	8.18687
1466	GRMZM2G031062	0.68176	1.78199	3.47971	2.96014
1467	GRMZM2G031065	2.82697	1.94648	1.13809	0.367901
1468	GRMZM2G031107	73.4895	69.8908	89.7263	150.11
1469	GRMZM2G031125	0.203829	0.181473	0.336335	0.64451
1470	GRMZM2G031138	3.41753	2.8215	6.27712	6.95397
1471	GRMZM2G031143	72.9678	69.9079	55.6696	33.1674
1472	GRMZM2G031177	5.26051	5.99759	8.0553	17.7322
1473	GRMZM2G031280	3.72371	14.2349	26.289	17.8708
1474	GRMZM2G031317	19.9894	13.0369	7.00471	16.4738
1475	GRMZM2G031326	86.9641	76.6856	53.5698	42.6071
1476	GRMZM2G031331	1.5039	0.586858	1.37641	2.26432
1477	GRMZM2G031354	1.41391	1.73187	1.74649	4.71158
1478	GRMZM2G031432	20.035	22.9226	24.8602	9.37623
1479	GRMZM2G031447	17.9608	49.4504	68.8524	47.3195
1480	GRMZM2G031479	1.80054	2.64912	5.59861	9.3396
1481	GRMZM2G031523	94.3227	84.3732	52.9826	45.4037
1482	GRMZM2G031545	1144.66	1445.63	999.3	684.002
1483	GRMZM2G031580	14.7473	39.9689	48.0998	27.5898
1484	GRMZM2G031586	232.684	273.278	186.193	105.035
1485	GRMZM2G031607	25.8316	19.8688	10.7612	10.3019
1486	GRMZM2G031613	2.84486	1.86884	0.729499	0.687094
1487	GRMZM2G031625	11.0357	12.7845	7.03411	5.7277
1488	GRMZM2G031660	0.890865	0.882055	1.61654	4.0528
1489	GRMZM2G031721	0.333584	0.48862	0.153509	0.12665
1490	GRMZM2G031724	6.46694	3.9206	2.19605	1.17671
1491	GRMZM2G031761	26.1394	22.4643	9.57258	4.69573
1492	GRMZM2G031790	24.328	42.0427	50.9671	12.0902
1493	GRMZM2G031824	60.7948	65.5185	116.388	193.007
1494	GRMZM2G031837	49.4914	39.3428	29.208	11.8712
1495	GRMZM2G031882	1.24972	1.69626	2.18502	0.963429
1496	GRMZM2G031925	7.0846	5.62082	3.10001	0.442482
1497	GRMZM2G031938	3.33759	4.14109	8.39829	7.45136
1498	GRMZM2G031954	6.63834	11.0303	17.7384	19.9777
1499	GRMZM2G031963	5.59807	5.53904	5.13794	2.14176
1500	GRMZM2G031983	0.134788	0.0699195	0	0
1501	GRMZM2G031991	1.12994	1.2538	1.20593	2.97065
1502	GRMZM2G032028	0.0267613	0.0418855	0.529948	1.83907
1503	GRMZM2G032047	0.109607	0.223536	1.51702	7.74028
1504	GRMZM2G032095	37.0456	45.3667	78.9383	47.8555
1505	GRMZM2G032104	88.578	86.8889	67.129	40.1554
1506	GRMZM2G032110	82.1154	67.4586	45.2238	34.5599
1507	GRMZM2G032132	47.4432	41.0483	28.5161	14.5909
1508	GRMZM2G032160	16.8822	30.403	36.5096	24.626
1509	GRMZM2G032180	6.4614	7.82517	4.76884	3.47642
1510	GRMZM2G032209	45.9471	35.1011	11.1152	4.46198
1511	GRMZM2G032218	1.92707	4.79998	12.4659	37.5692
1512	GRMZM2G032219	1.64575	2.0477	1.42526	0.919072
1513	GRMZM2G032244	4.65023	7.83959	12.248	12.7739
1514	GRMZM2G032253	2.63017	3.04505	1.20977	1.33132
1515	GRMZM2G032266	0.348735	0.516024	0.870757	2.38541
1516	GRMZM2G032315	389.736	369.086	141.998	74.037
1517	GRMZM2G032351	17.5331	39.1815	52.8834	54.2712
1518	GRMZM2G032367	73.0299	63.4453	31.0667	28.7203
1519	GRMZM2G032419	52.8307	45.3466	18.0029	8.52902
1520	GRMZM2G032478	0.206525	0.125878	0.264622	0.751683
1521	GRMZM2G032547	23.2087	17.8654	9.04436	6.75538
1522	GRMZM2G032551	0.312431	0.6839	1.16658	1.99348
1523	GRMZM2G032555	1.37237	1.59489	4.30273	8.0062
1524	GRMZM2G032564	230.636	235.641	103.182	62.5507
1525	GRMZM2G032594	0.541461	1.11991	2.68564	6.6593
1526	GRMZM2G032619	0.437747	0.350011	0.382986	1.10637
1527	GRMZM2G032640	0.300478	1.16905	0.865214	0.741715
1528	GRMZM2G032648	5.88897	7.93045	4.70372	2.81294
1529	GRMZM2G032654	0.687076	1.20973	1.99423	1.46345
1530	GRMZM2G032655	1.63026	1.32574	0.640236	0.653376
1531	GRMZM2G032699	35.4332	36.6256	23.6355	17.9553
1532	GRMZM2G032711	59.4582	51.7095	15.9983	8.15289
1533	GRMZM2G032721	0.338006	0.181572	0.0957512	0.0810875
1534	GRMZM2G032763	3.33974	3.34746	1.83951	1.41458
1535	GRMZM2G032766	53.315	75.1601	124.167	96.556
1536	GRMZM2G032807	0.494489	0.348981	2.70056	3.30712
1537	GRMZM2G032865	9.80803	10.9386	8.37558	3.21566
1538	GRMZM2G032896	0.96492	0.978166	5.12854	16.9858
1539	GRMZM2G032905	0.109312	0.475024	1.03822	2.02083
1540	GRMZM2G032955	0.418857	0.446736	1.25473	2.39353
1541	GRMZM2G032977	0.354703	0.490812	5.6112	28.322
1542	GRMZM2G033074	0.378325	0.350704	0.499309	2.66218
1543	GRMZM2G033098	17.0806	19.1311	33.8305	45.4266
1544	GRMZM2G033138	65.8138	78.8137	117.597	151.568
1545	GRMZM2G033175	0.94793	1.03369	1.28684	2.15349
1546	GRMZM2G033219	45.4533	43.2977	22.3341	20.0414
1547	GRMZM2G033228	0.255082	0.838056	0.80304	1.02623
1548	GRMZM2G033230	0.28795	0.639859	1.07879	1.24958
1549	GRMZM2G033236	6.64512	24.4952	22.1243	19.3194
1550	GRMZM2G033267	16.6321	14.7122	10.5742	7.55212
1551	GRMZM2G033273	1.60315	1.5101	1.34765	0.613914
1552	GRMZM2G033356	47.1625	42.9323	24.2655	10.6534
1553	GRMZM2G033359	1.13064	0.491543	0.0748736	0.104208
1554	GRMZM2G033406	0.582763	0.308154	0.214423	0.0346154
1555	GRMZM2G033413	21.4718	27.0044	23.9116	12.5496
1556	GRMZM2G033544	26.5883	8.86039	4.25753	1.5801
1557	GRMZM2G033570	332.02	442.021	728.474	824.34
1558	GRMZM2G033576	8.09675	8.96388	1.82887	0.675098
1559	GRMZM2G033641	25.4424	35.2572	40.7324	71.999
1560	GRMZM2G033724	187.107	143.351	91.1659	73.6335
1561	GRMZM2G033746	0.0134461	0.0139684	0.540603	2.14996
1562	GRMZM2G033785	64.6819	49.9406	8.56006	3.57349
1563	GRMZM2G033828	94.4083	77.6864	20.1607	4.76326
1564	GRMZM2G033846	3.88882	4.34629	5.21242	1.20657
1565	GRMZM2G033862	0.147821	0.57088	1.10557	1.72226
1566	GRMZM2G033884	5.00476	6.18037	4.29342	2.01739
1567	GRMZM2G033885	34.1784	42.3834	18.423	13.9665
1568	GRMZM2G033937	5.02143	8.24104	12.4897	14.0573
1569	GRMZM2G033962	4.07734	4.91959	9.25617	10.5483
1570	GRMZM2G034024	1.36673	2.19982	5.07628	6.27028
1571	GRMZM2G034061	0.514518	0.293767	1.94817	2.33975
1572	GRMZM2G034069	76.3523	65.389	33.635	22.1809
1573	GRMZM2G034110	41.6028	54.999	89.7909	82.2406
1574	GRMZM2G034113	1.29259	1.92428	4.15317	17.4578
1575	GRMZM2G034152	138.442	219.103	248.03	388.74
1576	GRMZM2G034155	4.77046	4.13928	0.75931	0.726288
1577	GRMZM2G034197	2.45384	4.94717	7.11549	8.94017
1578	GRMZM2G034206	7.27409	7.96948	1.41647	0.368463
1579	GRMZM2G034225	34.5969	30.4087	19.2243	16.4719
1580	GRMZM2G034302	0.319929	0.419015	0.67409	2.49621
1581	GRMZM2G034318	0.188641	0.292348	0.708752	1.26802
1582	GRMZM2G034404	14.0999	18.3879	13.2512	8.32069
1583	GRMZM2G034410	15.1879	19.3108	25.0001	34.1959
1584	GRMZM2G034417	15.9152	14.1084	6.87653	7.72253
1585	GRMZM2G034536	7.42963	8.58954	10.6253	15.832
1586	GRMZM2G034563	0.244125	0.64042	1.12392	1.68388
1587	GRMZM2G034572	227.346	238.743	164.31	59.0034
1588	GRMZM2G034611	2.15303	5.23803	22.9532	59.2947
1589	GRMZM2G034638	3.295	4.73555	6.21861	7.35385
1590	GRMZM2G034645	2.07108	2.64211	1.2031	0.914341
1591	GRMZM2G034647	67.9255	53.6505	11.1936	2.70731
1592	GRMZM2G034668	10.252	8.98339	7.24569	4.4508
1593	GRMZM2G034684	28.7828	22.3803	16.5182	10.1584
1594	GRMZM2G034697	7.58913	7.25048	3.50856	3.17142
1595	GRMZM2G034724	8.22353	15.8242	18.727	19.4305
1596	GRMZM2G034764	17.764	30.7284	47.7735	32.7641
1597	GRMZM2G034794	196.619	202.708	115.021	72.4811
1598	GRMZM2G034810	2.32433	1.45682	2.01273	3.49443
1599	GRMZM2G034828	264.81	191.436	39.6948	16.5667
1600	GRMZM2G034833	30.2867	25.7696	19.4643	10.1142
1601	GRMZM2G034840	74.9097	68.5117	46.2435	23.3043
1602	GRMZM2G034843	0.252816	0.292677	0.757824	2.94333
1603	GRMZM2G034848	16.626	14.7111	8.37438	5.79777
1604	GRMZM2G034877	0.332851	0.658275	0.89267	1.014
1605	GRMZM2G034882	1.73717	2.47796	5.02847	9.84062
1606	GRMZM2G034985	123.485	109.293	39.5205	8.04637
1607	GRMZM2G035017	786.552	814.195	406.117	189.838
1608	GRMZM2G035023	5.0495	3.69807	7.41229	8.20812
1609	GRMZM2G035063	45.8845	38.4583	13.6237	7.89862
1610	GRMZM2G035103	5.7716	10.7039	34.3866	17.7757
1611	GRMZM2G035118	76.1175	86.6204	141.03	199.818
1612	GRMZM2G035128	0.334748	0.740785	1.44854	0.842599
1613	GRMZM2G035131	7.45198	12.414	28.5467	27.975
1614	GRMZM2G035134	6.45176	8.60679	17.1092	17.2199
1615	GRMZM2G035213	2.29943	1.85948	0.532312	0.483162
1616	GRMZM2G035222	32.2531	76.8864	70.3658	58.1756
1617	GRMZM2G035243	51.9126	65.6387	117.183	274.31
1618	GRMZM2G035256	0.405408	0.710356	0.349964	0.230263
1619	GRMZM2G035282	6.72446	7.23561	5.7657	3.54198
1620	GRMZM2G035298	10.2897	8.8664	15.1579	21.6187
1621	GRMZM2G035305	31.7835	21.9318	19.6366	12.0203
1622	GRMZM2G035370	0.195912	0.474523	0.121712	0.069093
1623	GRMZM2G035421	3.22902	4.84949	7.86626	10.3284
1624	GRMZM2G035477	173.083	149.356	81.3323	59.5014
1625	GRMZM2G035503	8.14986	7.42387	9.79799	17.579
1626	GRMZM2G035517	6.88078	8.59259	10.6586	15.2881
1627	GRMZM2G035520	284.237	250.686	160.506	107.416
1628	GRMZM2G035552	5.61043	8.17655	15.9362	28.9669
1629	GRMZM2G035557	20.9934	40.5172	47.2619	49.1496
1630	GRMZM2G035584	11.4802	17.8275	31.5298	44.3937
1631	GRMZM2G035665	27.0563	24.2521	7.3389	2.28493
1632	GRMZM2G035688	4.34054	3.38945	2.0105	0.510271
1633	GRMZM2G035701	3.56007	3.66106	1.45339	0.0578673
1634	GRMZM2G035708	3.44313	4.07534	2.53975	1.37696
1635	GRMZM2G035749	44.029	17.804	2.7459	3.21446
1636	GRMZM2G035809	1.35867	3.10234	6.13973	16.7175
1637	GRMZM2G035821	1.63901	10.3551	18.621	32.1088
1638	GRMZM2G035848	1.78961	3.00993	3.434	1.36824
1639	GRMZM2G035853	0.406972	1.62301	2.55114	7.61005
1640	GRMZM2G035890	0.118989	0.111715	0.670853	1.49149
1641	GRMZM2G035944	12.2296	10.7135	11.3632	33.9693
1642	GRMZM2G036007	8.04023	7.47548	4.32363	3.26892
1643	GRMZM2G036019	150.769	147.899	92.8468	69.1978
1644	GRMZM2G036050	113.177	98.2453	61.431	51.3303
1645	GRMZM2G036070	165.436	140.816	69.1301	55.7535
1646	GRMZM2G036086	2.71845	3.55314	4.97605	6.65405
1647	GRMZM2G036092	20.191	16.4008	12.6041	4.24114
1648	GRMZM2G036099	13.6501	17.7486	29.097	37.2568
1649	GRMZM2G036113	14.6782	12.6475	20.3039	27.1463
1650	GRMZM2G036120	1.09906	1.32994	0.623927	0.313704
1651	GRMZM2G036134	23.6451	28.353	13.702	6.83966
1652	GRMZM2G036217	26.0524	49.5892	99.7692	113.524
1653	GRMZM2G036262	43.1576	30.4776	4.63754	3.23173
1654	GRMZM2G036282	1.27541	0.950276	0.582866	0.735542
1655	GRMZM2G036290	1.04847	1.49572	1.87023	2.16564
1656	GRMZM2G036340	1.05221	0.642643	0.503091	0.17424
1657	GRMZM2G036351	45.2107	100.203	155.138	100.022
1658	GRMZM2G036368	2.07242	1.81666	0.927995	0.231386
1659	GRMZM2G036409	12.8287	8.32516	3.64457	6.65356
1660	GRMZM2G036427	3.43538	5.39764	12.1152	37.0825
1661	GRMZM2G036448	8.65381	26.4138	25.4957	34.0429
1662	GRMZM2G036455	2.3545	0.909744	0.224953	0.241058
1663	GRMZM2G036464	186.61	136.713	234.853	417.586
1664	GRMZM2G036534	58.2188	48.0188	29.2816	27.1645
1665	GRMZM2G036564	152.884	193.533	315.205	363.894
1666	GRMZM2G036605	24.0016	27.6421	42.2878	51.6559
1667	GRMZM2G036619	60.351	49.4972	11.6984	5.36051
1668	GRMZM2G036631	0.026947	0.0279514	0.211905	1.41982
1669	GRMZM2G036708	34.4825	17.5539	31.8826	55.9124
1670	GRMZM2G036826	0.539472	1.54667	4.31033	10.9372
1671	GRMZM2G036861	17.0194	12.245	20.0493	32.6632
1672	GRMZM2G036880	0.274243	0.569475	0.138292	0.137457
1673	GRMZM2G036921	83.5076	75.7296	37.6449	29.1675
1674	GRMZM2G036980	1.68908	4.82377	5.81874	1.95798
1675	GRMZM2G036996	0.254087	0.237371	0.260331	1.36119
1676	GRMZM2G037015	20.3095	40.6412	67.6087	43.1627
1677	GRMZM2G037043	0.179211	0.139701	0.257241	0.891528
1678	GRMZM2G037064	36.0506	31.5686	23.0944	15.4004
1679	GRMZM2G037140	42.5848	36.7449	29.884	16.9421
1680	GRMZM2G037146	0.627995	0.657648	0.467464	1.61273
1681	GRMZM2G037189	98.4999	232.813	322.173	314.082
1682	GRMZM2G037209	3.27797	6.09086	20.3536	33.2391
1683	GRMZM2G037226	69.2483	75.5426	36.8943	23.7515
1684	GRMZM2G037255	1.17307	1.31379	0.261266	0.229705
1685	GRMZM2G037265	46.2538	27.5329	17.4542	12.617
1686	GRMZM2G037284	12.0146	39.8069	76.0574	378.735
1687	GRMZM2G037322	14.5201	11.5075	21.7679	9.60737
1688	GRMZM2G037386	17.9402	15.6202	11.7569	4.74162
1689	GRMZM2G037422	6.91348	11.4206	17.5554	22.1639
1690	GRMZM2G037431	8.37744	5.11694	3.24738	1.08539
1691	GRMZM2G037452	43.3611	116.316	338.491	939.281
1692	GRMZM2G037469	3.26485	3.85474	4.37028	7.48253
1693	GRMZM2G037472	2.47775	2.0874	5.00699	7.46847
1694	GRMZM2G037485	0.0664251	0.125881	1.02481	1.33595
1695	GRMZM2G037496	6.11642	5.75851	2.98282	3.36467
1696	GRMZM2G037505	0.542736	0.937264	1.15816	1.34212
1697	GRMZM2G037617	4.34434	3.02817	1.21055	1.06596
1698	GRMZM2G037650	5.12496	7.40228	11.3911	11.7137
1699	GRMZM2G037685	47.6223	57.961	97.5148	141.191
1700	GRMZM2G037698	221.523	204.764	111.649	95.8644
1701	GRMZM2G037781	0.327197	0.209577	1.25948	1.23442
1702	GRMZM2G037823	20.8277	14.6049	28.7227	56.1908
1703	GRMZM2G037865	18.6488	17.3311	12.2912	6.56897
1704	GRMZM2G037998	0.20164	0.30725	1.42236	4.68831
1705	GRMZM2G038003	0.32101	0.16761	0.075928	0.023126
1706	GRMZM2G038019	6.0895	4.86438	2.05642	0.603936
1707	GRMZM2G038032	470.828	450.357	193.28	95.4628
1708	GRMZM2G038073	19.9873	30.2614	64.8947	51.5945
1709	GRMZM2G038075	10.0302	13.8277	20.4025	22.6533
1710	GRMZM2G038152	12.0995	11.397	6.41456	2.54433
1711	GRMZM2G038153	1.44763	7.65396	25.9445	86.8266
1712	GRMZM2G038183	10.5262	17.0234	27.1373	27.8637
1713	GRMZM2G038243	0.0939263	0.292552	0.615559	1.51825
1714	GRMZM2G038284	193.235	373.073	501.109	377.79
1715	GRMZM2G038335	1.11229	1.10227	0.569728	0.461145
1716	GRMZM2G038375	102.136	92.107	51.7538	45.5256
1717	GRMZM2G038388	9.32852	9.3971	19.5634	24.973
1718	GRMZM2G038401	221.391	174.592	93.8889	88.3677
1719	GRMZM2G038449	8.539	14.2722	21.1576	18.765
1720	GRMZM2G038487	8.40812	7.59282	5.01562	3.69622
1721	GRMZM2G038490	2.46364	1.81967	1.14209	0.47442
1722	GRMZM2G038494	23.5426	24.4679	14.8187	9.57029
1723	GRMZM2G038497	10.2369	16.136	18.4156	1.70111
1724	GRMZM2G038512	0.13091	0.376242	0.936967	5.6937
1725	GRMZM2G038598	2.15693	4.45619	13.1623	15.6312
1726	GRMZM2G038606	58.1818	52.0555	28.6155	24.0418
1727	GRMZM2G038636	30.9771	33.3516	36.8364	63.3836
1728	GRMZM2G038640	3.55139	4.73573	2.49332	0.889019
1729	GRMZM2G038669	1.07819	1.82645	3.36552	6.40141
1730	GRMZM2G038677	8.81588	5.92095	2.49519	1.24966
1731	GRMZM2G038783	44.6672	70.2691	94.5462	77.1344
1732	GRMZM2G038833	10.5504	9.57048	6.36216	4.09225
1733	GRMZM2G038846	0.0945144	0.0838229	0.160777	0.486651
1734	GRMZM2G038851	0.156359	0.320461	1.26684	2.14393
1735	GRMZM2G038880	6.28336	7.24185	10.6311	13.4127
1736	GRMZM2G038893	1.75459	5.48981	10.5472	12.1488
1737	GRMZM2G038898	21.487	38.0229	95.9632	185.116
1738	GRMZM2G038934	12.8366	10.7388	4.59187	2.29705
1739	GRMZM2G038982	21.6653	33.4027	51.9792	73.6531
1740	GRMZM2G039106	21.7057	26.3338	44.4464	57.2006
1741	GRMZM2G039113	12.4268	12.3168	4.27449	2.32682
1742	GRMZM2G039155	109.116	96.552	55.4137	49.8508
1743	GRMZM2G039187	6.07966	17.1627	13.6064	9.20007
1744	GRMZM2G039238	76.2568	70.0938	45.3765	34.2384
1745	GRMZM2G039251	126.232	98.0011	53.8715	56.5278
1746	GRMZM2G039278	3.12616	1.82817	2.10484	0.845722
1747	GRMZM2G039362	0.950759	4.75884	9.72684	13.147
1748	GRMZM2G039383	0.0945144	0.153821	0.0292163	0
1749	GRMZM2G039443	19.874	18.03	27.8291	49.5735
1750	GRMZM2G039445	10.4066	15.0062	28.0358	36.85
1751	GRMZM2G039463	1.50042	0.864746	0.707651	1.65162
1752	GRMZM2G039477	2.82618	1.37173	1.06768	1.96917
1753	GRMZM2G039525	3.09117	2.19393	1.60073	1.36415
1754	GRMZM2G039583	28.5971	13.0589	16.3659	9.15369
1755	GRMZM2G039586	1.70205	0.997102	0.190692	0.760907
1756	GRMZM2G039618	2.30734	2.78798	1.35522	0.92509
1757	GRMZM2G039711	48.1594	44.5579	24.6181	22.9258
1758	GRMZM2G039725	7.32825	14.0006	24.8702	25.8247
1759	GRMZM2G039757	2.32022	3.84655	9.63538	10.9215
1760	GRMZM2G039792	22.2456	26.5524	45.3227	42.7254
1761	GRMZM2G039811	36.1032	35.6473	62.9345	74.656
1762	GRMZM2G039841	17.3104	15.8298	9.30979	7.67289
1763	GRMZM2G039919	26.6772	22.4115	5.99038	2.47803
1764	GRMZM2G039961	0.312431	0.934065	3.81344	3.9176
1765	GRMZM2G039978	12.041	15.5625	22.8603	35.2369
1766	GRMZM2G039993	7.61319	7.07044	17.2996	13.3382
1767	GRMZM2G039996	22.5523	15.565	6.11616	3.49467
1768	GRMZM2G040030	112.741	147.254	176.665	240.935
1769	GRMZM2G040033	0.765045	1.54593	5.24287	9.19473
1770	GRMZM2G040094	9.58359	18.0977	29.4244	29.5544
1771	GRMZM2G040095	186.292	142.069	295.683	399.157
1772	GRMZM2G040102	6.56837	5.59354	2.09132	1.86905
1773	GRMZM2G040115	0.770238	0.0559415	0.265108	1.21691
1774	GRMZM2G040121	0.343656	0.321414	0.563372	1.57215
1775	GRMZM2G040263	0.379435	0.363721	0.0941424	0.185737
1776	GRMZM2G040278	1.77627	1.48489	0.728346	0.428321
1777	GRMZM2G040298	0.0537351	0.153579	1.49603	6.64936
1778	GRMZM2G040309	26.1152	32.6444	63.5283	61.6651
1779	GRMZM2G040359	0.544723	0.306813	0.485027	0.196706
1780	GRMZM2G040369	29.6835	37.8963	15.861	9.51595
1781	GRMZM2G040389	77.5843	66.7584	16.6862	3.9351
1782	GRMZM2G040397	33.566	47.5365	85.1714	113.621
1783	GRMZM2G040477	404.044	393.341	197.523	121.809
1784	GRMZM2G040517	31.5702	16.204	1.4689	1.67042
1785	GRMZM2G040548	0.286538	0.390736	0.861392	0.887855
1786	GRMZM2G040559	1.19204	1.92219	3.95082	7.01445
1787	GRMZM2G040600	0.0675081	0.0837763	0.372508	0.266789
1788	GRMZM2G040618	16.4086	15.5837	9.53534	7.13336
1789	GRMZM2G040627	29.4244	28.1129	25.877	14.5441
1790	GRMZM2G040692	9.09507	12.392	28.6686	35.2777
1791	GRMZM2G040736	5.60274	4.62258	2.05591	0.812441
1792	GRMZM2G040750	10.0117	8.72684	6.15994	3.47384
1793	GRMZM2G040840	0.763993	1.62349	3.48761	4.24057
1794	GRMZM2G040887	25.5325	25.9583	16.4205	8.38146
1795	GRMZM2G040890	9.94766	11.976	15.0512	33.6495
1796	GRMZM2G040905	0.0681738	0.0837298	1.10938	1.27981
1797	GRMZM2G040920	11.213	12.6658	17.4769	24.2706
1798	GRMZM2G040924	1.94004	1.54849	1.05775	0.465317
1799	GRMZM2G040945	64.3828	55.7125	40.7409	22.3716
1800	GRMZM2G040964	12.1029	13.7066	5.59185	5.33584
1801	GRMZM2G040965	50.1567	41.0287	28.472	17.1225
1802	GRMZM2G040975	9.46444	15.7816	32.986	48.231
1803	GRMZM2G041015	8.23651	12.2228	27.7242	47.412
1804	GRMZM2G041022	0.0546304	0.111472	0.487492	1.98569
1805	GRMZM2G041028	41.655	37.6003	22.75	20.5868
1806	GRMZM2G041125	60.7184	52.9213	15.767	9.92438
1807	GRMZM2G041127	21.984	20.4298	42.8746	69.6344
1808	GRMZM2G041141	37.9813	56.9007	37.5739	20.2607
1809	GRMZM2G041163	0.309981	0.293086	0.639136	1.15708
1810	GRMZM2G041175	0.921878	2.93149	10.9783	16.7536
1811	GRMZM2G041223	63.3598	41.3545	60.516	83.0101
1812	GRMZM2G041235	6.83318	9.09103	24.5718	28.0528
1813	GRMZM2G041238	421.657	504.49	335.424	163.279
1814	GRMZM2G041262	0.422305	0.794821	1.35231	2.10093
1815	GRMZM2G041275	213.464	180.08	105.044	76.7652
1816	GRMZM2G041310	58.5782	51.9992	13.2997	8.48793
1817	GRMZM2G041350	0.993782	0.868465	0.266229	0.0231834
1818	GRMZM2G041352	0.529639	0.959453	3.17465	4.6722
1819	GRMZM2G041356	3.69523	5.45071	6.75679	10.3626
1820	GRMZM2G041369	29.2083	6.77826	65.1182	68.8457
1821	GRMZM2G041381	258.805	242.384	85.3303	73.4985
1822	GRMZM2G041415	12.5045	8.73962	10.789	2.77753
1823	GRMZM2G041418	1.82947	1.08983	0.229053	0.253174
1824	GRMZM2G041462	4.1977	9.36534	17.0191	21.411
1825	GRMZM2G041463	2.51306	1.60697	7.18934	8.15127
1826	GRMZM2G041493	0.0267613	0.195529	0.636713	2.08962
1827	GRMZM2G041513	0.517862	0.349272	0.00962728	0.0811944
1828	GRMZM2G041549	7.07164	12.6228	27.9649	26.4884
1829	GRMZM2G041636	2.52844	3.32225	1.09699	0.345436
1830	GRMZM2G041645	4.60204	4.33684	2.37586	0.975173
1831	GRMZM2G041694	11.5753	7.13608	1.31872	0.837514
1832	GRMZM2G041699	0.169093	1.30733	3.88244	13.3944
1833	GRMZM2G041729	7.36496	8.11971	16.8032	30.4181
1834	GRMZM2G041732	135.952	118.097	71.473	53.3082
1835	GRMZM2G041746	12.0196	5.67362	8.91769	12.7913
1836	GRMZM2G041761	4.43808	5.98143	17.8967	31.5512
1837	GRMZM2G041765	181.729	164.782	100.371	53.4044
1838	GRMZM2G041774	16.4571	47.5034	60.5459	18.1441
1839	GRMZM2G041806	1.7954	1.82012	1.50138	0.81756
1840	GRMZM2G041809	3.46169	6.25273	13.5826	14.8291
1841	GRMZM2G041876	129.616	111.757	77.9951	62.294
1842	GRMZM2G041959	28.669	36.6159	66.1379	96.6373
1843	GRMZM2G041991	1.71887	2.07883	1.00901	1.91104
1844	GRMZM2G042027	27.9093	27.7703	17.1552	9.47841
1845	GRMZM2G042055	44.3769	58.7482	99.4315	146.263
1846	GRMZM2G042078	79.3856	74.3862	44.5484	39.1218
1847	GRMZM2G042107	2.0812	1.27607	0.875187	0.537896
1848	GRMZM2G042118	477.189	502.474	217.967	145.252
1849	GRMZM2G042133	0.377778	0.503487	1.05739	0.952254
1850	GRMZM2G042136	9.32168	10.0185	12.378	23.9966
1851	GRMZM2G042171	3.56951	5.57112	8.2731	24.8448
1852	GRMZM2G042313	42.8219	48.3133	88.9225	152.473
1853	GRMZM2G042323	32.7055	31.9997	103.55	142.721
1854	GRMZM2G042412	1.32906	0.934562	1.96779	3.91113
1855	GRMZM2G042438	20.4748	24.7414	40.7814	53.2575
1856	GRMZM2G042443	118.456	114.233	93.7163	49.9515
1857	GRMZM2G042492	17.8933	15.2094	7.68363	6.25451
1858	GRMZM2G042502	223.495	191.019	101.19	90.2682
1859	GRMZM2G042516	0.810195	2.97106	2.02034	1.3583
1860	GRMZM2G042539	1.12366	0.811819	0.796554	0.473573
1861	GRMZM2G042593	32.3134	29.8743	8.89534	3.80403
1862	GRMZM2G042602	7.49777	14.6715	17.9579	8.95118
1863	GRMZM2G042604	75.2786	59.9724	31.1076	36.0065
1864	GRMZM2G042612	0.0404977	0.0279342	0.817463	3.16368
1865	GRMZM2G042636	200.429	198.841	76.0789	68.4612
1866	GRMZM2G042639	15.8337	30.0122	80.203	73.0133
1867	GRMZM2G042660	2.08089	2.47601	0.346636	0.150451
1868	GRMZM2G042677	9.26872	4.45622	41.3774	59.7499
1869	GRMZM2G042683	47.7355	46.3404	25.8574	19.0052
1870	GRMZM2G042704	17.2657	22.1094	36.8336	35.7395
1871	GRMZM2G042754	14.5787	11.6321	4.50821	2.04832
1872	GRMZM2G042756	0.355613	1.001	2.18214	2.33484
1873	GRMZM2G042806	13.944	15.7839	25.8976	37.7167
1874	GRMZM2G042838	1.32691	1.71342	3.15245	2.84551
1875	GRMZM2G042865	5.55951	4.52644	1.499	1.19533
1876	GRMZM2G042867	2.33489	2.79731	2.47483	1.31573
1877	GRMZM2G042895	334.785	621.875	991.142	603.246
1878	GRMZM2G042933	0.291261	0.362619	0.385224	4.36768
1879	GRMZM2G042995	5.38592	11.3743	18.6836	34.2901
1880	GRMZM2G043027	1.75103	0.546094	0.456455	0.579587
1881	GRMZM2G043075	69.2152	36.5213	65.6491	77.596
1882	GRMZM2G043095	0.136074	0.0978139	0.887541	3.57308
1883	GRMZM2G043119	8.37576	7.67812	5.55388	4.03987
1884	GRMZM2G043127	158.845	173.046	109.821	79.9027
1885	GRMZM2G043141	0.602783	0.36285	0.836686	0.267574
1886	GRMZM2G043182	21.3364	22.0105	11.3685	7.48904
1887	GRMZM2G043193	4.0471	4.52583	6.48163	8.26958
1888	GRMZM2G043212	44.1528	38.1886	22.8398	19.5297
1889	GRMZM2G043238	98.281	81.8118	47.3064	45.0581
1890	GRMZM2G043240	12.2673	11.2637	14.8414	25.7101
1891	GRMZM2G043254	0.0402241	0.167971	0.75233	2.84845
1892	GRMZM2G043275	19.1124	16.1788	10.7289	8.47802
1893	GRMZM2G043279	320.797	376.707	187.555	93.2103
1894	GRMZM2G043291	5.03043	6.07327	7.03998	13.0671
1895	GRMZM2G043310	20.5809	25.0328	37.7488	41.7008
1896	GRMZM2G043336	79.4516	57.384	36.7126	11.2249
1897	GRMZM2G043338	72.1144	138.526	171.813	107.053
1898	GRMZM2G043350	187.182	155.327	106.698	90.8958
1899	GRMZM2G043383	288.833	257.677	122.082	77.5398
1900	GRMZM2G043435	94.2622	119.316	185.571	223.093
1901	GRMZM2G043445	1.6544	3.30591	5.59899	4.60331
1902	GRMZM2G043453	39.6021	36.8492	26.8147	17.1554
1903	GRMZM2G043493	16.9222	14.0881	12.2451	5.30506
1904	GRMZM2G043498	2.93859	5.04612	11.7962	16.5823
1905	GRMZM2G043737	349.56	326.912	126.206	62.2392
1906	GRMZM2G043776	33.9087	29.7359	19.0162	13.6525
1907	GRMZM2G043799	1.74138	2.59015	7.64108	22.9278
1908	GRMZM2G043857	21.943	30.5788	86.122	80.6956
1909	GRMZM2G043887	7.03947	7.38121	3.38442	1.61
1910	GRMZM2G043893	1.09201	0.418234	1.16722	2.60648
1911	GRMZM2G043903	29.2902	30.1157	18.1121	14.6245
1912	GRMZM2G043932	10.567	48.3653	111.01	95.679
1913	GRMZM2G043943	4.37305	6.18942	5.45825	2.88987
1914	GRMZM2G043980	78.8331	104.686	237.256	324.643
1915	GRMZM2G043992	4.91186	2.75477	2.57553	2.24951
1916	GRMZM2G044004	183.42	146.74	132.822	89.4249
1917	GRMZM2G044038	71.4637	80.115	105.013	183.921
1918	GRMZM2G044055	68.1658	87.078	140.825	163.613
1919	GRMZM2G044077	0.63612	0.671368	0.365468	0.174447
1920	GRMZM2G044100	2.17325	1.63467	0.785073	0.254527
1921	GRMZM2G044104	1.22034	1.6668	4.8578	4.95606
1922	GRMZM2G044107	1.38828	0.966097	0.593268	0.88856
1923	GRMZM2G044128	262.246	213.143	104.787	64.4866
1924	GRMZM2G044137	229.905	240.144	93.4572	46.0565
1925	GRMZM2G044174	2.555	4.23818	5.15465	3.97545
1926	GRMZM2G044194	0.200559	0.265341	1.56622	1.45438
1927	GRMZM2G044198	10.1766	10.2278	5.93106	4.7777
1928	GRMZM2G044246	0.880407	2.85629	3.65911	4.83165
1929	GRMZM2G044247	3.96397	2.71684	0.63269	0.605866
1930	GRMZM2G044273	3.07046	2.90372	2.47898	1.44103
1931	GRMZM2G044317	35.0433	31.5764	13.472	6.75642
1932	GRMZM2G044337	16.1685	18.7177	45.2104	80.0342
1933	GRMZM2G044359	6.9145	7.24438	13.6585	19.5572
1934	GRMZM2G044383	1.12183	0.864618	3.20591	2.43852
1935	GRMZM2G044423	1.28943	1.95882	2.98984	3.06503
1936	GRMZM2G044448	0.544529	1.01769	1.29769	1.21065
1937	GRMZM2G044460	10.9584	16.313	23.4799	35.8492
1938	GRMZM2G044469	12.0206	20.1605	29.8385	31.1883
1939	GRMZM2G044472	41.7198	8.90427	54.8174	75.2162
1940	GRMZM2G044493	0.419206	0.669651	1.51906	1.95541
1941	GRMZM2G044498	14.1833	17.0108	28.4769	36.7286
1942	GRMZM2G044537	2.28339	6.25057	12.6586	4.78196
1943	GRMZM2G044550	14.0794	12.9336	4.18864	2.03884
1944	GRMZM2G044576	2.31673	2.1127	0.744765	0.986325
1945	GRMZM2G044670	3.04214	1.9115	0.920121	0.600755
1946	GRMZM2G044724	17.6337	14.7373	22.1001	34.9093
1947	GRMZM2G044762	78.0769	73.7185	17.3161	3.02375
1948	GRMZM2G044775	5.56364	5.53063	9.8543	17.3124
1949	GRMZM2G044797	21.5161	16.6001	4.65115	1.43259
1950	GRMZM2G044800	524.978	495.469	240.119	141.163
1951	GRMZM2G044818	0.691287	1.40162	1.19549	1.64791
1952	GRMZM2G044832	27.5645	26.5931	13.0981	7.44696
1953	GRMZM2G044858	10.8171	9.5624	5.48002	2.80977
1954	GRMZM2G044882	8.74947	10.3477	8.89044	1.82108
1955	GRMZM2G044947	11.2939	26.0567	49.0513	57.5345
1956	GRMZM2G044989	42.3925	38.7047	22.9846	11.4753
1957	GRMZM2G044992	0.569229	0.7245	1.5211	1.94235
1958	GRMZM2G045027	0.163363	0.292664	0.399501	0.696349
1959	GRMZM2G045039	0.0806368	0.680312	1.70625	3.85857
1960	GRMZM2G045067	0.353154	1.62966	2.32853	1.12748
1961	GRMZM2G045109	2.18727	1.45359	1.05674	0.70224
1962	GRMZM2G045117	4.57001	3.01239	5.80447	14.0152
1963	GRMZM2G045154	2.2555	2.1063	1.82901	0.927138
1964	GRMZM2G045171	0.331516	0.321987	0.277288	1.48169
1965	GRMZM2G045215	1.81567	3.4055	14.3246	25.0947
1966	GRMZM2G045286	11.8947	13.7886	25.2034	27.4349
1967	GRMZM2G045287	10.0974	6.91781	6.13499	4.48877
1968	GRMZM2G045319	2.19387	2.31317	5.14409	3.72798
1969	GRMZM2G045401	6.51518	7.8446	14.4423	13.0205
1970	GRMZM2G045581	1.88551	1.76034	2.53246	4.14069
1971	GRMZM2G045638	0.368261	2.00849	3.70856	9.50146
1972	GRMZM2G045664	21.5147	48.3147	80.7132	61.8396
1973	GRMZM2G045675	3.11496	1.80411	1.49315	1.70841
1974	GRMZM2G045678	14.3007	13.4099	4.87038	1.89444
1975	GRMZM2G045686	5.1193	5.98468	15.9989	24.5272
1976	GRMZM2G045704	7.70346	7.35522	6.83796	1.64562
1977	GRMZM2G045706	1.94714	3.09254	5.28829	18.4033
1978	GRMZM2G045720	1.90163	6.21887	10.675	21.0564
1979	GRMZM2G045748	1.05418	0.685324	0.473906	0.48732
1980	GRMZM2G045781	70.306	57.9066	34.4259	18.3587
1981	GRMZM2G045808	22.2166	18.8138	5.1032	2.37869
1982	GRMZM2G045809	0.179559	0.237074	0.980355	0.898452
1983	GRMZM2G045849	25.3367	42.1242	61.1472	44.5327
1984	GRMZM2G045883	11.4961	9.43066	3.04324	0.971516
1985	GRMZM2G045970	47.2906	42.8744	26.6933	16.0829
1986	GRMZM2G045976	10.5954	14.7538	27.6681	35.6986
1987	GRMZM2G045977	13.9494	16.1412	9.43761	1.98619
1988	GRMZM2G045981	18.5467	17.8141	9.12073	3.75164
1989	GRMZM2G046011	105.977	106.82	50.0812	28.329
1990	GRMZM2G046024	30.6658	65.502	73.4961	36.0289
1991	GRMZM2G046037	4.24545	7.47716	5.7905	2.31043
1992	GRMZM2G046055	81.9662	65.8132	23.5898	14.9457
1993	GRMZM2G046070	40.8734	36.8091	14.9645	6.14565
1994	GRMZM2G046163	41.7261	74.8824	148.539	122.202
1995	GRMZM2G046201	23.8158	21.4122	5.77931	2.45616
1996	GRMZM2G046290	2.96446	2.04304	1.01405	2.06979
[truncated: 7,392 more rows]
