# Supplementary material for: The regulatory landscape of a core maize domestication module controlling bud dormancy and growth repression
Source: Nat Commun. 2019 Aug 23;10:3810. doi: 10.1038/s41467-019-11774-w (PMC6707278; doi:10.1038/s41467-019-11774-w)
Supplement: Supplementary file 6 — Supplementary Data 4 [file 41467_2019_11774_MOESM6_ESM.xlsx]

## Sheet: sheet1
Supplementary Data 4. Genes differentially expressed in tiller buds between B73 and the two tillering mutants (tb1 and gt1) at 8 and 12 DAP (days after planting)
aSamples are tiller buds from B73 developmental series, gt1 and tb1, and show individual normalized CPM (count-per-million) value based on edgeR output. B8 and B12 represent B73 tiller buds at 8 and 12 DAP, respectively; similarly tb8, tb12, gt8, and gt12 stand for tb1 and gt1 tiller buds at 8 and 12 DAP, respectively.
		aSamples
No.	GeneID	B8	B12	gt8	gt12	tb8	tb12
1	AC148152.3_FG005	32.7022	383.112	1.78193	6.99458	0.58588	1.55101
2	AC148152.3_FG008	5.09545	6.77986	4.55554	13.7247	0.897122	3.15168
3	AC149475.2_FG002	86.6501	36.4285	98.0323	93.5658	96.8733	90.9797
4	AC149810.2_FG008	2.62447	5.06101	2.40453	5.52409	0.905244	2.67371
5	AC149818.2_FG001	9.885	19.0943	8.12775	5.63337	4.262	2.92024
6	AC149828.2_FG002	103.11	42.5144	101.052	85.8163	119.903	100.975
7	AC149829.2_FG002	76.5625	192.123	113.079	0.708266	69.9582	0.296923
8	AC149829.2_FG006	103.073	208.633	71.1263	60.5274	64.6294	58.7388
9	AC152495.1_FG003	2.20043	4.36256	1.8018	2.30635	2.04377	1.61902
10	AC152495.1_FG010	4.40793	8.47059	4.67628	4.56097	3.39859	4.19362
11	AC152495.1_FG017	1.51688	3.80537	2.05581	0.482047	1.67796	0.590721
12	AC155376.2_FG004	33.5039	55.5787	30.6591	13.9739	24.3561	12.7386
13	AC155376.2_FG005	15.1446	16.8812	12.0693	10.4011	8.68665	7.50251
14	AC155622.2_FG004	33.674	19.1629	25.2127	37.9571	38.0936	45.3721
15	AC165178.2_FG004	5.76334	5.42796	4.66971	5.79771	2.57507	3.59361
16	AC166636.1_FG007	6.21233	4.51456	10.4875	12.9015	7.88003	11.079
17	AC166636.1_FG008	0.343821	1.32846	0.37146	0.512371	0.222058	0.246764
18	AC166636.1_FG009	0.329252	1.21279	0.381013	0.0705176	0.267745	0.148151
19	AC177897.2_FG002	3.08689	14.3933	2.27088	1.31105	2.50609	1.50968
20	AC177941.3_FG001	0.673741	0.518691	0.502315	1.35547	0.891499	1.85106
21	AC182482.3_FG003	0.603548	0.233538	0.643072	1.41486	1.55856	1.00948
22	AC182838.3_FG006	4.6617	8.69954	4.58733	6.32895	3.08653	3.73269
23	AC183412.5_FG005	0.205727	0.347446	0.267098	1.52732	0.240669	1.85262
24	AC184831.3_FG003	2.20833	3.96538	1.78845	1.97325	1.71424	1.6091
25	AC185300.4_FG002	8.35128	16.9482	5.4	4.91131	4.42667	4.43714
26	AC185475.3_FG001	0.924747	0.676369	0.900817	1.43269	1.24976	1.42809
27	AC185593.3_FG003	0.715133	0.917723	0.0778865	0.100672	0.15638	0.246764
28	AC186231.4_FG002	1.30673	2.25532	1.94333	12.9273	0.569108	5.79053
29	AC186512.3_FG007	1.7819	2.56252	1.46464	1.72779	0.787304	0.789819
30	AC186606.4_FG003	0.160336	1.65657	0.085496	0.226372	0.0625303	0.271712
31	AC187080.3_FG006	0.218192	0.522192	0.353062	1.07548	0.371854	1.21222
32	AC187157.4_FG001	0.193268	0.962152	0.147555	0.113673	0.252574	0.0246697
33	AC187262.4_FG007	4.09856	0.36337	85.264	79.922	16.7087	23.4952
34	AC187843.3_FG006	0.1717	0.22726	0.216202	0.556149	0.38837	1.26184
35	AC187891.3_FG006	20.2018	4.8451	19.3767	38.3828	34.1138	41.5624
36	AC188296.3_FG004	0.586407	0.903849	0.45248	0.576694	0.775901	0.320941
37	AC188721.3_FG001	0.843887	1.51847	1.1675	0.663648	0.889945	0.395173
38	AC188838.3_FG005	11.5511	17.5963	11.0914	7.58783	13.1244	11.0217
39	AC189770.3_FG002	0.0660001	0.398376	0.0571061	0.137903	0	0.0740714
40	AC189795.3_FG001	11.505	2.30981	11.8425	10.5032	14.6355	17.8866
41	AC190609.3_FG002	376.417	145.931	433.984	342.651	492.43	471.607
42	AC190623.3_FG001	8.38298	2.70133	3.62719	45.2199	10.2051	47.5721
43	AC190788.2_FG005	3.10307	6.44744	3.24484	5.03884	1.96964	2.60254
44	AC190792.2_FG006	1.8793	3.16491	1.37015	1.29682	1.23711	1.27975
45	AC190885.4_FG006	0.817217	0.317768	0.969826	0.80977	1.30761	1.209
46	AC190915.3_FG007	0.92195	0.505389	0.453285	1.33235	1.19675	1.82068
47	AC190922.3_FG007	0.781275	1.42825	0.784739	0.609408	0.699045	0.740744
48	AC190933.3_FG004	40.7563	44.5483	55.582	0.0984226	40.6813	0.0740714
49	AC190999.2_FG004	74.062	33.524	86.0658	61.8854	88.0535	74.8822
50	AC191069.3_FG004	15.0713	5.89374	16.7152	12.4249	20.1617	19.0779
51	AC191113.2_FG002	17.7814	34.121	12.6992	24.507	18.955	14.9007
52	AC191251.3_FG005	6.18327	10.1942	4.72785	7.45124	4.76941	4.50192
53	AC191421.3_FG001	0.067951	0.603278	0.092409	0.29402	0.0778606	0.148284
54	AC192372.3_FG003	0.949506	1.8898	0.716212	0.903037	0.507053	0.813593
55	AC192451.3_FG001	7.49029	13.5996	7.56754	9.45161	4.76386	6.13109
56	AC193353.3_FG002	0.172432	1.05501	0.144571	0.323763	0.0624438	0.172873
57	AC193379.3_FG001	9.24448	26.8679	5.88025	11.7576	4.97296	7.24147
58	AC193591.3_FG001	0.951974	6.72209	0.234516	0.0977843	0.239845	0
59	AC193632.2_FG002	1.19962	3.69059	0.831587	1.05687	0.460368	0.887119
60	AC193787.3_FG008	0.494622	1.14058	0	0	0.284811	0.51976
61	AC194005.3_FG004	0.468714	0.196012	0.245973	0.823494	0.320113	1.21186
62	AC194158.3_FG005	1.17413	2.49939	0.800799	0.172171	0.416075	0.123108
63	AC194259.3_FG001	0.461926	0.404407	0.602101	0.968595	0.329711	1.21188
64	AC194341.4_FG002	64.9257	29.2257	63.738	64.9384	90.8816	82.502
65	AC194402.2_FG004	1.6392	1.36997	2.08727	2.60498	1.7123	3.09158
66	AC194485.3_FG002	0.0939263	0.460433	0.0143209	0.127099	0.0157117	0.197512
67	AC194609.2_FG003	20.1605	4.11222	14.3477	13.8869	25.7646	25.5267
68	AC194898.3_FG003	1.29714	2.08509	1.60981	5.28537	1.74902	5.00299
69	AC194965.4_FG004	1.42735	3.69067	1.99844	0.386721	0.740585	0.345409
70	AC194974.3_FG005	8.18001	15.8864	7.63555	8.25954	5.83993	7.11669
71	AC195147.3_FG008	2.68167	0.271205	2.23249	0.844259	2.22045	0.86395
72	AC195172.3_FG001	32.6707	67.5771	39.774	42.4671	26.6542	32.0341
73	AC195331.3_FG008	37.6027	17.7363	52.3054	41.3692	62.3623	63.372
74	AC195340.3_FG001	763.936	353.586	819.705	862.376	918.852	1037.44
75	AC195484.3_FG003	0.326851	0.236751	0.219997	0.962248	0.203079	1.01412
76	AC195785.3_FG004	3.51635	5.83121	3.25342	1.73718	1.96927	1.30354
77	AC195807.3_FG004	1.8332	8.69117	4.45741	3.05599	1.58075	2.87839
78	AC195860.3_FG005	5.66403	1.87476	6.64867	4.98719	8.49854	5.86436
79	AC195874.2_FG002	41.8844	26.2298	45.9424	47.2757	50.9184	54.7795
80	AC196059.3_FG003	10.1488	5.20756	9.47981	11.6834	13.1916	16.7461
81	AC196090.3_FG006	32.3204	20.5343	44.8987	65.831	37.7647	64.5371
82	AC196156.3_FG003	19.3146	14.514	17.3438	18.3633	7.30414	10.5066
83	AC196278.2_FG003	22.6336	4.24871	25.1303	19.7648	30.1225	25.4078
84	AC196278.2_FG004	38.4538	8.48838	45.3464	34.9808	52.2124	50.0381
85	AC196278.2_FG005	0.107516	0.0284471	0.150182	1.01209	0.276262	1.15622
86	AC196394.3_FG002	0.0136789	0.0188859	1.1945	1.25827	0	0
87	AC196475.3_FG005	138.644	280.662	123.975	122.144	97.358	102.311
88	AC196489.3_FG002	297.134	129.093	285.028	214.803	386.575	269.79
89	AC196956.3_FG003	1.12795	0.793215	1.20378	1.83277	1.39176	1.99678
90	AC196961.2_FG003	99.7919	16.9335	140.399	117.418	128.4	144.346
91	AC197029.3_FG003	11.7152	2.49299	11.2304	10.7877	14.7387	12.821
92	AC197047.3_FG001	0.906718	0.319289	1.39731	1.852	1.27331	1.28739
93	AC197146.3_FG001	37.0147	7.92065	54.4772	34.7245	53.0941	50.3579
94	AC197146.3_FG002	0.0954343	1.43249	0.085992	0.219933	0.0313392	0.172569
95	AC197242.3_FG001	0.915727	0.0574371	1.08667	0.535006	1.09964	0.787828
96	AC197246.3_FG003	98.8392	44.8334	128.162	100.858	133.248	128.191
97	AC197355.3_FG001	0.851719	3.68619	1.52993	0.32628	0.241832	0.148151
98	AC197377.3_FG001	2.37765	3.43962	0.66337	3.12407	0.808223	0.96002
99	AC197387.3_FG004	2.28693	4.75408	0.120337	0.0841716	1.69518	2.07253
100	AC197432.4_FG001	1.20004	1.39916	0	0	1.34906	2.04438
101	AC197705.4_FG001	77.746	17.1788	99.9276	0.0281768	46.2286	0.197929
102	AC197705.4_FG003	0.416778	7.12051	0.0287114	0.0281768	0	0
103	AC197764.4_FG003	0.0135419	1.28606	0.0359976	0.0141415	0	0.0246937
104	AC198366.3_FG004	1.04989	0.0572342	0.880876	0.911703	1.828	0.836574
105	AC198518.3_FG002	2.66547	4.73806	2.67665	2.48387	2.42838	2.06756
106	AC198725.4_FG004	18.406	24.935	7.77264	5.40622	5.66404	4.71092
107	AC198725.4_FG009	0.107229	2.99595	0.0566817	0.168426	0.0317163	0.197341
108	AC198871.3_FG002	0.351348	0.411355	0.258869	0.923915	0.300135	1.10917
109	AC198923.4_FG002	1.40615	0.745945	1.78067	3.59386	1.04549	6.99446
110	AC199039.3_FG003	1.17213	3.34104	1.60715	2.20933	0.71815	0.763594
111	AC199043.2_FG002	0.0413133	0.386372	0.00716458	0.0141551	0.015735	0.0246697
112	AC199054.3_FG003	0.557489	0.544525	0.479587	1.13642	0.420968	0.936342
113	AC199068.2_FG017	6.75746	20.138	7.29434	5.93051	3.80501	4.91379
114	AC199315.4_FG001	10.3285	3.74973	12.2082	11.2948	12.9371	15.114
115	AC199384.3_FG002	0.526986	0.685138	0.486498	1.67443	0.778527	1.28106
116	AC199526.5_FG002	702.78	637.681	317.257	232.1	445.26	329.761
117	AC199526.5_FG003	9.53793	4.66507	10.3537	10.0048	11.0336	12.7754
118	AC199541.4_FG001	2.392	18.4498	0.287201	0.514243	0.23248	0.419791
119	AC199541.4_FG004	0.107598	0.828418	0	0	0.015735	0.0246937
120	AC199541.4_FG007	0.483522	1.84819	0.697582	0.894229	0.0786533	0.0740385
121	AC199571.3_FG001	0.0274086	0.0851359	0.785342	1.12029	0.0313847	0.0246937
122	AC199571.3_FG003	0.039954	0.00949611	0.00716458	0.871218	0	0.0246697
123	AC199703.3_FG003	0.451556	2.7051	0.417154	0.386645	0.0788685	0.0493024
124	AC199782.5_FG001	43.5467	22.3189	43.2188	45.3234	53.0403	53.7517
125	AC199782.5_FG002	63.5141	41.2264	67.9439	76.6123	77.9896	89.0413
126	AC199782.5_FG003	3.87794	6.07983	4.71861	2.63751	5.2962	3.90334
127	AC199826.4_FG003	0.709803	1.67489	1.6098	1.53989	0.380762	1.70588
128	AC200099.4_FG006	0.0801262	1.67825	0.0142326	0.070452	0	0
129	AC200753.3_FG003	0.827336	1.1366	0.467344	1.74256	0.883443	2.32712
130	AC202011.3_FG010	0.578633	1.56394	0.125425	0.300781	0.418562	1.01066
131	AC202107.3_FG001	0.384169	0.908486	0.228333	0.33048	0.265615	0.517158
132	AC202144.5_FG001	1.20767	1.5421	1.41491	1.3537	0.985906	0.565803
133	AC202181.3_FG010	9.50126	12.2013	6.95776	5.92399	10.4413	11.2433
134	AC202185.4_FG004	3.11568	2.26417	3.73582	6.91336	3.12981	14.945
135	AC202435.3_FG001	15.2745	83.2538	16.0369	6.72013	7.17099	4.25182
136	AC202439.3_FG006	0.739864	4.69267	0.726377	0.180824	0.206707	0.148151
137	AC202915.3_FG002	24.7896	18.2124	26.7917	9.51886	34.9849	8.75705
138	AC203394.3_FG004	2.12836	1.26283	1.66716	3.0754	2.70833	2.9887
139	AC203535.4_FG004	3.00783	1.46901	2.29435	6.9127	3.3371	8.65979
140	AC203748.3_FG002	0.182318	0.228866	0.245244	1.03843	0.28992	0.393978
141	AC203753.4_FG006	0.432933	2.16371	0.163	0.409005	0.465055	0.493529
142	AC203754.4_FG008	22.7973	11.8372	25.1366	22.0824	46.1681	21.0157
143	AC203761.3_FG002	48.1264	27.323	41.0488	44.575	51.4387	54.8662
144	AC203966.5_FG003	10.5112	5.08209	13.0633	9.72295	9.9505	11.5833
145	AC203966.5_FG005	2.50703	0.878554	3.13978	2.36826	5.56073	2.34936
146	AC203972.3_FG001	0.19179	1.27362	0.267761	0.328885	0.062617	0.518075
147	AC203985.4_FG001	0.223493	1.42941	0.193914	0.4193	0.303962	0.0984638
148	AC203985.4_FG005	45.1171	26.213	45.3679	44.331	57.2577	53.1147
149	AC203989.4_FG001	55.0963	48.4005	48.9568	0.172326	80.3787	1.10792
150	AC204050.4_FG006	3.05915	9.17457	1.48368	0.0423654	1.19879	0
151	AC204212.4_FG001	3.46012	22.7532	0.167544	9.4986	0.617801	3.57011
152	AC204300.3_FG003	0.462566	0.644508	0.469384	1.55497	0.402807	1.85185
153	AC204311.4_FG004	1.24705	1.43861	0.823405	3.11731	1.1238	2.5199
154	AC204381.3_FG001	0.281239	0.563577	0.350814	1.21663	0.402807	1.09105
155	AC204502.4_FG006	0.334385	1.09197	0.788526	0.515972	0.190831	0.222148
156	AC204515.4_FG006	0.186216	0.763291	0.0495082	0.237682	0.0317163	0.0740714
157	AC204530.4_FG002	54.4596	28.2081	58.1351	47.7898	74.5763	64.2334
158	AC204530.4_FG003	0.625519	2.42329	0.432525	0.170811	0.388743	0.0985546
159	AC204539.4_FG002	2.04157	3.78929	1.96014	2.43463	1.69706	1.87949
160	AC204539.4_FG003	3.96136	8.36851	4.00364	4.61332	10.5321	12.9224
161	AC204662.3_FG005	0.32401	2.18069	0.305174	0.325235	0.0946493	0.247289
162	AC204711.3_FG002	2.42402	1.04271	1.15641	4.35344	2.05045	6.49461
163	AC204711.3_FG003	6.96567	1.50133	12.8035	0.0283487	7.9079	0.271252
164	AC204712.3_FG002	18.8501	9.9713	21.5254	17.6176	24.2737	23.5343
165	AC204868.3_FG004	2.34582	0.956109	2.65321	2.46147	2.50502	2.65065
166	AC205033.4_FG004	1.31564	2.87308	1.08927	1.55077	0.812354	1.01063
167	AC205035.3_FG004	0	0	0	2.38276	0	0
168	AC205057.3_FG004	20.399	40.1256	15.7714	23.3993	14.9009	16.7435
169	AC205077.3_FG003	16.0504	38.6808	17.199	19.9376	10.1917	9.45725
170	AC205122.4_FG003	116.263	238.354	109.729	109.154	77.1764	78.8201
171	AC205376.4_FG003	0.348496	0.377493	0.430378	1.57242	0.174306	0.76801
172	AC205471.4_FG007	3.30942	11.0643	3.13016	2.0237	1.81452	1.74937
173	AC205500.3_FG002	4.34234	5.64882	0.0424804	0.0699155	3.47319	5.33656
174	AC205502.4_FG004	6.29641	8.15492	0.0215074	0.379834	0.511688	1.60352
175	AC205558.3_FG002	3.06007	5.67005	0	0	1.40486	1.92354
176	AC205574.3_FG006	43.4358	102.334	37.3942	49.3756	36.1453	64.0999
177	AC205664.3_FG001	2.97942	5.64367	2.97276	3.77495	2.06105	2.80715
178	AC205703.4_FG001	3.86853	5.93239	6.09003	4.70848	4.89213	2.78882
179	AC205725.3_FG010	79.7901	114.12	84.6411	74.1728	65.7309	55.6162
180	AC205730.3_FG001	0.543816	0.75302	0.542769	2.12204	0.927243	1.62759
181	AC205735.3_FG006	4.4561	2.10043	4.71215	4.06922	5.37618	5.04877
182	AC205886.3_FG001	1.11083	0.98986	16.1274	26.2017	0.894176	0.613952
183	AC206030.4_FG001	3.13616	24.9392	0.353235	1.23672	0.666383	2.31754
184	AC206031.3_FG007	1.15564	0.600964	0.0566525	0.240004	1.2138	1.77652
185	AC206198.3_FG001	0.317225	0.554973	0.132972	1.41626	0.156188	1.3303
186	AC206201.3_FG004	57.381	58.1738	57.6996	14.4549	35.0677	7.1532
187	AC206223.3_FG010	19.4811	8.76372	16.7486	19.2763	23.9203	26.6395
188	AC206425.3_FG002	12.4474	0.869329	36.1874	7.83685	28.6603	11.3201
189	AC206642.4_FG001	210.046	122.875	233.194	176.529	309.777	253.246
190	AC206788.3_FG008	7.49021	1.49876	7.01843	4.53962	11.4576	7.59099
191	AC206840.3_FG002	10.472	10.0661	4.74745	4.01851	13.7186	12.0239
192	AC206901.3_FG005	9.53681	16.9543	10.1708	2.69585	5.18536	2.86811
193	AC206951.3_FG017	62.4868	197.99	62.7932	36.0565	67.588	8.74328
194	AC206968.3_FG003	92.9637	52.8082	88.6045	115.096	116.454	121.74
195	AC206989.4_FG002	7.58531	12.2452	7.67179	7.00645	6.78819	5.80528
196	AC207043.3_FG002	1.26292	11.4091	0.822894	0.127097	0.255202	0.0985977
197	AC207205.3_FG004	0.788134	0.57266	0.916933	1.21116	0.742739	1.60279
198	AC207260.3_FG003	2.90939	7.14003	3.86554	4.02321	2.50499	3.18625
199	AC207265.3_FG002	20.8435	34.9392	19.906	15.8328	18.8418	19.4308
200	AC207342.3_FG008	12.3535	53.276	5.59987	5.75487	1.56142	3.92049
201	AC207628.4_FG005	3.40392	1.44833	3.91213	2.36131	4.10069	3.70933
202	AC207628.4_FG009	60.8065	138.304	59.7573	33.5872	50.5008	18.0676
203	AC207628.4_FG010	1.50565	0.66186	1.33988	2.59989	1.68871	2.17105
204	AC207722.2_FG009	77.7054	16.9444	51.0204	396.182	154.378	452.723
205	AC208023.3_FG001	83.9366	42.0209	96.1237	88.9712	99.1604	114.873
206	AC208110.2_FG001	4.18409	4.4785	4.91586	2.54643	1.76777	0.369863
207	AC208110.2_FG006	157.643	35.3785	171.104	217.769	214.509	274.114
208	AC208110.2_FG007	5.49152	17.1629	5.0086	27.4196	2.32136	13.3485
209	AC208113.3_FG009	1.88445	3.42214	1.25965	2.25993	0.815788	1.42424
210	AC208201.3_FG003	0.242877	0.520677	0.18858	1.95046	0.125395	1.7032
211	AC208204.3_FG006	23.8829	37.1503	14.2949	18.0921	20.2404	14.2943
212	AC208221.3_FG002	0.258406	2.8233	0.119714	2.61088	0.109994	0.0740385
213	AC208341.4_FG006	7.79861	13.5336	6.57517	7.89738	5.10414	6.42514
214	AC208711.3_FG005	1.04895	2.79162	1.356	2.3672	0.916305	1.1098
215	AC208724.3_FG001	6.19697	3.53661	3.92341	5.88763	6.29419	8.20674
216	AC208897.3_FG003	12.7134	2.60657	14.3011	14.1904	17.2986	21.23
217	AC208897.3_FG004	4.44658	3.01797	7.18042	5.4021	5.4808	6.1219
218	AC209050.3_FG003	20.3426	50.1282	17.0743	0.18573	17.3761	0.123108
219	AC209208.3_FG001	89.9417	91.8913	69.4532	40.0725	59.8077	41.7171
220	AC209208.3_FG002	122.73	67.0076	188.797	411.424	125.557	336.401
221	AC209212.3_FG005	1.38335	1.66437	1.15464	3.28481	1.74077	3.65144
222	AC209213.4_FG002	0	0.00962728	0.0071777	1.6414	0.0157117	0.024705
223	AC209664.3_FG002	19.6667	9.3847	23.7246	19.1955	19.0998	21.0827
224	AC209784.3_FG007	1.1088	1.13785	1.66344	1.59525	1.84703	0.123384
225	AC209819.3_FG003	0.590384	1.44232	0.757916	0.335568	0.279361	0.0986455
226	AC209819.3_FG005	5.31359	7.53609	8.79824	10.3948	5.21365	15.5274
227	AC209819.3_FG012	8.54164	4.24687	9.45079	13.102	10.9405	13.6454
228	AC209835.4_FG004	53.5175	122.906	43.7528	83.4538	46.725	49.1886
229	AC209845.4_FG010	1.81086	2.36331	2.37152	2.70699	1.5927	1.13303
230	AC210003.2_FG015	1.2898	1.13385	0.509404	4.69452	1.30421	4.83501
231	AC210013.4_FG002	0.308958	0.26207	0.350933	0.973741	0.277248	1.95079
232	AC210013.4_FG017	0.0814029	0.270446	0.0427326	1.70046	0.0777554	1.43198
233	AC210013.4_FG018	3.00345	3.42043	4.82912	1.66205	3.08436	1.96464
234	AC210013.4_FG019	308.649	146.749	336.929	253.431	463.45	357.809
235	AC210050.3_FG006	2.94163	2.52308	3.85477	4.67888	4.21991	6.03894
236	AC210163.3_FG005	5.46165	10.2587	2.91051	0.326041	5.15049	0.443854
237	AC210168.4_FG003	0.67811	1.11246	0.894693	3.50744	0.974687	1.11135
238	AC210204.3_FG002	112.72	408.302	105.389	26.9573	48.4511	14.5564
239	AC210517.3_FG003	2.38946	1.65706	3.16476	6.30306	2.80764	12.4664
240	AC210598.3_FG003	0.649441	0.33157	0.8277	1.38687	1.10986	1.92877
241	AC210669.3_FG001	91.4931	168.996	90.9814	66.9826	58.5627	21.7739
242	AC210816.3_FG006	1.30961	1.0246	0.293482	0.660133	1.34302	1.8995
243	AC211218.4_FG002	0	0	0	1.77792	0	0
244	AC211401.4_FG003	30.6673	42.6228	26.6716	26.4208	25.1933	19.6945
245	AC211474.3_FG006	16.42	29.4878	13.1403	5.24107	11.927	5.90245
246	AC211887.3_FG006	0	0.0188859	0.705743	1.36708	0.015735	0
247	AC212219.3_FG005	0.246176	3.55876	4.12484	0.274476	0.193145	0.0493965
248	AC212351.4_FG001	2.09323	7.30712	1.61166	2.06028	0.964738	1.04458
249	AC212353.4_FG004	10.9942	6.61588	11.5357	15.5321	14.2493	12.9002
250	AC212565.3_FG001	383.856	80.9128	588.131	432.777	542.465	690.61
251	AC212567.3_FG003	0.877579	0.996371	0.623117	2.07481	0.877668	2.39691
252	AC212728.3_FG001	2.80972	5.32317	1.71949	5.22888	1.85834	2.18509
253	AC212835.3_FG008	0.253801	0.629881	0.206369	0.286705	0.2019	0.1728
254	AC212898.2_FG006	0.79714	3.41615	1.27827	1.18439	0.97992	1.08807
255	AC213050.3_FG002	2.60814	4.59767	0.682456	4.21932	0.31358	2.90653
256	AC213431.4_FG005	0.910394	1.11615	0.793165	3.02412	0.539903	2.75022
257	AC213463.3_FG004	15.5314	6.22191	18.3335	14.8554	18.9088	16.7981
258	AC213463.3_FG009	0.994534	0.582638	1.67486	2.53312	1.25309	2.6479
259	AC213521.3_FG005	14.2525	23.6608	11.5615	10.2941	11.2257	10.2247
260	AC213654.3_FG003	1.66071	1.59957	1.76952	4.00447	1.22333	3.24139
261	AC213654.3_FG005	14.7457	20.0043	14.466	8.55758	17.4507	7.63958
262	AC213800.3_FG001	0.359285	0.426983	0.330289	0.928905	0.413088	0.768744
263	AC213857.4_FG003	0.362447	0.998947	0.239182	0.255612	0.264174	0.295376
264	AC213884.3_FG002	0.0540934	0.0289318	0.108928	1.1651	0.237346	0.123716
265	AC214040.3_FG009	0.514943	0.89766	0.280536	0.334363	0.713156	0.915977
266	AC214168.3_FG001	0.0675081	0.00962728	0.0288167	0.841114	0.0470196	0
267	AC214359.3_FG003	0.261334	0.368391	0.435596	1.52049	0.144254	0.788085
268	AC214640.3_FG003	27.341	15.4955	31.8185	23.2241	44.9169	35.3257
269	AC214771.3_FG003	0.779288	5.04108	0.209233	0.168721	0.0633525	0.271262
270	AC214817.3_FG004	18.8344	8.22889	12.2676	24.5218	13.252	29.5091
271	AC214817.3_FG007	2.09159	17.5462	0.644545	0.563473	0.894176	0.32147
272	AC215201.3_FG005	111.253	21.6964	69.0495	157.084	188.36	244.571
273	AC215201.3_FG008	0.249625	0.13036	0.643192	0.380435	1.05535	2.88733
274	AC215260.3_FG001	6.17327	7.69874	1.82447	7.57951	2.10556	9.01412
275	AC216067.3_FG002	74.491	50.5438	75.3603	103.705	80.5662	111.842
276	AC216247.3_FG001	1.31642	0.369915	1.85466	2.09186	1.99487	4.62267
277	AC216264.3_FG001	0.528352	0.548553	0.916804	0.0983354	0.876013	0.0987798
278	AC216867.3_FG003	0.0272168	0	0.0142326	1.06361	0	0
279	AC216886.3_FG002	10.3213	5.13436	19.1411	16.488	13.9295	20.2223
280	AC217051.3_FG005	2.60604	0.517485	3.98483	3.11281	5.56975	4.22802
281	AC217293.3_FG005	1.8015	0.461303	2.04916	1.36104	3.64491	3.04469
282	AC217300.3_FG005	3.37699	1.8218	2.9933	5.20941	4.66807	6.58405
283	AC217401.3_FG003	33.9407	61.2639	21.5773	23.4655	20.5997	20.7224
284	AC217499.3_FG001	38.1073	79.2525	23.3356	28.6662	30.0685	31.0796
285	AC217665.3_FG005	32.8533	57.2503	31.3144	33.7791	31.6422	28.3008
286	AC217811.3_FG002	2.75315	1.34364	2.28424	3.10902	4.41321	2.62027
287	AC217811.3_FG003	11.4813	6.20466	12.8915	14.5683	21.3202	13.5066
288	AC217910.3_FG004	5.14404	16.108	5.76715	0.0281768	2.4941	0.0739691
289	AC217947.4_FG002	179.232	222.811	184.624	56.2351	140.097	48.9401
290	AC217965.2_FG012	3.63835	2.2017	3.51085	3.74503	4.23963	5.29312
291	AC217975.3_FG001	0.812523	5.70233	0.811621	1.33822	0.536427	1.03664
292	AC218093.3_FG005	2.32334	5.05192	2.41361	2.56359	1.52603	1.95
293	AC218972.3_FG004	45.1928	25.3491	50.7631	61.2464	57.6763	79.1848
294	AC219006.2_FG006	1.97893	3.91187	2.63089	1.31816	1.83136	1.14051
295	AC219006.2_FG007	3.22622	1.45956	4.00688	3.8551	4.06902	3.65093
296	AC219156.3_FG002	0.456229	2.28055	0.4534	0.711447	0.194557	0.937757
297	AC220924.2_FG004	1.10288	1.20832	0.899043	3.26336	0.945058	3.41615
298	AC220927.3_FG007	73.3897	183.37	109.917	55.588	98.0242	59.4724
299	AC220972.3_FG001	1.19849	1.96271	1.27711	0.681017	0.691966	0.469479
300	AC225176.2_FG003	5.41584	11.99	5.3605	5.91264	3.23594	4.28572
301	AC225354.2_FG004	0.795103	0.67175	0.783847	1.44536	0.981913	1.33675
302	AC225555.3_FG005	5.40182	2.78489	6.97918	6.75983	7.19856	6.44709
303	AC225718.2_FG006	37.5385	142.569	22.8593	4.72017	7.70219	1.5071
304	AC225718.2_FG009	10.2456	24.4781	14.868	0.0570085	11.7612	0.123491
305	AC226227.2_FG005	11.9905	18.513	7.81879	3.71381	5.00851	2.52529
306	AC226235.2_FG001	0.106577	0.157836	0.0361242	0.630452	0.0313392	0.615822
307	AC226235.2_FG003	1.21376	1.26558	0.98466	2.18841	1.25664	5.51151
308	AC226248.1_FG002	7.36789	16.7678	5.74272	5.16754	5.10153	4.58537
309	AC226368.2_FG006	10.4653	6.18516	10.2612	9.19056	14.7116	14.1678
310	AC226545.2_FG003	0.605155	0.171314	1.67025	1.08209	1.87788	2.11426
311	AC230011.2_FG002	9.90871	26.1197	10.1093	18.3726	7.59235	10.1474
312	AC231180.2_FG006	8.33675	6.04636	12.059	28.0953	11.9148	28.3544
313	AC231431.1_FG008	0.653431	1.23498	0.862074	0.660846	0.695494	0.592144
314	AC232238.2_FG004	1.68397	6.16126	1.8969	1.85073	1.8378	2.9624
315	AC233751.1_FG002	2.05787	2.21243	1.8189	5.69902	1.41816	4.92012
316	AC233788.2_FG002	59.6735	141.065	57.7523	9.90525	38.9049	8.29764
317	AC233850.1_FG001	1.60379	1.47639	1.40946	2.40258	0.739033	1.03455
318	AC233850.1_FG002	0.926041	0.215757	0.791727	3.36852	1.73508	4.00978
319	AC233850.1_FG009	1.15914	0.941669	0.891793	2.59506	0.499144	2.00417
320	AC233851.1_FG011	1.10369	0.389152	1.19274	1.49411	0.894006	1.51257
321	AC233853.1_FG002	0.731817	0.596169	1.70644	1.83904	0.321742	1.2824
322	AC233853.1_FG003	13.7953	11.7179	28.9668	6.96977	16.2721	7.58154
323	AC233854.1_FG002	0.465839	0.978894	0.214922	0.347249	0.208936	0.321459
324	AC233865.1_FG001	505.511	155.386	773.658	617.424	680.541	791.385
325	AC233865.1_FG003	0.786587	0.807793	1.18114	1.63639	1.17971	2.21945
326	AC233866.1_FG006	715.706	346.958	718.628	610.765	908.189	860.618
327	AC233870.1_FG003	68.5945	63.3424	60.7574	40.0303	79.1363	26.9171
328	AC233872.1_FG003	109.603	39.8644	114.361	72.9597	184.817	128.121
329	AC233879.1_FG002	0.160596	1.83145	0.083558	0.1553	0.015735	0.148214
330	AC233885.1_FG002	0.820292	0.672078	0.877339	1.36784	0.780517	1.35614
331	AC233893.1_FG003	1.4886	6.97077	1.82502	0.777039	0.518794	0.396104
332	AC233895.1_FG001	418.558	163.243	401.321	287.967	595.055	419.982
333	AC233898.1_FG003	1.1174	0.550647	1.10852	1.28095	0.906527	0.956894
334	AC233898.1_FG004	30.1145	64.9356	33.187	35.4372	25.4071	25.188
335	AC233899.1_FG002	10.8767	12.5955	14.8176	3.92946	9.78471	3.81766
336	AC233899.1_FG004	5.02488	7.56447	6.71866	3.04705	3.60498	1.89711
337	AC233899.1_FG005	1.31919	3.14944	1.69192	0.993533	1.5912	0.813579
338	AC233935.1_FG005	0.506754	0.230486	0.977314	1.79638	0.558278	2.34192
339	AC233936.1_FG003	6.57237	12.4848	8.95369	7.53649	7.67619	5.26906
340	AC233939.1_FG004	14.1437	19.6971	14.5257	6.94148	2.68505	1.89671
341	AC233945.1_FG003	1.1383	1.83325	0.945325	0.978313	0.730047	0.494416
342	AC233950.1_FG002	128.367	120.935	125.925	155.955	24.4269	39.9964
343	AC233952.1_FG006	14.828	8.38873	13.1955	14.2889	19.2584	19.0062
344	AC233953.1_FG004	16.8562	14.5002	10.9704	25.2427	6.54403	15.8361
345	AC233953.1_FG005	50.6338	63.4734	56.6308	130.658	50.3124	79.2973
346	AC233955.1_FG002	0.706944	1.30995	0.994882	0.239046	0.528984	0.173098
347	AC233966.1_FG001	1.91285	3.79674	1.80439	1.46645	1.52515	1.05753
348	AC233979.1_FG007	10.2672	8.30151	10.2783	2.64747	13.9102	4.47435
349	AC233979.1_FG008	31.0065	4.02071	18.239	8.22838	55.9295	9.92435
350	AC234152.1_FG005	0.133686	2.57143	0.0431352	0.0283491	0.046953	0
351	AC234156.1_FG005	46.1132	22.2057	49.9831	44.5828	45.017	43.0119
352	AC234157.1_FG002	15.8988	6.81856	12.4197	19.5486	17.6697	29.4064
353	AC234157.1_FG003	0.94187	1.25935	1.70936	0.715835	0.516017	0.445032
354	AC234160.1_FG003	11.6684	48.1835	2.65954	4.51613	5.53582	7.2434
355	AC234161.1_FG010	26.3164	11.1267	24.1023	24.0044	28.9452	28.9085
356	AC234164.1_FG004	68.2528	11.2076	82.3676	45.2647	82.2942	56.8056
357	AC234185.1_FG006	1.45939	0.838016	1.55227	1.67025	1.50447	1.58202
358	AC234202.1_FG004	0.0413133	0.0284471	0	1.66693	0.015735	0.0493494
359	AC234203.1_FG004	137.52	259.886	67.7831	110.109	85.2534	139.533
360	AC234515.1_FG003	145.392	62.3404	161.068	137.761	180.602	181.549
361	AC234526.1_FG005	0.111077	1.48093	0.283244	0.0970628	0.0633525	0.123603
362	AC234528.1_FG001	39.8337	66.4494	0.861299	0.776899	27.6842	25.5373
363	AC234528.1_FG005	134.491	50.9326	120.966	102.727	206.399	167.447
364	AC234528.1_FG006	3.46435	4.38374	5.05717	0.02815	1.79867	0.024705
365	AC234575.1_FG003	3.42747	4.50473	4.74999	2.60661	4.08595	0.936641
366	AC235540.1_FG001	0	0	0	1.89664	0	0
367	AC235540.1_FG002	0.673251	0.833028	0.489987	2.68084	0.518358	3.68799
368	AC235544.1_FG006	0.970862	2.6939	0.58084	0.799558	0.47585	1.33166
369	AC235547.1_FG005	17.2657	30.0507	13.3913	11.4554	6.32955	6.41758
370	AF466202.2_FG007	1.04506	0.412163	0.944228	0.889772	1.10437	0.965892
371	AF546187.1_FG012	0.117592	0.993581	0.0500052	0.0561767	0.0625303	0
372	AY542798.1_FG003	29.2527	55.2844	27.4879	22.8986	17.4612	17.3352
373	EF517601.1_FG012	410.464	164.634	395.526	333.288	612.315	499.519
374	EF517601.1_FG016	719.954	431.708	726.314	1100.32	659.945	1075.05
375	EF517601.1_FG023	0.354313	1.07741	0.524258	0.584576	0.264749	0.246467
376	EF517601.1_FG025	0.296662	0.25319	0.108759	0.802177	0.705941	1.26084
377	GRMZM2G000014	42.9497	73.2794	36.2625	31.4812	32.6183	29.0508
378	GRMZM2G000035	0.0824814	0.658896	0.107589	0.152318	0	0.0493717
379	GRMZM2G000052	43.2444	66.5393	39.918	34.7682	35.9783	30.2321
380	GRMZM2G000093	33.6053	12.0846	45.4181	35.2352	43.2648	44.1238
381	GRMZM2G000126	0.0933444	0.0382182	0.189438	1.19816	0.313254	0.91297
382	GRMZM2G000158	0.215367	0.217934	0.247497	1.62039	0.358725	0.908334
383	GRMZM2G000209	1.74794	13.1501	1.58226	3.05874	1.64463	1.38199
384	GRMZM2G000219	14.8345	21.9829	10.0808	6.84681	10.0236	7.21069
385	GRMZM2G000231	15.0394	21.3627	14.6096	12.8582	12.0952	8.76889
386	GRMZM2G000236	0.60982	1.19959	0.305174	0.0141415	0.376457	0.024705
387	GRMZM2G000254	10.2545	2.37656	13.7976	12.7905	12.0232	15.1963
388	GRMZM2G000261	0.485121	1.79766	0.0920757	0.418231	0.0778606	0.468589
389	GRMZM2G000264	113.655	203.749	139.121	139.374	94.8262	97.2408
390	GRMZM2G000292	1.13802	0.349772	3.51338	2.33619	5.15013	3.3469
391	GRMZM2G000326	32.0628	263.803	8.47374	36.2296	2.35905	1.05938
392	GRMZM2G000339	18.1092	8.54886	18.5057	15.3643	27.1287	26.8706
393	GRMZM2G000353	0.441754	2.24241	0.171621	0.195144	0.0787608	0.222049
394	GRMZM2G000380	0.191389	0.222896	0.364003	1.11528	0.157902	0.888421
395	GRMZM2G000431	11.5881	5.28551	16.7164	10.2519	17.3761	13.1693
396	GRMZM2G000451	2.01997	2.18224	2.40211	3.5907	1.33872	5.38394
397	GRMZM2G000520	0.121993	0.983483	0.128233	0.0283763	0.0313392	0
398	GRMZM2G000576	4.01874	13.786	5.58452	4.81062	3.5758	2.82117
399	GRMZM2G000592	9.20324	2.52966	13.1629	9.88371	14.28	13.6383
400	GRMZM2G000593	43.2096	89.4565	49.3695	66.8825	34.9987	40.0762
401	GRMZM2G000601	6.51613	14.7881	7.53785	8.48725	4.46476	5.23133
402	GRMZM2G000608	52.647	11.4691	67.9323	50.2014	69.1148	61.7259
403	GRMZM2G000614	5.64987	4.05117	6.39987	9.6553	6.07879	5.12357
404	GRMZM2G000620	2.10437	16.2813	2.97387	4.40775	0.975502	2.5226
405	GRMZM2G000622	124.668	81.5118	112.655	113.883	180.307	167.583
406	GRMZM2G000660	8.07019	4.88633	7.0903	9.5118	7.54762	9.795
407	GRMZM2G000710	45.4306	28.436	49.1425	49.2551	59.7224	61.3961
408	GRMZM2G000718	49.4838	39.0568	67.3485	89.5216	61.0813	95.9599
409	GRMZM2G000739	34.2812	48.94	27.9491	12.3645	25.5321	9.31901
410	GRMZM2G000749	72.6708	102.747	64.9107	61.853	56.3749	50.4624
411	GRMZM2G000812	0.785	1.66095	1.29495	0.757555	1.04235	1.72188
412	GRMZM2G000816	8.91143	8.7435	14.38	21.1591	3.84919	6.19947
413	GRMZM2G000825	53.0795	7.51643	62.6185	36.214	63.3416	48.1771
414	GRMZM2G000842	2.38894	0.0574371	0.4479	8.79555	0.357071	7.7686
415	GRMZM2G000932	0.108931	0.891605	0.0428039	0.0423247	0.0313847	0.0740714
416	GRMZM2G000959	2.63757	0.347759	4.97097	1.48548	4.12973	3.44204
417	GRMZM2G000964	20.0558	12.2442	16.4235	19.2627	23.1504	24.7529
418	GRMZM2G001079	0.593508	2.2738	1.53697	1.56801	0.499492	1.58237
419	GRMZM2G001097	4.2868	8.86661	4.21682	5.15989	2.84627	3.11646
420	GRMZM2G001106	2.98855	5.80495	3.25969	2.89044	3.0228	2.49684
421	GRMZM2G001114	15.1332	7.19385	13.4469	42.1865	17.8626	57.8368
422	GRMZM2G001139	8.03617	4.27665	24.8769	2.98418	10.512	2.76535
423	GRMZM2G001160	16.1053	5.68466	24.1939	21.0986	26.3921	29.0093
424	GRMZM2G001205	1.02547	17.0091	0.0143209	0	0.015735	0
425	GRMZM2G001221	8.03048	7.74313	7.81793	17.7402	1.46743	3.20625
426	GRMZM2G001223	1.58517	2.79858	1.15374	4.67792	0.580747	6.98628
427	GRMZM2G001241	8.58421	9.7803	3.95629	44.7403	3.84105	51.2609
428	GRMZM2G001247	1.5297	0.681064	2.48678	3.15033	2.13362	4.37754
429	GRMZM2G001304	6.94598	0.363339	1.42218	1.37512	11.0693	5.84181
430	GRMZM2G001327	1246.06	599.904	1174.77	1108.12	1746.82	1489.55
431	GRMZM2G001332	0.0942436	0.392383	0.0433139	0.0566697	0	0.0246697
432	GRMZM2G001361	0	0	3.41409	3.09286	0.0159035	0
433	GRMZM2G001421	6.91472	9.46266	20.1749	11.4007	7.20909	11.6866
434	GRMZM2G001426	6.42477	2.43253	7.12738	3.00711	8.69485	5.17553
435	GRMZM2G001451	0.149222	0.116633	0.148489	0.584956	0.0157117	0.840929
436	GRMZM2G001457	30.8099	91.1256	20.0341	58.4834	14.991	41.2964
437	GRMZM2G001508	0.659917	0.0567166	0.745992	0.1799	1.34221	0.321448
438	GRMZM2G001514	28.5784	20.6951	33.0775	54.9604	24.4607	80.4875
439	GRMZM2G001577	1.36283	7.73491	1.44443	0.752256	0.945465	0.617549
440	GRMZM2G001631	13.7944	48.5806	14.6216	15.0038	6.86976	8.15013
441	GRMZM2G001639	20.3943	38.9453	23.6425	14.748	19.7423	11.3595
442	GRMZM2G001653	3.63469	1.30513	1.45505	26.5244	5.93227	41.4325
443	GRMZM2G001660	11.8081	11.3025	10.9442	16.1534	12.7444	23.6749
444	GRMZM2G001661	0.5845	0.495703	0.423461	1.02496	0.597282	0.90968
445	GRMZM2G001663	3.39413	23.3447	2.95302	4.832	2.08312	3.87588
446	GRMZM2G001696	0.230618	0.0683531	4.60081	0.612498	0.323721	0.271604
447	GRMZM2G001755	60.8742	32.6211	57.4717	63.6386	65.7592	75.4557
448	GRMZM2G001772	1.8197	0.456373	2.69389	3.9157	3.10726	5.80182
449	GRMZM2G001799	1.14732	0.520405	1.18451	0.0566172	0.862185	0.148543
450	GRMZM2G001816	108.171	46.6703	125.977	91.6646	184.416	136.175
451	GRMZM2G001824	0.81123	5.8562	0.120304	0.0284039	1.02409	0.0494188
452	GRMZM2G001850	178.942	82.8615	208.965	130.828	220.538	188.932
453	GRMZM2G001889	0.356028	0.625159	0.212994	1.62136	0.159651	1.62722
454	GRMZM2G001905	0.0668549	0.0786609	0.0642065	0.937295	0	0.247071
455	GRMZM2G001915	31.0368	59.1108	28.9932	8.55602	20.198	7.0415
456	GRMZM2G001930	171.26	373.784	191.625	67.554	158.024	58.9946
457	GRMZM2G001938	0.295875	1.94818	0.0432197	0.113043	0.062617	0.419458
458	GRMZM2G001953	21.0773	38.3012	18.5312	20.9571	14.0979	16.9653
459	GRMZM2G001981	0.803598	0.759652	0.915169	2.16381	0.526965	2.61845
460	GRMZM2G002034	0.307284	0.0768667	0.397543	1.14029	0.342797	1.94269
461	GRMZM2G002112	1.04454	1.87621	1.39287	1.52838	0.92061	0.716676
462	GRMZM2G002115	9.81335	13.1567	10.2418	6.0564	8.57985	5.87672
463	GRMZM2G002124	0.889461	1.97984	1.08387	0.991924	0.731106	0.963103
464	GRMZM2G002128	51.5561	163.129	20.6484	19.3419	17.1571	18.22
465	GRMZM2G002131	0.123925	3.05616	0.159272	0.251949	0.0639237	0.172873
466	GRMZM2G002147	82.6291	15.2288	95.8805	60.2901	87.3571	69.2613
467	GRMZM2G002165	18.4179	12.1376	16.6931	22.1155	21.1552	30.4931
468	GRMZM2G002178	259.233	271.623	300.441	141.862	168.605	84.5062
469	GRMZM2G002227	5.9119	16.0496	3.01357	6.28497	2.59335	3.05324
470	GRMZM2G002280	2.62167	0.441238	3.52467	2.41663	3.95507	3.44599
471	GRMZM2G002396	0.0811531	3.37331	0.0143471	0.0279531	0	0
472	GRMZM2G002420	16.5481	9.25651	18.4675	18.8612	17.2196	19.5133
473	GRMZM2G002440	72.7542	31.8599	72.4578	58.6056	105.358	89.157
474	GRMZM2G002555	0.054806	0.729899	0.0143471	0.0842492	0	0
475	GRMZM2G002627	0.149003	0.0191412	0.282298	1.20626	0.0625303	2.74233
476	GRMZM2G002656	7.81717	13.1917	9.46818	9.4206	5.67859	3.43407
477	GRMZM2G002830	156.644	21.0361	171.891	110.725	186.614	140.336
478	GRMZM2G002874	188.951	97.7894	181.292	182.209	284.471	246.473
479	GRMZM2G002894	29.1554	62.7944	26.0111	24.1738	18.872	18.1318
480	GRMZM2G002948	287.256	132.22	313.123	215.55	387.909	290.312
481	GRMZM2G002976	0.24258	1.02615	0.153985	0.365139	0.0780718	0.197089
482	GRMZM2G003002	371.54	117.934	460.268	327.572	433.299	424.096
483	GRMZM2G003064	20.2695	6.91888	21.1592	13.2658	26.3739	19.3138
484	GRMZM2G003138	0.741424	2.23792	1.11324	0.242776	0.692192	0.148088
485	GRMZM2G003172	54.5438	31.4266	52.2756	53.3751	66.8501	65.3997
486	GRMZM2G003179	6.41714	12.6867	5.74998	10.8274	3.11137	10.5758
487	GRMZM2G003186	1.43989	3.01493	1.81199	2.22924	1.04953	1.40471
488	GRMZM2G003225	0.109607	1.25392	0.158142	2.3491	0.0474429	0.024705
489	GRMZM2G003246	21.9102	7.23466	23.8043	23.6746	49.3356	39.8358
490	GRMZM2G003252	13.5778	25.3081	13.3835	12.2963	11.5721	12.432
491	GRMZM2G003306	632.307	125.921	894.597	694.991	784.837	939.359
492	GRMZM2G003384	318.98	141.732	351.116	236.726	477.015	373.394
493	GRMZM2G003385	241.339	105.461	225.997	216.413	303.306	302.69
494	GRMZM2G003489	0.136565	0.00949611	0.793274	0.0283491	2.50225	0.0246697
495	GRMZM2G003506	0.0957622	2.1403	0.105782	0.0985156	0	0
496	GRMZM2G003526	2.80711	19.6233	1.05318	0.127909	2.12804	0.516784
497	GRMZM2G003565	97.2258	165.297	94.3214	104.886	92.992	81.847
498	GRMZM2G003625	2.40722	4.54308	1.83307	1.80767	1.87419	1.91427
499	GRMZM2G003642	29.0238	47.1701	21.2897	20.0622	26.0522	22.2975
500	GRMZM2G003679	0.157338	3.44235	0.200513	0.683417	0.0777554	0.344467
501	GRMZM2G003682	10.4316	52.139	7.48739	7.31737	4.28262	4.75809
502	GRMZM2G003711	0.0801262	0.7441	0.042807	0.169029	0	0.345409
503	GRMZM2G003715	42.3347	81.5363	24.7733	24.4568	37.0515	23.4774
504	GRMZM2G003738	1.20116	3.91608	2.68679	0.606151	0.824084	0.074002
505	GRMZM2G003750	0.828106	0.262997	0.54193	2.25421	0.794951	3.14475
506	GRMZM2G003769	0.356028	0.925854	0.656024	0.399305	0.440519	0.346498
507	GRMZM2G003775	2.06564	4.2452	1.42713	1.50089	0.845341	0.690307
508	GRMZM2G003789	9.88059	7.7425	11.4222	19.6104	10.3922	10.6159
509	GRMZM2G003852	30.3593	15.8266	33.8468	33.8005	37.1492	41.3019
510	GRMZM2G003897	206.652	85.7922	211.063	190.998	277.269	261.888
511	GRMZM2G003909	0.214861	0.28999	0.0501141	0.97842	0.0157117	4.39379
512	GRMZM2G003937	43.6497	119.692	30.9966	13.9608	33.5083	19.4494
513	GRMZM2G003947	8.4612	12.9966	10.6254	5.54442	10.2087	8.13776
514	GRMZM2G003970	2.69798	13.6102	2.86024	1.81337	0.715661	1.80019
515	GRMZM2G003988	21.1795	51.5681	15.3964	12.9052	10.8995	8.87661
516	GRMZM2G004006	0.343592	0.135159	0.168623	1.17269	0.28408	0.916233
517	GRMZM2G004012	63.6716	29.1043	75.2612	80.1016	82.8091	120.306
518	GRMZM2G004060	55.0693	162.66	77.0314	75.6295	22.7834	34.1238
519	GRMZM2G004106	6.57585	2.2743	4.23954	1.75981	0.452948	0.419778
520	GRMZM2G004111	86.6203	34.2922	82.6451	90.0031	90.3162	101.923
521	GRMZM2G004128	1.04838	2.37617	0.892534	1.94558	0.387997	0.665325
522	GRMZM2G004138	31.663	74.8644	22.4234	17.7838	19.4683	15.6467
523	GRMZM2G004160	58.457	169.306	10.6227	4.75095	6.31752	7.31862
524	GRMZM2G004161	20.9225	27.4371	24.2365	23.5421	34.2266	12.0304
525	GRMZM2G004172	112.656	43.2084	107.833	106.468	128.155	125.223
526	GRMZM2G004180	9.60453	3.05748	13.065	13.2481	12.1198	15.9278
527	GRMZM2G004207	0.586736	1.49345	1.10463	0.168575	0.430188	0.0740714
528	GRMZM2G004211	0.902064	0.593859	0.38084	2.49523	0.993116	4.64058
529	GRMZM2G004222	22.0289	12.6098	21.2622	25.5908	25.7366	25.5142
530	GRMZM2G004314	0.0551779	0.691488	3.91379	4.78044	0.046953	0.0493024
531	GRMZM2G004334	12.0009	5.8369	11.6396	14.4106	13.2714	16.6984
532	GRMZM2G004352	2.40368	4.31125	1.74501	2.5684	2.19195	1.99312
533	GRMZM2G004356	1.20105	1.30412	2.77285	3.8173	1.46716	3.6393
534	GRMZM2G004377	36.3845	64.0341	23.1325	19.2316	39.3198	26.3202
535	GRMZM2G004396	12.2999	27.1752	11.7959	8.57591	8.25186	8.13591
536	GRMZM2G004397	45.4738	66.0831	35.8348	25.9566	31.5185	26.7885
537	GRMZM2G004422	10.468	17.9775	9.23571	8.5684	9.76239	9.47189
538	GRMZM2G004435	1.15223	2.09338	0.40284	0.827078	0.878555	1.01414
539	GRMZM2G004455	84.9236	126.496	47.6332	45.6026	48.5831	46.0837
540	GRMZM2G004466	0.14868	0.243504	0.303074	0.729303	0.204279	1.9007
541	GRMZM2G004480	2.4747	2.50966	2.33795	4.85505	2.10258	5.2946
542	GRMZM2G004511	0.903396	11.3628	1.29215	2.43083	0.342453	1.20545
543	GRMZM2G004519	3.15169	3.85149	4.135	0.553707	2.7635	0.718335
544	GRMZM2G004523	1.10766	11.3694	0.0288152	0.734222	0.109334	0.295491
545	GRMZM2G004531	22.2365	47.2841	19.4332	14.0964	13.2309	10.8807
546	GRMZM2G004548	0.120835	1.16424	0.261578	0.271213	0.0317163	0.371001
547	GRMZM2G004617	0.898241	0.418073	0.686768	0.548602	3.28417	3.84618
548	GRMZM2G004641	1.90342	10.0108	0.30652	0.903216	0.413433	1.6791
549	GRMZM2G004683	0.213916	0.783166	0.14198	0.0978734	0.0956143	0.148082
550	GRMZM2G004694	0.0801262	4.75048	0.463935	0.424812	0.111248	0.296817
551	GRMZM2G004699	70.0592	21.3358	99.5516	60.3093	92.5429	83.5224
552	GRMZM2G004795	3.04105	4.40327	3.53109	0.152987	2.70195	0.0493717
553	GRMZM2G004828	0.630412	0.807327	0.430593	1.56845	0.554189	3.16964
554	GRMZM2G004835	12.3179	19.4701	12.7546	7.69555	9.188	7.23846
555	GRMZM2G004858	1.28164	6.75819	0.688476	0.527475	1.34591	1.0838
556	GRMZM2G004880	17.0339	21.4525	13.6057	10.0773	15.4093	10.3835
557	GRMZM2G004909	0.0686249	0.285787	0.0654	1.44319	0.0631755	0.613734
558	GRMZM2G004924	86.8731	20.0022	100.791	66.662	114.785	90.872
559	GRMZM2G004932	249.808	196.808	241.828	63.5605	230.207	59.6867
560	GRMZM2G004949	17.062	8.91195	15.7697	24.2597	21.4849	26.9334
561	GRMZM2G004996	16.3538	33.3546	14.6378	16.6203	9.65793	10.7365
562	GRMZM2G005013	5.91429	8.8924	7.15416	3.03084	5.79757	2.95101
563	GRMZM2G005040	3.4745	10.4403	2.88918	10.2156	2.12688	4.67681
564	GRMZM2G005052	1.98364	3.63387	2.02427	1.7925	1.04342	1.45853
565	GRMZM2G005146	0.624836	5.57484	0.735166	11.298	0.234892	7.15717
566	GRMZM2G005155	10.9994	27.4216	10.0505	9.23925	7.64594	7.12225
567	GRMZM2G005195	26.121	49.4244	26.236	20.2688	20.3187	19.165
568	GRMZM2G005199	29.2779	14.3505	32.7288	26.0322	37.5695	30.0407
569	GRMZM2G005209	45.488	23.0337	47.0299	42.4043	70.1553	57.4547
570	GRMZM2G005229	5.26997	9.97529	5.37489	9.74758	4.04014	3.75144
571	GRMZM2G005236	68.3048	49.3885	95.1235	125.379	93.2176	137.853
572	GRMZM2G005260	6.0029	3.29294	13.052	18.5638	6.1196	11.9237
573	GRMZM2G005293	47.8069	23.5449	85.0258	53.3094	79.2798	64.259
574	GRMZM2G005301	2.06477	7.54701	1.24207	0.380738	0.846066	0.495857
575	GRMZM2G005304	58.0768	107.562	48.4703	53.5799	50.9029	44.5418
576	GRMZM2G005310	307.252	47.3004	388.189	286.888	461.317	421.277
577	GRMZM2G005339	21.9679	9.87127	27.385	18.541	27.9507	25.5897
578	GRMZM2G005419	2.35613	2.04434	1.56438	18.5279	1.61838	16.588
579	GRMZM2G005435	24.3562	13.8664	28.0917	27.5459	26.4279	30.9488
580	GRMZM2G005452	15.7079	53.0989	9.29373	21.4236	6.6035	13.1159
581	GRMZM2G005483	8.4169	5.91393	12.2283	13.6771	10.2018	13.1092
582	GRMZM2G005486	16.8161	6.19387	20.3423	19.1896	22.1059	25.1057
583	GRMZM2G005522	4.71582	4.43557	4.93221	1.14144	7.3214	0.914861
584	GRMZM2G005552	1.30959	0.747731	0.971476	4.13806	1.06005	6.4102
585	GRMZM2G005557	1.58395	1.43822	0.29221	1.06163	0.499144	0.939135
586	GRMZM2G005619	46.5139	8.77147	52.54	35.2685	55.0747	39.7019
587	GRMZM2G005624	319.258	1124.63	294.599	568.144	8.58422	12.1173
588	GRMZM2G005640	68.1883	106.921	76.1278	68.7993	56.9852	53.4532
589	GRMZM2G005659	0.0135419	0.0281766	0.0424059	3.87926	0.0313847	0.024705
590	GRMZM2G005678	1.83568	0.465606	1.29812	0.721975	2.88072	2.42088
591	GRMZM2G005715	22.4112	2.95071	26.6817	22.7503	22.3574	25.2757
592	GRMZM2G005788	55.2497	25.593	52.2056	40.3342	63.6823	51.5212
593	GRMZM2G005840	13.8605	19.0033	8.85716	15.0343	4.73353	4.42615
594	GRMZM2G005849	237.899	349.883	175.022	110.15	157.216	91.9023
595	GRMZM2G005886	35.9412	19.1067	26.7429	42.6374	46.7076	37.8356
596	GRMZM2G005909	10.4087	6.38946	9.46691	13.3534	10.7319	16.0075
597	GRMZM2G005939	6.93036	11.609	9.96126	4.27561	7.13713	4.84135
598	GRMZM2G005954	129.531	284.163	94.7861	50.4463	38.6078	9.64816
599	GRMZM2G005955	19.8393	14.9978	20.1575	33.0955	18.8632	24.295
600	GRMZM2G005973	48.6474	30.0225	41.2078	49.0195	54.6579	63.1069
601	GRMZM2G005980	202.313	106.842	197.654	170.598	288.261	234.638
602	GRMZM2G005984	1.72647	1.11182	0.704401	7.89504	3.18536	9.25272
603	GRMZM2G005996	95.8824	121.713	105.26	61.2047	100.752	40.7302
604	GRMZM2G006085	49.9638	25.339	48.0902	49.6755	49.1574	52.9931
605	GRMZM2G006119	0.794723	0.0962388	0.189423	0.657724	1.1599	1.2625
606	GRMZM2G006121	4.43654	9.73471	3.63954	5.54562	2.96572	4.29952
607	GRMZM2G006216	6.87716	17.4559	6.46488	5.22107	4.57048	4.63298
608	GRMZM2G006219	5.67147	2.22453	6.34606	5.75731	11.4281	6.62433
609	GRMZM2G006229	8.3345	4.86149	8.10676	10.4904	10.9898	17.1382
610	GRMZM2G006277	4.73372	2.28418	4.60776	5.08832	5.81682	5.6678
611	GRMZM2G006293	178.402	88.8731	126.566	101.931	213.419	190.709
612	GRMZM2G006352	1.21052	2.29657	0.272363	0.382092	0.237077	0.295502
613	GRMZM2G006363	29.5715	10.6034	25.0541	21.6366	28.6188	24.4324
614	GRMZM2G006377	82.679	82.5046	74.2348	39.587	52.2261	37.82
615	GRMZM2G006452	187.134	49.753	221.524	151.36	236.002	197.579
616	GRMZM2G006468	22.559	50.4268	24.0877	28.3294	12.7499	16.7224
617	GRMZM2G006477	38.7863	48.3338	21.2081	16.1991	38.0833	31.1033
618	GRMZM2G006480	2.20703	1.75463	1.44468	4.82717	5.37302	3.22771
619	GRMZM2G006631	34.6961	27.499	20.3227	12.2077	26.6429	11.7441
620	GRMZM2G006672	29.6225	16.1549	28.2548	25.1166	41.5762	37.7997
621	GRMZM2G006704	76.184	42.1662	57.0314	56.1292	81.0045	85.1388
622	GRMZM2G006714	0.753745	0.2898	1.04284	3.10963	0.627216	4.41921
623	GRMZM2G006736	2.19031	1.87959	2.06893	5.5519	1.86821	5.8803
624	GRMZM2G006759	4.47998	4.34593	1.40997	2.06609	5.70754	3.85253
625	GRMZM2G006762	1.42946	2.87115	5.04306	0.794584	1.06849	0.963948
626	GRMZM2G006765	26.216	18.6978	38.6569	57.3835	35.1759	52.9014
627	GRMZM2G006790	22.5922	30.8544	26.4683	16.005	20.7096	12.7891
628	GRMZM2G006791	13.1578	12.8162	11.5235	24.7353	17.8998	30.7314
629	GRMZM2G006894	86.2057	289.376	51.4629	36.7767	37.9451	40.2857
630	GRMZM2G006937	12.6693	27.9237	18.5346	13.3698	8.28637	8.70564
631	GRMZM2G006964	35.4084	71.8207	34.4584	13.191	2.98792	1.08895
632	GRMZM2G006973	0.0276875	0.474444	0.00715146	0.070451	0	0
633	GRMZM2G006977	103.9	340.987	105.458	105.106	26.3931	49.8973
634	GRMZM2G006981	0.288202	0.299829	0.703595	0.54366	0.767906	0.96165
635	GRMZM2G007025	1.88841	3.38358	1.87004	1.64079	1.57118	1.53415
636	GRMZM2G007028	31.4988	10.4	49.2017	38.0094	50.7867	51.9122
637	GRMZM2G007057	109.591	12.8985	118.185	67.5486	118.523	84.1836
638	GRMZM2G007103	51.1398	28.5469	51.5762	51.7289	68.6315	61.809
639	GRMZM2G007130	0.342348	0.428119	1.71982	1.81647	0.95215	1.89909
640	GRMZM2G007195	130.226	445.714	59.5618	15.0501	38.9192	20.206
641	GRMZM2G007206	15.88	36.1962	15.3351	20.4534	11.5968	14.4119
642	GRMZM2G007249	2.94343	4.01078	5.29092	15.1628	1.21649	2.59041
643	GRMZM2G007256	1.49058	6.6145	1.61799	1.65962	1.028	2.99544
644	GRMZM2G007258	15.346	5.99996	19.2248	18.3354	20.6263	19.897
645	GRMZM2G007276	116.43	233.969	125.823	181.148	92.0543	110.825
646	GRMZM2G007277	9.66454	6.88187	9.68707	12.4309	11.7623	15.6101
647	GRMZM2G007324	9.62821	7.59299	11.3826	14.9428	10.4904	15.7155
648	GRMZM2G007372	4.4684	4.01387	2.36151	16.8304	1.75562	14.5756
649	GRMZM2G007385	21.8617	7.64251	25.3864	25.3177	31.4072	30.5018
650	GRMZM2G007426	0	0	0	4.96272	0	0
651	GRMZM2G007441	7.40038	3.24796	4.68034	10.2726	9.7486	17.0756
652	GRMZM2G007466	21.4555	44.8516	18.3147	15.9667	13.8268	14.8943
653	GRMZM2G007477	0.0407747	1.14452	0.0499086	0.314443	0.0157117	0.123384
654	GRMZM2G007481	0.0670704	0.4244	0	0	0	0
655	GRMZM2G007546	3.95036	2.77553	4.72502	6.22766	3.94971	5.22309
656	GRMZM2G007659	17.2941	33.6464	18.0867	6.96725	13.1337	7.90104
657	GRMZM2G007675	52.7441	82.6364	44.4901	51.6509	37.3828	39.4377
658	GRMZM2G007695	71.409	36.819	75.3274	50.3656	111.493	91.5474
659	GRMZM2G007729	2.04435	0.145857	3.15372	0.688457	11.4561	2.48116
660	GRMZM2G007736	0.161837	1.20572	0.0570787	0.170958	0	0.024705
661	GRMZM2G007791	12.2989	12.9555	12.3406	13.6035	21.2562	27.5364
662	GRMZM2G007810	37.8307	77.7501	27.013	28.8411	20.9039	18.2824
663	GRMZM2G007928	0.231209	0.445847	0.2412	0.171391	0.0625303	0.467585
664	GRMZM2G007939	207.745	37.6109	92.7953	78.6856	399.906	74.473
665	GRMZM2G007953	2.76224	0.917579	3.84923	3.66283	4.63806	11.2466
666	GRMZM2G007957	9.8477	21.1235	9.20687	13.239	6.50894	7.52091
667	GRMZM2G007969	0.954851	0.485919	0.00715146	0.0141551	0.494746	4.29519
668	GRMZM2G007981	37.2463	47.379	44.5566	6.14135	45.224	5.68128
669	GRMZM2G008108	3.71675	4.14645	1.93262	16.1237	0.919276	8.00695
670	GRMZM2G008152	3.04192	4.40946	2.80837	2.05827	2.51163	1.48412
671	GRMZM2G008202	3.34763	0.547161	4.17055	6.10915	4.77689	6.64293
672	GRMZM2G008216	63.2988	128.982	55.2143	23.213	48.9511	23.7245
673	GRMZM2G008226	93.1123	75.7782	90.8209	80.6776	218.11	69.2533
674	GRMZM2G008232	41.8405	22.4874	41.2538	58.365	50.959	66.6503
675	GRMZM2G008242	9.98347	16.9157	10.4818	10.0135	8.07685	6.67236
676	GRMZM2G008247	0.108931	0.139725	0.108155	3.28761	0.015735	7.47517
677	GRMZM2G008252	9.84123	3.65341	8.8719	11.0232	11.0868	13.6362
678	GRMZM2G008305	2.11942	3.03835	1.98481	0.744988	1.69325	0.416935
679	GRMZM2G008309	23.8022	7.29681	25.4016	19.221	28.6105	22.8221
680	GRMZM2G008374	0.494279	0.105523	0.823721	0.971003	0.94862	0.371444
681	GRMZM2G008406	1.55511	0.742573	2.13278	3.86457	2.00105	3.5027
682	GRMZM2G008464	0.0135419	0.0194032	0.00710639	4.37683	0.0159035	0.0246937
683	GRMZM2G008482	2.63384	1.15128	2.07496	4.81341	2.18053	3.3739
684	GRMZM2G008528	0.903782	0.379077	0.984548	0.903989	0.905244	1.16187
685	GRMZM2G008539	1.15937	10.6462	0.306861	0.02815	0.254346	0.0987798
686	GRMZM2G008558	16.8386	10.1404	20.4042	13.7026	22.0338	20.9087
687	GRMZM2G008578	0.647869	1.05616	0.507083	0.697423	0.325689	0.395026
688	GRMZM2G008607	20.9563	23.7038	16.0543	13.4759	17.7508	11.3484
689	GRMZM2G008642	12.4638	35.6808	8.73872	3.78072	6.37475	4.13209
690	GRMZM2G008657	10.8725	2.32544	17.0376	15.4071	16.5296	18.3539
691	GRMZM2G008687	34.2456	64.6569	29.2719	27.3633	26.5046	27.9165
692	GRMZM2G008691	12.5827	15.0253	11.116	11.7718	5.59017	5.98635
693	GRMZM2G008714	278.275	216.599	339.629	70.5756	334.33	77.4772
694	GRMZM2G008740	0.525738	2.29596	0.126044	0.327511	0.155804	0.369284
695	GRMZM2G008748	267.221	117.698	290.179	227.038	406.155	327.883
696	GRMZM2G008751	4.08019	8.58702	5.20979	4.44758	2.02046	1.45323
697	GRMZM2G008764	14.3931	3.5346	19.3524	14.5791	19.9404	19.614
698	GRMZM2G008773	10.1915	1.4782	13.8098	8.69555	12.6519	13.9373
699	GRMZM2G008792	0.958585	0.0962388	1.07646	0.279712	6.7782	1.50319
700	GRMZM2G008834	0.655425	0.270421	1.0641	1.4044	1.07393	0.516244
701	GRMZM2G008859	12.8456	7.9418	12.8883	14.059	15.6713	16.8552
702	GRMZM2G008898	10.7434	7.52827	12.1309	16.9452	15.7694	21.3164
703	GRMZM2G008935	2.06748	1.77446	1.04689	0.520123	0.432516	0.394587
704	GRMZM2G008972	0.960535	1.40941	1.30129	0.367908	0.926823	0.49298
705	GRMZM2G009009	1.5746	3.39394	0.969806	1.00625	1.46965	1.72307
706	GRMZM2G009019	13.4421	8.81763	15.8472	24.9332	15.8068	29.239
707	GRMZM2G009025	6.03607	3.94407	6.06926	8.81633	5.95444	6.04342
708	GRMZM2G009048	1.71148	0.358031	1.58763	5.48565	4.06156	5.3762
709	GRMZM2G009070	26.6024	21.2896	28.0162	30.5155	39.6722	45.0552
710	GRMZM2G009080	0.447857	0.375398	0.122861	0	0.0630873	0
711	GRMZM2G009103	3.12252	7.96054	1.13103	0.739967	0.508112	1.15751
712	GRMZM2G009117	0.19106	0.20106	0.245441	0.571194	0.223902	0.838587
713	GRMZM2G009144	0.756789	13.339	0.0634842	0.440576	0.0317628	0.492272
714	GRMZM2G009188	23.1392	19.5894	25.882	43.7201	24.544	53.3135
715	GRMZM2G009196	11.5424	5.45008	13.135	13.0845	16.2179	17.2043
716	GRMZM2G009223	37.0148	10.3426	53.2743	25.3442	60.9224	44.4054
717	GRMZM2G009232	0.782727	2.65278	0.0789101	0.0971521	0.623038	0.42136
718	GRMZM2G009265	39.673	25.5816	45.3288	50.0754	45.6443	63.1333
719	GRMZM2G009282	135.926	59.4918	119.77	125.182	151.39	170.781
720	GRMZM2G009335	182.81	303.34	129.112	129.669	110.135	109.765
721	GRMZM2G009344	1.01159	6.92067	1.49742	0.561851	0.942068	0.812586
722	GRMZM2G009365	26.7115	16.1537	31.1656	35.9207	35.998	48.8945
723	GRMZM2G009368	3.2427	5.89594	2.90257	4.31746	2.10605	2.74836
724	GRMZM2G009406	2.19178	3.35803	3.60914	1.1227	1.28421	1.0635
725	GRMZM2G009412	281.097	95.7531	301.109	228.657	423.245	365.502
726	GRMZM2G009435	0.026947	0.0464853	0.717312	1.53076	0.046953	0.592144
727	GRMZM2G009465	6.61633	24.4955	4.23234	122.738	2.41799	169.397
728	GRMZM2G009475	10.9712	10.511	14.1113	3.79378	6.34044	2.54252
729	GRMZM2G009478	75.8098	140.929	90.6449	27.7648	69.2513	19.6648
730	GRMZM2G009506	0.0803713	0.703551	0.186749	0.0557977	0.0475108	0
731	GRMZM2G009544	36.7155	62.8197	47.7941	35.5603	26.2875	29.0281
732	GRMZM2G009591	10.4937	30.6809	10.0875	11.2256	7.54588	8.25499
733	GRMZM2G009627	47.9174	21.8893	73.1117	64.1392	78.9356	83.3225
734	GRMZM2G009638	79.0406	36.2882	76.118	63.0242	93.5527	82.2067
735	GRMZM2G009661	26.5744	42.9093	24.2301	22.8789	23.4065	19.8679
736	GRMZM2G009719	85.487	80.4562	119.543	2.40242	83.7761	2.28427
737	GRMZM2G009724	46.4485	79.1657	50.4907	43.7534	34.7733	35.8776
738	GRMZM2G009732	1.96287	0.910454	2.17667	2.60783	2.17919	2.36154
739	GRMZM2G009735	11.4169	25.2337	15.1816	7.98215	17.9171	10.8658
740	GRMZM2G009849	193.788	96.202	195.932	180.021	227.318	193.981
741	GRMZM2G009869	15.5941	5.31576	20.8065	17.1776	10.5341	8.27426
742	GRMZM2G009871	375.069	221.743	385.033	387.069	526.898	464.104
743	GRMZM2G009892	0.261551	2.00903	0.0358442	0.568235	0.171822	1.41198
744	GRMZM2G009894	55.1014	27.2463	65.4321	62.3532	72.5587	72.0937
745	GRMZM2G009901	8.3844	6.22398	9.96498	12.7167	8.08179	11.4002
746	GRMZM2G009913	59.7655	9.48633	70.7117	56.8846	79.6803	68.247
747	GRMZM2G009936	316.525	149.822	349.389	323.95	487.188	455.983
748	GRMZM2G009958	46.7246	60.6127	46.7365	57.5183	23.8658	18.8559
749	GRMZM2G009968	3.63887	7.64819	3.1576	2.33411	2.59843	2.63922
750	GRMZM2G010034	1.33581	4.39433	2.29188	1.85061	0.294972	0.811346
751	GRMZM2G010037	5.07917	9.30515	4.50533	4.67084	2.71043	4.05686
752	GRMZM2G010052	2.45674	3.4849	3.16668	2.13376	1.6753	1.35955
753	GRMZM2G010105	103.486	14.8338	150.141	115.558	192.919	163.281
754	GRMZM2G010149	22.3255	11.1756	23.7238	14.8581	35.3164	28.0308
755	GRMZM2G010176	0.677511	0.121877	0.550514	0.665442	1.48805	2.42887
756	GRMZM2G010196	26.4006	13.2448	20.77	46.5225	32.9258	55.952
757	GRMZM2G010257	84.3122	35.2637	88.6383	65.395	112.289	107.045
758	GRMZM2G010302	88.7215	191.496	68.824	110.313	56.2596	71.5886
759	GRMZM2G010306	67.7654	11.4206	83.5004	65.7131	99.7741	91.7831
760	GRMZM2G010321	71.7115	27.3892	71.3919	50.1622	88.445	63.8545
761	GRMZM2G010328	147.472	68.8088	148.828	116.307	189.526	154.941
762	GRMZM2G010333	1.16507	11.3486	1.4328	0.0423647	0.240119	0
763	GRMZM2G010348	56.4337	41.2801	52.7645	54.2184	78.7572	88.0903
764	GRMZM2G010349	31.8739	146.449	21.0819	31.0888	23.2011	25.0406
765	GRMZM2G010356	27.1443	25.1286	36.1303	6.2816	18.4276	8.55365
766	GRMZM2G010389	16.2398	11.3742	17.7184	18.1754	23.5789	25.6605
767	GRMZM2G010406	298.117	143.217	260.091	230.726	365.886	292.404
768	GRMZM2G010433	1.10113	1.96005	1.10604	1.31189	0.517454	1.8049
769	GRMZM2G010435	33.4787	56.4283	30.4651	27.6595	21.7456	21.6493
770	GRMZM2G010439	1.21924	1.65514	0.884435	3.6807	1.24686	4.94227
771	GRMZM2G010447	5.36119	2.80219	6.67946	5.41367	5.79472	6.18888
772	GRMZM2G010452	88.6394	48.58	116.655	67.8533	147.05	100.051
773	GRMZM2G010460	45.1906	90.4626	49.5274	43.2398	29.481	23.4313
774	GRMZM2G010468	0.310201	0.678359	0.242976	0.225447	0.199799	0.345552
775	GRMZM2G010488	0.136565	1.18878	0.255403	0.349231	0.0943962	0.0493965
776	GRMZM2G010491	0.817217	1.27971	0.717251	3.60158	0.736193	5.95936
777	GRMZM2G010494	15.841	44.066	10.2334	14.1457	0.0942702	0.0246697
778	GRMZM2G010555	15.346	31.3786	14.2974	11.6925	12.0978	8.71431
779	GRMZM2G010673	1.76938	2.8306	1.5203	2.5803	1.27553	0.791843
780	GRMZM2G010693	32.9605	14.6345	43.228	60.7012	42.0134	55.9172
781	GRMZM2G010702	1.69213	10.1384	2.34742	0.327229	0.76359	0.222148
782	GRMZM2G010731	0.0134461	0.306162	0.0212449	0.0847334	0	0.0493024
783	GRMZM2G010743	12.8868	6.07203	11.4008	17.6666	20.1178	24.7045
784	GRMZM2G010765	11.834	23.3489	6.29515	4.69097	5.5001	4.80553
785	GRMZM2G010779	0.735474	1.85712	0.771031	0.959735	0.187452	0.516797
786	GRMZM2G010783	29.4286	27.9322	29.2731	8.74434	24.7272	7.15127
787	GRMZM2G010804	3.03973	7.30091	3.16165	2.9526	2.66061	2.08717
788	GRMZM2G010831	13.2533	7.30203	13.7909	15.8745	14.7236	15.941
789	GRMZM2G010834	13.4225	34.3157	11.1238	18.0849	10.0278	15.9496
790	GRMZM2G010884	17.3674	7.85116	11.1805	52.6268	29.0191	63.415
791	GRMZM2G010892	2.78972	1.88931	2.44615	4.23947	3.66546	4.96198
792	GRMZM2G010909	10.4738	8.73732	15.949	4.98879	5.97913	2.43556
793	GRMZM2G010920	3.95005	14.3855	0.864905	2.23141	0.533056	0.938003
794	GRMZM2G010927	0.418885	0.461303	1.04737	0.56718	0.901185	0.814104
795	GRMZM2G010929	2.71815	1.63785	1.73808	4.65297	2.47984	5.46174
796	GRMZM2G010944	78.2936	73.6324	63.956	22.8612	58.8711	29.249
797	GRMZM2G010953	111.395	69.4007	118.405	124.386	121.173	146.634
798	GRMZM2G010987	24.544	36.4554	16.2213	9.80148	16.4924	11.2354
799	GRMZM2G010991	121.786	47.9357	138.034	97.6523	228.961	177.029
800	GRMZM2G011006	111.077	93.914	138.422	33.0208	144.937	13.9177
801	GRMZM2G011010	3.49826	0.285385	4.94225	2.29051	6.1575	3.21601
802	GRMZM2G011015	10.5986	15.4234	13.8161	4.67114	8.3489	4.09356
803	GRMZM2G011098	1.33268	3.56676	1.15103	1.14868	0.698519	0.516978
804	GRMZM2G011110	2.90682	2.42299	1.6464	0.615965	2.58005	0.494753
805	GRMZM2G011129	41.8012	20.6617	40.9749	51.2863	57.5722	78.042
806	GRMZM2G011160	0.538907	3.89465	0.598138	4.56363	0.158856	0.2961
807	GRMZM2G011169	6.8906	13.2866	5.27858	7.553	4.89473	5.86066
808	GRMZM2G011213	107.066	51.9223	70.3618	80.4093	121.589	142.28
809	GRMZM2G011218	4.1648	2.56137	5.82822	4.81244	4.63296	5.42948
810	GRMZM2G011233	0.299502	0.075528	0.273831	0.390913	0.300916	1.28637
811	GRMZM2G011240	0.471411	1.28432	1.26382	2.29975	0.480563	0.148284
812	GRMZM2G011253	77.2867	45.1342	93.9976	84.6409	135.735	125.907
813	GRMZM2G011347	0.254371	2.00299	0.959406	0.289444	0.155804	0.270813
814	GRMZM2G011367	0.0530313	0.706963	0.0421573	0.143842	0	0
815	GRMZM2G011373	0.439525	0.436559	0.154759	1.96104	1.01943	7.20723
816	GRMZM2G011401	7.8236	11.3385	3.07391	7.28263	1.24128	4.6708
817	GRMZM2G011463	3.45812	0.879296	7.55813	26.5937	4.90692	12.485
818	GRMZM2G011513	0.280387	0.8208	0.282251	2.86773	0.2317	3.338
819	GRMZM2G011518	32.2033	20.4374	42.3573	41.194	38.6642	40.9361
820	GRMZM2G011523	1605.9	1916.36	1294.49	610.584	1100.76	531.127
821	GRMZM2G011588	20.0491	72.4845	11.928	17.3934	8.11086	15.8266
822	GRMZM2G011590	12.6605	24.8558	9.38878	17.1447	7.06178	8.96304
823	GRMZM2G011592	58.5339	60.3883	44.3662	122.34	56.728	115.258
824	GRMZM2G011598	0.270982	4.4107	0.107622	0.0999112	0	0
825	GRMZM2G011615	14.1304	3.73465	23.6564	21.8452	20.8457	24.6949
826	GRMZM2G011624	10.1907	6.10441	11.5973	10.7431	11.713	13.4806
827	GRMZM2G011626	0.336375	0.222531	0.153968	1.50312	0.140905	0.81387
828	GRMZM2G011631	181.882	46.6589	224.255	185.831	256.911	229.851
829	GRMZM2G011662	36.6364	51.9768	28.6786	23.179	22.2305	12.4821
830	GRMZM2G011667	0.340427	3.4868	0.373353	0.0714127	0.206951	0.0494411
831	GRMZM2G011806	28.8197	74.5448	25.4468	18.8998	13.8886	12.0147
832	GRMZM2G011832	0.954782	0.210283	1.43118	0.666823	0.912198	0.420574
833	GRMZM2G011968	1.30604	0.692838	1.29759	0.805646	1.59374	1.53268
834	GRMZM2G012046	10.3631	24.5712	8.75865	3.51003	5.06236	2.98918
835	GRMZM2G012119	5.04396	1.11888	7.15296	7.62109	5.55493	8.85228
836	GRMZM2G012140	0.134474	1.55695	0.107454	0.281501	0.126806	0.123769
837	GRMZM2G012143	5.37034	2.41273	5.47323	4.20531	5.43738	5.32377
838	GRMZM2G012160	28.7102	40.2567	21.903	17.8492	10.93	11.1998
839	GRMZM2G012176	2.51023	1.31542	2.62322	8.15815	1.25722	8.12921
840	GRMZM2G012224	369.83	95.2693	447.958	457.662	429.176	377.533
841	GRMZM2G012233	0.0963715	0.752168	0.0499135	0.128029	0.20622	0.197692
842	GRMZM2G012262	107.421	50.8486	128.948	94.4075	131.594	110.994
843	GRMZM2G012276	7.60181	5.9003	9.27448	17.0436	8.71	19.3296
844	GRMZM2G012306	6.15661	21.5189	4.65565	3.78106	3.93447	2.17786
845	GRMZM2G012342	2.85711	1.73039	2.98817	3.69615	3.00211	4.88954
846	GRMZM2G012355	0	0	0.920043	0.850205	0	0
847	GRMZM2G012413	86.2123	33.9855	95.1164	88.827	106.685	96.1014
848	GRMZM2G012434	174.817	208.638	98.2248	96.785	154.105	142.759
849	GRMZM2G012479	8.89532	6.82898	8.63398	14.6836	9.83476	15.1798
850	GRMZM2G012566	5.53222	8.04537	4.9448	10.0431	1.59256	10.6129
851	GRMZM2G012611	3.45499	8.03389	2.43949	5.50675	1.6364	1.18449
852	GRMZM2G012631	1483.93	794.589	1502.04	1314.96	2102.56	1809.44
853	GRMZM2G012685	0.410373	1.1552	0.590907	0.269225	0.257295	0.123555
854	GRMZM2G012716	0.0951596	1.03321	0.185544	0.22716	0.0313847	0.0741043
855	GRMZM2G012717	0.348496	0.096909	0.763085	2.74096	0.217951	2.73736
856	GRMZM2G012724	20.8157	79.1461	10.8889	4.93998	6.32414	1.97689
857	GRMZM2G012728	0.227617	1.09243	0.965216	0.358988	0.283468	0.197431
858	GRMZM2G012758	0.33788	1.97285	2.43013	1.0354	0.229343	0.0986455
859	GRMZM2G012821	3.18941	1.42949	3.10066	3.12722	2.59672	2.12349
860	GRMZM2G012861	15.9826	7.90521	15.3058	16.2267	18.8784	27.7231
861	GRMZM2G012863	99.8717	49.1989	91.9101	74.8874	129.793	112.348
862	GRMZM2G012865	0.805359	1.96984	0.254217	0.424727	0.319206	0.518269
863	GRMZM2G012891	175.257	157.5	169.081	102.703	194.07	43.1499
864	GRMZM2G012966	13.8494	8.07916	7.37321	20.7856	14.9977	25.7316
865	GRMZM2G012970	134.756	20.6912	152.93	151.116	170.104	150.329
866	GRMZM2G013002	75.9408	48.1799	104.021	121.691	72.1986	100.809
867	GRMZM2G013170	0.375798	2.6671	0.0143209	0.111193	0	0.024705
868	GRMZM2G013196	59.9913	101.344	64.8623	52.4144	47.5264	46.0963
869	GRMZM2G013206	0.251838	0.276561	0.322135	1.68217	0.282859	3.1711
870	GRMZM2G013236	1.14206	10.5581	0.721648	0.640868	0.207701	0.616671
871	GRMZM2G013248	1.56423	2.44559	1.35418	1.73272	0.683893	1.38714
872	GRMZM2G013255	0.137205	0.0193318	0.18882	0.863568	0.371854	2.93327
873	GRMZM2G013271	0.695218	0.623422	0.636074	4.51542	0.310828	2.82069
874	GRMZM2G013342	15.8781	6.25453	8.40785	41.5811	23.0649	59.9449
875	GRMZM2G013357	5.18243	2.92266	5.90044	5.07662	7.59275	8.02462
876	GRMZM2G013391	1.97156	7.49848	1.90728	2.27668	1.6269	1.48305
877	GRMZM2G013430	1.11564	3.72682	2.24189	1.30577	0.244959	0.591944
878	GRMZM2G013448	110.587	29.0545	87.3274	37.376	83.0204	8.05772
879	GRMZM2G013463	7.88425	1.92427	16.9952	8.83306	13.4369	11.3759
880	GRMZM2G013478	16.2356	8.37253	14.9691	25.4686	24.1244	30.7595
881	GRMZM2G013581	0.226438	0.326465	1.64963	0.687638	0.109851	0.27182
882	GRMZM2G013588	17.7231	9.94881	29.9978	40.9617	23.9833	23.955
883	GRMZM2G013600	74.4792	32.9263	72.0039	70.4053	89.5475	75.8032
884	GRMZM2G013650	2.33398	2.46835	1.51569	5.14304	2.28117	4.62922
885	GRMZM2G013657	45.4889	27.8991	48.1622	57.1179	46.8821	55.0348
886	GRMZM2G013726	0.026947	0.616751	0.0287114	0.0279531	0	0
887	GRMZM2G013798	14.4605	6.6473	11.6744	87.0096	15.3986	127.668
888	GRMZM2G013811	18.9473	7.88433	18.586	19.9253	27.4385	29.3968
889	GRMZM2G013821	301.437	150.17	353.52	278.113	359.26	334.004
890	GRMZM2G013855	0.0135419	0.00949611	19.198	20.6426	0	0.0493494
891	GRMZM2G013957	4.24912	1.98579	3.62925	3.89533	6.29936	6.961
892	GRMZM2G013960	7.48193	2.25466	2.71104	2.21978	16.3848	13.4319
893	GRMZM2G013986	296.01	414.381	332.532	87.9835	207.329	51.9988
894	GRMZM2G014022	3.68949	14.1952	4.28746	1.89099	1.59881	1.28408
895	GRMZM2G014043	9.57872	3.68536	10.3997	8.00093	10.4861	7.66394
896	GRMZM2G014066	29.8326	51.7797	24.7194	22.0247	21.1134	15.8746
897	GRMZM2G014071	17.596	25.8579	12.337	14.1169	6.4763	9.78162
898	GRMZM2G014089	1.79456	3.46824	0.755026	0.0566172	0.0632639	0.0989145
899	GRMZM2G014099	0.566208	0.434324	0.300518	1.67715	0.706988	2.06181
900	GRMZM2G014136	32.92	51.8307	20.786	24.9235	21.5628	20.8489
901	GRMZM2G014187	5.68405	11.5221	7.2002	4.94457	5.50553	4.31963
902	GRMZM2G014300	71.5136	38.7022	86.6976	72.2199	79.2688	84.5206
903	GRMZM2G014356	5.60819	3.18687	3.8112	3.59412	3.23586	6.59598
904	GRMZM2G014392	4.52463	7.20985	5.43832	9.29193	2.75626	2.92166
905	GRMZM2G014397	75.1754	33.5034	72.9533	51.9826	96.9226	68.9806
906	GRMZM2G014427	1.05114	0.575076	0.756072	1.16814	0.497768	0.911323
907	GRMZM2G014441	4.75646	16.9382	4.98241	8.13772	2.54	6.22127
908	GRMZM2G014444	242.054	126.183	243.037	201.302	329.695	290.679
909	GRMZM2G014454	49.7121	74.7489	40.4226	27.3771	41.8804	23.8906
910	GRMZM2G014499	19.3849	7.19205	35.9413	23.987	31.5002	33.2151
911	GRMZM2G014577	71.8756	37.1833	73.7277	70.9499	91.1615	84.1642
912	GRMZM2G014610	0.408655	0.706288	0.755523	1.08881	0.126642	0.123272
913	GRMZM2G014653	86.5391	217.396	75.5203	48.578	66.0626	14.1096
914	GRMZM2G014695	0.861617	3.65294	0.572517	0.77898	0.154506	0.641218
915	GRMZM2G014729	12.8617	4.81589	56.6593	10.8701	3.64954	1.35749
916	GRMZM2G014770	8.21775	15.9212	7.01866	7.03354	5.80575	2.2023
917	GRMZM2G014788	334.105	187.844	319.091	358.109	386.174	427.393
918	GRMZM2G014813	5.38902	11.276	4.58703	7.48749	4.29515	5.18219
919	GRMZM2G014832	12.4759	8.03237	13.3907	12.3017	15.8357	17.8194
920	GRMZM2G014844	152.085	87.796	32.0024	255.713	156.401	341.539
921	GRMZM2G014902	83.2942	88.0631	84.9277	76.6103	166.407	42.0329
922	GRMZM2G014951	1.31738	0.151332	2.00741	4.48677	0.0314302	0
923	GRMZM2G014955	16.5404	24.7153	15.3841	20.4295	11.2725	12.1128
924	GRMZM2G014988	0.0960928	0.652305	0	0.0281496	0.0480121	0.0493717
925	GRMZM2G015037	2.317	1.36024	3.57554	4.47766	3.11315	5.88228
926	GRMZM2G015040	13.1264	19.3704	8.10013	7.28739	6.83428	9.31957
927	GRMZM2G015049	0.606075	0.488946	1.37407	2.457	1.56923	5.12692
928	GRMZM2G015212	2.35368	2.29281	2.03615	6.55052	2.7145	7.0476
929	GRMZM2G015219	25.0287	17.0244	44.2109	68.2822	33.3319	49.7342
930	GRMZM2G015277	64.3307	30.2793	61.3643	54.9639	82.6824	69.5085
931	GRMZM2G015285	1.49232	0.426406	1.22546	2.38575	3.90543	5.19607
932	GRMZM2G015314	5.86949	6.37422	5.5467	3.55817	4.26417	3.13602
933	GRMZM2G015344	8.43344	4.23204	10.2047	10.3545	8.40551	12.1997
934	GRMZM2G015361	80.0659	40.6872	88.9999	89.7649	104.28	111.739
935	GRMZM2G015395	0.0540934	0.734109	0	0.11431	0.0317628	0.0738998
936	GRMZM2G015401	110.303	45.1693	112.669	107.02	147.394	148.884
937	GRMZM2G015409	5.21435	9.47524	4.65338	3.89497	4.10238	4.31963
938	GRMZM2G015419	987.715	2103.9	567.133	484.107	264.979	365.338
939	GRMZM2G015432	37.0202	75.0709	35.9066	36.3953	27.0658	26.0379
940	GRMZM2G015436	22.7692	39.2768	20.6311	20.778	18.0644	17.3603
941	GRMZM2G015520	0.289119	2.55154	0.0287114	0.270761	0.0640141	0.296448
942	GRMZM2G015588	8.2806	11.3813	5.98786	5.12654	6.68605	6.90236
943	GRMZM2G015605	17.9891	119.823	7.39084	8.99515	3.29642	7.27171
944	GRMZM2G015666	8.01449	2.38978	13.0899	10.2902	14.5006	10.3132
945	GRMZM2G015708	0.304627	2.40957	0.394807	5.48835	0.0157117	0.984748
946	GRMZM2G015709	1.67287	1.92582	2.13288	3.14919	0.554365	2.85542
947	GRMZM2G015739	1.57506	0.632082	1.16847	3.05447	2.46098	4.62105
948	GRMZM2G015753	1.57169	7.33577	1.46563	0.326439	1.12645	0.419957
949	GRMZM2G015784	173.977	94.1417	165.124	172.859	170.126	193.137
950	GRMZM2G015793	3.89281	17.2782	1.09123	2.22083	0.337279	0.642995
951	GRMZM2G015804	2.0551	5.37093	1.46474	3.16965	1.05319	1.45782
952	GRMZM2G015886	137.048	27.425	152.041	141.297	153.641	173.77
953	GRMZM2G015892	23.365	52.369	19.856	0.127209	13.0061	0.443892
954	GRMZM2G015923	0	0.0288268	0.889747	1.62233	0	0
955	GRMZM2G015941	4.28105	8.61657	5.89206	5.96683	2.10628	3.30818
956	GRMZM2G015967	23.875	12.6057	18.1463	36.7234	27.7046	45.6308
957	GRMZM2G015983	7.37894	19.8517	6.40707	15.253	2.11566	6.09412
958	GRMZM2G015989	403.998	190.345	351.37	370.64	564.917	477.74
959	GRMZM2G016066	20.3095	8.98274	12.2133	57.2481	25.5904	55.8041
960	GRMZM2G016088	2.26575	2.44616	0.814185	1.71362	2.14842	3.62304
961	GRMZM2G016153	14.7452	26.7815	14.8386	12.0988	12.2185	11.9103
962	GRMZM2G016232	344.242	77.6745	527.905	397.737	435.783	603.616
963	GRMZM2G016250	181.595	80.4956	194.704	141.128	246.976	214.526
964	GRMZM2G016264	10.128	16.7745	12.0572	0.141773	8.11576	0.147629
965	GRMZM2G016323	702.903	354.493	680.212	906.876	742.332	866.708
966	GRMZM2G016370	1.18586	1.50016	0.596484	1.96709	2.18604	0.322853
967	GRMZM2G016435	14.8438	13.8998	9.61031	0.733876	14.5617	0.763062
968	GRMZM2G016477	30.3936	9.40555	37.5633	39.5286	48.3937	66.0346
969	GRMZM2G016511	152.714	80.3628	144.255	127.291	172.099	163.869
970	GRMZM2G016521	0.976905	4.00076	0.543677	0.419569	0.226302	0.467739
971	GRMZM2G016605	28.1912	50.0273	28.0249	27.4012	25.91	15.5421
972	GRMZM2G016622	10.6413	5.77302	6.17266	42.7183	14.3743	43.8791
973	GRMZM2G016637	0.76289	3.06347	0.867221	0.765778	0.659841	0.762125
974	GRMZM2G016649	5.91741	6.68857	3.79025	22.6206	2.63374	20.6386
975	GRMZM2G016668	0.356021	1.98086	0.319523	0.392491	0.0943962	0.172728
976	GRMZM2G016677	8.34823	5.18746	5.45944	33.1688	11.7597	40.0457
977	GRMZM2G016707	0.413869	0.185438	0.654741	1.2561	0.625036	1.48194
978	GRMZM2G016734	41.9983	71.5568	25.2267	14.0689	18.463	22.0561
979	GRMZM2G016744	0.723818	0.754084	0.22039	3.48946	0.202842	2.29485
980	GRMZM2G016774	24.4594	13.0253	22.0523	41.2221	25.2937	30.8073
981	GRMZM2G016802	14.0421	24.3139	11.1936	7.00176	9.82265	7.20341
982	GRMZM2G016836	1.31006	11.705	0.629916	0.0841729	0.218227	0.246764
983	GRMZM2G016844	15.2513	7.06673	14.9881	12.0214	18.0234	14.4758
984	GRMZM2G016890	4078.13	1547.48	3225.32	3961.62	2595.57	2617.32
985	GRMZM2G016928	121.067	55.9582	141.87	106.189	196.95	159.876
986	GRMZM2G016948	1.81893	2.18054	2.2557	3.72506	1.35389	4.60541
987	GRMZM2G016958	115.271	43.3948	119.075	149.235	91.5351	65.5081
988	GRMZM2G016997	19.7025	6.96634	27.8061	33.1083	28.4325	28.9052
989	GRMZM2G017008	4.28343	2.43646	7.00179	7.46719	3.36718	4.82004
990	GRMZM2G017013	51.5218	75.8497	40.7627	24.2469	38.8661	22.0729
991	GRMZM2G017022	1.56836	5.10072	0.561861	0.964439	0.677303	1.08953
992	GRMZM2G017045	2.78292	10.2728	1.74942	4.62601	0.469679	2.15086
993	GRMZM2G017081	76.5433	18.7618	91.0499	67.7042	118.802	111.277
994	GRMZM2G017086	153.318	76.5403	157.087	125.182	193.511	162.688
995	GRMZM2G017110	65.9572	185.897	24.422	52.6362	14.9998	23.8619
996	GRMZM2G017164	13.5246	32.6716	12.5322	10.2513	5.93715	7.23377
997	GRMZM2G017186	1.70526	1.41454	2.21159	2.46984	0.283468	4.45674
998	GRMZM2G017197	0.421289	2.12635	0.154472	0.0990713	0.0624438	0.0493494
999	GRMZM2G017229	49.2554	126.805	8.96755	39.7419	8.03812	35.1328
1000	GRMZM2G017237	12.1585	5.2452	11.982	15.0954	9.84909	8.56437
1001	GRMZM2G017249	53.0794	189.193	13.2707	40.9735	8.21635	37.9514
1002	GRMZM2G017257	147.92	84.0391	198.464	196.058	180.723	161.183
1003	GRMZM2G017266	46.5916	46.6227	51.3065	37.5925	30.6765	19.9689
1004	GRMZM2G017290	8.33597	9.35631	3.8239	29.7357	10.2541	25.4833
1005	GRMZM2G017319	1.6803	4.54656	1.55245	15.4114	3.55094	1.81269
1006	GRMZM2G017321	10.9794	9.98369	1.33686	4.58874	1.8724	2.13907
1007	GRMZM2G017329	53.6142	72.707	51.1412	28.24	35.6392	23.3483
1008	GRMZM2G017349	13.8321	21.1853	16.4248	11.904	13.1715	8.71553
1009	GRMZM2G017355	0.690441	0.565949	0.506396	1.6075	0.511068	1.28702
1010	GRMZM2G017400	7.99269	26.1061	7.41345	16.2614	5.8919	7.9557
1011	GRMZM2G017411	6.75256	26.1308	5.04953	8.75847	3.24557	3.67326
1012	GRMZM2G017414	43.4099	122.794	21.58	54.4238	12.5172	43.9306
1013	GRMZM2G017416	0.751332	0.510427	1.18186	1.2809	1.1317	0.939954
1014	GRMZM2G017419	8.02318	4.62235	5.04631	10.9845	8.11763	13.3109
1015	GRMZM2G017426	28.3073	36.5707	26.0991	21.9994	22.9085	16.1888
1016	GRMZM2G017474	2.12118	3.2521	2.24962	0.184434	1.68316	0.51792
1017	GRMZM2G017486	6.18747	4.67526	4.54327	8.30447	7.56228	14.6944
1018	GRMZM2G017520	1.0087	1.66389	0.728499	4.92429	0.784967	5.61961
1019	GRMZM2G017522	0.0660001	1.51007	0.00710639	0.0281496	0	0.123219
1020	GRMZM2G017536	137.833	29.3367	142.275	112.702	169.151	145.373
1021	GRMZM2G017537	29.1645	28.5052	18.0029	13.9572	29.9561	28.1745
1022	GRMZM2G017550	1.32669	2.88337	0.945888	0.549938	0.432913	0.271369
1023	GRMZM2G017555	0.896833	0.957296	0.495148	1.76477	0.866255	3.54266
1024	GRMZM2G017578	34.9021	21.5773	42.8114	36.2967	41.8512	43.2887
1025	GRMZM2G017584	31.6118	31.4338	11.0698	11.5631	34.9678	34.4881
1026	GRMZM2G017593	9.29704	21.4039	8.66175	6.51885	6.20114	5.97396
1027	GRMZM2G017606	13.9829	7.91421	18.8499	18.0106	17.3051	14.3637
1028	GRMZM2G017616	46.5332	65.7159	31.4231	31.6487	32.4909	32.4084
1029	GRMZM2G017643	6.00797	2.24297	7.25565	5.04127	4.86951	7.4794
1030	GRMZM2G017670	0.717148	2.35324	0.325793	0.342897	0.128246	0.074141
1031	GRMZM2G017682	18.8312	33.486	12.9402	10.6019	12.9251	7.79062
1032	GRMZM2G017685	0.657648	2.9301	0.491651	0.714791	0.351895	0.690307
1033	GRMZM2G017739	3.1143	6.48224	2.24718	1.42912	1.84966	1.50392
1034	GRMZM2G017802	4.11306	1.46059	5.2859	4.48147	6.45673	6.22992
1035	GRMZM2G017805	53.2487	108.557	41.8933	43.4363	46.4033	47.7777
1036	GRMZM2G017815	3.3148	2.92922	3.8149	4.10982	4.16025	7.19466
1037	GRMZM2G017882	4.6819	3.0213	10.8668	12.5203	9.94486	12.5234
1038	GRMZM2G017894	21.036	36.5795	18.427	21.6423	14.2055	13.8657
1039	GRMZM2G017957	9.06221	5.32535	9.55875	11.1323	13.1375	14.1351
1040	GRMZM2G017966	0	0.12717	0.0071777	1.63356	0	0
1041	GRMZM2G017982	0.0271351	0.0689813	0.00715183	0.0423253	19.3082	18.3851
1042	GRMZM2G017991	3.80246	8.27281	5.04843	14.9807	2.55777	21.2294
1043	GRMZM2G018004	0.326851	3.01394	0.158044	0.323234	0.112229	0.172953
1044	GRMZM2G018018	0.0134461	0.814369	0.0142577	1.24902	0	0
1045	GRMZM2G018020	86.9908	41.3852	93.4231	73.3821	111.524	94.0494
1046	GRMZM2G018022	0	0.0191412	0.099996	20.4769	0.0157117	0
1047	GRMZM2G018027	13.3432	30.9916	21.6022	11.1702	25.1255	4.64979
1048	GRMZM2G018059	8.61517	23.1945	9.60001	12.6345	4.29632	7.67452
1049	GRMZM2G018062	8.97301	3.82063	11.6786	9.85694	13.4696	13.7932
1050	GRMZM2G018070	66.2088	132.942	38.8179	17.1706	22.8945	10.7178
1051	GRMZM2G018099	0.0134461	0.0479564	0.00715146	1.41214	0	0
1052	GRMZM2G018105	3.54395	2.21793	3.33947	9.26403	3.01723	10.4412
1053	GRMZM2G018177	114.173	44.8587	101.251	112.342	130.055	133.29
1054	GRMZM2G018197	239.767	105.975	223.478	156.843	336.552	236.118
1055	GRMZM2G018228	340.508	107.357	366.055	328.601	584.337	482.06
1056	GRMZM2G018238	5.1533	11.6126	5.70621	4.7459	5.52656	6.38626
1057	GRMZM2G018254	0.317225	1.3613	0.356886	0.454552	0.704372	0.396682
1058	GRMZM2G018281	16.2018	29.2019	15.2649	12.5566	11.4583	11.5407
1059	GRMZM2G018336	6.98766	31.6963	7.12499	0.401152	4.6955	0.990175
1060	GRMZM2G018356	67.8592	114.915	54.0154	56.1758	44.6261	46.7721
1061	GRMZM2G018375	1.29257	1.72564	1.39618	32.1595	0.1402	82.284
1062	GRMZM2G018403	16.504	7.699	10.8902	19.5492	19.5676	35.3317
1063	GRMZM2G018416	125.36	68.0595	139.068	157.582	148.78	174.766
1064	GRMZM2G018441	1.27343	0.854127	0.891301	2.69958	1.50952	1.84627
1065	GRMZM2G018595	12.4073	19.4273	9.40452	11.8479	8.14795	9.1725
1066	GRMZM2G018673	0.508729	2.73908	0.174287	0.0964417	0.126806	0.0740385
1067	GRMZM2G018678	7.26841	10.2824	3.34165	5.95804	5.1364	8.48082
1068	GRMZM2G018707	0.986057	4.80847	0.52833	0.75097	0.187893	0.296585
1069	GRMZM2G018756	7.65174	1.94162	10.9381	8.79528	10.3926	10.6205
1070	GRMZM2G018760	0.134474	1.0984	0.0565553	0.0847334	0.0788685	0.0988231
1071	GRMZM2G018770	185.745	77.2471	198.748	143.177	286.584	217.255
1072	GRMZM2G018786	4.30177	4.14685	4.10974	10.4088	4.99425	13.2373
1073	GRMZM2G018798	9.27082	17.6911	10.1705	6.21708	9.60014	5.54444
1074	GRMZM2G018806	0.54735	1.56829	0.394562	0.256714	0.265037	0.370571
1075	GRMZM2G018820	31.6044	47.0942	2.08475	55.2623	51.9087	38.9295
1076	GRMZM2G018946	10.8769	4.30222	13.6495	16.7331	12.0201	16.5853
1077	GRMZM2G018947	62.3086	32.3924	74.9913	78.3998	96.2658	99.0185
1078	GRMZM2G018951	39.7129	15.7498	58.8754	41.3722	56.6598	44.9617
1079	GRMZM2G018992	3.08945	2.213	3.78872	5.5687	3.07742	5.30727
1080	GRMZM2G019056	0.974691	6.52186	1.17536	0.210397	0.471553	0.148214
1081	GRMZM2G019085	0	0.00949611	0	1.76849	0	0
1082	GRMZM2G019090	0.026947	0.0965728	0.00715146	2.30963	0	0
1083	GRMZM2G019106	14.4724	38.0051	11.3181	15.5957	11.266	12.7085
1084	GRMZM2G019144	31.3622	16.1143	33.8496	27.6766	34.87	33.3002
1085	GRMZM2G019177	19.8525	32.6891	9.67945	8.77502	8.38367	7.61157
1086	GRMZM2G019180	4.67214	2.46791	6.26552	4.77086	5.59804	5.75548
1087	GRMZM2G019183	163.501	301.135	157.735	137.186	151.013	102.546
1088	GRMZM2G019225	55.6142	16.9033	72.459	68.0903	71.64	77.9892
1089	GRMZM2G019246	50.4547	104.582	56.3969	17.0827	39.7882	13.5061
1090	GRMZM2G019260	40.7599	30.7664	73.8452	84.1343	43.5261	45.2878
1091	GRMZM2G019266	133.075	61.5448	132.868	220.231	184.679	290.29
1092	GRMZM2G019291	20.3672	35.6925	19.4327	18.6298	13.1038	13.0061
1093	GRMZM2G019317	42.8388	23.3659	54.4914	60.5053	44.4851	62.4742
1094	GRMZM2G019325	476.189	208.723	519.435	381.345	679.282	540.902
1095	GRMZM2G019353	18.788	58.93	10.625	9.29106	8.13949	4.42451
1096	GRMZM2G019356	37.255	25.5381	43.1764	83.0614	26.7708	64.4503
1097	GRMZM2G019363	0.396839	1.07571	0.591556	1.53152	0.331796	3.82253
1098	GRMZM2G019386	16.7398	12.4044	18.8643	20.3472	19.1559	25.6174
1099	GRMZM2G019404	184.878	330.529	116.238	23.7321	85.9249	32.6336
1100	GRMZM2G019413	1.38757	2.77824	1.42536	4.53865	0.927366	6.02835
1101	GRMZM2G019446	23.3822	39.9914	22.1934	17.7939	20.709	17.8017
1102	GRMZM2G019468	10.9406	7.50093	15.1721	15.7657	13.3549	13.8846
1103	GRMZM2G019500	17.9826	8.54701	15.1044	14.6503	21.1757	19.0938
1104	GRMZM2G019515	6.48524	10.5574	3.13191	13.8425	5.67021	12.5831
1105	GRMZM2G019562	15.5157	18.2292	1.8594	3.72733	15.2716	18.8992
1106	GRMZM2G019586	114.469	25.3503	144.793	161.074	147.412	210.777
1107	GRMZM2G019612	1.85495	0.838847	1.56362	9.23281	2.97431	12.8658
1108	GRMZM2G019621	31.1818	8.81169	43.2394	30.8691	51.4044	44.0908
1109	GRMZM2G019686	479.145	976.258	368.76	571.24	238.575	184.593
1110	GRMZM2G019689	6.556	4.97057	14.3443	11.3197	6.18416	5.4995
1111	GRMZM2G019746	1.52146	2.88619	0.765545	0.984998	0.732166	0.839912
1112	GRMZM2G019777	2.57896	18.5472	2.16363	1.17524	1.87072	1.32995
1113	GRMZM2G019810	13.5733	5.42467	17.3434	13.4277	19.5357	16.8272
1114	GRMZM2G019872	0.144266	0.137176	0.161658	0.80164	0.108908	1.2074
1115	GRMZM2G019971	3.11173	1.38972	4.84225	5.75182	4.07422	3.98886
1116	GRMZM2G019974	2.07609	16.8905	0.773019	0.473444	0.523855	1.38363
1117	GRMZM2G019999	83.9211	49.3409	76.7923	119.126	95.58	119.837
1118	GRMZM2G020054	10.1051	24.9668	14.6759	2.11446	12.2304	0.789059
1119	GRMZM2G020104	9.22227	21.654	8.13708	8.22115	4.75635	5.92008
1120	GRMZM2G020150	15.4966	30.5521	19.0283	8.02551	9.81413	3.39772
1121	GRMZM2G020156	3.19812	2.13503	2.84324	8.16317	1.44964	9.18611
1122	GRMZM2G020196	4.45591	8.07717	4.47806	3.89228	3.64571	3.20236
1123	GRMZM2G020423	12.1029	2.59944	17.1988	12.4961	6.85819	9.70493
1124	GRMZM2G020446	101.975	49.5201	106.592	93.9762	135.529	129.038
1125	GRMZM2G020468	12.6899	2.34621	15.7314	36.6733	23.4852	77.6116
1126	GRMZM2G020523	0.805377	4.65397	0.449372	0.280959	0.294353	0.470333
1127	GRMZM2G020574	32.1885	49.4219	28.6304	31.2435	10.1052	10.3816
1128	GRMZM2G020740	7.95542	4.80273	10.4866	24.6032	8.36646	27.9366
1129	GRMZM2G020742	1.48548	1.2287	1.90144	2.76279	1.07888	3.12393
1130	GRMZM2G020761	1.12531	9.68728	0.287286	1.23244	0.109994	0.295743
1131	GRMZM2G020766	11.9657	28.112	7.17709	6.55381	7.4313	7.91488
1132	GRMZM2G020772	13.5567	19.7263	10.2569	8.5473	7.07941	7.66501
1133	GRMZM2G020781	0.205261	0.194452	0.304714	0.524864	1.66446	2.41778
1134	GRMZM2G020799	0.398726	1.1359	0.072169	0.229085	0.125879	0.346762
1135	GRMZM2G020814	65.8181	81.195	60.144	29.5553	44.9645	26.8941
1136	GRMZM2G020840	46.1007	39.0555	62.1091	119.048	36.1798	66.5133
1137	GRMZM2G020843	8.7473	15.0176	5.88317	12.753	2.18608	5.50159
1138	GRMZM2G020912	92.5241	180.414	67.7285	86.372	62.9466	67.347
1139	GRMZM2G020953	1.29378	0.445954	1.2638	3.57807	0.960494	2.60618
1140	GRMZM2G020974	39.0764	6.05547	43.3293	35.0974	47.5236	39.932
1141	GRMZM2G020982	16.8411	23.3444	14.5904	15.903	10.904	10.6851
1142	GRMZM2G021055	0.546853	1.07941	0.396331	2.1592	0.583062	2.34851
1143	GRMZM2G021069	142.061	28.1284	219.412	204.648	255.235	285.756
1144	GRMZM2G021074	61.8859	73.4136	74.8641	26.838	69.8975	19.9775
1145	GRMZM2G021170	34.148	15.9678	29.4879	30.5334	36.2614	34.626
1146	GRMZM2G021194	81.6141	105.318	61.185	58.6779	59.4942	48.1838
1147	GRMZM2G021219	111.057	42.3321	119.745	99.0261	170.674	142.972
1148	GRMZM2G021270	309.097	97.0573	326.555	279.854	376.3	322.484
1149	GRMZM2G021319	6.73516	4.3377	7.14576	6.32611	7.96375	8.79224
1150	GRMZM2G021331	407.979	189.023	380.896	298.808	481.654	401.833
1151	GRMZM2G021339	4.63591	2.5288	8.87626	11.6567	5.7701	10.3482
1152	GRMZM2G021378	0.882012	7.05897	0.727465	0.737132	0.384061	0.566602
1153	GRMZM2G021406	26.625	38.6386	13.1901	42.4932	32.4893	47.8119
1154	GRMZM2G021416	19.3497	63.0611	7.85871	7.33366	1.9395	1.43446
1155	GRMZM2G021439	9.92169	5.0409	13.1061	10.9691	11.8145	9.42482
1156	GRMZM2G021459	0.852155	2.25503	2.14287	0.227886	0.888171	0.395038
1157	GRMZM2G021482	20.9776	9.55153	23.3179	25.0303	22.4531	26.3147
1158	GRMZM2G021498	21.7313	15.7668	87.0751	43.749	22.804	24.67
1159	GRMZM2G021514	0.0135419	0	0.00716458	3.11331	0.0157117	0
1160	GRMZM2G021560	3.9124	7.64652	4.90946	4.32778	3.53564	3.49869
1161	GRMZM2G021573	18.2495	7.26246	24.366	22.1183	32.6166	34.8444
1162	GRMZM2G021624	13.3241	19.6349	8.98968	8.60435	8.41895	9.73567
1163	GRMZM2G021687	3.48878	2.92101	2.85929	8.88236	2.2707	8.68112
1164	GRMZM2G021706	0.236163	1.89118	0.230135	0.90751	0.0946493	0.615849
1165	GRMZM2G021725	2.18416	3.67723	2.92067	3.13417	2.41312	1.75326
1166	GRMZM2G021781	9.79281	3.18539	10.149	7.48069	11.0667	8.18985
1167	GRMZM2G021786	10.9311	16.6691	13.7038	0.170958	8.10243	0.641669
1168	GRMZM2G021816	59.181	34.3423	60.9879	48.9231	92.9618	74.3597
1169	GRMZM2G021846	42.8214	64.2215	33.1015	37.0269	33.2899	23.2809
1170	GRMZM2G021877	2.73	8.49814	1.56377	4.99109	2.91589	3.38134
1171	GRMZM2G021879	1.94729	3.82264	2.17642	1.69556	1.19593	1.77734
1172	GRMZM2G021881	1.09	2.5963	1.23182	0.999086	0.793929	0.493342
1173	GRMZM2G021885	172.03	42.722	188.969	180.038	194.48	172.196
1174	GRMZM2G021912	58.0224	84.3465	53.8367	42.2069	45.5483	30.6507
1175	GRMZM2G021921	10.8655	4.52098	13.6768	10.0271	12.3786	12.712
1176	GRMZM2G022032	104.473	206.741	60.2838	68.6452	53.4232	54.2972
1177	GRMZM2G022061	95.4769	159.697	108.162	103.782	85.9973	76.346
1178	GRMZM2G022090	5.82572	8.48173	6.3817	3.46666	5.61391	5.97055
1179	GRMZM2G022101	2.46204	4.84596	4.21029	0.485089	0.909802	0.469815
1180	GRMZM2G022206	148.285	242.861	132.407	134.289	106.053	110.696
1181	GRMZM2G022242	18.1197	37.077	16.0104	3.67337	16.8765	4.66976
1182	GRMZM2G022253	144.428	31.9921	200.313	170.477	169.087	187.674
1183	GRMZM2G022269	248.923	106.669	239.839	177.724	343.098	252.719
1184	GRMZM2G022313	26.105	40.1847	18.2857	19.955	24.1768	22.9915
1185	GRMZM2G022403	57.3934	84.7623	51.909	40.0888	58.8589	38.9251
1186	GRMZM2G022514	1.94846	8.51219	2.1866	3.15443	2.57211	3.75759
1187	GRMZM2G022558	77.7595	38.3092	98.7206	81.6657	86.6246	90.6976
1188	GRMZM2G022606	22.2242	14.3853	23.0557	39.0406	20.0388	32.6909
1189	GRMZM2G022616	0.607595	2.07178	0.512013	0.994451	0.335084	0.518114
1190	GRMZM2G022619	211.125	111.265	242.879	164.68	323.535	243.581
1191	GRMZM2G022642	9.4858	15.1451	6.77357	4.7516	7.47044	10.9092
1192	GRMZM2G022645	10.9221	24.214	8.92945	16.6611	4.73265	11.1886
1193	GRMZM2G022651	1.98924	0.982745	2.30608	3.52496	3.73093	4.99565
1194	GRMZM2G022662	15.495	7.68708	17.2311	13.6204	20.9077	17.5691
1195	GRMZM2G022679	55.277	108.757	54.4833	13.8411	14.1638	1.18257
1196	GRMZM2G022686	0.485364	1.14649	0.761519	0.603421	0.142652	0.271497
1197	GRMZM2G022804	0.600718	0.965624	0	0	0.327613	1.16346
1198	GRMZM2G022820	92.8768	41.6148	122.579	92.2788	132.968	102.977
1199	GRMZM2G022837	3.2916	1.17551	1.20662	5.37328	3.38422	8.1377
1200	GRMZM2G022866	9.15834	14.3699	5.44005	4.80384	9.02393	12.4559
1201	GRMZM2G022915	17.5542	23.3006	14.2877	1.35063	14.2764	0.959427
1202	GRMZM2G022931	20.3275	70.9165	21.9622	29.5638	12.5359	37.3539
1203	GRMZM2G022934	97.8026	29.7934	123.951	136.48	111.106	62.1752
1204	GRMZM2G022945	26.0703	11.6541	34.9775	34.2386	32.0972	35.0057
1205	GRMZM2G022974	2.549	1.69513	5.46042	2.28063	2.65407	1.38233
1206	GRMZM2G022979	1.08301	2.63462	1.22083	0.957839	1.19776	0.495155
1207	GRMZM2G023003	1.91972	1.65507	1.72276	4.06817	2.14053	4.26881
1208	GRMZM2G023008	36.7705	23.7918	42.5593	42.6965	38.6545	48.4661
1209	GRMZM2G023051	25.8669	4.81189	31.8618	27.5717	31.2067	41.4609
1210	GRMZM2G023068	0.33865	1.10811	0.282722	0.336662	0.0780718	0.271379
1211	GRMZM2G023110	59.7786	41.3694	69.6388	87.553	71.6681	78.2374
1212	GRMZM2G023133	6.0968	8.57931	6.25629	9.82787	0.789499	2.95101
1213	GRMZM2G023204	8.77621	13.2522	9.7132	4.98521	7.31439	5.14287
1214	GRMZM2G023220	17.4124	13.2199	17.0442	26.9779	15.5867	30.7079
1215	GRMZM2G023232	387.718	173.51	393.732	331.362	586.791	450.369
1216	GRMZM2G023237	1.17659	4.49267	3.28789	0.844816	1.70583	0.986459
1217	GRMZM2G023242	159.776	71.4934	166.416	129.594	232.116	202.575
1218	GRMZM2G023285	2.18054	1.88274	6.67036	4.34962	4.00698	4.70002
1219	GRMZM2G023289	134.301	98.1523	108.351	153.888	167.744	205.242
1220	GRMZM2G023325	4.1923	9.37509	3.05376	0.23979	2.74057	0.887908
1221	GRMZM2G023346	0.0945144	2.26234	0.0798865	0	0	0.0246697
1222	GRMZM2G023387	29.9276	66.3301	26.784	26.7322	18.5754	24.7836
1223	GRMZM2G023436	0.562634	3.1164	1.02074	0.701891	0.460088	0.442719
1224	GRMZM2G023444	5.38151	22.6462	2.51019	3.03436	1.32967	1.93282
1225	GRMZM2G023520	0.704649	0.472011	0.193914	2.02882	0.0159035	0.0493965
1226	GRMZM2G023591	7.31903	5.11132	4.47383	7.33293	6.97707	13.8661
1227	GRMZM2G023711	5.127	4.18409	3.80541	6.06948	1.29589	4.93868
1228	GRMZM2G023715	0.494357	0.955723	2.41433	4.25053	0.337725	3.51123
1229	GRMZM2G023748	412.465	90.3873	444.828	295.026	689.454	515.704
1230	GRMZM2G023791	2.77005	8.83753	0.831364	2.02688	1.67682	3.70476
1231	GRMZM2G023833	47.9209	28.7116	51.7779	49.7996	56.8391	63.4641
1232	GRMZM2G023836	31.4459	45.7584	29.5941	20.0883	25.32	21.0504
1233	GRMZM2G023840	4.38593	1.89922	6.0727	6.22424	4.66377	12.6052
1234	GRMZM2G023847	0.158222	1.0146	0.568881	0.406174	0.0317163	0.0988664
1235	GRMZM2G023863	0.0134461	0.0477856	0.0359704	5.12958	0.015735	0
1236	GRMZM2G023872	0.718161	0.333773	0.428759	1.41179	1.39203	1.16309
1237	GRMZM2G023899	0.581357	2.02273	0.402015	0.963172	0.245496	0.491378
1238	GRMZM2G023921	5.43492	7.82312	11.3828	2.74267	2.96973	1.01183
1239	GRMZM2G023946	5.42278	2.81968	3.82289	4.20214	5.53073	6.52373
1240	GRMZM2G023952	4.2226	1.65493	8.02617	5.35289	7.62386	3.86918
1241	GRMZM2G023988	30.0311	54.12	25.6177	18.5735	21.6448	17.8433
1242	GRMZM2G023992	8.23659	14.2384	6.86519	6.63015	6.59108	6.15745
1243	GRMZM2G024024	0.17787	0.450535	0.0903353	0.181904	0.0470196	0.0740385
1244	GRMZM2G024099	121.343	55.7308	106.795	79.8068	90.8266	150.01
1245	GRMZM2G024104	12.3576	139.646	1.31995	5.73713	1.30144	4.37899
1246	GRMZM2G024145	27.7898	56.1949	26.2327	47.1537	18.4469	27.2119
1247	GRMZM2G024150	1.0609	0.391749	0.261725	6.99667	0.597835	9.52778
1248	GRMZM2G024264	25.6452	49.4337	23.3696	19.6061	16.5964	14.3841
1249	GRMZM2G024310	148.055	70.8491	143.074	128.883	180.243	160.556
1250	GRMZM2G024312	1.55081	1.15092	1.45121	2.37977	1.51639	2.88545
1251	GRMZM2G024345	15.4993	29.6881	14.7376	8.0956	11.7344	9.92604
1252	GRMZM2G024354	552.548	260.69	556.749	382.386	728.603	532.804
1253	GRMZM2G024391	0.405408	0.976724	0.557545	1.29186	0.326035	0.39488
1254	GRMZM2G024395	27.4587	43.0733	25.3152	19.764	24.4173	17.025
1255	GRMZM2G024476	2.87743	3.49659	3.04375	0.157526	3.87622	0.147887
1256	GRMZM2G024517	16.8611	36.1511	21.1683	1.92164	33.908	3.95212
1257	GRMZM2G024530	23.3035	68.152	23.1304	12.5189	17.1448	14.4062
1258	GRMZM2G024561	2.27416	1.5478	3.2303	2.97639	2.92117	3.47884
1259	GRMZM2G024624	4.72812	3.26169	6.33352	6.03066	5.57477	6.68126
1260	GRMZM2G024647	280.645	115.526	296.313	220.519	420.806	328.839
1261	GRMZM2G024668	35.6472	42.769	535.595	487.496	75.4622	37.5002
1262	GRMZM2G024680	9.39095	9.06516	11.0735	0.389961	7.66554	0.222329
1263	GRMZM2G024738	8.83223	5.91861	7.34785	15.0177	10.5763	17.8852
1264	GRMZM2G024799	0.289879	0.511149	0.172386	1.88654	0.203564	2.35418
1265	GRMZM2G024806	25.0028	32.6784	18.5635	23.173	30.1545	15.8826
1266	GRMZM2G024808	6.3239	4.37232	12.4983	15.0702	9.34111	10.5524
1267	GRMZM2G024823	71.4233	105.568	30.6474	16.0437	53.1106	33.9055
1268	GRMZM2G024865	31.2122	69.8946	25.5664	20.8693	17.4154	16.1408
1269	GRMZM2G024898	0.5084	0.840389	0.912385	0.403607	0.63397	0.270716
1270	GRMZM2G024927	6.87795	1.41516	0.00715146	0	9.29634	8.03239
1271	GRMZM2G024948	0.738596	0.658205	0.396793	0.971115	0.6727	2.37951
1272	GRMZM2G024958	3.64397	3.91718	2.38289	2.12803	0.239571	0.14841
1273	GRMZM2G024976	18.6134	32.8089	19.8951	18.2696	16.2946	15.0988
1274	GRMZM2G024993	20.0359	48.756	19.0634	10.1079	5.4312	2.82872
1275	GRMZM2G024996	0.232626	1.0408	0.256282	0.318125	0.0631755	0.321448
1276	GRMZM2G025031	2.53764	1.95182	2.61904	5.21117	3.37666	4.31014
1277	GRMZM2G025074	68.6455	132.756	55.7295	64.9098	46.9993	42.5243
1278	GRMZM2G025109	0.637798	4.25211	0.355302	0.633621	0.109994	0.395491
1279	GRMZM2G025132	0.162761	0.0492242	0.374495	0.904499	0.654205	2.42044
1280	GRMZM2G025164	12.286	6.34268	15.0548	28.201	11.5788	25.7718
1281	GRMZM2G025171	1.7733	1.58366	0.940977	4.26114	1.68125	6.45477
1282	GRMZM2G025190	1.62666	8.08953	0.13522	0.0284039	0.663747	0.270813
1283	GRMZM2G025200	0	0.00959191	1.6138	2.39037	0.0157117	0
1284	GRMZM2G025222	0.706719	0.47994	1.12243	1.11615	0.706884	1.43477
1285	GRMZM2G025227	44.2564	19.1164	47.286	44.0363	50.8219	44.5045
1286	GRMZM2G025240	4.77287	1.64844	7.08856	7.42684	5.87076	8.31074
1287	GRMZM2G025243	9.51216	7.11537	11.4451	13.7535	12.6293	14.2795
1288	GRMZM2G025250	11.2547	16.6254	9.94048	9.42172	7.89952	7.95393
1289	GRMZM2G025255	20.0937	31.1241	19.6812	17.3018	16.5988	11.8772
1290	GRMZM2G025414	8.47198	18.1591	15.1384	3.4859	5.29855	1.87547
1291	GRMZM2G025448	0.516071	0.287045	0.31196	1.63417	0.317034	2.3681
1292	GRMZM2G025459	30.3089	98.6054	13.9101	46.4861	9.48743	9.04557
1293	GRMZM2G025536	4.10464	9.82732	5.14668	2.9562	2.24926	1.46248
1294	GRMZM2G025592	634.489	77.6215	754.878	558.757	915.735	785.752
1295	GRMZM2G025648	6.94447	4.29068	6.61774	10.2467	8.37861	12.298
1296	GRMZM2G025659	1.99828	0.742699	2.96717	4.10861	3.19511	5.29623
1297	GRMZM2G025685	19.0995	11.9404	14.1752	25.6095	16.6991	35.785
1298	GRMZM2G025783	242.991	273.182	242.136	315.491	192.095	133.159
1299	GRMZM2G025832	1.49259	1.22031	1.36406	0.56101	0.808738	0.395344
1300	GRMZM2G025854	53.1023	20.8647	46.4073	67.555	74.4368	68.9502
1301	GRMZM2G025855	19.7114	9.8806	17.07	28.1689	22.5173	41.001
1302	GRMZM2G025867	76.5356	76.7663	79.9322	30.3955	77.3132	22.4862
1303	GRMZM2G025870	1.13212	0.217763	1.54373	1.1086	1.75289	2.66361
1304	GRMZM2G025882	1.18113	1.22395	0.730828	6.65084	1.09969	8.21904
1305	GRMZM2G025885	0.813789	16.9767	0.331332	0.878948	0.0630873	0.492458
1306	GRMZM2G025954	6.80576	7.448	3.62338	20.7365	6.93034	22.5598
1307	GRMZM2G025966	62.6362	69.1967	58.4961	41.411	54.6665	32.8429
1308	GRMZM2G025977	27.5083	39.8639	17.2811	14.0306	19.0223	14.4102
1309	GRMZM2G025989	1.31098	0.866315	1.41594	2.20722	1.07603	2.02245
1310	GRMZM2G025992	93.0896	40.3103	91.9803	101.748	99.3877	107.352
1311	GRMZM2G026015	5.2675	1.68599	2.80639	26.6185	6.42897	39.1874
1312	GRMZM2G026024	0.910108	0.506475	0.255774	13.7649	1.75384	16.2465
1313	GRMZM2G026050	13.5993	9.60978	15.6029	19.8612	12.1842	20.4212
1314	GRMZM2G026117	50.01	23.7752	39.5091	80.2836	64.0942	116.651
1315	GRMZM2G026147	36.8158	39.8672	53.916	5.56959	40.7062	5.93386
1316	GRMZM2G026151	3.91119	9.69221	3.15932	2.9913	1.86067	2.14369
1317	GRMZM2G026157	0.364	0.496294	0.194399	0.497803	0.831684	1.43089
1318	GRMZM2G026174	7.63848	4.75978	7.33296	8.50602	9.28178	10.0611
1319	GRMZM2G026182	0.0267613	0.0392418	0.0285902	1.43028	0.0317163	0
1320	GRMZM2G026188	0.719443	1.52392	1.15283	0.62586	0.281364	0.0493717
1321	GRMZM2G026203	7.38193	26.8158	6.14869	4.3057	6.81336	5.46674
1322	GRMZM2G026216	322.656	131.066	354.229	243.701	448.79	356.64
1323	GRMZM2G026218	179.222	125.211	151.902	300.111	163.472	265.332
1324	GRMZM2G026322	0.490922	1.95496	0.148278	0.2212	0.282252	0.148284
1325	GRMZM2G026346	49.7874	10.9538	90.9534	78.3508	85.4554	82.9186
1326	GRMZM2G026371	29.4969	16.3446	27.3566	38.5119	30.0433	50.8989
1327	GRMZM2G026391	13.9073	24.9648	10.7816	12.9753	6.6365	8.64142
1328	GRMZM2G026447	3.86976	14.5014	1.61601	3.01011	0.913367	1.32928
1329	GRMZM2G026452	1.13673	2.93752	1.60539	2.38878	0.570526	1.11194
1330	GRMZM2G026459	11.2547	17.291	9.02161	11.813	5.60484	9.04872
1331	GRMZM2G026470	24.1242	18.3118	13.5176	4.44643	50.0007	8.81863
1332	GRMZM2G026523	1.10298	0.170594	1.32036	2.62278	2.18053	1.79861
1333	GRMZM2G026558	18.9482	4.81107	22.9005	17.757	24.5384	22.9529
1334	GRMZM2G026560	194.917	56.5454	203.043	175.685	226.795	186.011
1335	GRMZM2G026580	78.8954	24.2528	92.8721	92.5113	127.072	102.62
1336	GRMZM2G026643	118.252	66.8362	127.428	161.216	148.078	159.139
1337	GRMZM2G026676	2.04752	5.28199	2.20578	2.04748	1.38571	0.83994
1338	GRMZM2G026767	21.677	44.0762	11.746	10.7819	7.3255	5.49172
1339	GRMZM2G026780	24.7678	31.6199	39.8867	0.640427	43.87	0.515858
1340	GRMZM2G026783	1.13589	5.7956	0.413866	0.508813	0.0631755	0.27182
1341	GRMZM2G026802	12.2288	3.55393	18.0258	8.35925	24.6126	15.1111
1342	GRMZM2G026833	0.307505	0.231325	0.116313	0.644052	0.237077	1.64602
1343	GRMZM2G026839	112.215	50.9517	113.781	119.532	141.361	157.9
1344	GRMZM2G026868	56.7125	25.0675	57.5915	40.122	66.8788	50.2386
1345	GRMZM2G026889	1.65002	5.57831	2.41847	0.876877	0.738311	0.494053
1346	GRMZM2G026892	56.1303	111.998	64.8108	43.1087	44.6207	34.773
1347	GRMZM2G026910	0.697882	0.156959	4.91792	3.66925	0.486163	1.41514
1348	GRMZM2G026918	59.198	16.0969	65.2964	55.4155	70.7735	65.9501
1349	GRMZM2G026930	14.7924	15.1426	7.39193	4.03197	12.929	4.73239
1350	GRMZM2G027007	10.582	3.6204	15.4018	16.2807	17.1928	20.9501
1351	GRMZM2G027056	2.45206	1.73361	4.30251	4.87227	3.95198	4.56046
1352	GRMZM2G027068	5.20827	4.83212	2.36056	9.54958	2.50903	9.21705
1353	GRMZM2G027098	0.621239	2.1541	0.915323	8.46323	0.154884	13.7582
1354	GRMZM2G027107	0.608525	2.3007	0.07677	0.0423247	0	0
1355	GRMZM2G027120	1.49969	5.27713	0.745859	0.816818	0.624036	0.494241
1356	GRMZM2G027166	6.22643	17.2376	3.72753	4.60807	3.06144	2.91503
1357	GRMZM2G027272	14.1785	35.2253	9.20846	11.1696	6.8268	8.37535
1358	GRMZM2G027282	150.627	90.1493	137.453	147.68	174.878	185.243
1359	GRMZM2G027302	5.11902	9.06043	4.60947	2.66102	1.40928	2.24646
1360	GRMZM2G027309	25.4761	13.011	32.9538	25.7148	32.46	28.4273
1361	GRMZM2G027344	6.95584	11.6951	9.85432	2.47062	9.1949	3.15458
1362	GRMZM2G027375	34.5765	41.3032	32.072	12.3835	47.1907	10.0852
1363	GRMZM2G027451	851.675	411.225	922.067	710.859	1108.14	925.168
1364	GRMZM2G027495	21.9084	58.8746	8.83792	13.839	7.37393	8.03343
1365	GRMZM2G027499	2.02377	4.39944	4.16704	1.966	0.496674	1.77575
1366	GRMZM2G027522	1.43538	1.50216	2.96715	0.605035	1.33545	0.246359
1367	GRMZM2G027627	3.86947	7.39428	4.40169	3.12004	3.91357	2.7442
1368	GRMZM2G027640	6.77065	4.84692	6.61226	8.4254	6.74548	11.6941
1369	GRMZM2G027665	8.80834	26.945	10.1501	7.14968	5.27957	4.66914
1370	GRMZM2G027726	0.560743	2.5216	0.547635	0.334354	0.124013	0.320436
1371	GRMZM2G027728	133.629	73.8881	141.446	121.611	198.065	187.141
1372	GRMZM2G027797	1.51311	0.430554	2.20733	1.96406	0	0
1373	GRMZM2G027825	45.5401	65.488	41.0848	30.3212	34.789	34.455
1374	GRMZM2G027851	8.41274	3.37842	12.6536	22.246	12.468	20.3794
1375	GRMZM2G027857	14.8589	25.3366	14.4054	13.0472	10.8551	12.0901
1376	GRMZM2G027867	93.7962	22.2729	105.961	76.5625	126.088	102.118
1377	GRMZM2G027958	4.37682	28.3578	2.66894	3.02988	0.741988	1.92518
1378	GRMZM2G027962	4.67097	20.9281	4.90331	7.82793	3.60041	3.60926
1379	GRMZM2G027972	1.56881	6.71032	1.7467	2.56863	0.82587	1.55902
1380	GRMZM2G027976	11.1258	11.4849	15.1002	16.6251	5.06493	10.9688
1381	GRMZM2G028036	14.1046	22.507	7.32856	7.22168	11.4136	13.5709
1382	GRMZM2G028039	20.7537	44.1883	22.0456	21.2777	16.666	17.2909
1383	GRMZM2G028046	2.71357	1.2262	2.18489	3.86214	3.3507	5.85113
1384	GRMZM2G028089	24.9737	14.2311	27.906	22.5009	37.6768	32.2533
1385	GRMZM2G028104	0.0672898	0.274548	0.0935964	0.384335	0.0623575	1.31357
1386	GRMZM2G028110	9.08073	14.2793	6.66134	3.23738	13.8521	2.67652
1387	GRMZM2G028129	0.472025	4.17734	0.208362	0.205904	0.0313847	0.222792
1388	GRMZM2G028132	63.8267	30.2013	51.0662	46.5791	88.3909	71.0391
1389	GRMZM2G028159	12.6881	13.8641	15.8715	7.04074	10.1567	4.98741
1390	GRMZM2G028216	35.7532	18.0079	32.2017	47.1969	40.9017	62.4831
1391	GRMZM2G028218	0.0135419	0.0191412	0.0142836	8.90609	0.015735	0
1392	GRMZM2G028234	2.0709	7.25368	2.09542	1.63157	0.881593	2.72069
1393	GRMZM2G028252	18.7894	11.8084	26.7079	5.08594	18.0403	3.5494
1394	GRMZM2G028258	0.757604	1.84258	0.268436	0.543211	0.239025	0.567789
1395	GRMZM2G028302	3.54072	1.61874	1.54308	4.63469	5.31406	10.8115
1396	GRMZM2G028307	36.7809	26.9994	44.8226	50.0925	52.4986	54.6228
1397	GRMZM2G028313	127.102	66.9233	120.011	108.168	186.267	149.933
1398	GRMZM2G028335	64.297	20.8327	74.1115	53.5879	86.1053	69.7355
1399	GRMZM2G028346	40.9321	22.2512	47.4823	39.1457	52.5454	49.812
1400	GRMZM2G028379	143.715	51.5455	161.259	107.703	181.831	144.516
1401	GRMZM2G028386	0.424661	7.30882	0.60676	0	0.156573	0
1402	GRMZM2G028397	57.2682	157.513	55.3838	36.6131	22.9582	11.8835
1403	GRMZM2G028413	9.25565	6.48055	6.30365	16.7079	5.60492	14.1145
1404	GRMZM2G028432	30.4331	18.1375	31.8482	49.4957	36.7306	59.2691
1405	GRMZM2G028438	7.25173	14.9861	7.5878	5.1415	5.24341	3.8043
1406	GRMZM2G028444	1.27074	0.297995	2.01475	1.90202	1.98587	2.9548
1407	GRMZM2G028452	30.7914	36.9816	24.9646	20.3225	25.1109	18.2753
1408	GRMZM2G028500	18.1122	11.5792	19.0557	14.395	7.40378	6.33878
1409	GRMZM2G028521	50.9591	157.689	69.9597	57.9296	33.1091	36.8029
1410	GRMZM2G028535	74.9554	21.8031	43.9008	66.8238	93.0839	61.9077
1411	GRMZM2G028568	1.36858	9.37811	0.847788	1.35988	0.395389	0.884979
1412	GRMZM2G028665	3.64748	4.49972	4.85861	10.2705	2.57503	8.90254
1413	GRMZM2G028677	27.1915	9.0414	20.1184	0.0141415	14.5941	0.0493717
1414	GRMZM2G028713	18.0445	40.1106	14.5174	18.2327	9.64374	13.1474
1415	GRMZM2G028726	8.17309	3.10934	13.5079	18.7065	9.5884	17.1823
1416	GRMZM2G028730	34.4495	20.4902	38.1136	38.2851	45.4408	44.9606
1417	GRMZM2G028834	52.4623	33.8073	56.6091	51.5942	77.2113	74.0967
1418	GRMZM2G028870	1.05776	1.73374	2.09175	0.420976	0.603169	0.86365
1419	GRMZM2G028883	168.703	72.2509	174.201	130.625	221.383	191.654
1420	GRMZM2G028887	39.1608	22.2009	43.0408	37.8044	63.4493	52.9331
1421	GRMZM2G028926	0.157656	0.381236	0.100876	0.0424055	0.0778606	0.222701
1422	GRMZM2G029039	50.3697	70.5615	52.8732	44.4774	36.8072	27.2801
1423	GRMZM2G029048	258.559	344.791	154.073	53.618	110.365	34.9522
1424	GRMZM2G029058	47.1464	52.1814	42.0351	36.5447	34.7834	25.0453
1425	GRMZM2G029082	7.35169	15.3331	9.15415	4.52135	5.56348	4.2958
1426	GRMZM2G029087	4.61317	17.9128	3.12934	0.628469	1.64151	0.861529
1427	GRMZM2G029096	9.88261	13.4937	9.97545	3.16077	10.6043	4.4949
1428	GRMZM2G029107	36.9451	26.8693	43.4171	71.3599	57.1624	113.989
1429	GRMZM2G029153	2.03653	6.27766	1.25734	0.742393	0.612624	0.667771
1430	GRMZM2G029211	0.479127	0.521859	0.440106	1.9137	0.850245	5.10139
1431	GRMZM2G029219	260.606	437.816	185.955	232.263	160.785	200.386
1432	GRMZM2G029223	32.351	7.74213	28.1243	29.5648	39.6719	36.7828
1433	GRMZM2G029242	7.55489	13.275	7.03996	6.40834	5.69747	4.96088
1434	GRMZM2G029292	0	0	0	1.51728	0	0
1435	GRMZM2G029314	51.3911	7.47696	54.981	36.1548	61.9121	48.5326
1436	GRMZM2G029385	1.13307	1.65547	0.738766	0.155155	1.31966	0.445193
1437	GRMZM2G029400	9.69452	1.98794	10.2619	9.09923	11.4695	6.90125
1438	GRMZM2G029455	3.70897	4.45749	0.745823	2.34368	2.42789	4.37208
1439	GRMZM2G029486	16.095	43.4444	13.5055	15.0159	11.8389	10.3053
1440	GRMZM2G029530	24.0588	19.6105	24.1283	35.157	34.1024	41.6706
1441	GRMZM2G029536	10.9226	3.56368	12.1842	9.69598	16.3394	16.7419
1442	GRMZM2G029543	85.6643	35.9413	56.1228	49.9338	102.703	98.8275
1443	GRMZM2G029547	24.1418	27.9631	30.1676	13.8292	24.2766	13.3459
1444	GRMZM2G029559	277.489	130.193	302.148	235.887	443.645	353.921
1445	GRMZM2G029587	1.42874	6.58253	1.74216	1.2909	1.01123	1.30857
1446	GRMZM2G029641	20.3744	58.7383	15.9563	32.5275	10.624	24.4314
1447	GRMZM2G029685	59.015	36.7906	69.8387	57.8495	96.8731	73.8337
1448	GRMZM2G029690	0.546009	0.121877	0.86695	0.952321	0.658321	1.08438
1449	GRMZM2G029692	11.0538	24.3158	6.79375	8.79508	3.30534	5.55511
1450	GRMZM2G029720	6.34299	2.94045	10.9718	15.1716	9.62703	23.5395
1451	GRMZM2G029756	0.593214	0.926523	1.46421	0.739659	0.830966	0.172569
1452	GRMZM2G029815	3.95191	2.53422	4.01735	6.44494	4.68139	5.85057
1453	GRMZM2G029833	6.8352	5.36437	13.4119	10.8953	16.1634	15.9236
1454	GRMZM2G029863	12.9375	22.1733	13.2605	7.53315	8.14458	5.56368
1455	GRMZM2G029868	34.2415	74.2624	21.2297	28.5514	19.5218	20.8097
1456	GRMZM2G029912	143.623	214.423	140.787	107.448	87.2215	68.8556
1457	GRMZM2G029922	16.8769	6.6742	23.4991	18.506	23.5852	23.1371
1458	GRMZM2G030009	2.55568	2.08849	7.21449	3.70162	5.22873	4.98249
1459	GRMZM2G030016	893.705	432.715	831.335	710.782	1195.48	950.52
1460	GRMZM2G030038	17.4937	12.4902	18.7142	34.7112	15.2327	37.9245
1461	GRMZM2G030099	0.535288	1.93342	1.15374	0.298624	0.630685	0.172497
1462	GRMZM2G030116	0.0134461	0.368883	0.159042	0.127328	0.0468866	0.0494188
1463	GRMZM2G030122	2.06337	2.46358	1.59269	2.09889	1.43399	1.16283
1464	GRMZM2G030123	6.74762	2.28693	5.96514	10.9978	7.43125	12.6881
1465	GRMZM2G030138	3.2012	4.71871	2.62001	2.3189	2.81268	3.4067
1466	GRMZM2G030139	15.1697	30.4049	14.4213	20.4173	13.3508	14.5159
1467	GRMZM2G030167	93.7249	47.8965	94.651	146.881	109.369	144.898
1468	GRMZM2G030169	14.9805	9.07245	17.5227	20.1736	19.9172	25.2984
1469	GRMZM2G030173	19.2391	6.84737	20.1281	16.555	21.2657	20.2688
1470	GRMZM2G030203	9.75325	6.05185	10.3261	12.2651	10.9513	16.8235
1471	GRMZM2G030228	134.189	48.9145	129.511	145.201	188.568	171.455
1472	GRMZM2G030252	0.370412	0.155911	0.384113	1.51042	0.421304	3.96249
1473	GRMZM2G030272	10.7573	21.1787	6.66942	2.71022	4.29292	3.43357
1474	GRMZM2G030284	182.218	30.7797	200.101	171.948	228.926	214.143
1475	GRMZM2G030293	225.7	98.4401	261.368	246.58	334.318	324.764
1476	GRMZM2G030297	0.223258	0.924851	0.191074	0.166395	0.0625303	0.295848
1477	GRMZM2G030299	14.8548	3.97783	12.0136	16.1967	22.9475	20.1265
1478	GRMZM2G030305	88.2798	94.4223	71.9867	26.3383	67.3069	18.5666
1479	GRMZM2G030312	62.444	18.9527	62.3251	50.1229	88.0266	65.0596
1480	GRMZM2G030350	3.1973	2.98164	6.14404	13.467	2.7422	6.17662
1481	GRMZM2G030523	115.493	25.8884	193.117	114.119	218.661	198.193
1482	GRMZM2G030528	12.4456	6.6186	18.5386	14.0255	15.6083	15.5747
1483	GRMZM2G030567	2.66347	5.07736	1.70168	1.84275	1.5884	2.17192
1484	GRMZM2G030646	93.9778	43.0133	92.6027	81.6029	148.068	131.575
1485	GRMZM2G030710	146.623	92.0209	191.663	189.521	145.52	144.168
1486	GRMZM2G030712	4.37167	3.29206	3.57147	14.0364	4.77758	12.5826
1487	GRMZM2G030717	0.953284	0.0786609	0.0863567	0.0848094	3.18345	0.0987319
1488	GRMZM2G030727	0.802312	1.08881	0.375212	1.41366	0.372479	0.764309
1489	GRMZM2G030731	465.074	195.113	500.95	370.253	608.241	528.215
1490	GRMZM2G030762	25.2782	17.1889	21.1253	52.2189	17.4631	37.8195
1491	GRMZM2G030768	126.01	15.6507	194.824	120.554	220.575	196.55
1492	GRMZM2G030831	2.71576	1.62516	2.25873	7.95376	2.8979	6.97034
1493	GRMZM2G030850	5.0693	0.612624	5.48262	8.68493	7.94877	11.1608
1494	GRMZM2G030862	7.3128	1.89473	7.21232	8.2643	7.36355	5.00896
1495	GRMZM2G030915	468.315	245.579	511.261	420.298	675.234	574.216
1496	GRMZM2G031001	4.98055	54.5861	4.25033	8.10275	0.915395	1.138
1497	GRMZM2G031028	9.56025	33.4872	7.03843	8.18779	5.73674	6.85755
1498	GRMZM2G031033	1.0227	1.89793	0.781724	0.360343	0.766637	0.493704
1499	GRMZM2G031040	0.913242	4.30423	0.43046	0.478683	0.0945226	0.172873
1500	GRMZM2G031062	0.68176	3.47971	0.154013	0.225644	0.142111	0.197431
1501	GRMZM2G031065	2.82697	1.13809	3.37594	6.24427	2.90735	5.17391
1502	GRMZM2G031125	0.203829	0.336335	0.366501	1.15876	0.552663	0.593986
1503	GRMZM2G031138	3.41753	6.27712	4.04371	1.42118	2.24167	1.06323
1504	GRMZM2G031143	72.9678	55.6696	47.2334	67.2923	24.3068	32.4396
1505	GRMZM2G031169	3.42811	2.9806	5.0304	8.17278	4.58925	8.14808
1506	GRMZM2G031177	5.26051	8.0553	0.742983	3.3392	4.97307	6.90857
1507	GRMZM2G031204	0.0135419	0.00962728	0.00716458	3.02333	0	0
1508	GRMZM2G031239	32.9521	50.4301	30.8329	28.9727	28.1802	23.3434
1509	GRMZM2G031280	3.72371	26.289	2.69535	2.11567	2.21469	1.88025
1510	GRMZM2G031298	32.6067	17.7827	32.53	29.3055	35.174	35.6459
1511	GRMZM2G031317	19.9894	7.00471	21.0874	14.2178	11.7208	14.4755
1512	GRMZM2G031331	1.5039	1.37641	0.649789	1.19488	1.63214	4.19149
1513	GRMZM2G031338	0.19179	0.076726	0.383472	2.51521	0.0317163	2.68249
1514	GRMZM2G031354	1.41391	1.74649	4.21731	4.117	0.507053	2.66772
1515	GRMZM2G031432	20.035	24.8602	33.561	2.52183	5.9845	0.173025
1516	GRMZM2G031447	17.9608	68.8524	8.61781	2.19535	3.9624	0.51663
1517	GRMZM2G031568	19.1694	25.2282	21.6824	12.4371	15.7548	9.01756
1518	GRMZM2G031580	14.7473	48.0998	16.4843	7.95599	5.29315	1.06143
1519	GRMZM2G031591	14.391	19.704	16.8836	11.2614	6.17357	7.77884
1520	GRMZM2G031607	25.8316	10.7612	26.0061	17.7616	32.6703	27.5888
1521	GRMZM2G031613	2.84486	0.729499	5.49542	4.21724	4.6616	3.55145
1522	GRMZM2G031615	0.825309	0.490342	0.650675	2.74814	0.612289	2.93185
1523	GRMZM2G031625	11.0357	7.03411	14.7506	14.3023	17.5875	17.2781
1524	GRMZM2G031660	0.890865	1.61654	0.841859	0.126293	0.737225	0.368995
1525	GRMZM2G031721	0.333584	0.153509	0.238004	1.30938	0.125556	1.66033
1526	GRMZM2G031724	6.46694	2.19605	17.5253	2.33343	8.03514	1.45782
1527	GRMZM2G031761	26.1394	9.57258	22.7482	38.4369	31.1541	52.9526
1528	GRMZM2G031790	24.328	50.9671	16.1394	19.9604	8.55878	15.4261
1529	GRMZM2G031824	60.7948	116.388	49.1116	62.5842	39.7439	44.5555
1530	GRMZM2G031827	0.603452	0.622904	27.9975	74.6524	0.208441	1.735
1531	GRMZM2G031882	1.24972	2.18502	3.23268	0.813758	0.856986	0.123219
1532	GRMZM2G031925	7.0846	3.10001	13.2503	1.16535	6.01381	0.665325
1533	GRMZM2G031938	3.33759	8.39829	2.67921	2.03475	1.84957	1.58129
1534	GRMZM2G031941	19.6671	15.4551	25.7966	32.4668	25.3369	34.8894
1535	GRMZM2G031954	6.63834	17.7384	5.41991	8.89165	4.12871	4.35556
1536	GRMZM2G031983	0.134788	0	0.0574439	0.831648	0.0625303	1.92554
1537	GRMZM2G031991	1.12994	1.20593	1.81259	3.53144	1.11434	3.25109
1538	GRMZM2G032003	248.174	133.471	239.091	284.096	298.058	342.191
1539	GRMZM2G032028	0.0267613	0.529948	0.0361236	0.0709942	0.0157117	0
1540	GRMZM2G032047	0.109607	1.51702	0.36809	0.459096	0.171614	0.321211
1541	GRMZM2G032132	47.4432	28.5161	67.5245	72.1445	51.3419	62.8319
1542	GRMZM2G032160	16.8822	36.5096	16.126	9.82818	10.5775	9.11557
1543	GRMZM2G032180	6.4614	4.76884	7.38319	5.76712	13.2089	3.15507
1544	GRMZM2G032209	45.9471	11.1152	54.3686	36.7539	64.2955	46.9875
1545	GRMZM2G032218	1.92707	12.4659	0.837116	3.74911	0.450001	3.72608
1546	GRMZM2G032244	4.65023	12.248	6.89033	7.51645	3.79389	4.78226
1547	GRMZM2G032253	2.63017	1.20977	5.13117	8.70944	2.33426	10.394
1548	GRMZM2G032266	0.348735	0.870757	0.143176	2.01369	0.189241	1.8088
1549	GRMZM2G032315	389.736	141.998	418.877	355.999	519.715	478.382
1550	GRMZM2G032351	17.5331	52.8834	9.50344	21.4044	11.6581	14.502
1551	GRMZM2G032367	73.0299	31.0667	72.0752	65.361	101.918	99.075
1552	GRMZM2G032419	52.8307	18.0029	55.2916	33.7848	73.8229	53.5956
1553	GRMZM2G032478	0.206525	0.264622	0.293705	1.96819	0.676343	5.95366
1554	GRMZM2G032547	23.2087	9.04436	24.4552	33.5989	24.2871	29.5175
1555	GRMZM2G032555	1.37237	4.30273	1.45293	1.42516	1.33839	0.713414
1556	GRMZM2G032564	230.636	103.182	250.89	205.45	323.398	269.459
1557	GRMZM2G032602	3.09551	5.76693	2.74204	2.73391	2.22115	2.15468
1558	GRMZM2G032628	37.7676	57.4164	37.7912	25.0723	12.0456	6.02583
1559	GRMZM2G032640	0.300478	0.865214	0.482819	1.95492	0.377878	1.35956
1560	GRMZM2G032654	0.687076	1.99423	1.21034	1.52552	0.346137	0.541104
1561	GRMZM2G032655	1.63026	0.640236	1.03855	3.88932	1.31047	3.92308
1562	GRMZM2G032694	60.0638	34.2545	54.989	72.0956	62.0386	64.5831
1563	GRMZM2G032711	59.4582	15.9983	75.1579	54.2103	87.8855	76.7005
1564	GRMZM2G032721	0.338006	0.0957512	0.279878	1.06698	0.392421	0.866282
1565	GRMZM2G032763	3.33974	1.83951	4.03726	3.80209	4.23994	3.70221
1566	GRMZM2G032766	53.315	124.167	29.2534	16.523	38.0532	14.4613
1567	GRMZM2G032852	90.282	86.1212	79.5957	42.9622	112.148	54.4978
1568	GRMZM2G032865	9.80803	8.37558	12.7627	19.3685	8.56487	11.5936
1569	GRMZM2G032896	0.96492	5.12854	1.18576	0.0141551	0.355664	0
1570	GRMZM2G032905	0.109312	1.03822	0.0143217	0.115168	0.0157117	0.0493494
1571	GRMZM2G032955	0.418857	1.25473	0.274721	0.740086	0.290999	0.418678
1572	GRMZM2G032977	0.354703	5.6112	0.323567	1.61476	0.173477	2.22417
1573	GRMZM2G033074	0.378325	0.499309	0.233248	0.865605	0.278135	2.45553
1574	GRMZM2G033098	17.0806	33.8305	19.6135	4.75051	17.0812	5.75377
1575	GRMZM2G033138	65.8138	117.597	51.9478	48.5993	50.5888	44.0963
1576	GRMZM2G033175	0.94793	1.28684	0.690941	0.706954	0.442738	0.468601
1577	GRMZM2G033219	45.4533	22.3341	48.8659	49.0181	62.1894	59.0732
1578	GRMZM2G033230	0.28795	1.07879	0.410243	0.536251	0.191981	0.246557
1579	GRMZM2G033236	6.64512	22.1243	4.21324	12.3298	6.11539	4.65626
1580	GRMZM2G033267	16.6321	10.5742	20.2077	19.2495	21.2075	22.8586
1581	GRMZM2G033356	47.1625	24.2655	33.967	67.6574	20.4751	43.5522
1582	GRMZM2G033359	1.13064	0.0748736	0.681977	1.10435	0.523401	0.0987366
1583	GRMZM2G033406	0.582763	0.214423	1.05007	2.70735	0.327033	0.863119
1584	GRMZM2G033519	5.39251	10.1219	4.0748	4.62901	3.90589	3.90176
1585	GRMZM2G033544	26.5883	4.25753	22.9382	21.5681	50.9524	41.9043
1586	GRMZM2G033555	132.727	193.578	51.7581	127.137	38.9011	70.8679
1587	GRMZM2G033570	332.02	728.474	177.876	137.769	170.671	138.242
1588	GRMZM2G033576	8.09675	1.82887	11.9015	10.2211	10.261	8.9599
1589	GRMZM2G033612	12.8546	9.69238	16.7012	28.3054	12.6457	20.5859
1590	GRMZM2G033626	149.428	78.1267	155.059	115.147	188.916	157.977
1591	GRMZM2G033634	64.4043	73.5237	82.0184	39.9748	63.4066	21.4487
1592	GRMZM2G033644	97.1363	80.9269	34.1246	32.187	72.3074	23.2094
1593	GRMZM2G033724	187.107	91.1659	194.762	185.586	253.501	253.311
1594	GRMZM2G033746	0.0134461	0.540603	0.0141439	0.0991611	0.0157117	0
1595	GRMZM2G033785	64.6819	8.56006	62.9214	55.8074	98.8516	88.1776
1596	GRMZM2G033787	21.3492	30.56	10.7072	0.952905	14.8054	1.85694
1597	GRMZM2G033828	94.4083	20.1607	150.621	143.593	162.054	184.225
1598	GRMZM2G033862	0.147821	1.10557	0.230659	0.912036	0.223641	0.0987798
1599	GRMZM2G033885	34.1784	18.423	20.2528	119.429	35.6193	125.209
1600	GRMZM2G033926	40.9605	45.7509	37.3271	20.7786	30.8255	15.9411
1601	GRMZM2G033962	4.07734	9.25617	2.99917	4.82537	1.84228	1.71961
1602	GRMZM2G034024	1.36673	5.07628	0.942801	0.708908	0.64862	0.296807
1603	GRMZM2G034061	0.514518	1.94817	0.683552	0.929569	0.310185	0.467765
1604	GRMZM2G034069	76.3523	33.635	64.7028	65.9536	87.8356	77.8082
1605	GRMZM2G034110	41.6028	89.7909	31.96	27.162	28.1588	23.0717
1606	GRMZM2G034113	1.29259	4.15317	0.348848	3.41285	0.944702	4.22645
1607	GRMZM2G034155	4.77046	0.75931	8.05437	5.63831	8.87532	7.22075
1608	GRMZM2G034157	0.209622	0.0193318	0.569846	0.113778	0.903818	0.420086
1609	GRMZM2G034206	7.27409	1.41647	13.125	9.6858	8.31897	6.85978
1610	GRMZM2G034243	0.388114	0.204592	0.245769	1.10824	0.268626	2.42663
1611	GRMZM2G034302	0.319929	0.67409	0.26723	1.13447	1.17398	2.34541
1612	GRMZM2G034360	1.14488	2.26469	0.64221	0.439493	0.659678	0.592743
1613	GRMZM2G034417	15.9152	6.87653	18.3814	16.3188	22.2511	18.1543
1614	GRMZM2G034453	47.6358	31.6048	48.0492	58.5441	68.1576	78.8356
1615	GRMZM2G034471	0.610956	1.02095	2.24197	7.86885	1.2223	3.29098
1616	GRMZM2G034508	1.80458	1.16394	1.78808	3.49302	1.5025	3.6748
1617	GRMZM2G034611	2.15303	22.9532	1.10764	1.13455	0.573662	1.23085
1618	GRMZM2G034647	67.9255	11.1936	82.4127	47.939	82.9393	64.1777
1619	GRMZM2G034697	7.58913	3.50856	7.77747	7.22546	8.2891	8.79771
1620	GRMZM2G034724	8.22353	18.727	3.51125	26.7372	5.61201	13.4914
1621	GRMZM2G034764	17.764	47.7735	15.9284	19.6322	11.2327	16.7181
1622	GRMZM2G034794	196.619	115.021	221.488	159.102	276.367	239.634
1623	GRMZM2G034811	7.09776	10.1031	6.04294	5.17174	5.01961	3.61493
1624	GRMZM2G034828	264.81	39.6948	280.563	219.198	355.528	297.809
1625	GRMZM2G034833	30.2867	19.4643	37.3638	39.2244	35.9639	36.5156
1626	GRMZM2G034877	0.332851	0.89267	0.376423	2.55532	0.535783	0.397149
1627	GRMZM2G034882	1.73717	5.02847	1.30944	2.61019	1.22484	2.34412
1628	GRMZM2G034985	123.485	39.5205	144.686	89.451	124.793	40.9899
1629	GRMZM2G035008	62.8283	100.986	0.0712605	0.28844	49.3928	52.963
1630	GRMZM2G035023	5.0495	7.41229	2.50543	2.5507	2.5361	1.3293
1631	GRMZM2G035063	45.8845	13.6237	49.0109	30.9468	75.5415	59.0835
1632	GRMZM2G035092	2.70616	3.19883	2.34298	1.52773	2.30333	1.80962
1633	GRMZM2G035103	5.7716	34.3866	6.07005	0.212191	4.38186	0.222892
1634	GRMZM2G035128	0.334748	1.44854	0	0	0.739569	1.01124
1635	GRMZM2G035131	7.45198	28.5467	2.57132	4.16819	3.31946	3.23894
1636	GRMZM2G035134	6.45176	17.1092	6.59929	3.7201	4.86513	2.81088
1637	GRMZM2G035153	16.0824	24.3315	16.624	12.8015	14.3354	11.742
1638	GRMZM2G035168	10.5725	7.08442	12.1789	14.7041	11.664	12.5312
1639	GRMZM2G035202	1.86527	1.50439	1.57072	3.19244	1.95166	2.02906
1640	GRMZM2G035213	2.29943	0.532312	2.58499	3.026	2.38374	9.38818
1641	GRMZM2G035222	32.2531	70.3658	32.6505	14.5207	20.201	9.86014
1642	GRMZM2G035243	51.9126	117.183	42.8301	43.3617	34.5894	36.7265
1643	GRMZM2G035248	0.789007	1.24055	0.690493	0.908882	0.426848	0.0988231
1644	GRMZM2G035256	0.405408	0.349964	0	0	0.124171	1.30516
1645	GRMZM2G035268	14.6834	22.6403	13.383	20.0303	8.95786	7.58169
1646	GRMZM2G035278	6.01113	11.8482	4.20829	90.2779	1.55016	36.7653
1647	GRMZM2G035314	11.9399	8.65219	7.41437	18.2786	11.9912	12.4799
1648	GRMZM2G035370	0.195912	0.121712	0.241622	1.94912	0.529323	0.643166
1649	GRMZM2G035421	3.22902	7.86626	2.86505	5.46592	13.3671	11.3485
1650	GRMZM2G035477	173.083	81.3323	158.992	150.405	222.451	191.289
1651	GRMZM2G035520	284.237	160.506	258.67	368.022	306.381	396.49
1652	GRMZM2G035526	57.9575	33.9132	62.2191	68.0966	71.0265	74.9166
1653	GRMZM2G035552	5.61043	15.9362	18.5886	4.86624	4.97808	2.89913
1654	GRMZM2G035557	20.9934	47.2619	17.8351	25.204	11.6337	18.6226
1655	GRMZM2G035584	11.4802	31.5298	7.57526	5.50063	9.04537	7.14866
1656	GRMZM2G035599	10.8249	7.1986	5.84025	1.53478	4.22744	2.09655
1657	GRMZM2G035625	1.33747	0.707899	1.12143	0.251953	2.86592	1.30821
1658	GRMZM2G035665	27.0563	7.3389	53.8219	53.5531	54.0786	67.1459
1659	GRMZM2G035688	4.34054	2.0105	12.8856	1.36649	9.51837	2.27476
1660	GRMZM2G035708	3.44313	2.53975	3.50547	6.56698	3.33674	8.71944
1661	GRMZM2G035749	44.029	2.7459	22.475	24.6933	106.474	31.3679
1662	GRMZM2G035805	1.71222	0.855696	2.76659	5.43517	2.64391	4.99346
1663	GRMZM2G035809	1.35867	6.13973	1.67087	1.36016	1.13347	3.35695
1664	GRMZM2G035821	1.63901	18.621	0.687619	0.946802	0.413433	0.419945
1665	GRMZM2G035848	1.78961	3.434	0.665215	0.957786	0.723082	1.50607
1666	GRMZM2G035853	0.406972	2.55114	0.51957	1.33485	0.480907	0.744346
1667	GRMZM2G035890	0.118989	0.670853	0.41531	0.0141551	0.0475108	0
1668	GRMZM2G035944	12.2296	11.3632	2.57395	25.0648	10.266	30.2209
1669	GRMZM2G035994	0.642815	0.358264	0.452986	0.942621	0.82155	1.28142
1670	GRMZM2G035996	27.9258	39.4094	24.0055	24.3359	23.1965	19.3684
1671	GRMZM2G036007	8.04023	4.32363	9.31986	11.4839	10.2798	12.4307
1672	GRMZM2G036070	165.436	69.1301	191.499	133.759	188.066	160.168
1673	GRMZM2G036086	2.71845	4.97605	1.45896	1.36329	1.79242	1.43194
1674	GRMZM2G036092	20.191	12.6041	43.8554	19.5111	24.7479	18.4767
1675	GRMZM2G036120	1.09906	0.623927	1.48057	2.78241	1.07899	2.80714
1676	GRMZM2G036134	23.6451	13.702	30.0855	28.0882	45.1573	48.7281
1677	GRMZM2G036217	26.0524	99.7692	7.03886	54.4123	9.31741	52.6583
1678	GRMZM2G036262	43.1576	4.63754	23.779	8.02638	137.888	80.7778
1679	GRMZM2G036282	1.27541	0.582866	1.46225	3.28213	1.3037	3.80534
1680	GRMZM2G036297	3.33944	2.07859	2.22899	7.43233	4.5368	4.01998
1681	GRMZM2G036340	1.05221	0.503091	1.6163	5.05058	0.855284	4.31487
1682	GRMZM2G036351	45.2107	155.138	52.5608	0.813449	33.2641	0.271154
1683	GRMZM2G036409	12.8287	3.64457	13.1425	8.89631	13.0706	6.17028
1684	GRMZM2G036427	3.43538	12.1152	2.24978	5.50885	0.962563	2.5208
1685	GRMZM2G036436	0.940523	2.06772	0.896376	0.112732	0.541879	0.074108
1686	GRMZM2G036448	8.65381	25.4957	1.49582	8.0458	6.336	5.0921
1687	GRMZM2G036455	2.3545	0.224953	0.705797	2.79884	8.43362	6.1264
1688	GRMZM2G036464	186.61	234.853	129.792	138.722	79.7778	189.727
1689	GRMZM2G036534	58.2188	29.2816	54.3498	46.7919	71.2804	65.6993
1690	GRMZM2G036564	152.884	315.205	93.2635	199.689	39.6088	128.218
1691	GRMZM2G036619	60.351	11.6984	67.6561	48.3942	77.8715	68.3805
1692	GRMZM2G036631	0.026947	0.211905	0.0352904	0.0281496	0	0.0494411
1693	GRMZM2G036640	10.0945	9.72717	10.0735	8.99784	30.8665	26.9686
1694	GRMZM2G036697	48.1075	66.1994	41.4196	31.3631	35.2269	31.9147
1695	GRMZM2G036708	34.4825	31.8826	11.3911	26.1965	9.86872	12.5379
1696	GRMZM2G036752	2.47229	1.83736	2.94784	3.23524	1.84085	3.99773
1697	GRMZM2G036759	0.135756	0.0574371	0.208554	2.52068	0.142652	0.0740385
1698	GRMZM2G036826	0.539472	4.31033	0.105956	0.510318	0.0157117	0.493865
1699	GRMZM2G036829	15.455	10.6988	16.4942	20.0756	22.5669	35.3671
1700	GRMZM2G036861	17.0194	20.0493	6.5453	37.1491	6.92118	50.4955
1701	GRMZM2G036880	0.274243	0.138292	0.0288156	2.41218	0.125556	3.32715
1702	GRMZM2G036905	2.77957	5.08119	3.36124	3.24725	2.21266	1.94472
1703	GRMZM2G036918	63.074	44.1552	65.0737	63.7682	79.1428	89.853
1704	GRMZM2G036921	83.5076	37.6449	66.1536	94.4504	77.4451	100.604
1705	GRMZM2G036966	12.6658	19.143	16.8027	8.91432	9.19784	6.21367
1706	GRMZM2G036980	1.68908	5.81874	2.42875	5.57388	0.0313847	0.468099
1707	GRMZM2G036996	0.254087	0.260331	0.259833	1.02061	0.125074	1.72991
1708	GRMZM2G037012	2.97401	2.109	3.90975	4.59612	3.18913	6.28324
1709	GRMZM2G037015	20.3095	67.6087	16.5537	5.47982	17.7247	1.92514
1710	GRMZM2G037043	0.179211	0.257241	0.257147	1.34641	0.123856	1.01065
1711	GRMZM2G037048	1.21377	0.840221	1.93277	3.69014	1.27405	1.9968
1712	GRMZM2G037130	3.65133	6.89394	4.23676	2.89143	3.24571	2.64149
1713	GRMZM2G037146	0.627995	0.467464	0.337764	1.25496	0.962143	2.91692
1714	GRMZM2G037189	98.4999	322.173	154.591	3.06258	91.682	2.86899
1715	GRMZM2G037193	6.15457	11.8549	6.94804	6.77692	5.2991	4.92499
1716	GRMZM2G037226	69.2483	36.8943	83.8578	54.5543	110.208	82.2758
1717	GRMZM2G037265	46.2538	17.4542	17.9339	26.1001	59.5337	31.0391
1718	GRMZM2G037284	12.0146	76.0574	9.38339	10.4564	4.20378	19.3978
1719	GRMZM2G037308	10.6893	7.54419	7.70391	21.0059	8.78818	16.2317
1720	GRMZM2G037322	14.5201	21.7679	11.7518	6.07364	4.75739	2.00544
1721	GRMZM2G037342	11.6694	18.2809	11.9962	14.7655	7.84974	7.66737
1722	GRMZM2G037386	17.9402	11.7569	21.8778	20.0232	6.43829	12.1329
1723	GRMZM2G037422	6.91348	17.5554	5.49911	3.07688	5.49237	2.76674
1724	GRMZM2G037431	8.37744	3.24738	12.1033	7.54753	7.00689	8.26397
1725	GRMZM2G037452	43.3611	338.491	29.32	1.32942	10.0913	2.12094
1726	GRMZM2G037472	2.47775	5.00699	3.31675	9.11028	1.11057	4.19048
1727	GRMZM2G037485	0.0664251	1.02481	0.0356291	0.416514	0.0317163	0.148284
1728	GRMZM2G037496	6.11642	2.98282	6.73517	6.73117	7.35206	7.43552
1729	GRMZM2G037617	4.34434	1.21055	4.56271	4.53688	8.69865	9.71197
1730	GRMZM2G037685	47.6223	97.5148	5.23596	7.01154	3.03114	6.13302
1731	GRMZM2G037698	221.523	111.649	224.969	175.948	295.364	238.805
1732	GRMZM2G037781	0.327197	1.25948	0.372933	0.153257	0.402609	0.197089
1733	GRMZM2G037823	20.8277	28.7227	11.9689	10.3386	11.7569	9.55922
1734	GRMZM2G037875	16.9941	29.6961	17.421	21.6552	6.31635	9.88733
1735	GRMZM2G037998	0.20164	1.42236	0.0922764	0.197475	0.0624438	0.246665
1736	GRMZM2G038003	0.32101	0.075928	0.488405	3.02339	0.0625303	2.76349
1737	GRMZM2G038019	6.0895	2.05642	9.18563	5.08745	7.78253	6.03861
1738	GRMZM2G038032	470.828	193.28	498.201	300.939	649.357	521.005
1739	GRMZM2G038034	1.37922	1.70514	0.876256	1.2797	1.21532	0.543415
1740	GRMZM2G038073	19.9873	64.8947	19.2584	8.42813	15.9114	10.0248
1741	GRMZM2G038075	10.0302	20.4025	6.02281	8.47545	4.39169	4.61509
1742	GRMZM2G038108	7.23096	3.87978	9.28576	8.08187	14.922	12.3544
1743	GRMZM2G038152	12.0995	6.41456	17.1001	18.8505	13.148	17.1312
1744	GRMZM2G038153	1.44763	25.9445	0.530873	1.30922	0.173056	0.969864
1745	GRMZM2G038183	10.5262	27.1373	11.8709	8.49563	9.95545	8.1711
1746	GRMZM2G038243	0.0939263	0.615559	0.168817	1.58498	0.156766	2.09236
1747	GRMZM2G038279	8.74294	7.0033	12.3782	12.8089	9.94429	14.4945
1748	GRMZM2G038284	193.235	501.109	208.581	377.229	81.4903	100.288
1749	GRMZM2G038309	49.6462	87.3613	38.8414	22.0899	39.5276	19.8749
1750	GRMZM2G038335	1.11229	0.569728	2.03156	1.95806	1.41224	1.62757
1751	GRMZM2G038340	1.39598	1.62085	1.10539	0.196299	0.821956	0.221679
1752	GRMZM2G038388	9.32852	19.5634	8.37781	12.6034	5.61588	8.50402
1753	GRMZM2G038401	221.391	93.8889	203.086	172.501	263.446	211.817
1754	GRMZM2G038436	1.66566	1.74857	0.693762	0.07045	0.643384	0.173243
1755	GRMZM2G038449	8.539	21.1576	3.16805	8.23478	2.17126	5.23191
1756	GRMZM2G038487	8.40812	5.01562	5.30252	11.4659	11.1573	12.8892
1757	GRMZM2G038490	2.46364	1.14209	4.02916	2.03971	3.74455	3.4927
1758	GRMZM2G038497	10.2369	18.4156	5.66707	6.72025	4.61097	5.06435
1759	GRMZM2G038512	0.13091	0.936967	0.102686	0.252946	0.0631755	0.717147
1760	GRMZM2G038519	12.1461	16.7707	5.90289	37.3812	9.07992	50.0401
1761	GRMZM2G038536	32.3558	53.7636	24.8616	20.4935	23.036	13.8007
1762	GRMZM2G038598	2.15693	13.1623	3.5663	0.864218	1.56131	0.962231
1763	GRMZM2G038606	58.1818	28.6155	64.2563	63.909	78.0756	87.2118
1764	GRMZM2G038636	30.9771	36.8364	27.3986	75.0684	18.5239	71.9679
1765	GRMZM2G038669	1.07819	3.36552	1.21715	1.61458	1.3583	1.09139
1766	GRMZM2G038677	8.81588	2.49519	10.8534	0.0423654	3.05599	0.0493717
1767	GRMZM2G038783	44.6672	94.5462	42.64	25.7745	56.6168	25.3904
1768	GRMZM2G038801	5.11023	8.45525	5.22426	5.34089	3.73577	3.81173
1769	GRMZM2G038821	2.53067	2.21986	3.74641	0.937725	2.45791	0.345683
1770	GRMZM2G038827	0.0135419	0.0188859	0.00715183	0.984742	0	0.0493717
1771	GRMZM2G038833	10.5504	6.36216	9.1687	14.8655	12.2858	21.0333
1772	GRMZM2G038846	0.0945144	0.160777	0.110285	0.942645	0.0159035	1.11349
1773	GRMZM2G038851	0.156359	1.26684	0.139082	0.0279531	0.109994	0.0986455
1774	GRMZM2G038893	1.75459	10.5472	0.872034	0.344391	0.124915	0.148025
1775	GRMZM2G038898	21.487	95.9632	19.6733	38.9826	12.6783	22.9662
1776	GRMZM2G038934	12.8366	4.59187	12.1763	16.803	14.8059	16.4957
1777	GRMZM2G038982	21.6653	51.9792	21.5024	27.8569	12.7363	13.9318
1778	GRMZM2G039106	21.7057	44.4464	16.7907	27.4148	16.3594	20.8446
1779	GRMZM2G039113	12.4268	4.27449	14.8337	10.1803	17.3799	11.8999
1780	GRMZM2G039155	109.116	55.4137	128.557	122.116	127.238	141.052
1781	GRMZM2G039251	126.232	53.8715	118.677	95.036	165.42	136.662
1782	GRMZM2G039278	3.12616	2.10484	1.53724	1.24354	0.916662	0.542665
1783	GRMZM2G039362	0.950759	9.72684	0.0285887	2.77507	0.139369	1.09443
1784	GRMZM2G039383	0.0945144	0.0292163	0.0435494	1.45717	0.108767	0
1785	GRMZM2G039443	19.874	27.8291	24.1297	13.3752	16.1138	13.2919
1786	GRMZM2G039445	10.4066	28.0358	7.93054	11.0425	4.54002	5.81374
1787	GRMZM2G039463	1.50042	0.707651	0.573056	0.568646	0.313906	0.715036
1788	GRMZM2G039525	3.09117	1.60073	3.00781	4.68018	2.67909	4.9896
1789	GRMZM2G039536	1.41052	1.42462	1.81836	3.30935	1.13135	2.62393
1790	GRMZM2G039586	1.70205	0.190692	0.78917	5.92833	1.14984	13.1505
1791	GRMZM2G039618	2.30734	1.35522	4.14507	3.54967	3.17432	3.52658
1792	GRMZM2G039711	48.1594	24.6181	48.7105	47.8679	60.8636	66.608
1793	GRMZM2G039725	7.32825	24.8702	9.01201	6.91893	6.09858	7.59396
1794	GRMZM2G039757	2.32022	9.63538	1.55588	1.88096	2.5943	1.48087
1795	GRMZM2G039792	22.2456	45.3227	17.8829	15.5995	14.9975	14.6741
1796	GRMZM2G039797	31.9266	34.4118	32.5982	25.7044	21.0751	16.7534
1797	GRMZM2G039841	17.3104	9.30979	15.4292	23.0124	15.9516	28.1474
1798	GRMZM2G039867	47.9072	74.0821	50.2801	18.8477	32.3125	20.9518
1799	GRMZM2G039919	26.6772	5.99038	31.7086	31.0964	30.8257	34.716
1800	GRMZM2G039922	45.9226	65.9555	38.9423	33.0463	33.9553	19.5856
1801	GRMZM2G039930	23.8719	16.09	25.7304	23.7683	34.2951	33.0993
1802	GRMZM2G039934	13.6728	10.2385	9.8668	19.9299	15.8598	26.2385
1803	GRMZM2G039948	3.175	1.78743	2.72167	2.79823	4.08179	3.87332
1804	GRMZM2G039949	0.318045	0.526352	0.640416	1.44467	0.433708	1.55642
1805	GRMZM2G039961	0.312431	3.81344	0.14153	0.284147	0.0157117	0.074174
1806	GRMZM2G039968	0	0	1.29993	0.830779	0.0157117	0
1807	GRMZM2G039978	12.041	22.8603	9.42033	11.8167	8.9343	8.87055
1808	GRMZM2G039988	0.213104	0.0828493	0.440124	0.524509	0.347286	2.60312
1809	GRMZM2G039993	7.61319	17.2996	2.85597	0.0284039	2.87473	0.0246697
1810	GRMZM2G039996	22.5523	6.11616	26.4934	27.5712	31.2183	37.6394
1811	GRMZM2G040030	112.741	176.665	110.942	103.566	80.0844	83.1375
1812	GRMZM2G040033	0.765045	5.24287	0.743052	0.634961	0.534873	0.470359
1813	GRMZM2G040069	39.4505	24.4836	46.6366	39.465	49.7297	50.4151
1814	GRMZM2G040094	9.58359	29.4244	5.8898	5.91732	2.07786	2.36241
1815	GRMZM2G040095	186.292	295.683	32.7824	24.7273	24.5989	44.5463
1816	GRMZM2G040102	6.56837	2.09132	8.93932	4.89616	12.7038	7.48194
1817	GRMZM2G040115	0.770238	0.265108	0.596006	2.63344	0.529772	3.62962
1818	GRMZM2G040121	0.343656	0.563372	0.472847	0.125494	0.578082	0.565624
1819	GRMZM2G040263	0.379435	0.0941424	0.315984	0.553267	1.11245	1.01038
1820	GRMZM2G040268	0.780365	1.21795	0.415278	0.981623	0.205735	1.60873
1821	GRMZM2G040278	1.77627	0.728346	1.66302	3.54488	2.0156	3.95884
1822	GRMZM2G040298	0.0537351	1.49603	0	0.0423647	0.0159035	0.0990013
1823	GRMZM2G040309	26.1152	63.5283	24.8744	11.0776	19.5468	8.7391
1824	GRMZM2G040359	0.544723	0.485027	0.296349	0.251518	1.03384	2.41338
1825	GRMZM2G040369	29.6835	15.861	32.3686	32.3019	44.444	47.2581
1826	GRMZM2G040389	77.5843	16.6862	118.917	77.7261	132.069	115.748
1827	GRMZM2G040397	33.566	85.1714	36.1653	23.3695	27.6195	22.0498
1828	GRMZM2G040452	13.8107	19.0592	18.0346	5.36227	15.5937	5.78039
1829	GRMZM2G040515	9.51603	10.3322	12.4714	4.31725	9.33293	2.05226
1830	GRMZM2G040517	31.5702	1.4689	66.7044	26.9499	51.5767	23.6194
1831	GRMZM2G040548	0.286538	0.861392	0.363112	0.360366	0.10905	0.148088
1832	GRMZM2G040559	1.19204	3.95082	0.734963	0.530209	0.496975	0.641232
1833	GRMZM2G040600	0.0675081	0.372508	0.0703632	0.042662	2.68622	2.76815
1834	GRMZM2G040618	16.4086	9.53534	17.4265	17.7157	17.1109	19.0651
1835	GRMZM2G040689	477.698	384.839	565.484	168.646	537.389	186.928
1836	GRMZM2G040692	9.09507	28.6686	11.1081	9.98736	7.50766	7.17318
1837	GRMZM2G040762	165.864	268.83	163.664	125.871	158.997	132.979
1838	GRMZM2G040803	36.5918	42.4767	61.4864	8.51968	43.8005	7.01889
1839	GRMZM2G040840	0.763993	3.48761	1.23403	0.342323	0.503957	0.148543
1840	GRMZM2G040876	122.485	66.3983	116.144	129.524	149.235	147.969
1841	GRMZM2G040905	0.0681738	1.10938	0.11949	0.194	0.0157117	0.0493494
1842	GRMZM2G040924	1.94004	1.05775	5.6825	6.77609	2.83295	4.38271
1843	GRMZM2G040975	9.46444	32.986	12.0941	17.3266	6.40889	9.25496
1844	GRMZM2G041015	8.23651	27.7242	6.33109	12.2974	5.06957	9.45664
1845	GRMZM2G041028	41.655	22.75	39.9443	44.6525	48.2291	47.0048
1846	GRMZM2G041125	60.7184	15.767	78.4679	65.6267	81.4411	82.15
1847	GRMZM2G041141	37.9813	37.5739	41.0281	6.1414	30.3179	4.19467
1848	GRMZM2G041159	20.4089	12.6908	16.4072	31.3815	25.3373	41.9317
1849	GRMZM2G041175	0.921878	10.9783	0.692753	0.167554	0.269607	0.22261
1850	GRMZM2G041235	6.83318	24.5718	9.57123	9.65105	2.9274	4.6242
1851	GRMZM2G041258	65.5442	53.088	68.594	115.083	60.1338	112.688
1852	GRMZM2G041262	0.422305	1.35231	0.594216	0.572491	0.395772	0.518101
1853	GRMZM2G041310	58.5782	13.2997	58.723	42.4562	63.7059	54.4292
1854	GRMZM2G041350	0.993782	0.266229	2.06348	2.06639	2.27113	2.76024
1855	GRMZM2G041352	0.529639	3.17465	0.552637	0.940455	0.500888	0.935513
1856	GRMZM2G041356	3.69523	6.75679	2.28723	4.30294	1.82582	2.65157
1857	GRMZM2G041369	29.2083	65.1182	8.03376	0.127216	3.87196	0.0246937
1858	GRMZM2G041381	258.805	85.3303	405.839	286.393	460.697	464.061
1859	GRMZM2G041415	12.5045	10.789	9.35813	5.85911	7.42334	2.54209
1860	GRMZM2G041418	1.82947	0.229053	0.798065	0.300773	2.29482	1.09163
1861	GRMZM2G041462	4.1977	17.0191	3.75422	5.91652	1.92971	2.09863
1862	GRMZM2G041463	2.51306	7.18934	0.885546	5.74521	0.832128	5.36488
1863	GRMZM2G041493	0.0267613	0.636713	0.0212449	0.0141415	0	0.0246697
1864	GRMZM2G041513	0.517862	0.00962728	1.10667	0.452361	0.683373	0.61563
1865	GRMZM2G041549	7.07164	27.9649	5.64893	5.78444	3.56068	4.26827
1866	GRMZM2G041636	2.52844	1.09699	4.84603	3.02822	4.02776	4.64859
1867	GRMZM2G041645	4.60204	2.37586	7.67809	7.62553	7.25031	7.09731
1868	GRMZM2G041694	11.5753	1.31872	15.8614	7.02016	20.4201	7.2041
1869	GRMZM2G041699	0.169093	3.88244	0.250552	0.1428	0.28063	0.37042
1870	GRMZM2G041714	194.819	253.873	192.152	11.7027	208.225	10.6931
1871	GRMZM2G041729	7.36496	16.8032	5.17849	2.105	2.78296	2.20661
1872	GRMZM2G041761	4.43808	17.8967	3.2122	2.878	1.53661	2.64744
1873	GRMZM2G041774	16.4571	60.5459	26.9511	0.837074	17.0055	0.988711
1874	GRMZM2G041809	3.46169	13.5826	3.32215	3.57795	1.78864	2.831
1875	GRMZM2G041839	1.78612	2.19967	0.623963	0.2205	0.707409	0.295974
1876	GRMZM2G041881	116.982	66.7942	127.98	111.868	159.605	145.404
1877	GRMZM2G041959	28.669	66.1379	21.0263	19.2474	23.1085	22.6517
1878	GRMZM2G041991	1.71887	1.00901	1.19695	9.63695	1.2789	8.52711
1879	GRMZM2G042040	15.4257	13.9451	17.057	23.9838	29.3988	34.6072
1880	GRMZM2G042055	44.3769	99.4315	43.1894	36.6215	29.0123	30.72
1881	GRMZM2G042078	79.3856	44.5484	85.8531	96.8626	102.337	97.5513
1882	GRMZM2G042107	2.0812	0.875187	2.76671	4.40811	1.55886	0.741694
1883	GRMZM2G042118	477.189	217.967	499.896	408.299	610.411	603.212
1884	GRMZM2G042133	0.377778	1.05739	0.49756	10.6964	0.289821	0.221769
1885	GRMZM2G042146	95.3193	51.9598	92.1306	93.6364	124.684	122.647
1886	GRMZM2G042173	67.9675	116.457	61.5338	79.8095	60.503	57.6413
1887	GRMZM2G042181	0.472197	0.736315	0.762874	4.33045	0.0942702	14.9222
1888	GRMZM2G042245	14.0943	20.2276	12.4692	10.0054	11.955	8.57448
1889	GRMZM2G042253	0.996866	1.12013	1.29551	5.25309	0.573481	6.77983
1890	GRMZM2G042278	8.11718	14.9503	1.74047	4.29488	3.87083	2.17739
1891	GRMZM2G042313	42.8219	88.9225	44.7852	62.9404	25.956	35.2733
1892	GRMZM2G042323	32.7055	103.55	28.4476	34.0463	18.8527	24.3751
1893	GRMZM2G042412	1.32906	1.96779	1.61793	0.183005	0.558484	0.22167
1894	GRMZM2G042438	20.4748	40.7814	21.2559	27.6095	15.2142	18.4052
1895	GRMZM2G042492	17.8933	7.68363	15.1441	24.8433	20.1234	40.1299
1896	GRMZM2G042502	223.495	101.19	217.008	211.702	335.201	293.972
1897	GRMZM2G042516	0.810195	2.02034	0.780111	4.41701	0.441333	4.66329
1898	GRMZM2G042538	6.4555	3.23908	5.3774	7.61133	6.04759	6.86481
1899	GRMZM2G042552	42.854	57.7865	45.1301	33.738	32.9243	28.831
1900	GRMZM2G042593	32.3134	8.89534	41.973	35.1455	42.6691	40.443
1901	GRMZM2G042602	7.49777	17.9579	10.8054	6.36944	10.2056	4.53827
1902	GRMZM2G042604	75.2786	31.1076	83.9298	74.1882	104.322	115.898
1903	GRMZM2G042612	0.0404977	0.817463	0.0286905	0.11211	0.0317628	0.0493494
1904	GRMZM2G042636	200.429	76.0789	230.146	196.859	272.408	294.605
1905	GRMZM2G042639	15.8337	80.203	9.25064	5.67243	5.53789	3.23796
1906	GRMZM2G042660	2.08089	0.346636	3.7443	2.97622	3.18931	5.09476
1907	GRMZM2G042664	19.5434	26.9718	20.6653	26.5584	8.79737	16.7975
1908	GRMZM2G042677	9.26872	41.3774	1.95671	0.0999083	1.38941	0.0739691
1909	GRMZM2G042683	47.7355	25.8574	48.1318	41.0687	68.0286	72.0665
1910	GRMZM2G042704	17.2657	36.8336	19.2312	19.5394	12.2232	10.5373
1911	GRMZM2G042754	14.5787	4.50821	16.8031	12.3834	17.3153	14.7851
1912	GRMZM2G042756	0.355613	2.18214	0.960673	0.307516	0.478164	0.024705
1913	GRMZM2G042789	13.4492	15.9496	11.5806	5.60296	7.02773	2.86993
1914	GRMZM2G042806	13.944	25.8976	14.2532	16.5183	10.5037	12.1424
1915	GRMZM2G042838	1.32691	3.15245	1.19409	0.509172	0.773672	0.370002
1916	GRMZM2G042865	5.55951	1.499	4.3184	13.9029	6.48647	14.3752
1917	GRMZM2G042881	24.9997	42.5004	15.9981	14.4216	21.8543	22.847
1918	GRMZM2G042893	0.46064	0.365408	1.04021	1.15341	0.319206	1.15812
1919	GRMZM2G042895	334.785	991.142	401.798	3.20415	252.939	1.99705
1920	GRMZM2G042933	0.291261	0.385224	0.639192	2.14378	0.519336	1.23507
1921	GRMZM2G042995	5.38592	18.6836	4.77748	12.6325	2.7185	7.31381
1922	GRMZM2G043027	1.75103	0.456455	1.13867	0.0140406	2.37091	0.394868
1923	GRMZM2G043075	69.2152	65.6491	60.7575	31.8364	55.0983	28.3653
1924	GRMZM2G043095	0.136074	0.887541	0.196199	0.209707	0.127912	0.3212
1925	GRMZM2G043109	8.21625	5.83932	7.92903	13.5348	9.74012	10.0121
1926	GRMZM2G043117	4.67167	3.38291	4.91992	1.1516	3.67141	1.08803
1927	GRMZM2G043141	0.602783	0.836686	1.73075	1.55915	0.313407	0.24718
1928	GRMZM2G043182	21.3364	11.3685	13.1388	28.0496	24.5504	19.2825
1929	GRMZM2G043183	7.68087	14.1664	7.36124	10.0839	6.27191	6.48944
1930	GRMZM2G043193	4.0471	6.48163	4.23157	3.88411	3.25271	2.99973
1931	GRMZM2G043198	66.5198	39.2321	76.3806	77.4197	97.2543	87.2504
1932	GRMZM2G043212	44.1528	22.8398	36.3082	59.6478	56.1949	90.5361
1933	GRMZM2G043238	98.281	47.3064	93.0772	85.3365	118.023	103.382
1934	GRMZM2G043242	106.586	130.808	81.1874	77.9031	60.075	27.959
1935	GRMZM2G043254	0.0402241	0.75233	0.014374	0	0	0
1936	GRMZM2G043275	19.1124	10.7289	23.0569	18.7833	25.8262	21.6034
1937	GRMZM2G043295	16.6811	13.7498	5.59995	14.0654	9.31907	12.3366
1938	GRMZM2G043310	20.5809	37.7488	22.7109	20.6731	18.1433	17.0237
1939	GRMZM2G043336	79.4516	36.7126	63.5249	64.0054	33.246	44.3445
1940	GRMZM2G043338	72.1144	171.813	73.6531	157.726	59.4244	80.0565
1941	GRMZM2G043348	17.2599	28.3944	15.3152	9.25566	12.5072	8.80174
1942	GRMZM2G043383	288.833	122.082	292.332	226.712	403.225	298.76
1943	GRMZM2G043435	94.2622	185.571	77.7688	72.9659	69.8082	66.8303
1944	GRMZM2G043445	1.6544	5.59899	1.39283	0.908199	0.908617	0.567182
1945	GRMZM2G043470	6.57991	3.46725	3.71366	6.49903	6.68673	9.14017
1946	GRMZM2G043493	16.9222	12.2451	19.4877	36.2976	22.3145	57.4772
1947	GRMZM2G043498	2.93859	11.7962	4.27981	5.95243	2.69482	4.39373
1948	GRMZM2G043584	133.811	108.362	109.679	50.1311	84.4283	70.5788
1949	GRMZM2G043657	0.684565	1.27984	1.10848	0.444616	0.647648	1.08469
1950	GRMZM2G043737	349.56	126.206	374.048	265.979	461.46	385.479
1951	GRMZM2G043799	1.74138	7.64108	4.04846	6.42552	0.809796	2.2259
1952	GRMZM2G043854	0.72244	0.917865	1.05095	1.67365	0.939029	3.12731
1953	GRMZM2G043857	21.943	86.122	12.9185	16.7681	8.96096	14.1008
1954	GRMZM2G043887	7.03947	3.38442	9.7937	12.5486	7.72806	10.5076
1955	GRMZM2G043921	12.1881	17.3495	14.568	8.46907	11.0436	2.82022
1956	GRMZM2G043932	10.567	111.01	2.83225	2.05193	1.7293	2.1062
1957	GRMZM2G043943	4.37305	5.45825	6.99474	2.35433	4.89292	4.56913
1958	GRMZM2G043976	2.37991	3.20362	0	0	2.791	3.43754
1959	GRMZM2G043980	78.8331	237.256	79.68	78.1567	49.2354	61.5392
1960	GRMZM2G044027	173.161	108.323	174.293	200.812	182.192	218.03
1961	GRMZM2G044055	68.1658	140.825	50.5727	33.2494	39.9227	24.6747
1962	GRMZM2G044077	0.63612	0.365468	1.2747	0.736761	1.20971	1.6577
1963	GRMZM2G044092	19.6975	12.6448	18.0717	26.5026	17.2887	24.0967
1964	GRMZM2G044096	96.3767	52.011	110.058	104.929	125.361	122.337
1965	GRMZM2G044100	2.17325	0.785073	3.36542	1.99008	3.74032	2.58997
1966	GRMZM2G044104	1.22034	4.8578	0.827252	1.63261	0.687831	1.13929
1967	GRMZM2G044107	1.38828	0.593268	1.80615	2.05928	1.4334	2.88827
1968	GRMZM2G044128	262.246	104.787	302.345	147.653	425.272	235.225
1969	GRMZM2G044137	229.905	93.4572	254.675	201.92	321.981	279.108
1970	GRMZM2G044174	2.555	5.15465	3.39631	3.30234	3.93063	2.49548
1971	GRMZM2G044175	2.09217	1.63702	2.46176	3.03376	2.50677	3.83075
1972	GRMZM2G044194	0.200559	1.56622	0.356145	0.247535	0.158099	0.024705
1973	GRMZM2G044198	10.1766	5.93106	14.2228	11.6381	13.4453	12.929
1974	GRMZM2G044246	0.880407	3.65911	1.01452	1.13765	0.698519	0.518631
1975	GRMZM2G044247	3.96397	0.63269	1.39825	9.84377	5.56567	16.8426
1976	GRMZM2G044281	6.52324	11.3326	2.76298	5.25323	4.26883	4.26139
1977	GRMZM2G044317	35.0433	13.472	55.4258	52.137	54.558	59.1447
1978	GRMZM2G044337	16.1685	45.2104	11.4535	12.5729	7.03014	9.42975
1979	GRMZM2G044359	6.9145	13.6585	5.81393	4.04716	2.59405	4.68717
1980	GRMZM2G044383	1.12183	3.20591	0.857687	0.124818	0.530672	0.246863
1981	GRMZM2G044423	1.28943	2.98984	1.54139	1.58503	1.0057	1.23248
1982	GRMZM2G044442	20.2474	15.4994	22.1031	30.5374	23.9732	38.7643
1983	GRMZM2G044448	0.544529	1.29769	0.684179	0.60772	0.348466	0.566808
1984	GRMZM2G044460	10.9584	23.4799	10.9702	10.2285	7.29938	6.25007
1985	GRMZM2G044469	12.0206	29.8385	15.0403	15.2621	9.3628	14.3467
1986	GRMZM2G044472	41.7198	54.8174	10.6251	2.12177	4.27623	0.468099
1987	GRMZM2G044493	0.419206	1.51906	0.519422	0.15516	0.380388	0.0988231
1988	GRMZM2G044495	33.2044	19.2291	34.4021	35.1142	34.8491	39.4885
1989	GRMZM2G044498	14.1833	28.4769	13.2531	13.1346	11.8324	10.5768
1990	GRMZM2G044537	2.28339	12.6586	2.79671	0.257523	0.99819	0.123603
1991	GRMZM2G044550	14.0794	4.18864	18.4186	12.3768	19.6368	16.0606
1992	GRMZM2G044576	2.31673	0.744765	1.80321	3.74506	3.17687	5.73911
1993	GRMZM2G044670	3.04214	0.920121	4.12537	4.99561	2.91954	4.96305
1994	GRMZM2G044684	28.4874	20.1042	29.2069	34.5724	41.3304	47.8344
1995	GRMZM2G044736	5.68525	3.17791	5.98502	7.37723	3.47564	6.81383
1996	GRMZM2G044752	2.29045	1.96977	1.35524	6.00254	0.706884	3.24973
[truncated: 7,765 more rows]
