# Supplementary material for: The regulatory landscape of a core maize domestication module controlling bud dormancy and growth repression
Source: Nat Commun. 2019 Aug 23;10:3810. doi: 10.1038/s41467-019-11774-w (PMC6707278; doi:10.1038/s41467-019-11774-w)
Supplement: Supplementary file 7 — Supplementary Data 5 [file 41467_2019_11774_MOESM7_ESM.xlsx]

## Sheet: sheet1
Supplementary Data 5. Genes differentially expressed both across B73 developmental series and between B73 and the two tillering mutants (tb1 and gt1).
aSamples are tiller buds from B73 developmental series, gt1 and tb1, and show individual normalized CPM (count-per-million) value based on edgeR output. B8, B10, B12 and B14 represent B73 tiller buds at 8, 10, 12 and 14 DAP (days after planting), respectively; gt8 and gt12 stand for gt1 tiller buds at 8 and 12 DAP, respectively; tb8 and tb12 refer to tb1 tiller buds at 8 and 12DAP, respectively.
		aSamples
No.	GeneID	B8	B10	B12	B14	gt8	gt12	tb8	tb12
1	AC148152.3_FG005	32.7022	191.453	383.112	574.909	1.78193	6.99458	0.58588	1.55101
2	AC148152.3_FG008	5.09545	7.97207	6.77986	2.59916	4.55554	13.7247	0.897122	3.15168
3	AC149475.2_FG002	86.6501	75.2732	36.4285	22.5253	98.0323	93.5658	96.8733	90.9797
4	AC149828.2_FG002	103.11	80.9789	42.5144	38.1479	101.052	85.8163	119.903	100.975
5	AC149829.2_FG006	103.073	135.45	208.633	291.496	71.1263	60.5274	64.6294	58.7388
6	AC152495.1_FG017	1.51688	2.05925	3.80537	4.92818	2.05581	0.482047	1.67796	0.590721
7	AC166636.1_FG007	6.21233	4.30932	4.51456	2.30324	10.4875	12.9015	7.88003	11.079
8	AC166636.1_FG008	0.343821	0.167835	1.32846	3.99165	0.37146	0.512371	0.222058	0.246764
9	AC166636.1_FG009	0.329252	0.404669	1.21279	1.53363	0.381013	0.0705176	0.267745	0.148151
10	AC177897.2_FG002	3.08689	4.64426	14.3933	22.4889	2.27088	1.31105	2.50609	1.50968
11	AC182482.3_FG003	0.603548	0.321767	0.233538	0.26671	0.643072	1.41486	1.55856	1.00948
12	AC182838.3_FG006	4.6617	6.71495	8.69954	9.95406	4.58733	6.32895	3.08653	3.73269
13	AC185300.4_FG002	8.35128	8.50623	16.9482	22.3711	5.4	4.91131	4.42667	4.43714
14	AC186231.4_FG002	1.30673	1.27922	2.25532	13.133	1.94333	12.9273	0.569108	5.79053
15	AC186512.3_FG007	1.7819	2.0546	2.56252	4.11108	1.46464	1.72779	0.787304	0.789819
16	AC186606.4_FG003	0.160336	0.529457	1.65657	2.54747	0.085496	0.226372	0.0625303	0.271712
17	AC187080.3_FG006	0.218192	0.44655	0.522192	0.513127	0.353062	1.07548	0.371854	1.21222
18	AC187157.4_FG001	0.193268	0.306472	0.962152	0.486625	0.147555	0.113673	0.252574	0.0246697
19	AC187262.4_FG007	4.09856	12.0774	0.36337	0.420414	85.264	79.922	16.7087	23.4952
20	AC187843.3_FG006	0.1717	0.209847	0.22726	1.04386	0.216202	0.556149	0.38837	1.26184
21	AC187891.3_FG006	20.2018	13.3241	4.8451	2.55015	19.3767	38.3828	34.1138	41.5624
22	AC188721.3_FG001	0.843887	1.80172	1.51847	0.849737	1.1675	0.663648	0.889945	0.395173
23	AC189770.3_FG002	0.0660001	0.139777	0.398376	2.00232	0.0571061	0.137903	0	0.0740714
24	AC189795.3_FG001	11.505	8.94472	2.30981	1.45727	11.8425	10.5032	14.6355	17.8866
25	AC190609.3_FG002	376.417	369.574	145.931	77.5042	433.984	342.651	492.43	471.607
26	AC190623.3_FG001	8.38298	8.90971	2.70133	4.89986	3.62719	45.2199	10.2051	47.5721
27	AC190788.2_FG005	3.10307	4.45153	6.44744	6.44236	3.24484	5.03884	1.96964	2.60254
28	AC190885.4_FG006	0.817217	0.573192	0.317768	0.557264	0.969826	0.80977	1.30761	1.209
29	AC190915.3_FG007	0.92195	0.86602	0.505389	0.33551	0.453285	1.33235	1.19675	1.82068
30	AC190922.3_FG007	0.781275	1.45531	1.42825	1.85944	0.784739	0.609408	0.699045	0.740744
31	AC190999.2_FG004	74.062	65.0389	33.524	19.087	86.0658	61.8854	88.0535	74.8822
32	AC191069.3_FG004	15.0713	14.1397	5.89374	4.02636	16.7152	12.4249	20.1617	19.0779
33	AC191421.3_FG001	0.067951	0.139512	0.603278	1.33972	0.092409	0.29402	0.0778606	0.148284
34	AC192372.3_FG003	0.949506	1.28157	1.8898	2.11412	0.716212	0.903037	0.507053	0.813593
35	AC192451.3_FG001	7.49029	7.26652	13.5996	24.2635	7.56754	9.45161	4.76386	6.13109
36	AC193353.3_FG002	0.172432	0.599686	1.05501	1.92372	0.144571	0.323763	0.0624438	0.172873
37	AC193379.3_FG001	9.24448	16.0469	26.8679	30.1503	5.88025	11.7576	4.97296	7.24147
38	AC193591.3_FG001	0.951974	4.54338	6.72209	6.76944	0.234516	0.0977843	0.239845	0
39	AC193632.2_FG002	1.19962	1.68703	3.69059	5.52017	0.831587	1.05687	0.460368	0.887119
40	AC193787.3_FG008	0.494622	0.697839	1.14058	1.33052	0	0	0.284811	0.51976
41	AC194005.3_FG004	0.468714	0.404825	0.196012	0.150048	0.245973	0.823494	0.320113	1.21186
42	AC194158.3_FG005	1.17413	1.85185	2.49939	0.428202	0.800799	0.172171	0.416075	0.123108
43	AC194259.3_FG001	0.461926	0.588452	0.404407	0.186114	0.602101	0.968595	0.329711	1.21188
44	AC194341.4_FG002	64.9257	66.9224	29.2257	27.6517	63.738	64.9384	90.8816	82.502
45	AC194485.3_FG002	0.0939263	0.349087	0.460433	1.21686	0.0143209	0.127099	0.0157117	0.197512
46	AC194609.2_FG003	20.1605	16.3432	4.11222	2.34621	14.3477	13.8869	25.7646	25.5267
47	AC194965.4_FG004	1.42735	1.47604	3.69067	7.84609	1.99844	0.386721	0.740585	0.345409
48	AC194974.3_FG005	8.18001	11.4107	15.8864	22.7835	7.63555	8.25954	5.83993	7.11669
49	AC195147.3_FG008	2.68167	1.03552	0.271205	0.252426	2.23249	0.844259	2.22045	0.86395
50	AC195172.3_FG001	32.6707	35.5794	67.5771	74.6529	39.774	42.4671	26.6542	32.0341
51	AC195331.3_FG008	37.6027	37.5439	17.7363	10.1984	52.3054	41.3692	62.3623	63.372
52	AC195340.3_FG001	763.936	681.856	353.586	353.304	819.705	862.376	918.852	1037.44
53	AC195785.3_FG004	3.51635	3.00265	5.83121	6.66425	3.25342	1.73718	1.96927	1.30354
54	AC195807.3_FG004	1.8332	6.9159	8.69117	4.25897	4.45741	3.05599	1.58075	2.87839
55	AC195860.3_FG005	5.66403	5.78202	1.87476	0.553675	6.64867	4.98719	8.49854	5.86436
56	AC196059.3_FG003	10.1488	10.3433	5.20756	2.61913	9.47981	11.6834	13.1916	16.7461
57	AC196090.3_FG006	32.3204	40.0238	20.5343	12.4248	44.8987	65.831	37.7647	64.5371
58	AC196278.2_FG003	22.6336	17.7077	4.24871	1.33218	25.1303	19.7648	30.1225	25.4078
59	AC196278.2_FG004	38.4538	32.5418	8.48838	2.24794	45.3464	34.9808	52.2124	50.0381
60	AC196475.3_FG005	138.644	208.708	280.662	297.214	123.975	122.144	97.358	102.311
61	AC196489.3_FG002	297.134	299.972	129.093	51.6813	285.028	214.803	386.575	269.79
62	AC196961.2_FG003	99.7919	89.3737	16.9335	4.14695	140.399	117.418	128.4	144.346
63	AC197029.3_FG003	11.7152	8.86718	2.49299	1.56353	11.2304	10.7877	14.7387	12.821
64	AC197047.3_FG001	0.906718	0.560506	0.319289	0.220256	1.39731	1.852	1.27331	1.28739
65	AC197146.3_FG001	37.0147	34.689	7.92065	2.43313	54.4772	34.7245	53.0941	50.3579
66	AC197146.3_FG002	0.0954343	0.167792	1.43249	6.99358	0.085992	0.219933	0.0313392	0.172569
67	AC197242.3_FG001	0.915727	0.392302	0.0574371	0	1.08667	0.535006	1.09964	0.787828
68	AC197246.3_FG003	98.8392	96.514	44.8334	24.7762	128.162	100.858	133.248	128.191
69	AC197355.3_FG001	0.851719	1.10064	3.68619	0.69461	1.52993	0.32628	0.241832	0.148151
70	AC197377.3_FG001	2.37765	2.33234	3.43962	1.43788	0.66337	3.12407	0.808223	0.96002
71	AC197387.3_FG004	2.28693	4.61365	4.75408	4.46424	0.120337	0.0841716	1.69518	2.07253
72	AC197705.4_FG001	77.746	19.1645	17.1788	69.4793	99.9276	0.0281768	46.2286	0.197929
73	AC197705.4_FG003	0.416778	3.45434	7.12051	10.7513	0.0287114	0.0281768	0	0
74	AC197764.4_FG003	0.0135419	0.167707	1.28606	3.66735	0.0359976	0.0141415	0	0.0246937
75	AC198366.3_FG004	1.04989	0.546956	0.0572342	0.069185	0.880876	0.911703	1.828	0.836574
76	AC198725.4_FG004	18.406	16.6905	24.935	61.4199	7.77264	5.40622	5.66404	4.71092
77	AC198725.4_FG009	0.107229	0.334534	2.99595	9.88907	0.0566817	0.168426	0.0317163	0.197341
78	AC198923.4_FG002	1.40615	0.906773	0.745945	0.57453	1.78067	3.59386	1.04549	6.99446
79	AC199039.3_FG003	1.17213	2.01403	3.34104	1.76768	1.60715	2.20933	0.71815	0.763594
80	AC199043.2_FG002	0.0413133	0.139628	0.386372	5.84287	0.00716458	0.0141551	0.015735	0.0246697
81	AC199068.2_FG017	6.75746	7.41992	20.138	30.4501	7.29434	5.93051	3.80501	4.91379
82	AC199315.4_FG001	10.3285	7.95379	3.74973	4.5723	12.2082	11.2948	12.9371	15.114
83	AC199526.5_FG003	9.53793	7.83505	4.66507	2.52411	10.3537	10.0048	11.0336	12.7754
84	AC199541.4_FG001	2.392	9.47087	18.4498	24.2125	0.287201	0.514243	0.23248	0.419791
85	AC199541.4_FG004	0.107598	0.292691	0.828418	1.47342	0	0	0.015735	0.0246937
86	AC199541.4_FG007	0.483522	0.530867	1.84819	3.46274	0.697582	0.894229	0.0786533	0.0740385
87	AC199703.3_FG003	0.451556	0.904727	2.7051	2.88891	0.417154	0.386645	0.0788685	0.0493024
88	AC199826.4_FG003	0.709803	0.908376	1.67489	1.95523	1.6098	1.53989	0.380762	1.70588
89	AC200099.4_FG006	0.0801262	0.612858	1.67825	1.48962	0.0142326	0.070452	0	0
90	AC200753.3_FG003	0.827336	0.89402	1.1366	2.18778	0.467344	1.74256	0.883443	2.32712
91	AC202011.3_FG010	0.578633	1.03289	1.56394	2.31864	0.125425	0.300781	0.418562	1.01066
92	AC202107.3_FG001	0.384169	0.431821	0.908486	1.0108	0.228333	0.33048	0.265615	0.517158
93	AC202185.4_FG004	3.11568	2.27421	2.26417	8.1536	3.73582	6.91336	3.12981	14.945
94	AC202435.3_FG001	15.2745	44.8196	83.2538	52.9263	16.0369	6.72013	7.17099	4.25182
95	AC202439.3_FG006	0.739864	1.63233	4.69267	6.47359	0.726377	0.180824	0.206707	0.148151
96	AC203394.3_FG004	2.12836	2.03963	1.26283	0.909033	1.66716	3.0754	2.70833	2.9887
97	AC203535.4_FG004	3.00783	3.43135	1.46901	1.18085	2.29435	6.9127	3.3371	8.65979
98	AC203753.4_FG006	0.432933	1.85344	2.16371	5.42094	0.163	0.409005	0.465055	0.493529
99	AC203966.5_FG003	10.5112	7.73823	5.08209	5.47174	13.0633	9.72295	9.9505	11.5833
100	AC203966.5_FG005	2.50703	2.79608	0.878554	1.39304	3.13978	2.36826	5.56073	2.34936
101	AC203972.3_FG001	0.19179	0.209378	1.27362	4.54112	0.267761	0.328885	0.062617	0.518075
102	AC203985.4_FG001	0.223493	0.584698	1.42941	1.05824	0.193914	0.4193	0.303962	0.0984638
103	AC203985.4_FG005	45.1171	42.6006	26.213	20.1529	45.3679	44.331	57.2577	53.1147
104	AC204050.4_FG006	3.05915	7.6223	9.17457	2.85066	1.48368	0.0423654	1.19879	0
105	AC204212.4_FG001	3.46012	21.8569	22.7532	19.5376	0.167544	9.4986	0.617801	3.57011
106	AC204502.4_FG006	0.334385	0.723488	1.09197	1.53155	0.788526	0.515972	0.190831	0.222148
107	AC204515.4_FG006	0.186216	0.195828	0.763291	1.17495	0.0495082	0.237682	0.0317163	0.0740714
108	AC204530.4_FG002	54.4596	51.7794	28.2081	21.5496	58.1351	47.7898	74.5763	64.2334
109	AC204530.4_FG003	0.625519	0.613967	2.42329	1.99845	0.432525	0.170811	0.388743	0.0985546
110	AC204539.4_FG002	2.04157	2.81043	3.78929	4.25875	1.96014	2.43463	1.69706	1.87949
111	AC204539.4_FG003	3.96136	5.43959	8.36851	9.34398	4.00364	4.61332	10.5321	12.9224
112	AC204662.3_FG005	0.32401	1.29431	2.18069	1.7508	0.305174	0.325235	0.0946493	0.247289
113	AC204711.3_FG002	2.42402	1.2852	1.04271	1.78767	1.15641	4.35344	2.05045	6.49461
114	AC204711.3_FG003	6.96567	3.31621	1.50133	2.41198	12.8035	0.0283487	7.9079	0.271252
115	AC204712.3_FG002	18.8501	21.0798	9.9713	5.74402	21.5254	17.6176	24.2737	23.5343
116	AC204868.3_FG004	2.34582	1.5929	0.956109	0.869941	2.65321	2.46147	2.50502	2.65065
117	AC205033.4_FG004	1.31564	1.68641	2.87308	2.64472	1.08927	1.55077	0.812354	1.01063
118	AC205057.3_FG004	20.399	25.3937	40.1256	72.3882	15.7714	23.3993	14.9009	16.7435
119	AC205077.3_FG003	16.0504	21.5393	38.6808	44.0357	17.199	19.9376	10.1917	9.45725
120	AC205122.4_FG003	116.263	166.644	238.354	226.172	109.729	109.154	77.1764	78.8201
121	AC205471.4_FG007	3.30942	5.42785	11.0643	29.4668	3.13016	2.0237	1.81452	1.74937
122	AC205502.4_FG004	6.29641	8.72874	8.15492	2.20797	0.0215074	0.379834	0.511688	1.60352
123	AC205558.3_FG002	3.06007	3.33961	5.67005	7.06592	0	0	1.40486	1.92354
124	AC205574.3_FG006	43.4358	42.3071	102.334	111.437	37.3942	49.3756	36.1453	64.0999
125	AC205735.3_FG006	4.4561	4.39582	2.10043	1.44821	4.71215	4.06922	5.37618	5.04877
126	AC205886.3_FG001	1.11083	0.557578	0.98986	5.30065	16.1274	26.2017	0.894176	0.613952
127	AC206030.4_FG001	3.13616	6.17327	24.9392	40.5961	0.353235	1.23672	0.666383	2.31754
128	AC206031.3_FG007	1.15564	0.86502	0.600964	0.32273	0.0566525	0.240004	1.2138	1.77652
129	AC206223.3_FG010	19.4811	17.2388	8.76372	7.82272	16.7486	19.2763	23.9203	26.6395
130	AC206425.3_FG002	12.4474	3.69001	0.869329	0.092604	36.1874	7.83685	28.6603	11.3201
131	AC206642.4_FG001	210.046	231.74	122.875	66.2329	233.194	176.529	309.777	253.246
132	AC206788.3_FG008	7.49021	3.57385	1.49876	0.844965	7.01843	4.53962	11.4576	7.59099
133	AC206901.3_FG005	9.53681	9.93466	16.9543	24.2669	10.1708	2.69585	5.18536	2.86811
134	AC206951.3_FG017	62.4868	153.687	197.99	103.098	62.7932	36.0565	67.588	8.74328
135	AC207043.3_FG002	1.26292	2.54642	11.4091	9.13054	0.822894	0.127097	0.255202	0.0985977
136	AC207205.3_FG004	0.788134	0.616489	0.57266	0.184726	0.916933	1.21116	0.742739	1.60279
137	AC207260.3_FG003	2.90939	4.21692	7.14003	5.58975	3.86554	4.02321	2.50499	3.18625
138	AC207265.3_FG002	20.8435	22.7496	34.9392	49.6022	19.906	15.8328	18.8418	19.4308
139	AC207342.3_FG008	12.3535	22.6166	53.276	61.6812	5.59987	5.75487	1.56142	3.92049
140	AC207628.4_FG005	3.40392	3.33486	1.44833	0.416373	3.91213	2.36131	4.10069	3.70933
141	AC207628.4_FG009	60.8065	85.0255	138.304	209.521	59.7573	33.5872	50.5008	18.0676
142	AC207628.4_FG010	1.50565	1.21945	0.66186	0.656025	1.33988	2.59989	1.68871	2.17105
143	AC207722.2_FG009	77.7054	65.0607	16.9444	12.5823	51.0204	396.182	154.378	452.723
144	AC208110.2_FG006	157.643	124.346	35.3785	14.1689	171.104	217.769	214.509	274.114
145	AC208110.2_FG007	5.49152	15.8074	17.1629	8.01481	5.0086	27.4196	2.32136	13.3485
146	AC208201.3_FG003	0.242877	0.504475	0.520677	1.14961	0.18858	1.95046	0.125395	1.7032
147	AC208221.3_FG002	0.258406	0.670733	2.8233	5.02846	0.119714	2.61088	0.109994	0.0740385
148	AC208341.4_FG006	7.79861	8.99384	13.5336	16.2552	6.57517	7.89738	5.10414	6.42514
149	AC208711.3_FG005	1.04895	1.94961	2.79162	2.81118	1.356	2.3672	0.916305	1.1098
150	AC208897.3_FG003	12.7134	10.9985	2.60657	1.16035	14.3011	14.1904	17.2986	21.23
151	AC209050.3_FG003	20.3426	28.2996	50.1282	45.7156	17.0743	0.18573	17.3761	0.123108
152	AC209664.3_FG002	19.6667	13.9609	9.3847	10.8619	23.7246	19.1955	19.0998	21.0827
153	AC209784.3_FG007	1.1088	0.489131	1.13785	2.87038	1.66344	1.59525	1.84703	0.123384
154	AC209819.3_FG012	8.54164	6.9924	4.24687	3.51144	9.45079	13.102	10.9405	13.6454
155	AC209835.4_FG004	53.5175	88.6156	122.906	131.519	43.7528	83.4538	46.725	49.1886
156	AC209845.4_FG010	1.81086	2.66232	2.36331	1.2232	2.37152	2.70699	1.5927	1.13303
157	AC210003.2_FG015	1.2898	1.86718	1.13385	0.907287	0.509404	4.69452	1.30421	4.83501
158	AC210013.4_FG017	0.0814029	0.0697783	0.270446	1.60942	0.0427326	1.70046	0.0777554	1.43198
159	AC210013.4_FG018	3.00345	1.72633	3.42043	9.21276	4.82912	1.66205	3.08436	1.96464
160	AC210013.4_FG019	308.649	348.595	146.749	66.3537	336.929	253.431	463.45	357.809
161	AC210050.3_FG006	2.94163	2.91645	2.52308	5.748	3.85477	4.67888	4.21991	6.03894
162	AC210204.3_FG002	112.72	150.226	408.302	290.016	105.389	26.9573	48.4511	14.5564
163	AC210517.3_FG003	2.38946	2.10061	1.65706	5.92856	3.16476	6.30306	2.80764	12.4664
164	AC210598.3_FG003	0.649441	0.404632	0.33157	0.162888	0.8277	1.38687	1.10986	1.92877
165	AC210669.3_FG001	91.4931	128.769	168.996	63.6963	90.9814	66.9826	58.5627	21.7739
166	AC212219.3_FG005	0.246176	1.16966	3.55876	2.39895	4.12484	0.274476	0.193145	0.0493965
167	AC212351.4_FG001	2.09323	6.64158	7.30712	5.48789	1.61166	2.06028	0.964738	1.04458
168	AC212565.3_FG001	383.856	366.973	80.9128	22.2507	588.131	432.777	542.465	690.61
169	AC212835.3_FG008	0.253801	0.473667	0.629881	3.03357	0.206369	0.286705	0.2019	0.1728
170	AC212898.2_FG006	0.79714	1.72911	3.41615	1.51272	1.27827	1.18439	0.97992	1.08807
171	AC213463.3_FG004	15.5314	14.0073	6.22191	3.65013	18.3335	14.8554	18.9088	16.7981
172	AC213857.4_FG003	0.362447	0.390404	0.998947	1.37271	0.239182	0.255612	0.264174	0.295376
173	AC214640.3_FG003	27.341	25.2467	15.4955	11.9779	31.8185	23.2241	44.9169	35.3257
174	AC214771.3_FG003	0.779288	0.99887	5.04108	8.31391	0.209233	0.168721	0.0633525	0.271262
175	AC214817.3_FG004	18.8344	10.7563	8.22889	10.1357	12.2676	24.5218	13.252	29.5091
176	AC214817.3_FG007	2.09159	8.52527	17.5462	23.8692	0.644545	0.563473	0.894176	0.32147
177	AC215201.3_FG005	111.253	75.1291	21.6964	13.9123	69.0495	157.084	188.36	244.571
178	AC216247.3_FG001	1.31642	1.03284	0.369915	0.0580244	1.85466	2.09186	1.99487	4.62267
179	AC216264.3_FG001	0.528352	0.20947	0.548553	1.00659	0.916804	0.0983354	0.876013	0.0987798
180	AC216886.3_FG002	10.3213	9.84597	5.13436	1.97254	19.1411	16.488	13.9295	20.2223
181	AC217051.3_FG005	2.60604	1.8827	0.517485	0.635851	3.98483	3.11281	5.56975	4.22802
182	AC217293.3_FG005	1.8015	1.50838	0.461303	0.231386	2.04916	1.36104	3.64491	3.04469
183	AC217300.3_FG005	3.37699	3.38647	1.8218	1.26127	2.9933	5.20941	4.66807	6.58405
184	AC217401.3_FG003	33.9407	29.8428	61.2639	110.386	21.5773	23.4655	20.5997	20.7224
185	AC217499.3_FG001	38.1073	49.1888	79.2525	105.809	23.3356	28.6662	30.0685	31.0796
186	AC217665.3_FG005	32.8533	37.7801	57.2503	109.952	31.3144	33.7791	31.6422	28.3008
187	AC217811.3_FG002	2.75315	2.34119	1.34364	1.2314	2.28424	3.10902	4.41321	2.62027
188	AC217811.3_FG003	11.4813	11.6149	6.20466	5.26759	12.8915	14.5683	21.3202	13.5066
189	AC217910.3_FG004	5.14404	8.30122	16.108	14.8554	5.76715	0.0281768	2.4941	0.0739691
190	AC217975.3_FG001	0.812523	2.93502	5.70233	2.85728	0.811621	1.33822	0.536427	1.03664
191	AC218093.3_FG005	2.32334	2.745	5.05192	5.85155	2.41361	2.56359	1.52603	1.95
192	AC218972.3_FG004	45.1928	37.9606	25.3491	14.7705	50.7631	61.2464	57.6763	79.1848
193	AC219006.2_FG006	1.97893	2.00625	3.91187	1.65667	2.63089	1.31816	1.83136	1.14051
194	AC219006.2_FG007	3.22622	3.23181	1.45956	0.744659	4.00688	3.8551	4.06902	3.65093
195	AC219156.3_FG002	0.456229	0.559399	2.28055	6.12185	0.4534	0.711447	0.194557	0.937757
196	AC220927.3_FG007	73.3897	146.231	183.37	98.246	109.917	55.588	98.0242	59.4724
197	AC220972.3_FG001	1.19849	1.33589	1.96271	0.50944	1.27711	0.681017	0.691966	0.469479
198	AC225176.2_FG003	5.41584	5.91838	11.99	13.2495	5.3605	5.91264	3.23594	4.28572
199	AC225555.3_FG005	5.40182	4.8418	2.78489	1.92657	6.97918	6.75983	7.19856	6.44709
200	AC225718.2_FG006	37.5385	73.8499	142.569	74.4457	22.8593	4.72017	7.70219	1.5071
201	AC225718.2_FG009	10.2456	18.7165	24.4781	29.8293	14.868	0.0570085	11.7612	0.123491
202	AC226235.2_FG001	0.106577	0.0279342	0.157836	1.22009	0.0361242	0.630452	0.0313392	0.615822
203	AC226235.2_FG003	1.21376	1.0771	1.26558	4.74573	0.98466	2.18841	1.25664	5.51151
204	AC226248.1_FG002	7.36789	10.7086	16.7678	11.271	5.74272	5.16754	5.10153	4.58537
205	AC226368.2_FG006	10.4653	9.23463	6.18516	4.63435	10.2612	9.19056	14.7116	14.1678
206	AC226545.2_FG003	0.605155	0.363721	0.171314	0.0807683	1.67025	1.08209	1.87788	2.11426
207	AC230011.2_FG002	9.90871	15.1871	26.1197	32.8191	10.1093	18.3726	7.59235	10.1474
208	AC231180.2_FG006	8.33675	8.8848	6.04636	4.40148	12.059	28.0953	11.9148	28.3544
209	AC231431.1_FG008	0.653431	0.587393	1.23498	0.78764	0.862074	0.660846	0.695494	0.592144
210	AC232238.2_FG004	1.68397	2.50697	6.16126	11.2374	1.8969	1.85073	1.8378	2.9624
211	AC233788.2_FG002	59.6735	102.781	141.065	76.7224	57.7523	9.90525	38.9049	8.29764
212	AC233850.1_FG001	1.60379	1.09211	1.47639	3.73811	1.40946	2.40258	0.739033	1.03455
213	AC233850.1_FG002	0.926041	0.93918	0.215757	0.137829	0.791727	3.36852	1.73508	4.00978
214	AC233850.1_FG009	1.15914	0.824205	0.941669	2.34335	0.891793	2.59506	0.499144	2.00417
215	AC233851.1_FG011	1.10369	0.711967	0.389152	0.429914	1.19274	1.49411	0.894006	1.51257
216	AC233865.1_FG001	505.511	481.126	155.386	53.3694	773.658	617.424	680.541	791.385
217	AC233865.1_FG003	0.786587	0.742197	0.807793	2.25957	1.18114	1.63639	1.17971	2.21945
218	AC233866.1_FG006	715.706	636.4	346.958	249.463	718.628	610.765	908.189	860.618
219	AC233872.1_FG003	109.603	103.827	39.8644	27.1406	114.361	72.9597	184.817	128.121
220	AC233879.1_FG002	0.160596	0.542651	1.83145	5.78565	0.083558	0.1553	0.015735	0.148214
221	AC233885.1_FG002	0.820292	0.877741	0.672078	0.313185	0.877339	1.36784	0.780517	1.35614
222	AC233893.1_FG003	1.4886	1.56433	6.97077	8.34188	1.82502	0.777039	0.518794	0.396104
223	AC233895.1_FG001	418.558	348.825	163.243	123.756	401.321	287.967	595.055	419.982
224	AC233898.1_FG003	1.1174	0.922684	0.550647	0.721311	1.10852	1.28095	0.906527	0.956894
225	AC233898.1_FG004	30.1145	46.4123	64.9356	32.0161	33.187	35.4372	25.4071	25.188
226	AC233899.1_FG002	10.8767	10.7732	12.5955	32.7639	14.8176	3.92946	9.78471	3.81766
227	AC233899.1_FG004	5.02488	2.74537	7.56447	16.3074	6.71866	3.04705	3.60498	1.89711
228	AC233899.1_FG005	1.31919	1.60152	3.14944	3.22253	1.69192	0.993533	1.5912	0.813579
229	AC233935.1_FG005	0.506754	0.349995	0.230486	0.356746	0.977314	1.79638	0.558278	2.34192
230	AC233945.1_FG003	1.1383	1.30955	1.83325	2.32684	0.945325	0.978313	0.730047	0.494416
231	AC233950.1_FG002	128.367	127.64	120.935	53.5109	125.925	155.955	24.4269	39.9964
232	AC233953.1_FG004	16.8562	18.1744	14.5002	4.69784	10.9704	25.2427	6.54403	15.8361
233	AC233979.1_FG008	31.0065	14.288	4.02071	4.00543	18.239	8.22838	55.9295	9.92435
234	AC234152.1_FG005	0.133686	0.362559	2.57143	6.32071	0.0431352	0.0283491	0.046953	0
235	AC234156.1_FG005	46.1132	43.1949	22.2057	18.043	49.9831	44.5828	45.017	43.0119
236	AC234157.1_FG002	15.8988	13.9623	6.81856	4.5233	12.4197	19.5486	17.6697	29.4064
237	AC234157.1_FG003	0.94187	1.06105	1.25935	0.311935	1.70936	0.715835	0.516017	0.445032
238	AC234160.1_FG003	11.6684	26.0145	48.1835	107.747	2.65954	4.51613	5.53582	7.2434
239	AC234161.1_FG010	26.3164	22.4947	11.1267	10.0691	24.1023	24.0044	28.9452	28.9085
240	AC234164.1_FG004	68.2528	56.1083	11.2076	3.31344	82.3676	45.2647	82.2942	56.8056
241	AC234185.1_FG006	1.45939	1.18654	0.838016	0.655721	1.55227	1.67025	1.50447	1.58202
242	AC234515.1_FG003	145.392	145.189	62.3404	54.1272	161.068	137.761	180.602	181.549
243	AC234526.1_FG005	0.111077	0.125675	1.48093	3.22427	0.283244	0.0970628	0.0633525	0.123603
244	AC234528.1_FG001	39.8337	38.6599	66.4494	79.6231	0.861299	0.776899	27.6842	25.5373
245	AC234528.1_FG005	134.491	120.603	50.9326	30.699	120.966	102.727	206.399	167.447
246	AC234528.1_FG006	3.46435	2.86806	4.38374	1.87593	5.05717	0.02815	1.79867	0.024705
247	AC235540.1_FG002	0.673251	0.558425	0.833028	1.69092	0.489987	2.68084	0.518358	3.68799
248	AC235544.1_FG006	0.970862	2.14308	2.6939	2.51655	0.58084	0.799558	0.47585	1.33166
249	AF466202.2_FG007	1.04506	0.852775	0.412163	0.184395	0.944228	0.889772	1.10437	0.965892
250	AF546187.1_FG012	0.117592	0.474135	0.993581	1.00016	0.0500052	0.0561767	0.0625303	0
251	AY542798.1_FG003	29.2527	29.6242	55.2844	77.2131	27.4879	22.8986	17.4612	17.3352
252	EF517601.1_FG012	410.464	378.423	164.634	113.706	395.526	333.288	612.315	499.519
253	EF517601.1_FG016	719.954	601.998	431.708	179.198	726.314	1100.32	659.945	1075.05
254	EF517601.1_FG023	0.354313	0.62807	1.07741	0.567611	0.524258	0.584576	0.264749	0.246467
255	GRMZM2G000035	0.0824814	0.0558921	0.658896	1.98053	0.107589	0.152318	0	0.0493717
256	GRMZM2G000052	43.2444	51.1368	66.5393	87.1925	39.918	34.7682	35.9783	30.2321
257	GRMZM2G000093	33.6053	28.4522	12.0846	8.54607	45.4181	35.2352	43.2648	44.1238
258	GRMZM2G000126	0.0933444	0.08392	0.0382182	0.324708	0.189438	1.19816	0.313254	0.91297
259	GRMZM2G000209	1.74794	5.32436	13.1501	25.4626	1.58226	3.05874	1.64463	1.38199
260	GRMZM2G000219	14.8345	9.33324	21.9829	27.0999	10.0808	6.84681	10.0236	7.21069
261	GRMZM2G000254	10.2545	9.04593	2.37656	0.736779	13.7976	12.7905	12.0232	15.1963
262	GRMZM2G000261	0.485121	0.475095	1.79766	2.47268	0.0920757	0.418231	0.0778606	0.468589
263	GRMZM2G000292	1.13802	0.967273	0.349772	0.150904	3.51338	2.33619	5.15013	3.3469
264	GRMZM2G000326	32.0628	109.665	263.803	302.089	8.47374	36.2296	2.35905	1.05938
265	GRMZM2G000339	18.1092	17.844	8.54886	5.43681	18.5057	15.3643	27.1287	26.8706
266	GRMZM2G000353	0.441754	0.851617	2.24241	3.49139	0.171621	0.195144	0.0787608	0.222049
267	GRMZM2G000380	0.191389	0.16761	0.222896	0.0347846	0.364003	1.11528	0.157902	0.888421
268	GRMZM2G000431	11.5881	10.0331	5.28551	4.00639	16.7164	10.2519	17.3761	13.1693
269	GRMZM2G000520	0.121993	0.31945	0.983483	1.9667	0.128233	0.0283763	0.0313392	0
270	GRMZM2G000576	4.01874	6.61011	13.786	15.6652	5.58452	4.81062	3.5758	2.82117
271	GRMZM2G000592	9.20324	8.37401	2.52966	1.55832	13.1629	9.88371	14.28	13.6383
272	GRMZM2G000593	43.2096	55.2068	89.4565	110.688	49.3695	66.8825	34.9987	40.0762
273	GRMZM2G000601	6.51613	8.81759	14.7881	17.2727	7.53785	8.48725	4.46476	5.23133
274	GRMZM2G000608	52.647	47.4306	11.4691	4.55279	67.9323	50.2014	69.1148	61.7259
275	GRMZM2G000614	5.64987	5.19436	4.05117	2.41422	6.39987	9.6553	6.07879	5.12357
276	GRMZM2G000620	2.10437	5.39885	16.2813	20.2444	2.97387	4.40775	0.975502	2.5226
277	GRMZM2G000660	8.07019	6.84444	4.88633	3.7377	7.0903	9.5118	7.54762	9.795
278	GRMZM2G000710	45.4306	49.9827	28.436	22.3015	49.1425	49.2551	59.7224	61.3961
279	GRMZM2G000812	0.785	1.20204	1.66095	4.03587	1.29495	0.757555	1.04235	1.72188
280	GRMZM2G000825	53.0795	41.7942	7.51643	2.28	62.6185	36.214	63.3416	48.1771
281	GRMZM2G000842	2.38894	0.5617	0.0574371	0.162693	0.4479	8.79555	0.357071	7.7686
282	GRMZM2G000932	0.108931	0.125705	0.891605	2.89692	0.0428039	0.0423247	0.0313847	0.0740714
283	GRMZM2G000959	2.63757	2.24796	0.347759	0.338134	4.97097	1.48548	4.12973	3.44204
284	GRMZM2G000964	20.0558	17.5676	12.2442	9.85218	16.4235	19.2627	23.1504	24.7529
285	GRMZM2G001079	0.593508	1.18125	2.2738	4.85918	1.53697	1.56801	0.499492	1.58237
286	GRMZM2G001097	4.2868	5.20257	8.86661	11.3376	4.21682	5.15989	2.84627	3.11646
287	GRMZM2G001106	2.98855	4.01671	5.80495	2.70075	3.25969	2.89044	3.0228	2.49684
288	GRMZM2G001114	15.1332	11.8475	7.19385	9.06347	13.4469	42.1865	17.8626	57.8368
289	GRMZM2G001139	8.03617	7.67167	4.27665	1.37266	24.8769	2.98418	10.512	2.76535
290	GRMZM2G001160	16.1053	15.5429	5.68466	1.47516	24.1939	21.0986	26.3921	29.0093
291	GRMZM2G001205	1.02547	9.08069	17.0091	43.2555	0.0143209	0	0.015735	0
292	GRMZM2G001223	1.58517	1.50594	2.79858	7.04551	1.15374	4.67792	0.580747	6.98628
293	GRMZM2G001247	1.5297	1.19085	0.681064	0.993102	2.48678	3.15033	2.13362	4.37754
294	GRMZM2G001304	6.94598	5.33408	0.363339	0.335024	1.42218	1.37512	11.0693	5.84181
295	GRMZM2G001327	1246.06	1321.5	599.904	401.225	1174.77	1108.12	1746.82	1489.55
296	GRMZM2G001332	0.0942436	0.05586	0.392383	1.52538	0.0433139	0.0566697	0	0.0246697
297	GRMZM2G001426	6.42477	3.93081	2.43253	1.44722	7.12738	3.00711	8.69485	5.17553
298	GRMZM2G001451	0.149222	0.111652	0.116633	1.1484	0.148489	0.584956	0.0157117	0.840929
299	GRMZM2G001457	30.8099	59.4509	91.1256	92.1228	20.0341	58.4834	14.991	41.2964
300	GRMZM2G001508	0.659917	0.251611	0.0567166	0.0462012	0.745992	0.1799	1.34221	0.321448
301	GRMZM2G001577	1.36283	2.59097	7.73491	8.94651	1.44443	0.752256	0.945465	0.617549
302	GRMZM2G001631	13.7944	20.2431	48.5806	57.5281	14.6216	15.0038	6.86976	8.15013
303	GRMZM2G001639	20.3943	28.6336	38.9453	51.8589	23.6425	14.748	19.7423	11.3595
304	GRMZM2G001653	3.63469	4.44667	1.30513	2.39599	1.45505	26.5244	5.93227	41.4325
305	GRMZM2G001661	0.5845	0.669524	0.495703	2.11152	0.423461	1.02496	0.597282	0.90968
306	GRMZM2G001663	3.39413	8.84209	23.3447	35.9171	2.95302	4.832	2.08312	3.87588
307	GRMZM2G001696	0.230618	0.0559749	0.0683531	0.0115926	4.60081	0.612498	0.323721	0.271604
308	GRMZM2G001772	1.8197	1.02183	0.456373	0.0927863	2.69389	3.9157	3.10726	5.80182
309	GRMZM2G001816	108.171	110.131	46.6703	28.6439	125.977	91.6646	184.416	136.175
310	GRMZM2G001824	0.81123	2.38861	5.8562	11.0028	0.120304	0.0284039	1.02409	0.0494188
311	GRMZM2G001850	178.942	175.02	82.8615	60.4578	208.965	130.828	220.538	188.932
312	GRMZM2G001889	0.356028	0.78283	0.625159	0.997561	0.212994	1.62136	0.159651	1.62722
313	GRMZM2G001930	171.26	279.386	373.784	332.27	191.625	67.554	158.024	58.9946
314	GRMZM2G001938	0.295875	1.32187	1.94818	1.02118	0.0432197	0.113043	0.062617	0.419458
315	GRMZM2G002124	0.889461	1.11779	1.97984	2.78817	1.08387	0.991924	0.731106	0.963103
316	GRMZM2G002128	51.5561	104.694	163.129	129.12	20.6484	19.3419	17.1571	18.22
317	GRMZM2G002131	0.123925	0.279542	3.05616	10.8468	0.159272	0.251949	0.0639237	0.172873
318	GRMZM2G002147	82.6291	71.7814	15.2288	4.58017	95.8805	60.2901	87.3571	69.2613
319	GRMZM2G002227	5.9119	9.0592	16.0496	23.0362	3.01357	6.28497	2.59335	3.05324
320	GRMZM2G002280	2.62167	2.32438	0.441238	0.127393	3.52467	2.41663	3.95507	3.44599
321	GRMZM2G002396	0.0811531	0.75511	3.37331	6.04318	0.0143471	0.0279531	0	0
322	GRMZM2G002420	16.5481	13.7936	9.25651	6.89321	18.4675	18.8612	17.2196	19.5133
323	GRMZM2G002440	72.7542	66.1724	31.8599	32.9802	72.4578	58.6056	105.358	89.157
324	GRMZM2G002555	0.054806	0.279548	0.729899	1.48909	0.0143471	0.0842492	0	0
325	GRMZM2G002627	0.149003	0.0977581	0.0191412	0.267365	0.282298	1.20626	0.0625303	2.74233
326	GRMZM2G002656	7.81717	6.74199	13.1917	17.0222	9.46818	9.4206	5.67859	3.43407
327	GRMZM2G002830	156.644	120.612	21.0361	7.66008	171.891	110.725	186.614	140.336
328	GRMZM2G002874	188.951	187.618	97.7894	75.5429	181.292	182.209	284.471	246.473
329	GRMZM2G002894	29.1554	35.1222	62.7944	64.5841	26.0111	24.1738	18.872	18.1318
330	GRMZM2G002948	287.256	236.322	132.22	96.9356	313.123	215.55	387.909	290.312
331	GRMZM2G002976	0.24258	0.503381	1.02615	1.05245	0.153985	0.365139	0.0780718	0.197089
332	GRMZM2G003002	371.54	292.806	117.934	43.2821	460.268	327.572	433.299	424.096
333	GRMZM2G003064	20.2695	14.3192	6.91888	5.50755	21.1592	13.2658	26.3739	19.3138
334	GRMZM2G003138	0.741424	0.849397	2.23792	2.06852	1.11324	0.242776	0.692192	0.148088
335	GRMZM2G003172	54.5438	52.4446	31.4266	21.9847	52.2756	53.3751	66.8501	65.3997
336	GRMZM2G003179	6.41714	6.50852	12.6867	17.2106	5.74998	10.8274	3.11137	10.5758
337	GRMZM2G003186	1.43989	1.68658	3.01493	2.85236	1.81199	2.22924	1.04953	1.40471
338	GRMZM2G003225	0.109607	0.348474	1.25392	2.09118	0.158142	2.3491	0.0474429	0.024705
339	GRMZM2G003246	21.9102	17.6482	7.23466	2.67681	23.8043	23.6746	49.3356	39.8358
340	GRMZM2G003252	13.5778	12.8856	25.3081	33.7339	13.3835	12.2963	11.5721	12.432
341	GRMZM2G003306	632.307	601.605	125.921	30.699	894.597	694.991	784.837	939.359
342	GRMZM2G003384	318.98	314.88	141.732	70.7552	351.116	236.726	477.015	373.394
343	GRMZM2G003385	241.339	211.391	105.461	121.771	225.997	216.413	303.306	302.69
344	GRMZM2G003506	0.0957622	0.0839452	2.1403	4.69948	0.105782	0.0985156	0	0
345	GRMZM2G003526	2.80711	7.31557	19.6233	17.9798	1.05318	0.127909	2.12804	0.516784
346	GRMZM2G003642	29.0238	26.7325	47.1701	65.2507	21.2897	20.0622	26.0522	22.2975
347	GRMZM2G003679	0.157338	0.571623	3.44235	6.8242	0.200513	0.683417	0.0777554	0.344467
348	GRMZM2G003682	10.4316	39.7964	52.139	52.0588	7.48739	7.31737	4.28262	4.75809
349	GRMZM2G003711	0.0801262	0.417399	0.7441	1.29579	0.042807	0.169029	0	0.345409
350	GRMZM2G003715	42.3347	36.5047	81.5363	114.656	24.7733	24.4568	37.0515	23.4774
351	GRMZM2G003750	0.828106	0.446462	0.262997	0.334539	0.54193	2.25421	0.794951	3.14475
352	GRMZM2G003769	0.356028	0.528932	0.925854	1.6651	0.656024	0.399305	0.440519	0.346498
353	GRMZM2G003775	2.06564	1.98336	4.2452	5.72365	1.42713	1.50089	0.845341	0.690307
354	GRMZM2G003852	30.3593	30.271	15.8266	13.5295	33.8468	33.8005	37.1492	41.3019
355	GRMZM2G003897	206.652	198.447	85.7922	55.0434	211.063	190.998	277.269	261.888
356	GRMZM2G003909	0.214861	0.168056	0.28999	1.09303	0.0501141	0.97842	0.0157117	4.39379
357	GRMZM2G003937	43.6497	82.4813	119.692	119.855	30.9966	13.9608	33.5083	19.4494
358	GRMZM2G003947	8.4612	9.28776	12.9966	20.0229	10.6254	5.54442	10.2087	8.13776
359	GRMZM2G003970	2.69798	2.61394	13.6102	9.98512	2.86024	1.81337	0.715661	1.80019
360	GRMZM2G003988	21.1795	30.9479	51.5681	71.5918	15.3964	12.9052	10.8995	8.87661
361	GRMZM2G004006	0.343592	0.529116	0.135159	0.366618	0.168623	1.17269	0.28408	0.916233
362	GRMZM2G004012	63.6716	56.3241	29.1043	14.755	75.2612	80.1016	82.8091	120.306
363	GRMZM2G004060	55.0693	79.0606	162.66	70.2343	77.0314	75.6295	22.7834	34.1238
364	GRMZM2G004106	6.57585	5.13917	2.2743	1.0725	4.23954	1.75981	0.452948	0.419778
365	GRMZM2G004111	86.6203	65.8572	34.2922	34.1275	82.6451	90.0031	90.3162	101.923
366	GRMZM2G004128	1.04838	1.1294	2.37617	3.55599	0.892534	1.94558	0.387997	0.665325
367	GRMZM2G004138	31.663	49.3135	74.8644	105.525	22.4234	17.7838	19.4683	15.6467
368	GRMZM2G004160	58.457	90.9972	169.306	137.091	10.6227	4.75095	6.31752	7.31862
369	GRMZM2G004161	20.9225	30.7122	27.4371	11.4861	24.2365	23.5421	34.2266	12.0304
370	GRMZM2G004172	112.656	96.7774	43.2084	39.1322	107.833	106.468	128.155	125.223
371	GRMZM2G004180	9.60453	6.99862	3.05748	3.01976	13.065	13.2481	12.1198	15.9278
372	GRMZM2G004207	0.586736	1.37745	1.49345	2.29071	1.10463	0.168575	0.430188	0.0740714
373	GRMZM2G004211	0.902064	0.772008	0.593859	3.62658	0.38084	2.49523	0.993116	4.64058
374	GRMZM2G004222	22.0289	21.3206	12.6098	7.18028	21.2622	25.5908	25.7366	25.5142
375	GRMZM2G004314	0.0551779	0.195674	0.691488	0.741611	3.91379	4.78044	0.046953	0.0493024
376	GRMZM2G004334	12.0009	9.84641	5.8369	3.47334	11.6396	14.4106	13.2714	16.6984
377	GRMZM2G004352	2.40368	3.90285	4.31125	5.25149	1.74501	2.5684	2.19195	1.99312
378	GRMZM2G004396	12.2999	17.2177	27.1752	26.1394	11.7959	8.57591	8.25186	8.13591
379	GRMZM2G004435	1.15223	1.75381	2.09338	5.12728	0.40284	0.827078	0.878555	1.01414
380	GRMZM2G004511	0.903396	7.32919	11.3628	25.9145	1.29215	2.43083	0.342453	1.20545
381	GRMZM2G004523	1.10766	6.06674	11.3694	32.2653	0.0288152	0.734222	0.109334	0.295491
382	GRMZM2G004531	22.2365	24.6811	47.2841	57.7688	19.4332	14.0964	13.2309	10.8807
383	GRMZM2G004548	0.120835	0.77856	1.16424	3.94217	0.261578	0.271213	0.0317163	0.371001
384	GRMZM2G004641	1.90342	2.56105	10.0108	28.64	0.30652	0.903216	0.413433	1.6791
385	GRMZM2G004683	0.213916	0.294258	0.783166	1.03411	0.14198	0.0978734	0.0956143	0.148082
386	GRMZM2G004694	0.0801262	0.543559	4.75048	11.8086	0.463935	0.424812	0.111248	0.296817
387	GRMZM2G004699	70.0592	52.6925	21.3358	20.0355	99.5516	60.3093	92.5429	83.5224
388	GRMZM2G004795	3.04105	2.07416	4.40327	10.6426	3.53109	0.152987	2.70195	0.0493717
389	GRMZM2G004828	0.630412	0.57341	0.807327	2.73445	0.430593	1.56845	0.554189	3.16964
390	GRMZM2G004858	1.28164	2.81971	6.75819	11.0645	0.688476	0.527475	1.34591	1.0838
391	GRMZM2G004924	86.8731	67.2455	20.0022	9.54899	100.791	66.662	114.785	90.872
392	GRMZM2G004996	16.3538	26.0976	33.3546	41.7817	14.6378	16.6203	9.65793	10.7365
393	GRMZM2G005040	3.4745	7.39691	10.4403	7.22264	2.88918	10.2156	2.12688	4.67681
394	GRMZM2G005052	1.98364	2.14716	3.63387	5.42345	2.02427	1.7925	1.04342	1.45853
395	GRMZM2G005146	0.624836	3.11002	5.57484	2.88167	0.735166	11.298	0.234892	7.15717
396	GRMZM2G005155	10.9994	13.443	27.4216	38.1662	10.0505	9.23925	7.64594	7.12225
397	GRMZM2G005195	26.121	33.2175	49.4244	61.1155	26.236	20.2688	20.3187	19.165
398	GRMZM2G005199	29.2779	26.5953	14.3505	9.80067	32.7288	26.0322	37.5695	30.0407
399	GRMZM2G005209	45.488	41.2592	23.0337	20.8331	47.0299	42.4043	70.1553	57.4547
400	GRMZM2G005293	47.8069	44.0536	23.5449	13.1562	85.0258	53.3094	79.2798	64.259
401	GRMZM2G005301	2.06477	2.2527	7.54701	19.627	1.24207	0.380738	0.846066	0.495857
402	GRMZM2G005304	58.0768	71.2794	107.562	203.422	48.4703	53.5799	50.9029	44.5418
403	GRMZM2G005310	307.252	264.525	47.3004	11.2712	388.189	286.888	461.317	421.277
404	GRMZM2G005339	21.9679	20.6445	9.87127	7.52855	27.385	18.541	27.9507	25.5897
405	GRMZM2G005435	24.3562	20.0881	13.8664	10.3966	28.0917	27.5459	26.4279	30.9488
406	GRMZM2G005452	15.7079	27.5589	53.0989	60.2317	9.29373	21.4236	6.6035	13.1159
407	GRMZM2G005486	16.8161	15.4054	6.19387	5.77264	20.3423	19.1896	22.1059	25.1057
408	GRMZM2G005552	1.30959	0.560224	0.747731	2.11499	0.971476	4.13806	1.06005	6.4102
409	GRMZM2G005557	1.58395	0.992055	1.43822	3.30372	0.29221	1.06163	0.499144	0.939135
410	GRMZM2G005619	46.5139	34.7335	8.77147	2.79999	52.54	35.2685	55.0747	39.7019
411	GRMZM2G005624	319.258	642.593	1124.63	930.502	294.599	568.144	8.58422	12.1173
412	GRMZM2G005678	1.83568	0.922498	0.465606	0.185201	1.29812	0.721975	2.88072	2.42088
413	GRMZM2G005715	22.4112	17.1555	2.95071	1.05455	26.6817	22.7503	22.3574	25.2757
414	GRMZM2G005788	55.2497	49.1464	25.593	19.9652	52.2056	40.3342	63.6823	51.5212
415	GRMZM2G005886	35.9412	28.2222	19.1067	16.7687	26.7429	42.6374	46.7076	37.8356
416	GRMZM2G005939	6.93036	8.27928	11.609	23.9974	9.96126	4.27561	7.13713	4.84135
417	GRMZM2G005954	129.531	164.711	284.163	243.324	94.7861	50.4463	38.6078	9.64816
418	GRMZM2G005973	48.6474	41.1118	30.0225	24.082	41.2078	49.0195	54.6579	63.1069
419	GRMZM2G005980	202.313	201.329	106.842	76.9461	197.654	170.598	288.261	234.638
420	GRMZM2G006085	49.9638	42.1833	25.339	18.8907	48.0902	49.6755	49.1574	52.9931
421	GRMZM2G006119	0.794723	0.600151	0.0962388	0	0.189423	0.657724	1.1599	1.2625
422	GRMZM2G006121	4.43654	5.77533	9.73471	15.3139	3.63954	5.54562	2.96572	4.29952
423	GRMZM2G006216	6.87716	10.3327	17.4559	23.081	6.46488	5.22107	4.57048	4.63298
424	GRMZM2G006219	5.67147	4.46512	2.22453	7.22562	6.34606	5.75731	11.4281	6.62433
425	GRMZM2G006229	8.3345	7.21952	4.86149	3.9478	8.10676	10.4904	10.9898	17.1382
426	GRMZM2G006277	4.73372	4.47304	2.28418	2.09744	4.60776	5.08832	5.81682	5.6678
427	GRMZM2G006293	178.402	178.385	88.8731	40.6831	126.566	101.931	213.419	190.709
428	GRMZM2G006352	1.21052	1.82039	2.29657	4.52108	0.272363	0.382092	0.237077	0.295502
429	GRMZM2G006363	29.5715	25.5496	10.6034	3.94582	25.0541	21.6366	28.6188	24.4324
430	GRMZM2G006452	187.134	161.091	49.753	31.602	221.524	151.36	236.002	197.579
431	GRMZM2G006468	22.559	40.6805	50.4268	48.4089	24.0877	28.3294	12.7499	16.7224
432	GRMZM2G006631	34.6961	27.65	27.499	70.7937	20.3227	12.2077	26.6429	11.7441
433	GRMZM2G006704	76.184	73.0786	42.1662	32.3889	57.0314	56.1292	81.0045	85.1388
434	GRMZM2G006736	2.19031	2.40482	1.87959	1.08536	2.06893	5.5519	1.86821	5.8803
435	GRMZM2G006765	26.216	28.0427	18.6978	9.2367	38.6569	57.3835	35.1759	52.9014
436	GRMZM2G006790	22.5922	18.5773	30.8544	38.462	26.4683	16.005	20.7096	12.7891
437	GRMZM2G006894	86.2057	98.8144	289.376	381.279	51.4629	36.7767	37.9451	40.2857
438	GRMZM2G006937	12.6693	13.6545	27.9237	23.901	18.5346	13.3698	8.28637	8.70564
439	GRMZM2G006964	35.4084	62.5386	71.8207	36.7543	34.4584	13.191	2.98792	1.08895
440	GRMZM2G006973	0.0276875	0.0139726	0.474444	1.88557	0.00715146	0.070451	0	0
441	GRMZM2G006977	103.9	177.025	340.987	394.136	105.458	105.106	26.3931	49.8973
442	GRMZM2G007025	1.88841	2.68169	3.38358	5.50016	1.87004	1.64079	1.57118	1.53415
443	GRMZM2G007028	31.4988	28.9652	10.4	2.42079	49.2017	38.0094	50.7867	51.9122
444	GRMZM2G007057	109.591	79.6651	12.8985	4.71979	118.185	67.5486	118.523	84.1836
445	GRMZM2G007103	51.1398	48.2066	28.5469	19.1172	51.5762	51.7289	68.6315	61.809
446	GRMZM2G007195	130.226	168.272	445.714	661.236	59.5618	15.0501	38.9192	20.206
447	GRMZM2G007206	15.88	22.5715	36.1962	35.9845	15.3351	20.4534	11.5968	14.4119
448	GRMZM2G007256	1.49058	3.11727	6.6145	13.1904	1.61799	1.65962	1.028	2.99544
449	GRMZM2G007258	15.346	16.0091	5.99996	6.47098	19.2248	18.3354	20.6263	19.897
450	GRMZM2G007276	116.43	165.801	233.969	202.555	125.823	181.148	92.0543	110.825
451	GRMZM2G007277	9.66454	8.36301	6.88187	4.65409	9.68707	12.4309	11.7623	15.6101
452	GRMZM2G007385	21.8617	18.8809	7.64251	8.83745	25.3864	25.3177	31.4072	30.5018
453	GRMZM2G007441	7.40038	7.46553	3.24796	1.2843	4.68034	10.2726	9.7486	17.0756
454	GRMZM2G007466	21.4555	19.8129	44.8516	108.633	18.3147	15.9667	13.8268	14.8943
455	GRMZM2G007477	0.0407747	0.153623	1.14452	3.67651	0.0499086	0.314443	0.0157117	0.123384
456	GRMZM2G007481	0.0670704	0.181201	0.4244	1.55856	0	0	0	0
457	GRMZM2G007659	17.2941	21.6477	33.6464	45.1676	18.0867	6.96725	13.1337	7.90104
458	GRMZM2G007675	52.7441	56.6534	82.6364	109.573	44.4901	51.6509	37.3828	39.4377
459	GRMZM2G007695	71.409	70.8598	36.819	26.5234	75.3274	50.3656	111.493	91.5474
460	GRMZM2G007729	2.04435	0.726834	0.145857	0.232421	3.15372	0.688457	11.4561	2.48116
461	GRMZM2G007736	0.161837	0.75132	1.20572	5.17058	0.0570787	0.170958	0	0.024705
462	GRMZM2G007810	37.8307	45.0197	77.7501	84.7465	27.013	28.8411	20.9039	18.2824
463	GRMZM2G007928	0.231209	0.167618	0.445847	1.69187	0.2412	0.171391	0.0625303	0.467585
464	GRMZM2G007939	207.745	153.433	37.6109	17.1626	92.7953	78.6856	399.906	74.473
465	GRMZM2G007953	2.76224	2.12678	0.917579	0.693767	3.84923	3.66283	4.63806	11.2466
466	GRMZM2G007957	9.8477	14.0572	21.1235	26.1834	9.20687	13.239	6.50894	7.52091
467	GRMZM2G007969	0.954851	0.139698	0.485919	1.76872	0.00715146	0.0141551	0.494746	4.29519
468	GRMZM2G008108	3.71675	1.96809	4.14645	32.6597	1.93262	16.1237	0.919276	8.00695
469	GRMZM2G008202	3.34763	3.09291	0.547161	0.381722	4.17055	6.10915	4.77689	6.64293
470	GRMZM2G008216	63.2988	68.9408	128.982	172.701	55.2143	23.213	48.9511	23.7245
471	GRMZM2G008226	93.1123	107.103	75.7782	48.3589	90.8209	80.6776	218.11	69.2533
472	GRMZM2G008252	9.84123	7.23014	3.65341	4.63476	8.8719	11.0232	11.0868	13.6362
473	GRMZM2G008309	23.8022	20.7234	7.29681	5.12987	25.4016	19.221	28.6105	22.8221
474	GRMZM2G008374	0.494279	0.657495	0.105523	0.0347726	0.823721	0.971003	0.94862	0.371444
475	GRMZM2G008406	1.55511	1.16098	0.742573	0.297938	2.13278	3.86457	2.00105	3.5027
476	GRMZM2G008482	2.63384	3.06442	1.15128	0.709404	2.07496	4.81341	2.18053	3.3739
477	GRMZM2G008528	0.903782	0.768318	0.379077	0.969133	0.984548	0.903989	0.905244	1.16187
478	GRMZM2G008539	1.15937	3.12879	10.6462	20.0529	0.306861	0.02815	0.254346	0.0987798
479	GRMZM2G008578	0.647869	0.474911	1.05616	1.33889	0.507083	0.697423	0.325689	0.395026
480	GRMZM2G008642	12.4638	25.9857	35.6808	17.8422	8.73872	3.78072	6.37475	4.13209
481	GRMZM2G008657	10.8725	10.3831	2.32544	0.577401	17.0376	15.4071	16.5296	18.3539
482	GRMZM2G008687	34.2456	45.7217	64.6569	92.9959	29.2719	27.3633	26.5046	27.9165
483	GRMZM2G008691	12.5827	19.902	15.0253	8.52699	11.116	11.7718	5.59017	5.98635
484	GRMZM2G008740	0.525738	1.5594	2.29596	2.16441	0.126044	0.327511	0.155804	0.369284
485	GRMZM2G008748	267.221	264.674	117.698	68.3912	290.179	227.038	406.155	327.883
486	GRMZM2G008751	4.08019	4.93218	8.58702	6.05604	5.20979	4.44758	2.02046	1.45323
487	GRMZM2G008764	14.3931	13.081	3.5346	1.96378	19.3524	14.5791	19.9404	19.614
488	GRMZM2G008773	10.1915	6.70165	1.4782	0.405372	13.8098	8.69555	12.6519	13.9373
489	GRMZM2G008792	0.958585	0.927191	0.0962388	0.0464399	1.07646	0.279712	6.7782	1.50319
490	GRMZM2G008834	0.655425	0.643234	0.270421	0.0809808	1.0641	1.4044	1.07393	0.516244
491	GRMZM2G008859	12.8456	13.4711	7.9418	6.46438	12.8883	14.059	15.6713	16.8552
492	GRMZM2G008898	10.7434	10.9812	7.52827	5.20125	12.1309	16.9452	15.7694	21.3164
493	GRMZM2G008935	2.06748	1.14778	1.77446	5.83917	1.04689	0.520123	0.432516	0.394587
494	GRMZM2G008972	0.960535	0.979918	1.40941	4.98388	1.30129	0.367908	0.926823	0.49298
495	GRMZM2G009009	1.5746	2.28507	3.39394	1.81514	0.969806	1.00625	1.46965	1.72307
496	GRMZM2G009019	13.4421	11.2078	8.81763	6.26725	15.8472	24.9332	15.8068	29.239
497	GRMZM2G009025	6.03607	6.84097	3.94407	1.45456	6.06926	8.81633	5.95444	6.04342
498	GRMZM2G009048	1.71148	1.24588	0.358031	0.277215	1.58763	5.48565	4.06156	5.3762
499	GRMZM2G009080	0.447857	0.264711	0.375398	2.53019	0.122861	0	0.0630873	0
500	GRMZM2G009103	3.12252	1.80486	7.96054	20.4262	1.13103	0.739967	0.508112	1.15751
501	GRMZM2G009117	0.19106	0.223536	0.20106	0.753223	0.245441	0.571194	0.223902	0.838587
502	GRMZM2G009144	0.756789	5.84879	13.339	40.4472	0.0634842	0.440576	0.0317628	0.492272
503	GRMZM2G009188	23.1392	25.3955	19.5894	11.2742	25.882	43.7201	24.544	53.3135
504	GRMZM2G009196	11.5424	9.76126	5.45008	3.44894	13.135	13.0845	16.2179	17.2043
505	GRMZM2G009223	37.0148	23.715	10.3426	6.16703	53.2743	25.3442	60.9224	44.4054
506	GRMZM2G009232	0.782727	1.01665	2.65278	6.063	0.0789101	0.0971521	0.623038	0.42136
507	GRMZM2G009265	39.673	38.8083	25.5816	19.6922	45.3288	50.0754	45.6443	63.1333
508	GRMZM2G009282	135.926	100.702	59.4918	31.8	119.77	125.182	151.39	170.781
509	GRMZM2G009335	182.81	167.825	303.34	519.031	129.112	129.669	110.135	109.765
510	GRMZM2G009344	1.01159	2.94215	6.92067	6.30027	1.49742	0.561851	0.942068	0.812586
511	GRMZM2G009365	26.7115	23.56	16.1537	10.1382	31.1656	35.9207	35.998	48.8945
512	GRMZM2G009412	281.097	261.242	95.7531	50.1556	301.109	228.657	423.245	365.502
513	GRMZM2G009465	6.61633	4.34911	24.4955	113.38	4.23234	122.738	2.41799	169.397
514	GRMZM2G009475	10.9712	13.0027	10.511	5.69367	14.1113	3.79378	6.34044	2.54252
515	GRMZM2G009506	0.0803713	0.0279769	0.703551	2.13531	0.186749	0.0557977	0.0475108	0
516	GRMZM2G009591	10.4937	15.3421	30.6809	38.4039	10.0875	11.2256	7.54588	8.25499
517	GRMZM2G009627	47.9174	42.1352	21.8893	10.2948	73.1117	64.1392	78.9356	83.3225
518	GRMZM2G009638	79.0406	64.9919	36.2882	36.3961	76.118	63.0242	93.5527	82.2067
519	GRMZM2G009661	26.5744	37.9126	42.9093	53.4063	24.2301	22.8789	23.4065	19.8679
520	GRMZM2G009724	46.4485	57.233	79.1657	99.6298	50.4907	43.7534	34.7733	35.8776
521	GRMZM2G009732	1.96287	1.83623	0.910454	0.473028	2.17667	2.60783	2.17919	2.36154
522	GRMZM2G009735	11.4169	21.4017	25.2337	24.2174	15.1816	7.98215	17.9171	10.8658
523	GRMZM2G009849	193.788	167.052	96.202	85.3628	195.932	180.021	227.318	193.981
524	GRMZM2G009869	15.5941	11.7465	5.31576	2.42731	20.8065	17.1776	10.5341	8.27426
525	GRMZM2G009871	375.069	397.306	221.743	160.58	385.033	387.069	526.898	464.104
526	GRMZM2G009892	0.261551	0.571751	2.00903	4.71408	0.0358442	0.568235	0.171822	1.41198
527	GRMZM2G009894	55.1014	56.9513	27.2463	17.2864	65.4321	62.3532	72.5587	72.0937
528	GRMZM2G009913	59.7655	46.909	9.48633	3.04375	70.7117	56.8846	79.6803	68.247
529	GRMZM2G009936	316.525	319.787	149.822	95.1622	349.389	323.95	487.188	455.983
530	GRMZM2G009968	3.63887	6.83298	7.64819	6.47841	3.1576	2.33411	2.59843	2.63922
531	GRMZM2G010034	1.33581	2.90838	4.39433	3.01813	2.29188	1.85061	0.294972	0.811346
532	GRMZM2G010037	5.07917	5.84	9.30515	11.3192	4.50533	4.67084	2.71043	4.05686
533	GRMZM2G010105	103.486	82.1572	14.8338	3.39058	150.141	115.558	192.919	163.281
534	GRMZM2G010149	22.3255	19.3622	11.1756	9.2222	23.7238	14.8581	35.3164	28.0308
535	GRMZM2G010176	0.677511	0.349995	0.121877	0.151136	0.550514	0.665442	1.48805	2.42887
536	GRMZM2G010196	26.4006	24.6311	13.2448	10.521	20.77	46.5225	32.9258	55.952
537	GRMZM2G010257	84.3122	83.2411	35.2637	17.7132	88.6383	65.395	112.289	107.045
538	GRMZM2G010302	88.7215	130.306	191.496	189.511	68.824	110.313	56.2596	71.5886
539	GRMZM2G010306	67.7654	62.6602	11.4206	4.38322	83.5004	65.7131	99.7741	91.7831
540	GRMZM2G010321	71.7115	52.3365	27.3892	24.8827	71.3919	50.1622	88.445	63.8545
541	GRMZM2G010328	147.472	131.619	68.8088	47.5008	148.828	116.307	189.526	154.941
542	GRMZM2G010333	1.16507	2.80258	11.3486	12.7728	1.4328	0.0423647	0.240119	0
543	GRMZM2G010349	31.8739	67.7469	146.449	166.92	21.0819	31.0888	23.2011	25.0406
544	GRMZM2G010406	298.117	280.621	143.217	95.9079	260.091	230.726	365.886	292.404
545	GRMZM2G010433	1.10113	0.979292	1.96005	3.17347	1.10604	1.31189	0.517454	1.8049
546	GRMZM2G010439	1.21924	1.7124	1.65514	2.49685	0.884435	3.6807	1.24686	4.94227
547	GRMZM2G010452	88.6394	90.4483	48.58	32.9732	116.655	67.8533	147.05	100.051
548	GRMZM2G010460	45.1906	61.3972	90.4626	132.267	49.5274	43.2398	29.481	23.4313
549	GRMZM2G010468	0.310201	0.265328	0.678359	1.51216	0.242976	0.225447	0.199799	0.345552
550	GRMZM2G010488	0.136565	0.321258	1.18878	1.45002	0.255403	0.349231	0.0943962	0.0493965
551	GRMZM2G010491	0.817217	0.712433	1.27971	6.16979	0.717251	3.60158	0.736193	5.95936
552	GRMZM2G010494	15.841	28.0018	44.066	46.3697	10.2334	14.1457	0.0942702	0.0246697
553	GRMZM2G010555	15.346	20.9765	31.3786	23.8066	14.2974	11.6925	12.0978	8.71431
554	GRMZM2G010693	32.9605	28.843	14.6345	10.0763	43.228	60.7012	42.0134	55.9172
555	GRMZM2G010702	1.69213	4.21823	10.1384	2.83926	2.34742	0.327229	0.76359	0.222148
556	GRMZM2G010731	0.0134461	0.0418733	0.306162	1.5983	0.0212449	0.0847334	0	0.0493024
557	GRMZM2G010743	12.8868	11.9048	6.07203	4.84716	11.4008	17.6666	20.1178	24.7045
558	GRMZM2G010765	11.834	13.9944	23.3489	29.8312	6.29515	4.69097	5.5001	4.80553
559	GRMZM2G010779	0.735474	0.905103	1.85712	2.06566	0.771031	0.959735	0.187452	0.516797
560	GRMZM2G010804	3.03973	4.04145	7.30091	7.00502	3.16165	2.9526	2.66061	2.08717
561	GRMZM2G010831	13.2533	11.5555	7.30203	6.25901	13.7909	15.8745	14.7236	15.941
562	GRMZM2G010834	13.4225	17.5545	34.3157	63.1606	11.1238	18.0849	10.0278	15.9496
563	GRMZM2G010884	17.3674	21.0792	7.85116	5.71376	11.1805	52.6268	29.0191	63.415
564	GRMZM2G010909	10.4738	10.9953	8.73732	2.21577	15.949	4.98879	5.97913	2.43556
565	GRMZM2G010920	3.95005	8.21993	14.3855	14.9414	0.864905	2.23141	0.533056	0.938003
566	GRMZM2G010927	0.418885	0.586143	0.461303	1.1018	1.04737	0.56718	0.901185	0.814104
567	GRMZM2G010929	2.71815	2.64096	1.63785	0.623626	1.73808	4.65297	2.47984	5.46174
568	GRMZM2G010991	121.786	134.078	47.9357	32.3457	138.034	97.6523	228.961	177.029
569	GRMZM2G011006	111.077	142.455	93.914	46.1061	138.422	33.0208	144.937	13.9177
570	GRMZM2G011010	3.49826	1.88149	0.285385	0.092306	4.94225	2.29051	6.1575	3.21601
571	GRMZM2G011098	1.33268	1.7113	3.56676	6.77595	1.15103	1.14868	0.698519	0.516978
572	GRMZM2G011129	41.8012	39.3046	20.6617	22.5874	40.9749	51.2863	57.5722	78.042
573	GRMZM2G011160	0.538907	0.589144	3.89465	5.05736	0.598138	4.56363	0.158856	0.2961
574	GRMZM2G011169	6.8906	8.30769	13.2866	13.7855	5.27858	7.553	4.89473	5.86066
575	GRMZM2G011213	107.066	87.4209	51.9223	39.2839	70.3618	80.4093	121.589	142.28
576	GRMZM2G011218	4.1648	4.17822	2.56137	1.28608	5.82822	4.81244	4.63296	5.42948
577	GRMZM2G011233	0.299502	0.153655	0.075528	0.1272	0.273831	0.390913	0.300916	1.28637
578	GRMZM2G011240	0.471411	0.947021	1.28432	3.66777	1.26382	2.29975	0.480563	0.148284
579	GRMZM2G011253	77.2867	77.7058	45.1342	29.3175	93.9976	84.6409	135.735	125.907
580	GRMZM2G011347	0.254371	0.237596	2.00299	1.13784	0.959406	0.289444	0.155804	0.270813
581	GRMZM2G011367	0.0530313	0.554793	0.706963	2.61799	0.0421573	0.143842	0	0
582	GRMZM2G011373	0.439525	0.822043	0.436559	1.53114	0.154759	1.96104	1.01943	7.20723
583	GRMZM2G011463	3.45812	3.09021	0.879296	0.681468	7.55813	26.5937	4.90692	12.485
584	GRMZM2G011513	0.280387	0.363669	0.8208	2.374	0.282251	2.86773	0.2317	3.338
585	GRMZM2G011588	20.0491	37.2853	72.4845	80.689	11.928	17.3934	8.11086	15.8266
586	GRMZM2G011590	12.6605	18.7966	24.8558	27.5819	9.38878	17.1447	7.06178	8.96304
587	GRMZM2G011592	58.5339	92.6405	60.3883	42.826	44.3662	122.34	56.728	115.258
588	GRMZM2G011598	0.270982	2.27709	4.4107	5.74239	0.107622	0.0999112	0	0
589	GRMZM2G011615	14.1304	13.6664	3.73465	0.881228	23.6564	21.8452	20.8457	24.6949
590	GRMZM2G011631	181.882	157.808	46.6589	19.2033	224.255	185.831	256.911	229.851
591	GRMZM2G011667	0.340427	1.76661	3.4868	2.07571	0.373353	0.0714127	0.206951	0.0494411
592	GRMZM2G011806	28.8197	50.0417	74.5448	87.73	25.4468	18.8998	13.8886	12.0147
593	GRMZM2G011832	0.954782	0.531731	0.210283	0.0462171	1.43118	0.666823	0.912198	0.420574
594	GRMZM2G011968	1.30604	1.03493	0.692838	0.557127	1.29759	0.805646	1.59374	1.53268
595	GRMZM2G012046	10.3631	12.4102	24.5712	58.878	8.75865	3.51003	5.06236	2.98918
596	GRMZM2G012119	5.04396	2.12171	1.11888	1.43803	7.15296	7.62109	5.55493	8.85228
597	GRMZM2G012140	0.134474	0.598618	1.55695	5.97317	0.107454	0.281501	0.126806	0.123769
598	GRMZM2G012143	5.37034	5.02661	2.41273	2.22264	5.47323	4.20531	5.43738	5.32377
599	GRMZM2G012160	28.7102	14.4092	40.2567	67.7889	21.903	17.8492	10.93	11.1998
600	GRMZM2G012224	369.83	285.869	95.2693	22.9961	447.958	457.662	429.176	377.533
601	GRMZM2G012233	0.0963715	0.279153	0.752168	3.68192	0.0499135	0.128029	0.20622	0.197692
602	GRMZM2G012262	107.421	97.6076	50.8486	31.041	128.948	94.4075	131.594	110.994
603	GRMZM2G012276	7.60181	9.34113	5.9003	2.49122	9.27448	17.0436	8.71	19.3296
604	GRMZM2G012306	6.15661	15.9694	21.5189	20.773	4.65565	3.78106	3.93447	2.17786
605	GRMZM2G012342	2.85711	2.89529	1.73039	1.38333	2.98817	3.69615	3.00211	4.88954
606	GRMZM2G012413	86.2123	76.6048	33.9855	24.8537	95.1164	88.827	106.685	96.1014
607	GRMZM2G012611	3.45499	7.14989	8.03389	4.23735	2.43949	5.50675	1.6364	1.18449
608	GRMZM2G012685	0.410373	0.517208	1.1552	1.21699	0.590907	0.269225	0.257295	0.123555
609	GRMZM2G012716	0.0951596	0.488081	1.03321	0.754364	0.185544	0.22716	0.0313847	0.0741043
610	GRMZM2G012717	0.348496	0.812848	0.096909	0.381557	0.763085	2.74096	0.217951	2.73736
611	GRMZM2G012724	20.8157	38.0911	79.1461	42.9768	10.8889	4.93998	6.32414	1.97689
612	GRMZM2G012728	0.227617	0.627948	1.09243	0.788371	0.965216	0.358988	0.283468	0.197431
613	GRMZM2G012758	0.33788	0.461152	1.97285	6.18426	2.43013	1.0354	0.229343	0.0986455
614	GRMZM2G012821	3.18941	3.14929	1.42949	0.704143	3.10066	3.12722	2.59672	2.12349
615	GRMZM2G012861	15.9826	12.9611	7.90521	6.99073	15.3058	16.2267	18.8784	27.7231
616	GRMZM2G012863	99.8717	87.0149	49.1989	50.7543	91.9101	74.8874	129.793	112.348
617	GRMZM2G012865	0.805359	1.64001	1.96984	4.29858	0.254217	0.424727	0.319206	0.518269
618	GRMZM2G012966	13.8494	14.9372	8.07916	7.43529	7.37321	20.7856	14.9977	25.7316
619	GRMZM2G012970	134.756	100.887	20.6912	9.44516	152.93	151.116	170.104	150.329
620	GRMZM2G013170	0.375798	1.05005	2.6671	12.8075	0.0143209	0.111193	0	0.024705
621	GRMZM2G013206	0.251838	0.36302	0.276561	1.24419	0.322135	1.68217	0.282859	3.1711
622	GRMZM2G013236	1.14206	1.9449	10.5581	9.15497	0.721648	0.640868	0.207701	0.616671
623	GRMZM2G013342	15.8781	15.2099	6.25453	6.85575	8.40785	41.5811	23.0649	59.9449
624	GRMZM2G013357	5.18243	5.85051	2.92266	2.40404	5.90044	5.07662	7.59275	8.02462
625	GRMZM2G013391	1.97156	3.2696	7.49848	12.3896	1.90728	2.27668	1.6269	1.48305
626	GRMZM2G013430	1.11564	1.79821	3.72682	1.39204	2.24189	1.30577	0.244959	0.591944
627	GRMZM2G013448	110.587	70.7934	29.0545	65.3177	87.3274	37.376	83.0204	8.05772
628	GRMZM2G013463	7.88425	5.95385	1.92427	0.590236	16.9952	8.83306	13.4369	11.3759
629	GRMZM2G013588	17.7231	18.6145	9.94881	8.38866	29.9978	40.9617	23.9833	23.955
630	GRMZM2G013600	74.4792	60.7864	32.9263	27.7811	72.0039	70.4053	89.5475	75.8032
631	GRMZM2G013657	45.4889	42.9929	27.8991	22.4828	48.1622	57.1179	46.8821	55.0348
632	GRMZM2G013726	0.026947	0.0279514	0.616751	1.63133	0.0287114	0.0279531	0	0
633	GRMZM2G013798	14.4605	11.575	6.6473	8.78722	11.6744	87.0096	15.3986	127.668
634	GRMZM2G013811	18.9473	14.7509	7.88433	3.98441	18.586	19.9253	27.4385	29.3968
635	GRMZM2G013821	301.437	239.19	150.17	126.466	353.52	278.113	359.26	334.004
636	GRMZM2G013957	4.24912	2.81458	1.98579	2.57198	3.62925	3.89533	6.29936	6.961
637	GRMZM2G013960	7.48193	7.14833	2.25466	0.312451	2.71104	2.21978	16.3848	13.4319
638	GRMZM2G014022	3.68949	9.41648	14.1952	17.383	4.28746	1.89099	1.59881	1.28408
639	GRMZM2G014043	9.57872	8.48672	3.68536	2.79767	10.3997	8.00093	10.4861	7.66394
640	GRMZM2G014136	32.92	38.2992	51.8307	81.3407	20.786	24.9235	21.5628	20.8489
641	GRMZM2G014187	5.68405	7.62935	11.5221	14.4562	7.2002	4.94457	5.50553	4.31963
642	GRMZM2G014300	71.5136	71.0023	38.7022	21.5935	86.6976	72.2199	79.2688	84.5206
643	GRMZM2G014356	5.60819	5.02451	3.18687	1.79162	3.8112	3.59412	3.23586	6.59598
644	GRMZM2G014397	75.1754	67.986	33.5034	25.1721	72.9533	51.9826	96.9226	68.9806
645	GRMZM2G014441	4.75646	10.3743	16.9382	21.8968	4.98241	8.13772	2.54	6.22127
646	GRMZM2G014444	242.054	236.077	126.183	65.4299	243.037	201.302	329.695	290.679
647	GRMZM2G014499	19.3849	15.9216	7.19205	3.44176	35.9413	23.987	31.5002	33.2151
648	GRMZM2G014577	71.8756	62.9258	37.1833	34.6339	73.7277	70.9499	91.1615	84.1642
649	GRMZM2G014653	86.5391	163.087	217.396	167.128	75.5203	48.578	66.0626	14.1096
650	GRMZM2G014695	0.861617	0.488933	3.65294	36.0599	0.572517	0.77898	0.154506	0.641218
651	GRMZM2G014729	12.8617	5.12738	4.81589	1.48853	56.6593	10.8701	3.64954	1.35749
652	GRMZM2G014770	8.21775	14.2614	15.9212	7.24363	7.01866	7.03354	5.80575	2.2023
653	GRMZM2G014813	5.38902	7.21157	11.276	16.9231	4.58703	7.48749	4.29515	5.18219
654	GRMZM2G014844	152.085	159.305	87.796	1.1348	32.0024	255.713	156.401	341.539
655	GRMZM2G014951	1.31738	0.825963	0.151332	0.0925765	2.00741	4.48677	0.0314302	0
656	GRMZM2G014988	0.0960928	0.2931	0.652305	1.6473	0	0.0281496	0.0480121	0.0493717
657	GRMZM2G015037	2.317	2.13417	1.36024	1.03755	3.57554	4.47766	3.11315	5.88228
658	GRMZM2G015212	2.35368	1.86757	2.29281	4.68676	2.03615	6.55052	2.7145	7.0476
659	GRMZM2G015277	64.3307	54.7046	30.2793	32.1089	61.3643	54.9639	82.6824	69.5085
660	GRMZM2G015285	1.49232	1.30133	0.426406	1.24513	1.22546	2.38575	3.90543	5.19607
661	GRMZM2G015395	0.0540934	0.11175	0.734109	2.31771	0	0.11431	0.0317628	0.0738998
662	GRMZM2G015401	110.303	97.0211	45.1693	41.9426	112.669	107.02	147.394	148.884
663	GRMZM2G015409	5.21435	5.40881	9.47524	10.6331	4.65338	3.89497	4.10238	4.31963
664	GRMZM2G015419	987.715	1073.34	2103.9	2602.38	567.133	484.107	264.979	365.338
665	GRMZM2G015432	37.0202	42.3234	75.0709	95.2887	35.9066	36.3953	27.0658	26.0379
666	GRMZM2G015520	0.289119	1.39405	2.55154	2.44918	0.0287114	0.270761	0.0640141	0.296448
667	GRMZM2G015605	17.9891	46.4099	119.823	126.863	7.39084	8.99515	3.29642	7.27171
668	GRMZM2G015666	8.01449	5.72478	2.38978	0.604225	13.0899	10.2902	14.5006	10.3132
669	GRMZM2G015708	0.304627	0.599263	2.40957	2.17383	0.394807	5.48835	0.0157117	0.984748
670	GRMZM2G015739	1.57506	0.951862	0.632082	1.04626	1.16847	3.05447	2.46098	4.62105
671	GRMZM2G015753	1.57169	3.4798	7.33577	5.27023	1.46563	0.326439	1.12645	0.419957
672	GRMZM2G015793	3.89281	6.76122	17.2782	18.46	1.09123	2.22083	0.337279	0.642995
673	GRMZM2G015804	2.0551	2.44717	5.37093	8.86121	1.46474	3.16965	1.05319	1.45782
674	GRMZM2G015886	137.048	117.302	27.425	10.3723	152.041	141.297	153.641	173.77
675	GRMZM2G015892	23.365	34.2829	52.369	35.1559	19.856	0.127209	13.0061	0.443892
676	GRMZM2G015941	4.28105	6.77356	8.61657	6.6047	5.89206	5.96683	2.10628	3.30818
677	GRMZM2G015967	23.875	20.7599	12.6057	10.2484	18.1463	36.7234	27.7046	45.6308
678	GRMZM2G015983	7.37894	10.3388	19.8517	23.7982	6.40707	15.253	2.11566	6.09412
679	GRMZM2G015989	403.998	359.782	190.345	181.222	351.37	370.64	564.917	477.74
680	GRMZM2G016066	20.3095	24.3987	8.98274	8.15105	12.2133	57.2481	25.5904	55.8041
681	GRMZM2G016153	14.7452	18.4186	26.7815	34.0173	14.8386	12.0988	12.2185	11.9103
682	GRMZM2G016232	344.242	325.248	77.6745	20.6458	527.905	397.737	435.783	603.616
683	GRMZM2G016250	181.595	171.706	80.4956	39.8828	194.704	141.128	246.976	214.526
684	GRMZM2G016323	702.903	668.231	354.493	259.152	680.212	906.876	742.332	866.708
685	GRMZM2G016477	30.3936	25.7898	9.40555	3.68345	37.5633	39.5286	48.3937	66.0346
686	GRMZM2G016521	0.976905	1.74828	4.00076	3.83121	0.543677	0.419569	0.226302	0.467739
687	GRMZM2G016605	28.1912	43.4135	50.0273	58.1665	28.0249	27.4012	25.91	15.5421
688	GRMZM2G016622	10.6413	13.4172	5.77302	7.29985	6.17266	42.7183	14.3743	43.8791
689	GRMZM2G016637	0.76289	1.31056	3.06347	3.33058	0.867221	0.765778	0.659841	0.762125
690	GRMZM2G016649	5.91741	6.06314	6.68857	18.3504	3.79025	22.6206	2.63374	20.6386
691	GRMZM2G016668	0.356021	0.474717	1.98086	3.05371	0.319523	0.392491	0.0943962	0.172728
692	GRMZM2G016677	8.34823	14.1905	5.18746	5.39459	5.45944	33.1688	11.7597	40.0457
693	GRMZM2G016707	0.413869	0.433397	0.185438	0.104144	0.654741	1.2561	0.625036	1.48194
694	GRMZM2G016774	24.4594	22.3866	13.0253	7.54357	22.0523	41.2221	25.2937	30.8073
695	GRMZM2G016802	14.0421	13.2455	24.3139	27.783	11.1936	7.00176	9.82265	7.20341
696	GRMZM2G016836	1.31006	5.68091	11.705	18.0185	0.629916	0.0841729	0.218227	0.246764
697	GRMZM2G016844	15.2513	14.1735	7.06673	4.88926	14.9881	12.0214	18.0234	14.4758
698	GRMZM2G016890	4078.13	3395.94	1547.48	647.192	3225.32	3961.62	2595.57	2617.32
699	GRMZM2G016928	121.067	119.809	55.9582	35.748	141.87	106.189	196.95	159.876
700	GRMZM2G016958	115.271	103.345	43.3948	29.7535	119.075	149.235	91.5351	65.5081
701	GRMZM2G016997	19.7025	16.2178	6.96634	2.10851	27.8061	33.1083	28.4325	28.9052
702	GRMZM2G017008	4.28343	3.39572	2.43646	0.97658	7.00179	7.46719	3.36718	4.82004
703	GRMZM2G017022	1.56836	4.10116	5.10072	5.32901	0.561861	0.964439	0.677303	1.08953
704	GRMZM2G017045	2.78292	7.52973	10.2728	7.75854	1.74942	4.62601	0.469679	2.15086
705	GRMZM2G017081	76.5433	66.7667	18.7618	9.64235	91.0499	67.7042	118.802	111.277
706	GRMZM2G017086	153.318	124.949	76.5403	81.7595	157.087	125.182	193.511	162.688
707	GRMZM2G017110	65.9572	125.593	185.897	156.423	24.422	52.6362	14.9998	23.8619
708	GRMZM2G017164	13.5246	18.0175	32.6716	47.2733	12.5322	10.2513	5.93715	7.23377
709	GRMZM2G017186	1.70526	0.910412	1.41454	10.3618	2.21159	2.46984	0.283468	4.45674
710	GRMZM2G017197	0.421289	0.68119	2.12635	1.48056	0.154472	0.0990713	0.0624438	0.0493494
711	GRMZM2G017229	49.2554	83.3664	126.805	236.272	8.96755	39.7419	8.03812	35.1328
712	GRMZM2G017237	12.1585	9.60691	5.2452	3.08961	11.982	15.0954	9.84909	8.56437
713	GRMZM2G017249	53.0794	93.0523	189.193	277.441	13.2707	40.9735	8.21635	37.9514
714	GRMZM2G017257	147.92	130.552	84.0391	71.4413	198.464	196.058	180.723	161.183
715	GRMZM2G017266	46.5916	53.9063	46.6227	23.342	51.3065	37.5925	30.6765	19.9689
716	GRMZM2G017319	1.6803	10.3422	4.54656	1.56634	1.55245	15.4114	3.55094	1.81269
717	GRMZM2G017321	10.9794	9.04089	9.98369	0.828602	1.33686	4.58874	1.8724	2.13907
718	GRMZM2G017400	7.99269	20.0304	26.1061	31.6805	7.41345	16.2614	5.8919	7.9557
719	GRMZM2G017411	6.75256	13.8885	26.1308	29.4904	5.04953	8.75847	3.24557	3.67326
720	GRMZM2G017414	43.4099	53.9153	122.794	315.217	21.58	54.4238	12.5172	43.9306
721	GRMZM2G017520	1.0087	1.42249	1.66389	4.69642	0.728499	4.92429	0.784967	5.61961
722	GRMZM2G017522	0.0660001	0.278568	1.51007	8.16816	0.00710639	0.0281496	0	0.123219
723	GRMZM2G017536	137.833	115.707	29.3367	13.1369	142.275	112.702	169.151	145.373
724	GRMZM2G017550	1.32669	2.098	2.88337	2.54354	0.945888	0.549938	0.432913	0.271369
725	GRMZM2G017555	0.896833	0.895457	0.957296	3.28533	0.495148	1.76477	0.866255	3.54266
726	GRMZM2G017593	9.29704	14.9257	21.4039	24.2949	8.66175	6.51885	6.20114	5.97396
727	GRMZM2G017606	13.9829	13.5972	7.91421	5.97774	18.8499	18.0106	17.3051	14.3637
728	GRMZM2G017643	6.00797	7.04562	2.24297	1.02429	7.25565	5.04127	4.86951	7.4794
729	GRMZM2G017670	0.717148	1.81033	2.35324	2.32998	0.325793	0.342897	0.128246	0.074141
730	GRMZM2G017685	0.657648	1.0337	2.9301	4.52779	0.491651	0.714791	0.351895	0.690307
731	GRMZM2G017739	3.1143	3.29025	6.48224	8.75905	2.24718	1.42912	1.84966	1.50392
732	GRMZM2G017802	4.11306	3.95516	1.46059	0.632457	5.2859	4.48147	6.45673	6.22992
733	GRMZM2G017805	53.2487	63.8116	108.557	201.604	41.8933	43.4363	46.4033	47.7777
734	GRMZM2G017882	4.6819	3.38262	3.0213	1.93044	10.8668	12.5203	9.94486	12.5234
735	GRMZM2G017957	9.06221	9.5719	5.32535	3.38118	9.55875	11.1323	13.1375	14.1351
736	GRMZM2G017966	0	0.0558428	0.12717	0.140382	0.0071777	1.63356	0	0
737	GRMZM2G017982	0.0271351	0	0.0689813	0.0462647	0.00715183	0.0423253	19.3082	18.3851
738	GRMZM2G017991	3.80246	5.31477	8.27281	14.862	5.04843	14.9807	2.55777	21.2294
739	GRMZM2G018004	0.326851	1.07562	3.01394	13.0547	0.158044	0.323234	0.112229	0.172953
740	GRMZM2G018018	0.0134461	0.34878	0.814369	1.10951	0.0142577	1.24902	0	0
741	GRMZM2G018020	86.9908	71.7524	41.3852	34.4759	93.4231	73.3821	111.524	94.0494
742	GRMZM2G018059	8.61517	8.1635	23.1945	29.7181	9.60001	12.6345	4.29632	7.67452
743	GRMZM2G018062	8.97301	8.39226	3.82063	2.32191	11.6786	9.85694	13.4696	13.7932
744	GRMZM2G018070	66.2088	106.814	132.942	163.705	38.8179	17.1706	22.8945	10.7178
745	GRMZM2G018099	0.0134461	0	0.0479564	0.405755	0.00715146	1.41214	0	0
746	GRMZM2G018177	114.173	88.0785	44.8587	49.0665	101.251	112.342	130.055	133.29
747	GRMZM2G018197	239.767	220.595	105.975	55.1552	223.478	156.843	336.552	236.118
748	GRMZM2G018228	340.508	320.561	107.357	59.9205	366.055	328.601	584.337	482.06
749	GRMZM2G018238	5.1533	7.95832	11.6126	15.7097	5.70621	4.7459	5.52656	6.38626
750	GRMZM2G018254	0.317225	0.613701	1.3613	1.09563	0.356886	0.454552	0.704372	0.396682
751	GRMZM2G018281	16.2018	20.4792	29.2019	38.37	15.2649	12.5566	11.4583	11.5407
752	GRMZM2G018336	6.98766	21.5439	31.6963	17.1747	7.12499	0.401152	4.6955	0.990175
753	GRMZM2G018356	67.8592	71.8231	114.915	150.593	54.0154	56.1758	44.6261	46.7721
754	GRMZM2G018403	16.504	13.1218	7.699	7.92852	10.8902	19.5492	19.5676	35.3317
755	GRMZM2G018595	12.4073	11.0548	19.4273	24.0358	9.40452	11.8479	8.14795	9.1725
756	GRMZM2G018673	0.508729	1.07689	2.73908	1.54294	0.174287	0.0964417	0.126806	0.0740385
757	GRMZM2G018707	0.986057	1.82131	4.80847	7.12973	0.52833	0.75097	0.187893	0.296585
758	GRMZM2G018756	7.65174	6.48883	1.94162	1.14869	10.9381	8.79528	10.3926	10.6205
759	GRMZM2G018760	0.134474	0.306683	1.0984	3.52466	0.0565553	0.0847334	0.0788685	0.0988231
760	GRMZM2G018770	185.745	194.964	77.2471	42.6132	198.748	143.177	286.584	217.255
761	GRMZM2G018806	0.54735	0.792637	1.56829	0.90617	0.394562	0.256714	0.265037	0.370571
762	GRMZM2G018820	31.6044	68.4518	47.0942	11.5626	2.08475	55.2623	51.9087	38.9295
763	GRMZM2G018946	10.8769	10.8821	4.30222	2.40928	13.6495	16.7331	12.0201	16.5853
764	GRMZM2G018947	62.3086	61.7379	32.3924	27.5483	74.9913	78.3998	96.2658	99.0185
765	GRMZM2G018951	39.7129	26.5523	15.7498	5.67268	58.8754	41.3722	56.6598	44.9617
766	GRMZM2G019056	0.974691	2.20478	6.52186	10.0005	1.17536	0.210397	0.471553	0.148214
767	GRMZM2G019090	0.026947	0	0.0965728	0.300303	0.00715146	2.30963	0	0
768	GRMZM2G019106	14.4724	24.14	38.0051	42.9827	11.3181	15.5957	11.266	12.7085
769	GRMZM2G019144	31.3622	24.4668	16.1143	15.5982	33.8496	27.6766	34.87	33.3002
770	GRMZM2G019177	19.8525	20.664	32.6891	43.434	9.67945	8.77502	8.38367	7.61157
771	GRMZM2G019180	4.67214	4.83129	2.46791	2.30348	6.26552	4.77086	5.59804	5.75548
772	GRMZM2G019183	163.501	308.637	301.135	376.81	157.735	137.186	151.013	102.546
773	GRMZM2G019225	55.6142	50.8835	16.9033	7.5868	72.459	68.0903	71.64	77.9892
774	GRMZM2G019246	50.4547	73.4077	104.582	74.3371	56.3969	17.0827	39.7882	13.5061
775	GRMZM2G019266	133.075	119.437	61.5448	47.8988	132.868	220.231	184.679	290.29
776	GRMZM2G019291	20.3672	23.8609	35.6925	42.2839	19.4327	18.6298	13.1038	13.0061
777	GRMZM2G019325	476.189	444.657	208.723	128.373	519.435	381.345	679.282	540.902
778	GRMZM2G019353	18.788	36.4762	58.93	100.365	10.625	9.29106	8.13949	4.42451
779	GRMZM2G019356	37.255	41.6751	25.5381	10.3865	43.1764	83.0614	26.7708	64.4503
780	GRMZM2G019363	0.396839	0.570971	1.07571	2.61672	0.591556	1.53152	0.331796	3.82253
781	GRMZM2G019404	184.878	156.314	330.529	273.418	116.238	23.7321	85.9249	32.6336
782	GRMZM2G019413	1.38757	1.7438	2.77824	3.89726	1.42536	4.53865	0.927366	6.02835
783	GRMZM2G019446	23.3822	25.8928	39.9914	54.7963	22.1934	17.7939	20.709	17.8017
784	GRMZM2G019500	17.9826	15.4869	8.54701	9.96038	15.1044	14.6503	21.1757	19.0938
785	GRMZM2G019586	114.469	89.1697	25.3503	11.0866	144.793	161.074	147.412	210.777
786	GRMZM2G019621	31.1818	33.0047	8.81169	4.59616	43.2394	30.8691	51.4044	44.0908
787	GRMZM2G019686	479.145	818.187	976.258	423.509	368.76	571.24	238.575	184.593
788	GRMZM2G019777	2.57896	9.5425	18.5472	55.3501	2.16363	1.17524	1.87072	1.32995
789	GRMZM2G019810	13.5733	12.882	5.42467	3.00829	17.3434	13.4277	19.5357	16.8272
790	GRMZM2G019971	3.11173	3.59049	1.38972	1.15296	4.84225	5.75182	4.07422	3.98886
791	GRMZM2G019974	2.07609	11.4817	16.8905	41.5148	0.773019	0.473444	0.523855	1.38363
792	GRMZM2G020104	9.22227	10.411	21.654	25.0169	8.13708	8.22115	4.75635	5.92008
793	GRMZM2G020150	15.4966	14.8016	30.5521	22.3084	19.0283	8.02551	9.81413	3.39772
794	GRMZM2G020196	4.45591	5.0764	8.07717	10.0357	4.47806	3.89228	3.64571	3.20236
795	GRMZM2G020423	12.1029	7.40607	2.59944	0.149866	17.1988	12.4961	6.85819	9.70493
796	GRMZM2G020446	101.975	91.5864	49.5201	36.9626	106.592	93.9762	135.529	129.038
797	GRMZM2G020468	12.6899	12.2882	2.34621	1.74432	15.7314	36.6733	23.4852	77.6116
798	GRMZM2G020523	0.805377	1.51848	4.65397	19.7815	0.449372	0.280959	0.294353	0.470333
799	GRMZM2G020761	1.12531	4.91674	9.68728	28.395	0.287286	1.23244	0.109994	0.295743
800	GRMZM2G020766	11.9657	11.6703	28.112	36.031	7.17709	6.55381	7.4313	7.91488
801	GRMZM2G020772	13.5567	13.65	19.7263	28.1277	10.2569	8.5473	7.07941	7.66501
802	GRMZM2G020799	0.398726	0.656075	1.1359	1.25172	0.072169	0.229085	0.125879	0.346762
803	GRMZM2G020912	92.5241	118.805	180.414	202.467	67.7285	86.372	62.9466	67.347
804	GRMZM2G020953	1.29378	0.740472	0.445954	0.253174	1.2638	3.57807	0.960494	2.60618
805	GRMZM2G020974	39.0764	30.7834	6.05547	2.40611	43.3293	35.0974	47.5236	39.932
806	GRMZM2G021055	0.546853	0.824079	1.07941	1.13156	0.396331	2.1592	0.583062	2.34851
807	GRMZM2G021069	142.061	119.764	28.1284	5.25691	219.412	204.648	255.235	285.756
808	GRMZM2G021074	61.8859	93.5635	73.4136	41.0226	74.8641	26.838	69.8975	19.9775
809	GRMZM2G021170	34.148	30.4433	15.9678	11.5145	29.4879	30.5334	36.2614	34.626
810	GRMZM2G021194	81.6141	97.4944	105.318	182.043	61.185	58.6779	59.4942	48.1838
811	GRMZM2G021219	111.057	93.967	42.3321	35.393	119.745	99.0261	170.674	142.972
812	GRMZM2G021270	309.097	266.025	97.0573	62.9031	326.555	279.854	376.3	322.484
813	GRMZM2G021319	6.73516	5.58343	4.3377	2.81956	7.14576	6.32611	7.96375	8.79224
814	GRMZM2G021331	407.979	370.356	189.023	148.55	380.896	298.808	481.654	401.833
815	GRMZM2G021378	0.882012	1.74568	7.05897	15.8371	0.727465	0.737132	0.384061	0.566602
816	GRMZM2G021416	19.3497	33.8975	63.0611	40.3635	7.85871	7.33366	1.9395	1.43446
817	GRMZM2G021439	9.92169	9.68299	5.0409	2.29732	13.1061	10.9691	11.8145	9.42482
818	GRMZM2G021459	0.852155	2.48312	2.25503	0.689575	2.14287	0.227886	0.888171	0.395038
819	GRMZM2G021482	20.9776	17.1363	9.55153	4.24641	23.3179	25.0303	22.4531	26.3147
820	GRMZM2G021560	3.9124	5.28317	7.64652	10.5761	4.90946	4.32778	3.53564	3.49869
821	GRMZM2G021573	18.2495	11.8678	7.26246	4.52112	24.366	22.1183	32.6166	34.8444
822	GRMZM2G021624	13.3241	11.012	19.6349	23.2474	8.98968	8.60435	8.41895	9.73567
823	GRMZM2G021687	3.48878	5.46515	2.92101	1.79057	2.85929	8.88236	2.2707	8.68112
824	GRMZM2G021706	0.236163	0.752861	1.89118	8.39171	0.230135	0.90751	0.0946493	0.615849
825	GRMZM2G021781	9.79281	8.89652	3.18539	2.82041	10.149	7.48069	11.0667	8.18985
826	GRMZM2G021877	2.73	5.91423	8.49814	12.9312	1.56377	4.99109	2.91589	3.38134
827	GRMZM2G021879	1.94729	2.97035	3.82264	4.93282	2.17642	1.69556	1.19593	1.77734
828	GRMZM2G021881	1.09	1.79013	2.5963	1.34999	1.23182	0.999086	0.793929	0.493342
829	GRMZM2G021885	172.03	114.034	42.722	27.2744	188.969	180.038	194.48	172.196
830	GRMZM2G021921	10.8655	9.53072	4.52098	2.9374	13.6768	10.0271	12.3786	12.712
831	GRMZM2G022032	104.473	121.677	206.741	323.922	60.2838	68.6452	53.4232	54.2972
832	GRMZM2G022101	2.46204	1.59576	4.84596	4.32719	4.21029	0.485089	0.909802	0.469815
833	GRMZM2G022242	18.1197	19.2838	37.077	56.9847	16.0104	3.67337	16.8765	4.66976
834	GRMZM2G022253	144.428	127.525	31.9921	13.092	200.313	170.477	169.087	187.674
835	GRMZM2G022269	248.923	220.398	106.669	70.4237	239.839	177.724	343.098	252.719
836	GRMZM2G022313	26.105	31.6558	40.1847	77.2225	18.2857	19.955	24.1768	22.9915
837	GRMZM2G022514	1.94846	4.13494	8.51219	10.795	2.1866	3.15443	2.57211	3.75759
838	GRMZM2G022558	77.7595	60.823	38.3092	32.7164	98.7206	81.6657	86.6246	90.6976
839	GRMZM2G022616	0.607595	0.849381	2.07178	2.06304	0.512013	0.994451	0.335084	0.518114
840	GRMZM2G022619	211.125	225.625	111.265	54.5919	242.879	164.68	323.535	243.581
841	GRMZM2G022642	9.4858	5.49955	15.1451	27.5296	6.77357	4.7516	7.47044	10.9092
842	GRMZM2G022645	10.9221	17.8791	24.214	23.7195	8.92945	16.6611	4.73265	11.1886
843	GRMZM2G022651	1.98924	1.80451	0.982745	0.923883	2.30608	3.52496	3.73093	4.99565
844	GRMZM2G022662	15.495	12.5948	7.68708	6.57514	17.2311	13.6204	20.9077	17.5691
845	GRMZM2G022679	55.277	107.408	108.757	128.751	54.4833	13.8411	14.1638	1.18257
846	GRMZM2G022686	0.485364	0.58518	1.14649	0.71386	0.761519	0.603421	0.142652	0.271497
847	GRMZM2G022820	92.8768	78.9402	41.6148	14.9398	122.579	92.2788	132.968	102.977
848	GRMZM2G022837	3.2916	3.08751	1.17551	0.598077	1.20662	5.37328	3.38422	8.1377
849	GRMZM2G022915	17.5542	17.4909	23.3006	37.8277	14.2877	1.35063	14.2764	0.959427
850	GRMZM2G022931	20.3275	36.5381	70.9165	66.1315	21.9622	29.5638	12.5359	37.3539
851	GRMZM2G022934	97.8026	92.953	29.7934	2.0746	123.951	136.48	111.106	62.1752
852	GRMZM2G022945	26.0703	25.9065	11.6541	9.20272	34.9775	34.2386	32.0972	35.0057
853	GRMZM2G022974	2.549	2.14856	1.69513	1.02071	5.46042	2.28063	2.65407	1.38233
854	GRMZM2G023051	25.8669	22.1963	4.81189	2.0207	31.8618	27.5717	31.2067	41.4609
855	GRMZM2G023068	0.33865	0.598698	1.10811	0.69693	0.282722	0.336662	0.0780718	0.271379
856	GRMZM2G023110	59.7786	55.2873	41.3694	24.2961	69.6388	87.553	71.6681	78.2374
857	GRMZM2G023133	6.0968	5.70592	8.57931	3.54596	6.25629	9.82787	0.789499	2.95101
858	GRMZM2G023232	387.718	326.468	173.51	192.209	393.732	331.362	586.791	450.369
859	GRMZM2G023237	1.17659	1.68892	4.49267	8.23281	3.28789	0.844816	1.70583	0.986459
860	GRMZM2G023242	159.776	144.494	71.4934	50.7042	166.416	129.594	232.116	202.575
861	GRMZM2G023325	4.1923	4.36278	9.37509	12.8057	3.05376	0.23979	2.74057	0.887908
862	GRMZM2G023346	0.0945144	0.223204	2.26234	7.48123	0.0798865	0	0	0.0246697
863	GRMZM2G023387	29.9276	45.6572	66.3301	71.5418	26.784	26.7322	18.5754	24.7836
864	GRMZM2G023436	0.562634	0.768364	3.1164	8.85377	1.02074	0.701891	0.460088	0.442719
865	GRMZM2G023444	5.38151	15.0805	22.6462	32.0683	2.51019	3.03436	1.32967	1.93282
866	GRMZM2G023520	0.704649	0.11187	0.472011	2.32259	0.193914	2.02882	0.0159035	0.0493965
867	GRMZM2G023715	0.494357	0.711648	0.955723	4.27109	2.41433	4.25053	0.337725	3.51123
868	GRMZM2G023748	412.465	369.624	90.3873	44.8925	444.828	295.026	689.454	515.704
869	GRMZM2G023791	2.77005	4.91067	8.83753	12.699	0.831364	2.02688	1.67682	3.70476
870	GRMZM2G023840	4.38593	3.17744	1.89922	3.80289	6.0727	6.22424	4.66377	12.6052
871	GRMZM2G023847	0.158222	0.0698997	1.0146	2.79623	0.568881	0.406174	0.0317163	0.0988664
872	GRMZM2G023899	0.581357	1.50039	2.02273	1.73636	0.402015	0.963172	0.245496	0.491378
873	GRMZM2G023921	5.43492	7.01617	7.82312	3.03691	11.3828	2.74267	2.96973	1.01183
874	GRMZM2G023952	4.2226	3.51465	1.65493	0.255334	8.02617	5.35289	7.62386	3.86918
875	GRMZM2G023988	30.0311	35.7773	54.12	61.5029	25.6177	18.5735	21.6448	17.8433
876	GRMZM2G023992	8.23659	10.8516	14.2384	16.6408	6.86519	6.63015	6.59108	6.15745
877	GRMZM2G024024	0.17787	0.237607	0.450535	1.35625	0.0903353	0.181904	0.0470196	0.0740385
878	GRMZM2G024099	121.343	87.5294	55.7308	22.2617	106.795	79.8068	90.8266	150.01
879	GRMZM2G024104	12.3576	60.3173	139.646	165.23	1.31995	5.73713	1.30144	4.37899
880	GRMZM2G024145	27.7898	37.249	56.1949	62.6476	26.2327	47.1537	18.4469	27.2119
881	GRMZM2G024264	25.6452	31.4024	49.4337	58.1665	23.3696	19.6061	16.5964	14.3841
882	GRMZM2G024310	148.055	123.955	70.8491	59.1821	143.074	128.883	180.243	160.556
883	GRMZM2G024312	1.55081	0.824347	1.15092	1.8588	1.45121	2.37977	1.51639	2.88545
884	GRMZM2G024345	15.4993	23.8229	29.6881	13.9624	14.7376	8.0956	11.7344	9.92604
885	GRMZM2G024354	552.548	572.351	260.69	119.362	556.749	382.386	728.603	532.804
886	GRMZM2G024391	0.405408	0.586206	0.976724	1.05426	0.557545	1.29186	0.326035	0.39488
887	GRMZM2G024530	23.3035	44.4263	68.152	105.478	23.1304	12.5189	17.1448	14.4062
888	GRMZM2G024624	4.72812	4.30156	3.26169	2.10461	6.33352	6.03066	5.57477	6.68126
889	GRMZM2G024647	280.645	273.402	115.526	66.954	296.313	220.519	420.806	328.839
890	GRMZM2G024668	35.6472	34.7271	42.769	83.5322	535.595	487.496	75.4622	37.5002
891	GRMZM2G024799	0.289879	0.209373	0.511149	1.63956	0.172386	1.88654	0.203564	2.35418
892	GRMZM2G024808	6.3239	6.09969	4.37232	2.34217	12.4983	15.0702	9.34111	10.5524
893	GRMZM2G024823	71.4233	51.8193	105.568	153.166	30.6474	16.0437	53.1106	33.9055
894	GRMZM2G024865	31.2122	45.3795	69.8946	55.7398	25.5664	20.8693	17.4154	16.1408
895	GRMZM2G024927	6.87795	4.48328	1.41516	0.627517	0.00715146	0	9.29634	8.03239
896	GRMZM2G024993	20.0359	34.8314	48.756	30.609	19.0634	10.1079	5.4312	2.82872
897	GRMZM2G024996	0.232626	0.139927	1.0408	3.81209	0.256282	0.318125	0.0631755	0.321448
898	GRMZM2G025074	68.6455	86.991	132.756	156.94	55.7295	64.9098	46.9993	42.5243
899	GRMZM2G025109	0.637798	1.9748	4.25211	5.85295	0.355302	0.633621	0.109994	0.395491
900	GRMZM2G025164	12.286	9.15726	6.34268	5.70445	15.0548	28.201	11.5788	25.7718
901	GRMZM2G025171	1.7733	2.53759	1.58366	1.06419	0.940977	4.26114	1.68125	6.45477
902	GRMZM2G025190	1.62666	1.4789	8.08953	15.6337	0.13522	0.0284039	0.663747	0.270813
903	GRMZM2G025222	0.706719	0.6416	0.47994	0.255056	1.12243	1.11615	0.706884	1.43477
904	GRMZM2G025227	44.2564	41.6239	19.1164	12.0567	47.286	44.0363	50.8219	44.5045
905	GRMZM2G025240	4.77287	5.25827	1.64844	0.717216	7.08856	7.42684	5.87076	8.31074
906	GRMZM2G025459	30.3089	90.3608	98.6054	64.0028	13.9101	46.4861	9.48743	9.04557
907	GRMZM2G025536	4.10464	5.83432	9.82732	15.5071	5.14668	2.9562	2.24926	1.46248
908	GRMZM2G025592	634.489	538.174	77.6215	16.2444	754.878	558.757	915.735	785.752
909	GRMZM2G025648	6.94447	6.71534	4.29068	3.16462	6.61774	10.2467	8.37861	12.298
910	GRMZM2G025659	1.99828	1.62133	0.742699	0.347508	2.96717	4.10861	3.19511	5.29623
911	GRMZM2G025783	242.991	381.564	273.182	177.402	242.136	315.491	192.095	133.159
912	GRMZM2G025832	1.49259	0.727482	1.22031	0.58452	1.36406	0.56101	0.808738	0.395344
913	GRMZM2G025854	53.1023	42.8292	20.8647	16.0307	46.4073	67.555	74.4368	68.9502
914	GRMZM2G025855	19.7114	19.0525	9.8806	7.53363	17.07	28.1689	22.5173	41.001
915	GRMZM2G025870	1.13212	0.642986	0.217763	0.0926658	1.54373	1.1086	1.75289	2.66361
916	GRMZM2G025885	0.813789	3.50314	16.9767	24.0438	0.331332	0.878948	0.0630873	0.492458
917	GRMZM2G025989	1.31098	1.57906	0.866315	0.565065	1.41594	2.20722	1.07603	2.02245
918	GRMZM2G025992	93.0896	76.2057	40.3103	41.7957	91.9803	101.748	99.3877	107.352
919	GRMZM2G026015	5.2675	4.69654	1.68599	6.77419	2.80639	26.6185	6.42897	39.1874
920	GRMZM2G026117	50.01	40.8737	23.7752	25.6695	39.5091	80.2836	64.0942	116.651
921	GRMZM2G026151	3.91119	6.31786	9.69221	8.58964	3.15932	2.9913	1.86067	2.14369
922	GRMZM2G026157	0.364	0.265844	0.496294	0.607579	0.194399	0.497803	0.831684	1.43089
923	GRMZM2G026174	7.63848	7.46396	4.75978	3.01497	7.33296	8.50602	9.28178	10.0611
924	GRMZM2G026203	7.38193	8.06489	26.8158	63.754	6.14869	4.3057	6.81336	5.46674
925	GRMZM2G026216	322.656	311.402	131.066	68.4122	354.229	243.701	448.79	356.64
926	GRMZM2G026322	0.490922	0.446726	1.95496	2.75163	0.148278	0.2212	0.282252	0.148284
927	GRMZM2G026346	49.7874	49.5123	10.9538	1.25385	90.9534	78.3508	85.4554	82.9186
928	GRMZM2G026371	29.4969	31.4444	16.3446	10.1476	27.3566	38.5119	30.0433	50.8989
929	GRMZM2G026391	13.9073	13.2413	24.9648	37.8956	10.7816	12.9753	6.6365	8.64142
930	GRMZM2G026447	3.86976	6.59277	14.5014	19.4428	1.61601	3.01011	0.913367	1.32928
931	GRMZM2G026452	1.13673	1.3387	2.93752	3.15485	1.60539	2.38878	0.570526	1.11194
932	GRMZM2G026523	1.10298	0.644253	0.170594	0.553373	1.32036	2.62278	2.18053	1.79861
933	GRMZM2G026558	18.9482	16.8242	4.81107	2.21802	22.9005	17.757	24.5384	22.9529
934	GRMZM2G026560	194.917	157.123	56.5454	40.4453	203.043	175.685	226.795	186.011
935	GRMZM2G026580	78.8954	63.3408	24.2528	11.0244	92.8721	92.5113	127.072	102.62
936	GRMZM2G026643	118.252	99.5335	66.8362	45.6877	127.428	161.216	148.078	159.139
937	GRMZM2G026676	2.04752	3.63732	5.28199	3.58063	2.20578	2.04748	1.38571	0.83994
938	GRMZM2G026767	21.677	26.7556	44.0762	50.4212	11.746	10.7819	7.3255	5.49172
939	GRMZM2G026783	1.13589	5.2474	5.7956	2.18899	0.413866	0.508813	0.0631755	0.27182
940	GRMZM2G026802	12.2288	9.32273	3.55393	1.28699	18.0258	8.35925	24.6126	15.1111
941	GRMZM2G026833	0.307505	0.293555	0.231325	0.10451	0.116313	0.644052	0.237077	1.64602
942	GRMZM2G026839	112.215	74.9913	50.9517	43.7993	113.781	119.532	141.361	157.9
943	GRMZM2G026868	56.7125	48.6857	25.0675	18.0226	57.5915	40.122	66.8788	50.2386
944	GRMZM2G026889	1.65002	2.13161	5.57831	9.21213	2.41847	0.876877	0.738311	0.494053
945	GRMZM2G026910	0.697882	0.79653	0.156959	0.149914	4.91792	3.66925	0.486163	1.41514
946	GRMZM2G026918	59.198	51.8884	16.0969	11.5246	65.2964	55.4155	70.7735	65.9501
947	GRMZM2G026930	14.7924	9.43538	15.1426	3.91089	7.39193	4.03197	12.929	4.73239
948	GRMZM2G027007	10.582	10.1546	3.6204	1.4239	15.4018	16.2807	17.1928	20.9501
949	GRMZM2G027056	2.45206	2.25171	1.73361	0.592168	4.30251	4.87227	3.95198	4.56046
950	GRMZM2G027068	5.20827	4.65003	4.83212	12.7578	2.36056	9.54958	2.50903	9.21705
951	GRMZM2G027098	0.621239	0.82262	2.1541	2.87791	0.915323	8.46323	0.154884	13.7582
952	GRMZM2G027107	0.608525	1.17237	2.3007	3.40936	0.07677	0.0423247	0	0
953	GRMZM2G027120	1.49969	2.64674	5.27713	13.8747	0.745859	0.816818	0.624036	0.494241
954	GRMZM2G027166	6.22643	8.50216	17.2376	28.4653	3.72753	4.60807	3.06144	2.91503
955	GRMZM2G027272	14.1785	16.6719	35.2253	54.2731	9.20846	11.1696	6.8268	8.37535
956	GRMZM2G027302	5.11902	3.68911	9.06043	13.8236	4.60947	2.66102	1.40928	2.24646
957	GRMZM2G027309	25.4761	23.5875	13.011	9.48556	32.9538	25.7148	32.46	28.4273
958	GRMZM2G027451	851.675	895.192	411.225	207.575	922.067	710.859	1108.14	925.168
959	GRMZM2G027495	21.9084	28.8396	58.8746	65.0562	8.83792	13.839	7.37393	8.03343
960	GRMZM2G027499	2.02377	2.08176	4.39944	6.31038	4.16704	1.966	0.496674	1.77575
961	GRMZM2G027522	1.43538	1.43521	1.50216	0.346524	2.96715	0.605035	1.33545	0.246359
962	GRMZM2G027627	3.86947	5.39631	7.39428	9.29136	4.40169	3.12004	3.91357	2.7442
963	GRMZM2G027640	6.77065	6.19305	4.84692	2.75281	6.61226	8.4254	6.74548	11.6941
964	GRMZM2G027665	8.80834	12.7174	26.945	35.287	10.1501	7.14968	5.27957	4.66914
965	GRMZM2G027726	0.560743	1.07546	2.5216	1.76022	0.547635	0.334354	0.124013	0.320436
966	GRMZM2G027728	133.629	145.461	73.8881	47.3694	141.446	121.611	198.065	187.141
967	GRMZM2G027797	1.51311	1.3407	0.430554	0.0811671	2.20733	1.96406	0	0
968	GRMZM2G027851	8.41274	6.26899	3.37842	2.96628	12.6536	22.246	12.468	20.3794
969	GRMZM2G027867	93.7962	81.2869	22.2729	16.7323	105.961	76.5625	126.088	102.118
970	GRMZM2G027958	4.37682	9.2262	28.3578	36.6068	2.66894	3.02988	0.741988	1.92518
971	GRMZM2G027962	4.67097	13.2028	20.9281	28.8457	4.90331	7.82793	3.60041	3.60926
972	GRMZM2G027972	1.56881	2.25808	6.71032	10.1777	1.7467	2.56863	0.82587	1.55902
973	GRMZM2G028036	14.1046	16.4982	22.507	34.7128	7.32856	7.22168	11.4136	13.5709
974	GRMZM2G028039	20.7537	28.7843	44.1883	60.0974	22.0456	21.2777	16.666	17.2909
975	GRMZM2G028046	2.71357	2.30708	1.2262	0.816026	2.18489	3.86214	3.3507	5.85113
976	GRMZM2G028104	0.0672898	0.0838481	0.274548	1.28123	0.0935964	0.384335	0.0623575	1.31357
977	GRMZM2G028110	9.08073	6.93817	14.2793	24.2262	6.66134	3.23738	13.8521	2.67652
978	GRMZM2G028129	0.472025	1.26974	4.17734	12.415	0.208362	0.205904	0.0313847	0.222792
979	GRMZM2G028132	63.8267	50.0088	30.2013	29.4207	51.0662	46.5791	88.3909	71.0391
980	GRMZM2G028159	12.6881	12.4109	13.8641	6.13217	15.8715	7.04074	10.1567	4.98741
981	GRMZM2G028216	35.7532	32.0547	18.0079	15.5167	32.2017	47.1969	40.9017	62.4831
982	GRMZM2G028234	2.0709	1.81828	7.25368	10.436	2.09542	1.63157	0.881593	2.72069
983	GRMZM2G028252	18.7894	9.3184	11.8084	2.48199	26.7079	5.08594	18.0403	3.5494
984	GRMZM2G028258	0.757604	0.875985	1.84258	2.05108	0.268436	0.543211	0.239025	0.567789
985	GRMZM2G028302	3.54072	3.37476	1.61874	1.36392	1.54308	4.63469	5.31406	10.8115
986	GRMZM2G028335	64.297	52.766	20.8327	17.7963	74.1115	53.5879	86.1053	69.7355
987	GRMZM2G028379	143.715	134.398	51.5455	34.5059	161.259	107.703	181.831	144.516
988	GRMZM2G028386	0.424661	7.60802	7.30882	7.89889	0.60676	0	0.156573	0
989	GRMZM2G028397	57.2682	112.656	157.513	111.953	55.3838	36.6131	22.9582	11.8835
990	GRMZM2G028438	7.25173	10.2952	14.9861	9.88298	7.5878	5.1415	5.24341	3.8043
991	GRMZM2G028444	1.27074	1.11893	0.297995	0.0578088	2.01475	1.90202	1.98587	2.9548
992	GRMZM2G028521	50.9591	84.5517	157.689	185.274	69.9597	57.9296	33.1091	36.8029
993	GRMZM2G028535	74.9554	77.2942	21.8031	14.4997	43.9008	66.8238	93.0839	61.9077
994	GRMZM2G028568	1.36858	2.77835	9.37811	16.553	0.847788	1.35988	0.395389	0.884979
995	GRMZM2G028677	27.1915	13.8591	9.0414	7.13864	20.1184	0.0141415	14.5941	0.0493717
996	GRMZM2G028713	18.0445	23.1137	40.1106	43.2954	14.5174	18.2327	9.64374	13.1474
997	GRMZM2G028726	8.17309	6.39195	3.10934	1.1201	13.5079	18.7065	9.5884	17.1823
998	GRMZM2G028834	52.4623	52.9206	33.8073	24.9094	56.6091	51.5942	77.2113	74.0967
999	GRMZM2G028870	1.05776	0.768274	1.73374	5.24862	2.09175	0.420976	0.603169	0.86365
1000	GRMZM2G028883	168.703	162.793	72.2509	44.3009	174.201	130.625	221.383	191.654
1001	GRMZM2G028887	39.1608	35.8273	22.2009	18.5652	43.0408	37.8044	63.4493	52.9331
1002	GRMZM2G028926	0.157656	0.222926	0.381236	1.38135	0.100876	0.0424055	0.0778606	0.222701
1003	GRMZM2G029048	258.559	148.783	344.791	329.96	154.073	53.618	110.365	34.9522
1004	GRMZM2G029082	7.35169	9.4553	15.3331	18.1149	9.15415	4.52135	5.56348	4.2958
1005	GRMZM2G029087	4.61317	4.96071	17.9128	20.8178	3.12934	0.628469	1.64151	0.861529
1006	GRMZM2G029153	2.03653	4.45371	6.27766	8.11041	1.25734	0.742393	0.612624	0.667771
1007	GRMZM2G029211	0.479127	0.504655	0.521859	3.00607	0.440106	1.9137	0.850245	5.10139
1008	GRMZM2G029219	260.606	299.855	437.816	659.892	185.955	232.263	160.785	200.386
1009	GRMZM2G029223	32.351	25.2159	7.74213	5.70813	28.1243	29.5648	39.6719	36.7828
1010	GRMZM2G029242	7.55489	8.77947	13.275	15.5554	7.03996	6.40834	5.69747	4.96088
1011	GRMZM2G029314	51.3911	38.6909	7.47696	2.34913	54.981	36.1548	61.9121	48.5326
1012	GRMZM2G029385	1.13307	1.2549	1.65547	2.36474	0.738766	0.155155	1.31966	0.445193
1013	GRMZM2G029400	9.69452	9.29238	1.98794	0.700974	10.2619	9.09923	11.4695	6.90125
1014	GRMZM2G029455	3.70897	3.17283	4.45749	6.47741	0.745823	2.34368	2.42789	4.37208
1015	GRMZM2G029486	16.095	29.1692	43.4444	48.0176	13.5055	15.0159	11.8389	10.3053
1016	GRMZM2G029536	10.9226	8.68357	3.56368	2.38905	12.1842	9.69598	16.3394	16.7419
1017	GRMZM2G029543	85.6643	76.8503	35.9413	33.9329	56.1228	49.9338	102.703	98.8275
1018	GRMZM2G029559	277.489	272.385	130.193	92.2838	302.148	235.887	443.645	353.921
1019	GRMZM2G029587	1.42874	2.62816	6.58253	8.49316	1.74216	1.2909	1.01123	1.30857
1020	GRMZM2G029641	20.3744	33.5522	58.7383	89.7462	15.9563	32.5275	10.624	24.4314
1021	GRMZM2G029685	59.015	59.0126	36.7906	22.0559	69.8387	57.8495	96.8731	73.8337
1022	GRMZM2G029690	0.546009	0.617714	0.121877	0.419062	0.86695	0.952321	0.658321	1.08438
1023	GRMZM2G029692	11.0538	11.3016	24.3158	29.1331	6.79375	8.79508	3.30534	5.55511
1024	GRMZM2G029720	6.34299	5.30221	2.94045	1.57754	10.9718	15.1716	9.62703	23.5395
1025	GRMZM2G029756	0.593214	0.195419	0.926523	0.951641	1.46421	0.739659	0.830966	0.172569
1026	GRMZM2G029863	12.9375	12.0515	22.1733	25.6066	13.2605	7.53315	8.14458	5.56368
1027	GRMZM2G029868	34.2415	46.46	74.2624	101.896	21.2297	28.5514	19.5218	20.8097
1028	GRMZM2G029922	16.8769	16.1945	6.6742	4.63532	23.4991	18.506	23.5852	23.1371
1029	GRMZM2G030016	893.705	894.358	432.715	219.425	831.335	710.782	1195.48	950.52
1030	GRMZM2G030099	0.535288	1.07515	1.93342	1.84287	1.15374	0.298624	0.630685	0.172497
1031	GRMZM2G030116	0.0134461	0.0139726	0.368883	2.22418	0.159042	0.127328	0.0468866	0.0494188
1032	GRMZM2G030122	2.06337	1.89773	2.46358	5.15267	1.59269	2.09889	1.43399	1.16283
1033	GRMZM2G030123	6.74762	4.51847	2.28693	1.79721	5.96514	10.9978	7.43125	12.6881
1034	GRMZM2G030139	15.1697	20.0541	30.4049	54.904	14.4213	20.4173	13.3508	14.5159
1035	GRMZM2G030169	14.9805	14.4816	9.07245	5.41191	17.5227	20.1736	19.9172	25.2984
1036	GRMZM2G030173	19.2391	14.1129	6.84737	3.95797	20.1281	16.555	21.2657	20.2688
1037	GRMZM2G030203	9.75325	10.8	6.05185	4.31746	10.3261	12.2651	10.9513	16.8235
1038	GRMZM2G030228	134.189	119.435	48.9145	26.9148	129.511	145.201	188.568	171.455
1039	GRMZM2G030284	182.218	142.344	30.7797	13.0325	200.101	171.948	228.926	214.143
1040	GRMZM2G030293	225.7	240.522	98.4401	53.9825	261.368	246.58	334.318	324.764
1041	GRMZM2G030297	0.223258	0.153253	0.924851	1.27795	0.191074	0.166395	0.0625303	0.295848
1042	GRMZM2G030299	14.8548	10.7218	3.97783	3.61504	12.0136	16.1967	22.9475	20.1265
1043	GRMZM2G030312	62.444	45.4109	18.9527	11.5497	62.3251	50.1229	88.0266	65.0596
1044	GRMZM2G030350	3.1973	3.37479	2.98164	1.2795	6.14404	13.467	2.7422	6.17662
1045	GRMZM2G030523	115.493	112.617	25.8884	11.745	193.117	114.119	218.661	198.193
1046	GRMZM2G030528	12.4456	11.3513	6.6186	3.86505	18.5386	14.0255	15.6083	15.5747
1047	GRMZM2G030567	2.66347	2.84401	5.07736	1.87596	1.70168	1.84275	1.5884	2.17192
1048	GRMZM2G030646	93.9778	81.1944	43.0133	38.0776	92.6027	81.6029	148.068	131.575
1049	GRMZM2G030710	146.623	120.59	92.0209	57.8641	191.663	189.521	145.52	144.168
1050	GRMZM2G030717	0.953284	0.308237	0.0786609	0.104243	0.0863567	0.0848094	3.18345	0.0987319
1051	GRMZM2G030727	0.802312	0.68521	1.08881	1.71656	0.375212	1.41366	0.372479	0.764309
1052	GRMZM2G030731	465.074	469.446	195.113	92.1275	500.95	370.253	608.241	528.215
1053	GRMZM2G030768	126.01	109.362	15.6507	1.69546	194.824	120.554	220.575	196.55
1054	GRMZM2G030850	5.0693	2.74314	0.612624	0.471773	5.48262	8.68493	7.94877	11.1608
1055	GRMZM2G030862	7.3128	4.69112	1.89473	1.70741	7.21232	8.2643	7.36355	5.00896
1056	GRMZM2G030915	468.315	476.038	245.579	152.019	511.261	420.298	675.234	574.216
1057	GRMZM2G031001	4.98055	25.9249	54.5861	56.0407	4.25033	8.10275	0.915395	1.138
1058	GRMZM2G031028	9.56025	12.0078	33.4872	76.6631	7.03843	8.18779	5.73674	6.85755
1059	GRMZM2G031033	1.0227	1.96958	1.89793	4.09932	0.781724	0.360343	0.766637	0.493704
1060	GRMZM2G031040	0.913242	2.44762	4.30423	2.93443	0.43046	0.478683	0.0945226	0.172873
1061	GRMZM2G031062	0.68176	1.78199	3.47971	2.96014	0.154013	0.225644	0.142111	0.197431
1062	GRMZM2G031065	2.82697	1.94648	1.13809	0.367901	3.37594	6.24427	2.90735	5.17391
1063	GRMZM2G031125	0.203829	0.181473	0.336335	0.64451	0.366501	1.15876	0.552663	0.593986
1064	GRMZM2G031138	3.41753	2.8215	6.27712	6.95397	4.04371	1.42118	2.24167	1.06323
1065	GRMZM2G031143	72.9678	69.9079	55.6696	33.1674	47.2334	67.2923	24.3068	32.4396
1066	GRMZM2G031177	5.26051	5.99759	8.0553	17.7322	0.742983	3.3392	4.97307	6.90857
1067	GRMZM2G031280	3.72371	14.2349	26.289	17.8708	2.69535	2.11567	2.21469	1.88025
1068	GRMZM2G031317	19.9894	13.0369	7.00471	16.4738	21.0874	14.2178	11.7208	14.4755
1069	GRMZM2G031331	1.5039	0.586858	1.37641	2.26432	0.649789	1.19488	1.63214	4.19149
1070	GRMZM2G031354	1.41391	1.73187	1.74649	4.71158	4.21731	4.117	0.507053	2.66772
1071	GRMZM2G031432	20.035	22.9226	24.8602	9.37623	33.561	2.52183	5.9845	0.173025
1072	GRMZM2G031447	17.9608	49.4504	68.8524	47.3195	8.61781	2.19535	3.9624	0.51663
1073	GRMZM2G031580	14.7473	39.9689	48.0998	27.5898	16.4843	7.95599	5.29315	1.06143
1074	GRMZM2G031607	25.8316	19.8688	10.7612	10.3019	26.0061	17.7616	32.6703	27.5888
1075	GRMZM2G031613	2.84486	1.86884	0.729499	0.687094	5.49542	4.21724	4.6616	3.55145
1076	GRMZM2G031625	11.0357	12.7845	7.03411	5.7277	14.7506	14.3023	17.5875	17.2781
1077	GRMZM2G031660	0.890865	0.882055	1.61654	4.0528	0.841859	0.126293	0.737225	0.368995
1078	GRMZM2G031721	0.333584	0.48862	0.153509	0.12665	0.238004	1.30938	0.125556	1.66033
1079	GRMZM2G031724	6.46694	3.9206	2.19605	1.17671	17.5253	2.33343	8.03514	1.45782
1080	GRMZM2G031761	26.1394	22.4643	9.57258	4.69573	22.7482	38.4369	31.1541	52.9526
1081	GRMZM2G031790	24.328	42.0427	50.9671	12.0902	16.1394	19.9604	8.55878	15.4261
1082	GRMZM2G031824	60.7948	65.5185	116.388	193.007	49.1116	62.5842	39.7439	44.5555
1083	GRMZM2G031882	1.24972	1.69626	2.18502	0.963429	3.23268	0.813758	0.856986	0.123219
1084	GRMZM2G031925	7.0846	5.62082	3.10001	0.442482	13.2503	1.16535	6.01381	0.665325
1085	GRMZM2G031938	3.33759	4.14109	8.39829	7.45136	2.67921	2.03475	1.84957	1.58129
1086	GRMZM2G031954	6.63834	11.0303	17.7384	19.9777	5.41991	8.89165	4.12871	4.35556
1087	GRMZM2G031983	0.134788	0.0699195	0	0	0.0574439	0.831648	0.0625303	1.92554
1088	GRMZM2G031991	1.12994	1.2538	1.20593	2.97065	1.81259	3.53144	1.11434	3.25109
1089	GRMZM2G032028	0.0267613	0.0418855	0.529948	1.83907	0.0361236	0.0709942	0.0157117	0
1090	GRMZM2G032047	0.109607	0.223536	1.51702	7.74028	0.36809	0.459096	0.171614	0.321211
1091	GRMZM2G032132	47.4432	41.0483	28.5161	14.5909	67.5245	72.1445	51.3419	62.8319
1092	GRMZM2G032160	16.8822	30.403	36.5096	24.626	16.126	9.82818	10.5775	9.11557
1093	GRMZM2G032180	6.4614	7.82517	4.76884	3.47642	7.38319	5.76712	13.2089	3.15507
1094	GRMZM2G032209	45.9471	35.1011	11.1152	4.46198	54.3686	36.7539	64.2955	46.9875
1095	GRMZM2G032218	1.92707	4.79998	12.4659	37.5692	0.837116	3.74911	0.450001	3.72608
1096	GRMZM2G032244	4.65023	7.83959	12.248	12.7739	6.89033	7.51645	3.79389	4.78226
1097	GRMZM2G032253	2.63017	3.04505	1.20977	1.33132	5.13117	8.70944	2.33426	10.394
1098	GRMZM2G032266	0.348735	0.516024	0.870757	2.38541	0.143176	2.01369	0.189241	1.8088
1099	GRMZM2G032315	389.736	369.086	141.998	74.037	418.877	355.999	519.715	478.382
1100	GRMZM2G032351	17.5331	39.1815	52.8834	54.2712	9.50344	21.4044	11.6581	14.502
1101	GRMZM2G032367	73.0299	63.4453	31.0667	28.7203	72.0752	65.361	101.918	99.075
1102	GRMZM2G032419	52.8307	45.3466	18.0029	8.52902	55.2916	33.7848	73.8229	53.5956
1103	GRMZM2G032478	0.206525	0.125878	0.264622	0.751683	0.293705	1.96819	0.676343	5.95366
1104	GRMZM2G032547	23.2087	17.8654	9.04436	6.75538	24.4552	33.5989	24.2871	29.5175
1105	GRMZM2G032555	1.37237	1.59489	4.30273	8.0062	1.45293	1.42516	1.33839	0.713414
1106	GRMZM2G032564	230.636	235.641	103.182	62.5507	250.89	205.45	323.398	269.459
1107	GRMZM2G032640	0.300478	1.16905	0.865214	0.741715	0.482819	1.95492	0.377878	1.35956
1108	GRMZM2G032654	0.687076	1.20973	1.99423	1.46345	1.21034	1.52552	0.346137	0.541104
1109	GRMZM2G032655	1.63026	1.32574	0.640236	0.653376	1.03855	3.88932	1.31047	3.92308
1110	GRMZM2G032711	59.4582	51.7095	15.9983	8.15289	75.1579	54.2103	87.8855	76.7005
1111	GRMZM2G032721	0.338006	0.181572	0.0957512	0.0810875	0.279878	1.06698	0.392421	0.866282
1112	GRMZM2G032763	3.33974	3.34746	1.83951	1.41458	4.03726	3.80209	4.23994	3.70221
1113	GRMZM2G032766	53.315	75.1601	124.167	96.556	29.2534	16.523	38.0532	14.4613
1114	GRMZM2G032865	9.80803	10.9386	8.37558	3.21566	12.7627	19.3685	8.56487	11.5936
1115	GRMZM2G032896	0.96492	0.978166	5.12854	16.9858	1.18576	0.0141551	0.355664	0
1116	GRMZM2G032905	0.109312	0.475024	1.03822	2.02083	0.0143217	0.115168	0.0157117	0.0493494
1117	GRMZM2G032955	0.418857	0.446736	1.25473	2.39353	0.274721	0.740086	0.290999	0.418678
1118	GRMZM2G032977	0.354703	0.490812	5.6112	28.322	0.323567	1.61476	0.173477	2.22417
1119	GRMZM2G033074	0.378325	0.350704	0.499309	2.66218	0.233248	0.865605	0.278135	2.45553
1120	GRMZM2G033098	17.0806	19.1311	33.8305	45.4266	19.6135	4.75051	17.0812	5.75377
1121	GRMZM2G033138	65.8138	78.8137	117.597	151.568	51.9478	48.5993	50.5888	44.0963
1122	GRMZM2G033175	0.94793	1.03369	1.28684	2.15349	0.690941	0.706954	0.442738	0.468601
1123	GRMZM2G033219	45.4533	43.2977	22.3341	20.0414	48.8659	49.0181	62.1894	59.0732
1124	GRMZM2G033230	0.28795	0.639859	1.07879	1.24958	0.410243	0.536251	0.191981	0.246557
1125	GRMZM2G033236	6.64512	24.4952	22.1243	19.3194	4.21324	12.3298	6.11539	4.65626
1126	GRMZM2G033267	16.6321	14.7122	10.5742	7.55212	20.2077	19.2495	21.2075	22.8586
1127	GRMZM2G033356	47.1625	42.9323	24.2655	10.6534	33.967	67.6574	20.4751	43.5522
1128	GRMZM2G033359	1.13064	0.491543	0.0748736	0.104208	0.681977	1.10435	0.523401	0.0987366
1129	GRMZM2G033406	0.582763	0.308154	0.214423	0.0346154	1.05007	2.70735	0.327033	0.863119
1130	GRMZM2G033544	26.5883	8.86039	4.25753	1.5801	22.9382	21.5681	50.9524	41.9043
1131	GRMZM2G033570	332.02	442.021	728.474	824.34	177.876	137.769	170.671	138.242
1132	GRMZM2G033576	8.09675	8.96388	1.82887	0.675098	11.9015	10.2211	10.261	8.9599
1133	GRMZM2G033724	187.107	143.351	91.1659	73.6335	194.762	185.586	253.501	253.311
1134	GRMZM2G033746	0.0134461	0.0139684	0.540603	2.14996	0.0141439	0.0991611	0.0157117	0
1135	GRMZM2G033785	64.6819	49.9406	8.56006	3.57349	62.9214	55.8074	98.8516	88.1776
1136	GRMZM2G033828	94.4083	77.6864	20.1607	4.76326	150.621	143.593	162.054	184.225
1137	GRMZM2G033862	0.147821	0.57088	1.10557	1.72226	0.230659	0.912036	0.223641	0.0987798
1138	GRMZM2G033885	34.1784	42.3834	18.423	13.9665	20.2528	119.429	35.6193	125.209
1139	GRMZM2G033962	4.07734	4.91959	9.25617	10.5483	2.99917	4.82537	1.84228	1.71961
1140	GRMZM2G034024	1.36673	2.19982	5.07628	6.27028	0.942801	0.708908	0.64862	0.296807
1141	GRMZM2G034061	0.514518	0.293767	1.94817	2.33975	0.683552	0.929569	0.310185	0.467765
1142	GRMZM2G034069	76.3523	65.389	33.635	22.1809	64.7028	65.9536	87.8356	77.8082
1143	GRMZM2G034110	41.6028	54.999	89.7909	82.2406	31.96	27.162	28.1588	23.0717
1144	GRMZM2G034113	1.29259	1.92428	4.15317	17.4578	0.348848	3.41285	0.944702	4.22645
1145	GRMZM2G034155	4.77046	4.13928	0.75931	0.726288	8.05437	5.63831	8.87532	7.22075
1146	GRMZM2G034206	7.27409	7.96948	1.41647	0.368463	13.125	9.6858	8.31897	6.85978
1147	GRMZM2G034302	0.319929	0.419015	0.67409	2.49621	0.26723	1.13447	1.17398	2.34541
1148	GRMZM2G034417	15.9152	14.1084	6.87653	7.72253	18.3814	16.3188	22.2511	18.1543
1149	GRMZM2G034611	2.15303	5.23803	22.9532	59.2947	1.10764	1.13455	0.573662	1.23085
1150	GRMZM2G034647	67.9255	53.6505	11.1936	2.70731	82.4127	47.939	82.9393	64.1777
1151	GRMZM2G034697	7.58913	7.25048	3.50856	3.17142	7.77747	7.22546	8.2891	8.79771
1152	GRMZM2G034724	8.22353	15.8242	18.727	19.4305	3.51125	26.7372	5.61201	13.4914
1153	GRMZM2G034764	17.764	30.7284	47.7735	32.7641	15.9284	19.6322	11.2327	16.7181
1154	GRMZM2G034794	196.619	202.708	115.021	72.4811	221.488	159.102	276.367	239.634
1155	GRMZM2G034828	264.81	191.436	39.6948	16.5667	280.563	219.198	355.528	297.809
1156	GRMZM2G034833	30.2867	25.7696	19.4643	10.1142	37.3638	39.2244	35.9639	36.5156
1157	GRMZM2G034877	0.332851	0.658275	0.89267	1.014	0.376423	2.55532	0.535783	0.397149
1158	GRMZM2G034882	1.73717	2.47796	5.02847	9.84062	1.30944	2.61019	1.22484	2.34412
1159	GRMZM2G034985	123.485	109.293	39.5205	8.04637	144.686	89.451	124.793	40.9899
1160	GRMZM2G035023	5.0495	3.69807	7.41229	8.20812	2.50543	2.5507	2.5361	1.3293
1161	GRMZM2G035063	45.8845	38.4583	13.6237	7.89862	49.0109	30.9468	75.5415	59.0835
1162	GRMZM2G035103	5.7716	10.7039	34.3866	17.7757	6.07005	0.212191	4.38186	0.222892
1163	GRMZM2G035128	0.334748	0.740785	1.44854	0.842599	0	0	0.739569	1.01124
1164	GRMZM2G035131	7.45198	12.414	28.5467	27.975	2.57132	4.16819	3.31946	3.23894
1165	GRMZM2G035134	6.45176	8.60679	17.1092	17.2199	6.59929	3.7201	4.86513	2.81088
1166	GRMZM2G035213	2.29943	1.85948	0.532312	0.483162	2.58499	3.026	2.38374	9.38818
1167	GRMZM2G035222	32.2531	76.8864	70.3658	58.1756	32.6505	14.5207	20.201	9.86014
1168	GRMZM2G035243	51.9126	65.6387	117.183	274.31	42.8301	43.3617	34.5894	36.7265
1169	GRMZM2G035256	0.405408	0.710356	0.349964	0.230263	0	0	0.124171	1.30516
1170	GRMZM2G035370	0.195912	0.474523	0.121712	0.069093	0.241622	1.94912	0.529323	0.643166
1171	GRMZM2G035421	3.22902	4.84949	7.86626	10.3284	2.86505	5.46592	13.3671	11.3485
1172	GRMZM2G035477	173.083	149.356	81.3323	59.5014	158.992	150.405	222.451	191.289
1173	GRMZM2G035520	284.237	250.686	160.506	107.416	258.67	368.022	306.381	396.49
1174	GRMZM2G035552	5.61043	8.17655	15.9362	28.9669	18.5886	4.86624	4.97808	2.89913
1175	GRMZM2G035557	20.9934	40.5172	47.2619	49.1496	17.8351	25.204	11.6337	18.6226
1176	GRMZM2G035584	11.4802	17.8275	31.5298	44.3937	7.57526	5.50063	9.04537	7.14866
1177	GRMZM2G035665	27.0563	24.2521	7.3389	2.28493	53.8219	53.5531	54.0786	67.1459
1178	GRMZM2G035688	4.34054	3.38945	2.0105	0.510271	12.8856	1.36649	9.51837	2.27476
1179	GRMZM2G035708	3.44313	4.07534	2.53975	1.37696	3.50547	6.56698	3.33674	8.71944
1180	GRMZM2G035749	44.029	17.804	2.7459	3.21446	22.475	24.6933	106.474	31.3679
1181	GRMZM2G035809	1.35867	3.10234	6.13973	16.7175	1.67087	1.36016	1.13347	3.35695
1182	GRMZM2G035821	1.63901	10.3551	18.621	32.1088	0.687619	0.946802	0.413433	0.419945
1183	GRMZM2G035848	1.78961	3.00993	3.434	1.36824	0.665215	0.957786	0.723082	1.50607
1184	GRMZM2G035853	0.406972	1.62301	2.55114	7.61005	0.51957	1.33485	0.480907	0.744346
1185	GRMZM2G035890	0.118989	0.111715	0.670853	1.49149	0.41531	0.0141551	0.0475108	0
1186	GRMZM2G035944	12.2296	10.7135	11.3632	33.9693	2.57395	25.0648	10.266	30.2209
1187	GRMZM2G036007	8.04023	7.47548	4.32363	3.26892	9.31986	11.4839	10.2798	12.4307
1188	GRMZM2G036070	165.436	140.816	69.1301	55.7535	191.499	133.759	188.066	160.168
1189	GRMZM2G036086	2.71845	3.55314	4.97605	6.65405	1.45896	1.36329	1.79242	1.43194
1190	GRMZM2G036092	20.191	16.4008	12.6041	4.24114	43.8554	19.5111	24.7479	18.4767
1191	GRMZM2G036120	1.09906	1.32994	0.623927	0.313704	1.48057	2.78241	1.07899	2.80714
1192	GRMZM2G036134	23.6451	28.353	13.702	6.83966	30.0855	28.0882	45.1573	48.7281
1193	GRMZM2G036217	26.0524	49.5892	99.7692	113.524	7.03886	54.4123	9.31741	52.6583
1194	GRMZM2G036262	43.1576	30.4776	4.63754	3.23173	23.779	8.02638	137.888	80.7778
1195	GRMZM2G036282	1.27541	0.950276	0.582866	0.735542	1.46225	3.28213	1.3037	3.80534
1196	GRMZM2G036340	1.05221	0.642643	0.503091	0.17424	1.6163	5.05058	0.855284	4.31487
1197	GRMZM2G036351	45.2107	100.203	155.138	100.022	52.5608	0.813449	33.2641	0.271154
1198	GRMZM2G036409	12.8287	8.32516	3.64457	6.65356	13.1425	8.89631	13.0706	6.17028
1199	GRMZM2G036427	3.43538	5.39764	12.1152	37.0825	2.24978	5.50885	0.962563	2.5208
1200	GRMZM2G036448	8.65381	26.4138	25.4957	34.0429	1.49582	8.0458	6.336	5.0921
1201	GRMZM2G036455	2.3545	0.909744	0.224953	0.241058	0.705797	2.79884	8.43362	6.1264
1202	GRMZM2G036464	186.61	136.713	234.853	417.586	129.792	138.722	79.7778	189.727
1203	GRMZM2G036534	58.2188	48.0188	29.2816	27.1645	54.3498	46.7919	71.2804	65.6993
1204	GRMZM2G036564	152.884	193.533	315.205	363.894	93.2635	199.689	39.6088	128.218
1205	GRMZM2G036619	60.351	49.4972	11.6984	5.36051	67.6561	48.3942	77.8715	68.3805
1206	GRMZM2G036631	0.026947	0.0279514	0.211905	1.41982	0.0352904	0.0281496	0	0.0494411
1207	GRMZM2G036708	34.4825	17.5539	31.8826	55.9124	11.3911	26.1965	9.86872	12.5379
1208	GRMZM2G036826	0.539472	1.54667	4.31033	10.9372	0.105956	0.510318	0.0157117	0.493865
1209	GRMZM2G036861	17.0194	12.245	20.0493	32.6632	6.5453	37.1491	6.92118	50.4955
1210	GRMZM2G036880	0.274243	0.569475	0.138292	0.137457	0.0288156	2.41218	0.125556	3.32715
1211	GRMZM2G036921	83.5076	75.7296	37.6449	29.1675	66.1536	94.4504	77.4451	100.604
1212	GRMZM2G036980	1.68908	4.82377	5.81874	1.95798	2.42875	5.57388	0.0313847	0.468099
1213	GRMZM2G036996	0.254087	0.237371	0.260331	1.36119	0.259833	1.02061	0.125074	1.72991
1214	GRMZM2G037015	20.3095	40.6412	67.6087	43.1627	16.5537	5.47982	17.7247	1.92514
1215	GRMZM2G037043	0.179211	0.139701	0.257241	0.891528	0.257147	1.34641	0.123856	1.01065
1216	GRMZM2G037146	0.627995	0.657648	0.467464	1.61273	0.337764	1.25496	0.962143	2.91692
1217	GRMZM2G037189	98.4999	232.813	322.173	314.082	154.591	3.06258	91.682	2.86899
1218	GRMZM2G037226	69.2483	75.5426	36.8943	23.7515	83.8578	54.5543	110.208	82.2758
1219	GRMZM2G037265	46.2538	27.5329	17.4542	12.617	17.9339	26.1001	59.5337	31.0391
1220	GRMZM2G037284	12.0146	39.8069	76.0574	378.735	9.38339	10.4564	4.20378	19.3978
1221	GRMZM2G037322	14.5201	11.5075	21.7679	9.60737	11.7518	6.07364	4.75739	2.00544
1222	GRMZM2G037386	17.9402	15.6202	11.7569	4.74162	21.8778	20.0232	6.43829	12.1329
1223	GRMZM2G037422	6.91348	11.4206	17.5554	22.1639	5.49911	3.07688	5.49237	2.76674
1224	GRMZM2G037431	8.37744	5.11694	3.24738	1.08539	12.1033	7.54753	7.00689	8.26397
1225	GRMZM2G037452	43.3611	116.316	338.491	939.281	29.32	1.32942	10.0913	2.12094
1226	GRMZM2G037472	2.47775	2.0874	5.00699	7.46847	3.31675	9.11028	1.11057	4.19048
1227	GRMZM2G037485	0.0664251	0.125881	1.02481	1.33595	0.0356291	0.416514	0.0317163	0.148284
1228	GRMZM2G037496	6.11642	5.75851	2.98282	3.36467	6.73517	6.73117	7.35206	7.43552
1229	GRMZM2G037617	4.34434	3.02817	1.21055	1.06596	4.56271	4.53688	8.69865	9.71197
1230	GRMZM2G037685	47.6223	57.961	97.5148	141.191	5.23596	7.01154	3.03114	6.13302
1231	GRMZM2G037698	221.523	204.764	111.649	95.8644	224.969	175.948	295.364	238.805
1232	GRMZM2G037781	0.327197	0.209577	1.25948	1.23442	0.372933	0.153257	0.402609	0.197089
1233	GRMZM2G037823	20.8277	14.6049	28.7227	56.1908	11.9689	10.3386	11.7569	9.55922
1234	GRMZM2G037998	0.20164	0.30725	1.42236	4.68831	0.0922764	0.197475	0.0624438	0.246665
1235	GRMZM2G038003	0.32101	0.16761	0.075928	0.023126	0.488405	3.02339	0.0625303	2.76349
1236	GRMZM2G038019	6.0895	4.86438	2.05642	0.603936	9.18563	5.08745	7.78253	6.03861
1237	GRMZM2G038032	470.828	450.357	193.28	95.4628	498.201	300.939	649.357	521.005
1238	GRMZM2G038073	19.9873	30.2614	64.8947	51.5945	19.2584	8.42813	15.9114	10.0248
1239	GRMZM2G038075	10.0302	13.8277	20.4025	22.6533	6.02281	8.47545	4.39169	4.61509
1240	GRMZM2G038152	12.0995	11.397	6.41456	2.54433	17.1001	18.8505	13.148	17.1312
1241	GRMZM2G038153	1.44763	7.65396	25.9445	86.8266	0.530873	1.30922	0.173056	0.969864
1242	GRMZM2G038183	10.5262	17.0234	27.1373	27.8637	11.8709	8.49563	9.95545	8.1711
1243	GRMZM2G038243	0.0939263	0.292552	0.615559	1.51825	0.168817	1.58498	0.156766	2.09236
1244	GRMZM2G038284	193.235	373.073	501.109	377.79	208.581	377.229	81.4903	100.288
1245	GRMZM2G038335	1.11229	1.10227	0.569728	0.461145	2.03156	1.95806	1.41224	1.62757
1246	GRMZM2G038388	9.32852	9.3971	19.5634	24.973	8.37781	12.6034	5.61588	8.50402
1247	GRMZM2G038401	221.391	174.592	93.8889	88.3677	203.086	172.501	263.446	211.817
1248	GRMZM2G038449	8.539	14.2722	21.1576	18.765	3.16805	8.23478	2.17126	5.23191
1249	GRMZM2G038487	8.40812	7.59282	5.01562	3.69622	5.30252	11.4659	11.1573	12.8892
1250	GRMZM2G038490	2.46364	1.81967	1.14209	0.47442	4.02916	2.03971	3.74455	3.4927
1251	GRMZM2G038497	10.2369	16.136	18.4156	1.70111	5.66707	6.72025	4.61097	5.06435
1252	GRMZM2G038512	0.13091	0.376242	0.936967	5.6937	0.102686	0.252946	0.0631755	0.717147
1253	GRMZM2G038598	2.15693	4.45619	13.1623	15.6312	3.5663	0.864218	1.56131	0.962231
1254	GRMZM2G038606	58.1818	52.0555	28.6155	24.0418	64.2563	63.909	78.0756	87.2118
1255	GRMZM2G038636	30.9771	33.3516	36.8364	63.3836	27.3986	75.0684	18.5239	71.9679
1256	GRMZM2G038669	1.07819	1.82645	3.36552	6.40141	1.21715	1.61458	1.3583	1.09139
1257	GRMZM2G038677	8.81588	5.92095	2.49519	1.24966	10.8534	0.0423654	3.05599	0.0493717
1258	GRMZM2G038783	44.6672	70.2691	94.5462	77.1344	42.64	25.7745	56.6168	25.3904
1259	GRMZM2G038833	10.5504	9.57048	6.36216	4.09225	9.1687	14.8655	12.2858	21.0333
1260	GRMZM2G038846	0.0945144	0.0838229	0.160777	0.486651	0.110285	0.942645	0.0159035	1.11349
1261	GRMZM2G038851	0.156359	0.320461	1.26684	2.14393	0.139082	0.0279531	0.109994	0.0986455
1262	GRMZM2G038893	1.75459	5.48981	10.5472	12.1488	0.872034	0.344391	0.124915	0.148025
1263	GRMZM2G038898	21.487	38.0229	95.9632	185.116	19.6733	38.9826	12.6783	22.9662
1264	GRMZM2G038934	12.8366	10.7388	4.59187	2.29705	12.1763	16.803	14.8059	16.4957
1265	GRMZM2G038982	21.6653	33.4027	51.9792	73.6531	21.5024	27.8569	12.7363	13.9318
1266	GRMZM2G039106	21.7057	26.3338	44.4464	57.2006	16.7907	27.4148	16.3594	20.8446
1267	GRMZM2G039113	12.4268	12.3168	4.27449	2.32682	14.8337	10.1803	17.3799	11.8999
1268	GRMZM2G039155	109.116	96.552	55.4137	49.8508	128.557	122.116	127.238	141.052
1269	GRMZM2G039251	126.232	98.0011	53.8715	56.5278	118.677	95.036	165.42	136.662
1270	GRMZM2G039278	3.12616	1.82817	2.10484	0.845722	1.53724	1.24354	0.916662	0.542665
1271	GRMZM2G039362	0.950759	4.75884	9.72684	13.147	0.0285887	2.77507	0.139369	1.09443
1272	GRMZM2G039383	0.0945144	0.153821	0.0292163	0	0.0435494	1.45717	0.108767	0
1273	GRMZM2G039443	19.874	18.03	27.8291	49.5735	24.1297	13.3752	16.1138	13.2919
1274	GRMZM2G039445	10.4066	15.0062	28.0358	36.85	7.93054	11.0425	4.54002	5.81374
1275	GRMZM2G039463	1.50042	0.864746	0.707651	1.65162	0.573056	0.568646	0.313906	0.715036
1276	GRMZM2G039525	3.09117	2.19393	1.60073	1.36415	3.00781	4.68018	2.67909	4.9896
1277	GRMZM2G039586	1.70205	0.997102	0.190692	0.760907	0.78917	5.92833	1.14984	13.1505
1278	GRMZM2G039618	2.30734	2.78798	1.35522	0.92509	4.14507	3.54967	3.17432	3.52658
1279	GRMZM2G039711	48.1594	44.5579	24.6181	22.9258	48.7105	47.8679	60.8636	66.608
1280	GRMZM2G039725	7.32825	14.0006	24.8702	25.8247	9.01201	6.91893	6.09858	7.59396
1281	GRMZM2G039757	2.32022	3.84655	9.63538	10.9215	1.55588	1.88096	2.5943	1.48087
1282	GRMZM2G039792	22.2456	26.5524	45.3227	42.7254	17.8829	15.5995	14.9975	14.6741
1283	GRMZM2G039841	17.3104	15.8298	9.30979	7.67289	15.4292	23.0124	15.9516	28.1474
1284	GRMZM2G039919	26.6772	22.4115	5.99038	2.47803	31.7086	31.0964	30.8257	34.716
1285	GRMZM2G039961	0.312431	0.934065	3.81344	3.9176	0.14153	0.284147	0.0157117	0.074174
1286	GRMZM2G039978	12.041	15.5625	22.8603	35.2369	9.42033	11.8167	8.9343	8.87055
1287	GRMZM2G039993	7.61319	7.07044	17.2996	13.3382	2.85597	0.0284039	2.87473	0.0246697
1288	GRMZM2G039996	22.5523	15.565	6.11616	3.49467	26.4934	27.5712	31.2183	37.6394
1289	GRMZM2G040030	112.741	147.254	176.665	240.935	110.942	103.566	80.0844	83.1375
1290	GRMZM2G040033	0.765045	1.54593	5.24287	9.19473	0.743052	0.634961	0.534873	0.470359
1291	GRMZM2G040094	9.58359	18.0977	29.4244	29.5544	5.8898	5.91732	2.07786	2.36241
1292	GRMZM2G040095	186.292	142.069	295.683	399.157	32.7824	24.7273	24.5989	44.5463
1293	GRMZM2G040102	6.56837	5.59354	2.09132	1.86905	8.93932	4.89616	12.7038	7.48194
1294	GRMZM2G040115	0.770238	0.0559415	0.265108	1.21691	0.596006	2.63344	0.529772	3.62962
1295	GRMZM2G040121	0.343656	0.321414	0.563372	1.57215	0.472847	0.125494	0.578082	0.565624
1296	GRMZM2G040263	0.379435	0.363721	0.0941424	0.185737	0.315984	0.553267	1.11245	1.01038
1297	GRMZM2G040278	1.77627	1.48489	0.728346	0.428321	1.66302	3.54488	2.0156	3.95884
1298	GRMZM2G040298	0.0537351	0.153579	1.49603	6.64936	0	0.0423647	0.0159035	0.0990013
1299	GRMZM2G040309	26.1152	32.6444	63.5283	61.6651	24.8744	11.0776	19.5468	8.7391
1300	GRMZM2G040359	0.544723	0.306813	0.485027	0.196706	0.296349	0.251518	1.03384	2.41338
1301	GRMZM2G040369	29.6835	37.8963	15.861	9.51595	32.3686	32.3019	44.444	47.2581
1302	GRMZM2G040389	77.5843	66.7584	16.6862	3.9351	118.917	77.7261	132.069	115.748
1303	GRMZM2G040397	33.566	47.5365	85.1714	113.621	36.1653	23.3695	27.6195	22.0498
1304	GRMZM2G040517	31.5702	16.204	1.4689	1.67042	66.7044	26.9499	51.5767	23.6194
1305	GRMZM2G040548	0.286538	0.390736	0.861392	0.887855	0.363112	0.360366	0.10905	0.148088
1306	GRMZM2G040559	1.19204	1.92219	3.95082	7.01445	0.734963	0.530209	0.496975	0.641232
1307	GRMZM2G040600	0.0675081	0.0837763	0.372508	0.266789	0.0703632	0.042662	2.68622	2.76815
1308	GRMZM2G040618	16.4086	15.5837	9.53534	7.13336	17.4265	17.7157	17.1109	19.0651
1309	GRMZM2G040692	9.09507	12.392	28.6686	35.2777	11.1081	9.98736	7.50766	7.17318
1310	GRMZM2G040840	0.763993	1.62349	3.48761	4.24057	1.23403	0.342323	0.503957	0.148543
1311	GRMZM2G040905	0.0681738	0.0837298	1.10938	1.27981	0.11949	0.194	0.0157117	0.0493494
1312	GRMZM2G040924	1.94004	1.54849	1.05775	0.465317	5.6825	6.77609	2.83295	4.38271
1313	GRMZM2G040975	9.46444	15.7816	32.986	48.231	12.0941	17.3266	6.40889	9.25496
1314	GRMZM2G041015	8.23651	12.2228	27.7242	47.412	6.33109	12.2974	5.06957	9.45664
1315	GRMZM2G041028	41.655	37.6003	22.75	20.5868	39.9443	44.6525	48.2291	47.0048
1316	GRMZM2G041125	60.7184	52.9213	15.767	9.92438	78.4679	65.6267	81.4411	82.15
1317	GRMZM2G041141	37.9813	56.9007	37.5739	20.2607	41.0281	6.1414	30.3179	4.19467
1318	GRMZM2G041175	0.921878	2.93149	10.9783	16.7536	0.692753	0.167554	0.269607	0.22261
1319	GRMZM2G041235	6.83318	9.09103	24.5718	28.0528	9.57123	9.65105	2.9274	4.6242
1320	GRMZM2G041262	0.422305	0.794821	1.35231	2.10093	0.594216	0.572491	0.395772	0.518101
1321	GRMZM2G041310	58.5782	51.9992	13.2997	8.48793	58.723	42.4562	63.7059	54.4292
1322	GRMZM2G041350	0.993782	0.868465	0.266229	0.0231834	2.06348	2.06639	2.27113	2.76024
1323	GRMZM2G041352	0.529639	0.959453	3.17465	4.6722	0.552637	0.940455	0.500888	0.935513
1324	GRMZM2G041356	3.69523	5.45071	6.75679	10.3626	2.28723	4.30294	1.82582	2.65157
1325	GRMZM2G041369	29.2083	6.77826	65.1182	68.8457	8.03376	0.127216	3.87196	0.0246937
1326	GRMZM2G041381	258.805	242.384	85.3303	73.4985	405.839	286.393	460.697	464.061
1327	GRMZM2G041415	12.5045	8.73962	10.789	2.77753	9.35813	5.85911	7.42334	2.54209
1328	GRMZM2G041418	1.82947	1.08983	0.229053	0.253174	0.798065	0.300773	2.29482	1.09163
1329	GRMZM2G041462	4.1977	9.36534	17.0191	21.411	3.75422	5.91652	1.92971	2.09863
1330	GRMZM2G041463	2.51306	1.60697	7.18934	8.15127	0.885546	5.74521	0.832128	5.36488
1331	GRMZM2G041493	0.0267613	0.195529	0.636713	2.08962	0.0212449	0.0141415	0	0.0246697
1332	GRMZM2G041513	0.517862	0.349272	0.00962728	0.0811944	1.10667	0.452361	0.683373	0.61563
1333	GRMZM2G041549	7.07164	12.6228	27.9649	26.4884	5.64893	5.78444	3.56068	4.26827
1334	GRMZM2G041636	2.52844	3.32225	1.09699	0.345436	4.84603	3.02822	4.02776	4.64859
1335	GRMZM2G041645	4.60204	4.33684	2.37586	0.975173	7.67809	7.62553	7.25031	7.09731
1336	GRMZM2G041694	11.5753	7.13608	1.31872	0.837514	15.8614	7.02016	20.4201	7.2041
1337	GRMZM2G041699	0.169093	1.30733	3.88244	13.3944	0.250552	0.1428	0.28063	0.37042
1338	GRMZM2G041729	7.36496	8.11971	16.8032	30.4181	5.17849	2.105	2.78296	2.20661
1339	GRMZM2G041761	4.43808	5.98143	17.8967	31.5512	3.2122	2.878	1.53661	2.64744
1340	GRMZM2G041774	16.4571	47.5034	60.5459	18.1441	26.9511	0.837074	17.0055	0.988711
1341	GRMZM2G041809	3.46169	6.25273	13.5826	14.8291	3.32215	3.57795	1.78864	2.831
1342	GRMZM2G041959	28.669	36.6159	66.1379	96.6373	21.0263	19.2474	23.1085	22.6517
1343	GRMZM2G041991	1.71887	2.07883	1.00901	1.91104	1.19695	9.63695	1.2789	8.52711
1344	GRMZM2G042055	44.3769	58.7482	99.4315	146.263	43.1894	36.6215	29.0123	30.72
1345	GRMZM2G042078	79.3856	74.3862	44.5484	39.1218	85.8531	96.8626	102.337	97.5513
1346	GRMZM2G042107	2.0812	1.27607	0.875187	0.537896	2.76671	4.40811	1.55886	0.741694
1347	GRMZM2G042118	477.189	502.474	217.967	145.252	499.896	408.299	610.411	603.212
1348	GRMZM2G042133	0.377778	0.503487	1.05739	0.952254	0.49756	10.6964	0.289821	0.221769
1349	GRMZM2G042313	42.8219	48.3133	88.9225	152.473	44.7852	62.9404	25.956	35.2733
1350	GRMZM2G042323	32.7055	31.9997	103.55	142.721	28.4476	34.0463	18.8527	24.3751
1351	GRMZM2G042412	1.32906	0.934562	1.96779	3.91113	1.61793	0.183005	0.558484	0.22167
1352	GRMZM2G042438	20.4748	24.7414	40.7814	53.2575	21.2559	27.6095	15.2142	18.4052
1353	GRMZM2G042492	17.8933	15.2094	7.68363	6.25451	15.1441	24.8433	20.1234	40.1299
1354	GRMZM2G042502	223.495	191.019	101.19	90.2682	217.008	211.702	335.201	293.972
1355	GRMZM2G042516	0.810195	2.97106	2.02034	1.3583	0.780111	4.41701	0.441333	4.66329
1356	GRMZM2G042593	32.3134	29.8743	8.89534	3.80403	41.973	35.1455	42.6691	40.443
1357	GRMZM2G042602	7.49777	14.6715	17.9579	8.95118	10.8054	6.36944	10.2056	4.53827
1358	GRMZM2G042604	75.2786	59.9724	31.1076	36.0065	83.9298	74.1882	104.322	115.898
1359	GRMZM2G042612	0.0404977	0.0279342	0.817463	3.16368	0.0286905	0.11211	0.0317628	0.0493494
1360	GRMZM2G042636	200.429	198.841	76.0789	68.4612	230.146	196.859	272.408	294.605
1361	GRMZM2G042639	15.8337	30.0122	80.203	73.0133	9.25064	5.67243	5.53789	3.23796
1362	GRMZM2G042660	2.08089	2.47601	0.346636	0.150451	3.7443	2.97622	3.18931	5.09476
1363	GRMZM2G042677	9.26872	4.45622	41.3774	59.7499	1.95671	0.0999083	1.38941	0.0739691
1364	GRMZM2G042683	47.7355	46.3404	25.8574	19.0052	48.1318	41.0687	68.0286	72.0665
1365	GRMZM2G042704	17.2657	22.1094	36.8336	35.7395	19.2312	19.5394	12.2232	10.5373
1366	GRMZM2G042754	14.5787	11.6321	4.50821	2.04832	16.8031	12.3834	17.3153	14.7851
1367	GRMZM2G042756	0.355613	1.001	2.18214	2.33484	0.960673	0.307516	0.478164	0.024705
1368	GRMZM2G042806	13.944	15.7839	25.8976	37.7167	14.2532	16.5183	10.5037	12.1424
1369	GRMZM2G042838	1.32691	1.71342	3.15245	2.84551	1.19409	0.509172	0.773672	0.370002
1370	GRMZM2G042865	5.55951	4.52644	1.499	1.19533	4.3184	13.9029	6.48647	14.3752
1371	GRMZM2G042895	334.785	621.875	991.142	603.246	401.798	3.20415	252.939	1.99705
1372	GRMZM2G042933	0.291261	0.362619	0.385224	4.36768	0.639192	2.14378	0.519336	1.23507
1373	GRMZM2G042995	5.38592	11.3743	18.6836	34.2901	4.77748	12.6325	2.7185	7.31381
1374	GRMZM2G043027	1.75103	0.546094	0.456455	0.579587	1.13867	0.0140406	2.37091	0.394868
1375	GRMZM2G043075	69.2152	36.5213	65.6491	77.596	60.7575	31.8364	55.0983	28.3653
1376	GRMZM2G043095	0.136074	0.0978139	0.887541	3.57308	0.196199	0.209707	0.127912	0.3212
1377	GRMZM2G043141	0.602783	0.36285	0.836686	0.267574	1.73075	1.55915	0.313407	0.24718
1378	GRMZM2G043182	21.3364	22.0105	11.3685	7.48904	13.1388	28.0496	24.5504	19.2825
1379	GRMZM2G043193	4.0471	4.52583	6.48163	8.26958	4.23157	3.88411	3.25271	2.99973
1380	GRMZM2G043212	44.1528	38.1886	22.8398	19.5297	36.3082	59.6478	56.1949	90.5361
1381	GRMZM2G043238	98.281	81.8118	47.3064	45.0581	93.0772	85.3365	118.023	103.382
1382	GRMZM2G043254	0.0402241	0.167971	0.75233	2.84845	0.014374	0	0	0
1383	GRMZM2G043275	19.1124	16.1788	10.7289	8.47802	23.0569	18.7833	25.8262	21.6034
1384	GRMZM2G043310	20.5809	25.0328	37.7488	41.7008	22.7109	20.6731	18.1433	17.0237
1385	GRMZM2G043336	79.4516	57.384	36.7126	11.2249	63.5249	64.0054	33.246	44.3445
1386	GRMZM2G043338	72.1144	138.526	171.813	107.053	73.6531	157.726	59.4244	80.0565
1387	GRMZM2G043383	288.833	257.677	122.082	77.5398	292.332	226.712	403.225	298.76
1388	GRMZM2G043435	94.2622	119.316	185.571	223.093	77.7688	72.9659	69.8082	66.8303
1389	GRMZM2G043445	1.6544	3.30591	5.59899	4.60331	1.39283	0.908199	0.908617	0.567182
1390	GRMZM2G043493	16.9222	14.0881	12.2451	5.30506	19.4877	36.2976	22.3145	57.4772
1391	GRMZM2G043498	2.93859	5.04612	11.7962	16.5823	4.27981	5.95243	2.69482	4.39373
1392	GRMZM2G043737	349.56	326.912	126.206	62.2392	374.048	265.979	461.46	385.479
1393	GRMZM2G043799	1.74138	2.59015	7.64108	22.9278	4.04846	6.42552	0.809796	2.2259
1394	GRMZM2G043857	21.943	30.5788	86.122	80.6956	12.9185	16.7681	8.96096	14.1008
1395	GRMZM2G043887	7.03947	7.38121	3.38442	1.61	9.7937	12.5486	7.72806	10.5076
1396	GRMZM2G043932	10.567	48.3653	111.01	95.679	2.83225	2.05193	1.7293	2.1062
1397	GRMZM2G043943	4.37305	6.18942	5.45825	2.88987	6.99474	2.35433	4.89292	4.56913
1398	GRMZM2G043980	78.8331	104.686	237.256	324.643	79.68	78.1567	49.2354	61.5392
1399	GRMZM2G044055	68.1658	87.078	140.825	163.613	50.5727	33.2494	39.9227	24.6747
1400	GRMZM2G044077	0.63612	0.671368	0.365468	0.174447	1.2747	0.736761	1.20971	1.6577
1401	GRMZM2G044100	2.17325	1.63467	0.785073	0.254527	3.36542	1.99008	3.74032	2.58997
1402	GRMZM2G044104	1.22034	1.6668	4.8578	4.95606	0.827252	1.63261	0.687831	1.13929
1403	GRMZM2G044107	1.38828	0.966097	0.593268	0.88856	1.80615	2.05928	1.4334	2.88827
1404	GRMZM2G044128	262.246	213.143	104.787	64.4866	302.345	147.653	425.272	235.225
1405	GRMZM2G044137	229.905	240.144	93.4572	46.0565	254.675	201.92	321.981	279.108
1406	GRMZM2G044174	2.555	4.23818	5.15465	3.97545	3.39631	3.30234	3.93063	2.49548
1407	GRMZM2G044194	0.200559	0.265341	1.56622	1.45438	0.356145	0.247535	0.158099	0.024705
1408	GRMZM2G044198	10.1766	10.2278	5.93106	4.7777	14.2228	11.6381	13.4453	12.929
1409	GRMZM2G044246	0.880407	2.85629	3.65911	4.83165	1.01452	1.13765	0.698519	0.518631
1410	GRMZM2G044247	3.96397	2.71684	0.63269	0.605866	1.39825	9.84377	5.56567	16.8426
1411	GRMZM2G044317	35.0433	31.5764	13.472	6.75642	55.4258	52.137	54.558	59.1447
1412	GRMZM2G044337	16.1685	18.7177	45.2104	80.0342	11.4535	12.5729	7.03014	9.42975
1413	GRMZM2G044359	6.9145	7.24438	13.6585	19.5572	5.81393	4.04716	2.59405	4.68717
1414	GRMZM2G044383	1.12183	0.864618	3.20591	2.43852	0.857687	0.124818	0.530672	0.246863
1415	GRMZM2G044423	1.28943	1.95882	2.98984	3.06503	1.54139	1.58503	1.0057	1.23248
1416	GRMZM2G044448	0.544529	1.01769	1.29769	1.21065	0.684179	0.60772	0.348466	0.566808
1417	GRMZM2G044460	10.9584	16.313	23.4799	35.8492	10.9702	10.2285	7.29938	6.25007
1418	GRMZM2G044469	12.0206	20.1605	29.8385	31.1883	15.0403	15.2621	9.3628	14.3467
1419	GRMZM2G044472	41.7198	8.90427	54.8174	75.2162	10.6251	2.12177	4.27623	0.468099
1420	GRMZM2G044493	0.419206	0.669651	1.51906	1.95541	0.519422	0.15516	0.380388	0.0988231
1421	GRMZM2G044498	14.1833	17.0108	28.4769	36.7286	13.2531	13.1346	11.8324	10.5768
1422	GRMZM2G044537	2.28339	6.25057	12.6586	4.78196	2.79671	0.257523	0.99819	0.123603
1423	GRMZM2G044550	14.0794	12.9336	4.18864	2.03884	18.4186	12.3768	19.6368	16.0606
1424	GRMZM2G044576	2.31673	2.1127	0.744765	0.986325	1.80321	3.74506	3.17687	5.73911
1425	GRMZM2G044670	3.04214	1.9115	0.920121	0.600755	4.12537	4.99561	2.91954	4.96305
1426	GRMZM2G044762	78.0769	73.7185	17.3161	3.02375	143.699	83.5875	87.7523	93.4808
1427	GRMZM2G044775	5.56364	5.53063	9.8543	17.3124	5.30677	5.88029	3.21084	3.84894
1428	GRMZM2G044797	21.5161	16.6001	4.65115	1.43259	26.8722	17.9269	27.3722	23.4919
1429	GRMZM2G044800	524.978	495.469	240.119	141.163	568.332	473.28	753.458	621.925
1430	GRMZM2G044832	27.5645	26.5931	13.0981	7.44696	31.8401	19.6435	34.2774	28.9128
1431	GRMZM2G044858	10.8171	9.5624	5.48002	2.80977	14.5448	12.879	15.0557	16.2419
1432	GRMZM2G044882	8.74947	10.3477	8.89044	1.82108	5.58972	40.0375	3.59872	46.9599
1433	GRMZM2G044947	11.2939	26.0567	49.0513	57.5345	2.22335	6.58985	0.291157	6.15638
1434	GRMZM2G044989	42.3925	38.7047	22.9846	11.4753	50.0936	50.3707	65.775	48.9427
1435	GRMZM2G044992	0.569229	0.7245	1.5211	1.94235	0.384831	1.45379	0.63347	3.13505
1436	GRMZM2G045027	0.163363	0.292664	0.399501	0.696349	0.398541	1.11067	0.0638336	0.985055
1437	GRMZM2G045039	0.0806368	0.680312	1.70625	3.85857	0.0428797	0.115383	0.0317628	0.0985546
1438	GRMZM2G045067	0.353154	1.62966	2.32853	1.12748	0.353801	0.544428	0.176439	0.467739
1439	GRMZM2G045109	2.18727	1.45359	1.05674	0.70224	1.7431	2.13084	0.787209	3.31853
1440	GRMZM2G045117	4.57001	3.01239	5.80447	14.0152	4.21859	2.82211	3.36401	4.19416
1441	GRMZM2G045154	2.2555	2.1063	1.82901	0.927138	2.65271	5.36137	4.18189	6.25925
1442	GRMZM2G045171	0.331516	0.321987	0.277288	1.48169	0.281036	1.24773	0.313254	1.75052
1443	GRMZM2G045286	11.8947	13.7886	25.2034	27.4349	14.2509	21.5463	7.42401	11.9235
1444	GRMZM2G045319	2.19387	2.31317	5.14409	3.72798	0.668405	1.09972	0.900774	0.890628
1445	GRMZM2G045401	6.51518	7.8446	14.4423	13.0205	8.32688	2.56566	5.77927	2.42621
1446	GRMZM2G045638	0.368261	2.00849	3.70856	9.50146	0.0782113	0.253374	0.0625303	0.123603
1447	GRMZM2G045664	21.5147	48.3147	80.7132	61.8396	15.2877	30.56	3.97847	5.30733
1448	GRMZM2G045675	3.11496	1.80411	1.49315	1.70841	2.98222	3.31813	2.35116	3.23503
1449	GRMZM2G045678	14.3007	13.4099	4.87038	1.89444	26.0888	16.827	17.9919	14.3897
1450	GRMZM2G045686	5.1193	5.98468	15.9989	24.5272	5.70286	3.99921	3.54404	3.02409
1451	GRMZM2G045704	7.70346	7.35522	6.83796	1.64562	10.0304	3.13524	6.76937	2.56827
1452	GRMZM2G045720	1.90163	6.21887	10.675	21.0564	1.1868	0.915034	0.625111	0.519578
1453	GRMZM2G045748	1.05418	0.685324	0.473906	0.48732	0.755882	1.30646	1.13011	2.4644
1454	GRMZM2G045781	70.306	57.9066	34.4259	18.3587	75.1542	68.5318	87.6922	81.3971
1455	GRMZM2G045808	22.2166	18.8138	5.1032	2.37869	23.7064	19.2985	27.4027	23.7307
1456	GRMZM2G045809	0.179559	0.237074	0.980355	0.898452	0.4193	0.125381	0.126806	0.0739691
1457	GRMZM2G045849	25.3367	42.1242	61.1472	44.5327	3.49537	10.2616	1.98441	15.8925
1458	GRMZM2G045883	11.4961	9.43066	3.04324	0.971516	12.9096	15.6151	11.4125	13.2426
1459	GRMZM2G045976	10.5954	14.7538	27.6681	35.6986	9.60861	4.55562	6.16957	4.36357
1460	GRMZM2G045981	18.5467	17.8141	9.12073	3.75164	22.4706	23.1067	19.9567	24.9672
1461	GRMZM2G046011	105.977	106.82	50.0812	28.329	131.932	91.6802	146.39	131.252
1462	GRMZM2G046024	30.6658	65.502	73.4961	36.0289	32.9138	12.4142	15.0381	4.61184
1463	GRMZM2G046055	81.9662	65.8132	23.5898	14.9457	106.71	63.3262	142.412	124.219
1464	GRMZM2G046070	40.8734	36.8091	14.9645	6.14565	33.0641	57.7623	31.1173	44.3088
1465	GRMZM2G046163	41.7261	74.8824	148.539	122.202	20.9472	0.172015	11.9376	0.394892
1466	GRMZM2G046201	23.8158	21.4122	5.77931	2.45616	35.1428	30.6385	27.315	34.6738
1467	GRMZM2G046290	2.96446	2.04304	1.01405	2.06979	1.96107	2.69195	2.55049	3.2409
1468	GRMZM2G046313	0.956458	0.797366	1.21647	0.498324	2.06265	0.209707	1.5822	0.147761
1469	GRMZM2G046317	1.75094	7.08954	8.3064	13.1276	0.380032	1.30147	0.721657	0.812048
1470	GRMZM2G046359	5.77249	6.81329	11.4301	16.0094	6.05546	6.82593	5.11097	4.1323
1471	GRMZM2G046382	3.84516	11.5439	12.4697	9.5306	1.75218	2.15015	2.03753	2.88403
1472	GRMZM2G046407	40.9495	61.0022	80.9722	116.9	30.2405	56.215	32.0571	35.8025
1473	GRMZM2G046438	0.516437	0.753129	1.4003	0.901789	0.806727	0.325874	0.466328	0.2961
1474	GRMZM2G046458	17.8723	13.8195	5.63004	2.59361	17.7997	9.64993	31.1738	14.3091
1475	GRMZM2G046459	190.227	187.056	108.79	51.1023	243.737	234.145	211.714	240.871
1476	GRMZM2G046576	29.8606	26.4908	13.9993	13.8539	32.5675	25.0965	38.104	31.8878
1477	GRMZM2G046583	23.694	23.8043	43.2869	76.6766	17.2968	12.1771	20.7787	16.3625
1478	GRMZM2G046676	53.5251	45.0346	20.7141	10.5998	60.1973	56.8605	62.1609	62.433
1479	GRMZM2G046679	0.752279	1.0578	1.49976	2.05998	0.0285389	0.02815	0.560636	1.22892
1480	GRMZM2G046681	54.8642	49.6699	32.1886	25.9095	46.9553	61.5661	70.5205	88.3377
1481	GRMZM2G046748	42.5278	41.8721	26.738	20.0329	43.5469	46.781	62.3057	62.6126
1482	GRMZM2G046804	652.713	571.868	358.246	252.073	600.888	810.317	688.674	770.645
1483	GRMZM2G046841	1303.8	1265.7	318.238	100.361	1874.69	1308.01	1666.28	1646.89
1484	GRMZM2G046911	20.8795	15.0363	31.1243	28.247	22.0554	9.92307	10.1206	7.66307
1485	GRMZM2G046932	240.463	216.883	117.085	102.084	275.43	241.34	349.09	272.399
1486	GRMZM2G047038	19.995	21.1974	30.5877	45.929	15.2481	17.2044	14.9769	14.3063
1487	GRMZM2G047055	279.991	238.443	111.791	68.0546	309.033	227.264	375.722	345.016
1488	GRMZM2G047065	0.240406	0.251935	0.87618	3.26319	0.0935913	0.289045	0.046953	0.1728
1489	GRMZM2G047128	3.77047	5.26903	9.04387	8.08022	1.10344	2.21666	0.0313392	0.0987366
1490	GRMZM2G047139	1.75485	7.89929	72.0943	131.642	0.238841	1.08003	0.0943962	1.65996
1491	GRMZM2G047143	48.9079	36.7421	9.39418	3.7516	58.3043	44.5649	63.0101	57.9173
1492	GRMZM2G047152	19.1001	30.3027	46.9149	55.9777	11.2483	11.6972	8.78288	6.46327
1493	GRMZM2G047219	30.4875	22.764	13.4781	13.7856	18.1885	41.2381	31.7656	54.9932
1494	GRMZM2G047299	0.469722	2.99654	7.37535	23.1101	0.0424783	0.411819	0.015735	0.989019
1495	GRMZM2G047319	0.0267613	0.14008	0.843231	2.42686	0.0429876	0.126289	0	0.123491
1496	GRMZM2G047368	4.76423	3.99649	1.58816	1.24057	4.36484	3.91354	14.1348	6.11682
1497	GRMZM2G047422	1.1772	2.18086	5.08985	5.97844	0.879049	0.303866	0.265326	0.395785
1498	GRMZM2G047434	155.706	139.844	65.6922	41.5168	176.69	116.041	290.64	169.698
1499	GRMZM2G047456	82.7413	108.24	174.734	179.975	35.2666	27.7036	58.8552	34.4249
1500	GRMZM2G047476	6.55565	9.47323	15.9173	24.5329	7.21569	7.75353	5.31757	4.47757
1501	GRMZM2G047513	16.3296	16.6998	9.55026	7.50948	21.1405	30.9205	20.5298	31.4307
1502	GRMZM2G047572	20.2989	15.9697	3.22104	1.06116	23.0219	14.6898	24.7223	21.2006
1503	GRMZM2G047588	32.8678	33.1263	59.9325	69.2361	27.5921	23.4737	20.405	18.0786
1504	GRMZM2G047637	35.4038	26.5385	13.9305	7.24225	54.1934	51.9648	45.8575	56.2428
1505	GRMZM2G047677	4.32664	2.81955	1.67695	1.50279	9.32526	1.35859	4.20768	2.29616
1506	GRMZM2G047681	10.7456	14.692	28.0546	33.6947	10.096	7.48903	8.68	6.29136
1507	GRMZM2G047727	299.277	290.707	156.093	90.6905	324.86	242.417	389.961	358.227
1508	GRMZM2G047763	0.42756	1.29374	1.86118	2.66211	0.322219	0.818267	0.235689	0.569397
1509	GRMZM2G047791	19.1732	15.5673	24.3491	35.9634	17.9774	11.4087	14.5323	12.1074
1510	GRMZM2G047813	737.346	657.216	153.184	51.3281	934.052	673.886	899.069	968.338
1511	GRMZM2G047851	12.8518	17.7255	26.4484	34.2786	13.5657	4.43617	10.062	4.90559
1512	GRMZM2G047954	10.6327	15.4717	6.45499	9.52038	4.45082	47.3773	18.2874	61.2979
1513	GRMZM2G047968	3.71192	5.61085	5.01555	7.62315	1.38556	11.2795	2.57587	12.0575
1514	GRMZM2G047969	15.3204	13.8396	5.20238	4.77821	17.1257	12.3201	15.7715	14.331
1515	GRMZM2G047971	72.5939	72.0087	33.5539	22.0656	84.3171	56.2858	133.175	96.801
1516	GRMZM2G048013	69.0011	66.6602	36.6422	30.9216	80.378	70.1786	83.1286	84.4622
1517	GRMZM2G048085	5.59886	13.1809	13.5727	11.9455	1.47234	10.5529	3.12738	6.26368
1518	GRMZM2G048129	5.71332	8.07004	19.3287	22.4499	10.2035	1.96959	3.39047	0.843563
1519	GRMZM2G048131	0.83437	0.195819	0.0790894	0.0115926	1.4522	0.169027	0.643161	0.51792
1520	GRMZM2G048165	3.21445	1.63698	1.44467	2.05963	2.80331	3.95008	3.2787	7.08558
1521	GRMZM2G048194	51.1353	46.7257	21.9956	10.0376	62.8059	49.3312	58.9118	50.4897
1522	GRMZM2G048295	24.0171	26.9025	52.1468	52.0186	23.5294	3.64327	11.1471	3.6555
1523	GRMZM2G048324	26.4781	26.6071	69.7592	123.76	34.0285	5.95313	9.60478	1.59389
1524	GRMZM2G048366	66.6307	53.8468	30.9618	15.9189	84.8617	74.9113	69.0568	73.6637
1525	GRMZM2G048434	18.7626	21.7156	42.5277	67.5755	17.8407	18.6048	19.7025	19.1718
1526	GRMZM2G048549	8.48996	21.1854	46.4627	93.3803	6.82537	2.21783	2.1555	1.8723
1527	GRMZM2G048557	34.0588	32.6809	15.8963	11.55	31.7936	29.4542	43.607	42.9578
1528	GRMZM2G048793	5.92223	3.68003	1.70141	1.37297	8.82654	8.01079	4.83592	5.85277
1529	GRMZM2G048892	0.287141	1.3227	2.10298	0.956218	0.294135	0.211998	0.0806213	0.0246697
1530	GRMZM2G048907	9.56844	8.0431	3.45155	3.53007	8.77229	20.7443	11.3709	30.219
1531	GRMZM2G048919	0.991239	0.991919	0.583275	0.380563	0.903722	1.44748	1.43739	1.84747
1532	GRMZM2G049077	124.427	107.516	181.804	223.586	118.658	35.7965	100.589	34.5265
1533	GRMZM2G049173	0.195442	0.669341	1.56042	1.9877	0.14292	0.290567	0.140067	0.271928
1534	GRMZM2G049176	0.355884	0.598554	1.3751	1.51929	0.254	0.288076	0.219482	0.222428
1535	GRMZM2G049185	10.4673	16.2743	20.5001	21.6795	8.0074	9.44915	6.47365	9.21645
1536	GRMZM2G049229	94.2431	166.229	222.063	150.406	118.238	13.9221	96.7532	14.5111
1537	GRMZM2G049349	0.945083	7.62002	15.7733	20.1319	0.50319	0.81407	0.0314302	0.0988231
1538	GRMZM2G049364	10.9595	12.5713	24.2981	36.8065	7.90412	7.35851	5.32794	5.88854
1539	GRMZM2G049373	5.93891	4.27627	1.74905	1.73882	8.14569	9.58198	8.89699	9.37146
1540	GRMZM2G049418	0.589417	0.20973	0.0577603	0.0346878	1.2447	2.92937	2.75786	3.18188
1541	GRMZM2G049536	42.0911	42.7486	27.4779	18.1251	51.5576	40.4875	66.9154	58.923
1542	GRMZM2G049538	21.4311	38.6677	77.0832	158.992	14.6689	6.09442	8.0863	6.0774
1543	GRMZM2G049541	2.07274	2.61697	1.54039	1.11572	3.1352	11.1928	3.44741	14.3893
1544	GRMZM2G049623	1.39827	1.27313	2.68606	1.52817	1.88356	0.625951	1.24673	0.445193
1545	GRMZM2G049681	8.76815	5.5205	3.9885	9.14702	5.739	17.9876	7.90991	22.5897
1546	GRMZM2G049693	227.32	186.433	100.354	75.0546	252.427	202.939	280.433	239.794
1547	GRMZM2G049695	5.81259	3.6734	15.6265	15.3066	2.4748	1.34094	2.55763	2.56195
1548	GRMZM2G049912	9.04327	14.3615	21.152	14.6722	8.25021	5.16159	7.24641	4.78893
1549	GRMZM2G049913	14.2089	17.807	29.2278	45.9563	11.6448	14.2989	9.80504	10.1613
1550	GRMZM2G049915	10.4778	19.8278	7.06576	23.635	8.5638	54.7582	12.1609	110.804
1551	GRMZM2G049950	0.747846	0.600439	1.91688	1.51466	0.927625	1.13108	0.403127	0.368995
1552	GRMZM2G050108	3.4751	2.52218	0.843831	1.56796	3.29522	6.07436	3.48794	5.10246
1553	GRMZM2G050137	21.4373	8.9328	12.1905	18.8495	21.0909	3.98487	14.7346	8.26203
1554	GRMZM2G050172	4.86222	6.17522	8.82355	11.6649	4.25343	3.94432	3.39024	3.85563
1555	GRMZM2G050177	20.6223	9.06803	2.17469	1.27823	0.643056	3.74294	36.8878	20.2501
1556	GRMZM2G050216	0.133215	0.292743	0.982542	1.65421	0.0925606	0.358581	0.0625303	0.271604
1557	GRMZM2G050234	6.38986	7.17656	37.3127	66.2024	7.89523	3.51882	0.829997	1.50869
1558	GRMZM2G050268	54.1673	42.0856	8.78612	2.50481	63.1624	42.8867	61.2193	55.9112
1559	GRMZM2G050270	31.3643	25.8117	11.3199	12.2977	32.0712	30.1649	30.695	35.3091
1560	GRMZM2G050286	5.03231	5.40023	2.19075	1.84444	8.27543	13.0684	5.6563	10.8959
1561	GRMZM2G050305	8.1154	6.47352	14.0028	31.1633	9.63056	3.41093	5.99223	4.65511
1562	GRMZM2G050371	27.4328	19.4497	13.6857	12.781	23.6873	27.1122	28.1104	28.0718
1563	GRMZM2G050412	300.488	343.46	172.557	102.274	165.076	208.631	129.869	256.267
1564	GRMZM2G050460	99.4385	90.0372	45.6403	28.7133	113.405	69.9567	144.688	121.537
1565	GRMZM2G050501	82.8552	76.0666	41.8724	31.0049	87.721	53.5818	133.574	84.7358
1566	GRMZM2G050512	7.74873	13.6828	21.3076	36.8257	7.45207	7.55451	12.2303	6.69221
1567	GRMZM2G050514	2.52567	3.47432	2.9044	7.10668	1.72293	0.890419	4.39922	7.02331
1568	GRMZM2G050550	14.5756	30.1649	63.6519	51.6087	13.4348	8.20479	7.72813	6.47195
1569	GRMZM2G050561	0.657308	0.419825	0.540455	1.23628	0.310786	4.04912	0.490983	5.46331
1570	GRMZM2G050625	0.480509	0.919896	1.16599	0.220572	0.608712	1.73034	0.897294	0.468279
1571	GRMZM2G050641	7.90342	10.674	21.9734	30.3475	10.091	11.7314	5.79348	4.49704
1572	GRMZM2G050645	2.65248	1.16709	1.19259	2.69023	0.0213765	0.307769	1.19486	1.25467
1573	GRMZM2G050741	18.1422	11.4653	2.72114	0.753814	17.5663	11.4395	20.4825	15.5603
1574	GRMZM2G050825	1.8987	3.12602	5.36297	5.71881	2.19711	1.89585	1.68072	1.48271
1575	GRMZM2G050833	184.446	167.182	80.6647	57.0955	234.889	197.018	214.625	231.523
1576	GRMZM2G050915	8.96305	8.30349	14.1393	16.9054	0.0143217	0.0140406	6.30492	6.0288
1577	GRMZM2G050925	216.429	227.614	112.452	65.556	239.542	184.506	293.395	243.68
1578	GRMZM2G050961	38.4587	30.1091	16.8931	16.1373	15.6264	20.2139	55.5947	57.3839
1579	GRMZM2G050984	69.993	84.1076	125.553	189.821	45.4604	59.3259	53.5377	46.4982
1580	GRMZM2G050997	78.9464	111.315	123.424	58.3208	25.7671	25.876	6.81403	3.27643
1581	GRMZM2G051005	0.903021	0.68568	0.238919	0.809841	0.816758	7.44388	1.90881	5.64462
1582	GRMZM2G051012	34.0835	24.902	4.4315	2.74182	31.8217	11.6014	49.9156	27.8501
1583	GRMZM2G051045	7.47912	23.1022	42.9522	37.1318	5.03016	4.37478	1.38092	1.08534
1584	GRMZM2G051103	30.0663	58.6291	82.8626	117.428	9.73269	21.7302	6.96395	10.2006
1585	GRMZM2G051153	10.6805	9.49888	3.27219	1.44175	13.8013	9.04355	14.6512	11.8311
1586	GRMZM2G051168	2.51935	2.052	1.81599	0.977143	10.6392	5.06413	3.81767	1.84788
1587	GRMZM2G051179	30.6348	37.0157	67.2636	101.755	33.1078	33.581	20.2493	25.9369
1588	GRMZM2G051256	122.426	172.296	253.87	160.843	170.117	42.0334	122.052	20.4743
1589	GRMZM2G051528	1.78513	2.60445	4.26777	6.03575	1.73893	3.90079	0.360149	1.10855
1590	GRMZM2G051541	1.18124	0.910983	2.49459	4.73391	1.14512	1.35889	0.906527	1.00865
1591	GRMZM2G051571	0.303374	0.209842	3.6721	1.41029	0.698387	0.0141551	0.046953	0
1592	GRMZM2G051619	94.7052	275.532	250.072	138.859	140.351	16.9016	51.1466	2.11005
1593	GRMZM2G051659	3.11249	4.01085	7.25163	8.71832	3.86876	3.68387	2.34569	2.24087
1594	GRMZM2G051675	3.07797	2.72596	1.1405	0.421997	5.17965	2.91567	4.07322	4.08261
1595	GRMZM2G051677	695.918	630.318	311.536	165.598	493.024	635.719	759.991	714.178
1596	GRMZM2G051683	2.8583	4.09547	10.7441	9.56458	2.00654	0.41033	0.478742	0.344456
1597	GRMZM2G051697	4.32786	4.87615	3.88262	2.19944	6.16507	8.73751	7.46154	7.27061
1598	GRMZM2G051720	10.0851	12.8767	21.6083	21.8414	14.4515	11.9894	8.00069	6.22779
1599	GRMZM2G051738	8.15739	8.07175	1.98898	0.855695	10.5696	9.0179	11.5773	13.1732
1600	GRMZM2G051767	23.6487	27.8873	47.1637	57.2103	23.4518	22.827	18.2582	20.551
1601	GRMZM2G051792	92.9634	127.399	173.386	204.179	70.8392	97.3054	70.2473	69.082
1602	GRMZM2G051836	15.2427	17.2686	12.7164	7.38058	0.832764	0.493169	16.3181	12.1301
1603	GRMZM2G051842	61.9911	52.5765	27.2829	19.3987	27.109	52.8914	84.6875	57.29
1604	GRMZM2G051848	334.668	296.891	115.277	64.9313	322.279	298.373	462.773	407.295
1605	GRMZM2G051866	19.6505	22.4338	34.1871	44.473	20.0373	19.8769	15.1256	14.0837
1606	GRMZM2G051894	41.1025	31.482	17.6697	17.0083	39.4947	36.2075	63.5421	59.4564
1607	GRMZM2G051896	0.666552	1.19061	1.53786	2.17519	1.49463	1.36548	0.895901	0.542064
1608	GRMZM2G051942	6.19448	4.75878	13.1067	9.28905	6.18712	6.47379	2.52221	3.02363
1609	GRMZM2G051949	4.27563	3.75942	8.84823	21.4666	6.27837	3.04245	2.25212	2.53037
1610	GRMZM2G051952	0.576636	0.350228	0.175586	0.11571	1.09369	0.988262	1.06313	1.18072
1611	GRMZM2G051974	15.8869	12.7464	28.1886	25.4174	17.2214	15.1397	10.3784	11.4669
1612	GRMZM2G051984	0.131671	0.461072	1.63006	3.15925	0.264645	0.266026	0.0796808	0.0246937
1613	GRMZM2G052067	1.52893	1.57852	3.25315	1.72231	0.677316	2.22959	0.878118	1.42811
1614	GRMZM2G052100	1.62694	6.16436	29.0707	69.6322	4.80614	7.1758	1.0263	4.28792
1615	GRMZM2G052102	15.4674	23.0486	31.2616	23.7319	9.6467	16.0723	4.79889	12.5972
1616	GRMZM2G052105	4.00712	3.82106	0.99429	0.390808	4.34555	4.26054	4.10175	3.96769
1617	GRMZM2G052111	13.8959	10.0443	6.62323	7.55063	14.4605	14.9804	13.1467	17.1521
1618	GRMZM2G052266	2.97192	5.74504	4.9931	7.99435	0.236714	5.51893	3.01627	6.51744
1619	GRMZM2G052279	0.388026	0.851362	1.47943	1.38669	0.888956	5.85037	0.224162	0.295974
1620	GRMZM2G052336	1.64764	5.7961	14.5557	28.0401	0.433404	0.688654	0.45042	0.76753
1621	GRMZM2G052344	15.5781	18.1047	17.8103	39.3644	11.5746	0.650523	14.0838	0.666193
1622	GRMZM2G052412	7.0337	5.12436	1.08006	0.593422	3.28858	1.49926	13.663	8.28805
1623	GRMZM2G052467	3.12762	3.25133	2.48349	0.768256	6.18636	0.936237	2.22095	0.667104
1624	GRMZM2G052507	26.3687	14.7218	7.49256	3.83946	23.0875	24.1252	39.2909	44.4761
1625	GRMZM2G052544	1.39492	1.06423	1.15197	3.17052	1.08485	3.15576	1.1512	4.50644
1626	GRMZM2G052586	28.5733	37.0562	73.5493	87.2889	36.6703	42.7694	20.9369	26.1974
1627	GRMZM2G052610	27.6875	32.4988	17.526	15.5598	20.6079	76.6295	29.1278	82.6379
1628	GRMZM2G052616	4.2951	6.47771	8.19984	12.5948	2.24528	2.2456	2.00507	1.45497
1629	GRMZM2G052630	15.0351	18.3876	30.9906	48.711	8.68478	10.0942	11.0413	10.0714
1630	GRMZM2G052671	9.98977	14.6044	23.8316	41.3921	8.70972	10.085	7.4892	7.08038
1631	GRMZM2G052685	0.0135419	0.139665	0.857795	2.72273	0.0951143	0.216177	0.0933302	0.495304
1632	GRMZM2G052688	63.6284	55.3297	15.5375	11.3407	81.2048	66.4428	112.12	97.4017
1633	GRMZM2G052699	18.1025	26.8722	34.7801	40.1836	19.0309	17.9903	13.5218	14.8718
1634	GRMZM2G052720	6.78901	11.3472	17.5291	24.2791	6.30212	5.10501	4.04908	4.47647
1635	GRMZM2G052740	62.0576	52.3607	11.0119	4.52111	63.651	44.4551	80.9607	61.086
1636	GRMZM2G052821	19.1575	15.3451	8.50327	3.66265	17.5981	16.8842	25.5204	18.6139
1637	GRMZM2G052844	41.4764	40.7146	20.9695	18.8191	45.9672	42.3238	54.6133	46.3419
1638	GRMZM2G052920	0.622573	0.641118	1.78506	1.3274	0.141309	0.296999	0.248273	0.197929
1639	GRMZM2G053004	36.0906	29.1881	26.6741	11.909	30.8119	11.4455	31.509	14.2176
1640	GRMZM2G053206	1.8318	10.7242	29.1037	69.2028	0.980504	0.156121	0.326034	0.0986887
1641	GRMZM2G053284	0.440682	0.391409	1.34488	1.12288	0.179414	0.267967	0.142291	0.123769
1642	GRMZM2G053298	10.775	9.06877	4.98364	4.33949	17.2111	19.0684	14.2171	22.4698
1643	GRMZM2G053315	3.81432	4.43821	0.962583	0.466214	5.79818	7.96111	2.87755	9.0681
1644	GRMZM2G053466	19.7795	28.7289	22.6109	14.358	14.2415	71.5918	11.3985	52.6746
1645	GRMZM2G053503	94.6364	111.609	131.93	200.945	98.6951	13.0534	72.1967	13.6234
1646	GRMZM2G053652	450.837	447.622	187.411	105.847	490.176	404.985	673.643	562.524
1647	GRMZM2G053669	74.0273	336.797	232.556	130.031	26.3412	252.23	59.9111	44.4741
1648	GRMZM2G053707	13.1591	23.3421	27.9541	34.0334	8.63348	20.2227	7.07313	12.4252
1649	GRMZM2G053767	51.3598	47.3966	29.9894	21.736	55.8115	44.1786	79.9505	68.9493
1650	GRMZM2G053833	0.689458	0.682962	3.07964	0.941825	0.313655	0.127563	0.0475108	0.0985546
1651	GRMZM2G053869	0.400346	0.139851	0.0991086	0.197222	0.286269	1.3069	0.381511	3.30967
1652	GRMZM2G053882	0.0402241	0.0419484	0.782446	1.62237	0.0354176	1.31142	0.0317628	0.0246697
1653	GRMZM2G053909	0.184425	0.265206	0.801966	1.21469	0.137737	0.640883	0.015735	0.567402
1654	GRMZM2G053939	25.1698	20.4091	9.36837	9.08853	18.9038	21.3958	27.5447	28.3171
1655	GRMZM2G053980	22.2876	22.5982	10.7757	8.87184	22.7918	22.1807	26.976	22.8778
1656	GRMZM2G053987	21.55	40.1849	76.9373	97.1169	16.5691	10.9167	10.942	10.1619
1657	GRMZM2G053991	1.41821	1.31328	0.58694	0.279475	0.937818	1.72666	2.61054	0.956881
1658	GRMZM2G053999	78.1475	54.1488	30.9256	29.9677	64.6045	63.056	91.8239	82.884
1659	GRMZM2G054012	86.4059	90.3207	46.738	24.1737	107.224	68.9097	112.291	108.691
1660	GRMZM2G054032	9.09126	7.3091	2.55813	0.795533	15.5631	15.1616	11.6735	17.0794
1661	GRMZM2G054050	2.54155	4.8857	10.5757	15.3848	0.725287	1.75339	0.423693	1.9679
1662	GRMZM2G054125	0.107229	0.739197	2.96634	8.50041	0.0141439	0	0	0.0246697
1663	GRMZM2G054139	0.72951	0.572319	0.261146	0.17358	0.897488	0.890991	0.879121	0.991628
1664	GRMZM2G054221	121.114	147.047	241.788	292.4	132.01	161.833	104.739	110.608
1665	GRMZM2G054224	0.890198	0.418939	0.350001	0.797684	0.977202	1.55876	0.840158	1.45643
1666	GRMZM2G054252	11.5138	12.9234	27.234	51.671	7.61666	8.02403	9.83446	18.5628
1667	GRMZM2G054361	1.97437	5.15521	10.2007	9.84149	1.93555	0.621323	4.64901	0.247279
1668	GRMZM2G054380	82.2311	67.2802	24.5447	19.086	95.3107	82.5165	116.79	101.696
1669	GRMZM2G054397	59.305	77.8187	131.699	167.353	72.4378	82.7385	47.1949	53.7283
1670	GRMZM2G054465	15.8143	23.4706	57.3741	71.8415	13.0372	7.19084	7.01087	6.86884
1671	GRMZM2G054481	11.7365	12.9246	21.0357	37.3885	10.2508	11.7417	9.41859	9.88247
1672	GRMZM2G054653	0.0135419	0.0419484	0.0380816	0.173992	4.73822	23.8027	0	0
1673	GRMZM2G054663	0.288506	0.709298	1.52368	6.71304	0.27381	0.153391	0.0953566	0.0493024
1674	GRMZM2G054678	179.865	194.191	314.71	389.435	204.016	165.277	171.961	156.967
1675	GRMZM2G054703	19.7839	25.3592	37.3327	44.1359	17.1651	12.9767	13.5652	12.3759
1676	GRMZM2G054765	154.683	151.178	86.5393	62.8437	158.503	137.783	230.211	177.979
1677	GRMZM2G054795	13.23	8.92043	3.77256	0.594984	21.0312	7.50216	16.599	11.7357
1678	GRMZM2G054803	0.937022	2.20945	5.85478	12.8332	0.691975	1.79746	1.03929	2.88592
1679	GRMZM2G054807	0.652162	1.51898	4.05512	2.94005	0.621604	0.558684	0.332137	0.0741043
1680	GRMZM2G054833	1.62761	1.92169	2.31497	0.717649	1.53496	1.38454	1.02501	1.10797
1681	GRMZM2G054896	18.4159	17.5265	8.42734	6.48936	14.4767	25.0665	20.3106	31.557
1682	GRMZM2G054900	0.407022	0.445913	1.57456	2.77786	0.130149	0.113466	0.14126	0.0740714
1683	GRMZM2G054916	0.137061	0.51374	1.63388	5.23862	0.106849	0.126409	0.015735	0
1684	GRMZM2G055025	27.6512	25.3598	14.2133	12.4235	67.3456	61.134	40.939	39.4156
1685	GRMZM2G055037	0.754499	1.60141	2.20995	5.0449	0.42868	0.603591	4.2545	1.53233
1686	GRMZM2G055135	8.10148	5.78637	2.5039	1.38248	11.2984	22.4597	18.4415	28.0809
1687	GRMZM2G055143	0.146126	0.849514	2.59622	1.37748	0.0998171	0.200747	0.0468866	0.0986455
1688	GRMZM2G055150	4.81805	8.03163	19.5257	9.26159	0.374193	0.519766	0.268038	1.03634
1689	GRMZM2G055180	67.6935	135.218	223.984	178.901	50.3954	18.4358	41.6582	9.77254
1690	GRMZM2G055204	35.2247	52.0494	77.3682	83.3338	48.4411	26.5996	29.8688	21.0501
1691	GRMZM2G055255	19.4	18.2502	11.3166	9.58546	21.854	17.1153	28.3786	24.049
1692	GRMZM2G055257	4.5785	3.34613	1.10146	0.301381	7.61292	7.91729	7.77688	10.6023
1693	GRMZM2G055276	682.652	557.849	296.119	238.958	626.324	511.978	964.584	731.014
1694	GRMZM2G055279	0.229113	0.557072	1.15699	0.826562	0.44707	0.583245	0.221289	0.519955
1695	GRMZM2G055309	9.24655	14.3554	19.164	25.7314	7.88358	7.97422	7.13837	7.05883
1696	GRMZM2G055313	0.0816753	0.153579	1.02731	0.995998	0.106307	0.0699144	0.0313847	0.024705
1697	GRMZM2G055437	7.07083	4.87133	2.96777	1.25674	10.9992	9.34206	6.02958	3.77326
1698	GRMZM2G055464	12.7956	14.9242	6.88623	3.62081	15.1898	12.3838	17.2202	15.2054
1699	GRMZM2G055575	7.52227	13.0011	22.221	40.6467	4.6844	10.4414	7.3771	8.61544
1700	GRMZM2G055585	9.9671	6.90017	4.06397	5.30446	10.5652	19.0272	7.53496	14.2343
1701	GRMZM2G055667	13.8509	12.6426	4.12423	3.59703	15.6281	15.4953	19.2235	23.0927
1702	GRMZM2G055698	8.34426	11.6373	41.3047	64.0472	5.0489	1.09523	1.54067	1.74707
1703	GRMZM2G055704	0.529431	0.711924	2.02916	12.4697	0.527025	1.44976	0.157902	0.714808
1704	GRMZM2G055724	26.6482	25.2794	14.1165	12.1734	28.9577	21.4902	38.0365	31.6872
1705	GRMZM2G055827	0.328385	1.14198	0.907997	0.747479	0.0863043	0.0557977	0.20404	0.024705
1706	GRMZM2G055844	54.782	56.8943	37.4483	19.4981	68.5898	81.644	63.1616	91.7005
1707	GRMZM2G055883	0.658199	1.28462	6.24243	19.7532	0.834605	0.766898	0.422901	0.395026
1708	GRMZM2G055936	150.717	129.418	76.724	44.7383	144.9	158.155	147.254	160.917
1709	GRMZM2G055957	18.7643	28.1343	57.1221	99.0847	14.0299	9.04995	9.86298	6.8871
1710	GRMZM2G055968	9.30389	11.006	2.89356	1.36669	17.8714	15.7622	14.8809	18.8383
1711	GRMZM2G055970	133.188	186.811	257.565	286.245	130.158	189.274	106.664	121.51
1712	GRMZM2G055982	15.1026	22.0308	25.6326	30.5697	23.2196	7.78974	16.2683	8.90108
1713	GRMZM2G055992	33.5643	48.8766	59.2395	99.8565	32.6605	27.8762	27.9441	21.1489
1714	GRMZM2G056014	49.5468	60.965	69.3909	21.4334	52.6424	24.4109	52.3027	20.4529
1715	GRMZM2G056039	1260.83	1635.54	2711.52	2938.51	1226.39	1219.09	1540.96	1703.01
1716	GRMZM2G056068	2.06821	3.43239	5.97542	24.3385	1.44305	8.01348	0.315712	12.0578
1717	GRMZM2G056075	91.6126	88.036	43.0961	22.522	139.67	100.996	154.945	133.558
1718	GRMZM2G056078	52.9134	46.3174	23.1786	20.108	53.0314	51.5161	59.8288	62.5275
1719	GRMZM2G056093	27.1064	20.5208	13.1019	6.44271	24.5532	16.679	12.2017	15.9329
1720	GRMZM2G056116	1.70999	1.26968	0.872828	2.29523	0.946035	3.83205	2.14174	3.56977
1721	GRMZM2G056122	3.80582	4.01865	1.92095	1.16414	5.63502	4.08915	3.60537	2.80141
1722	GRMZM2G056231	81.1716	86.6613	14.6212	1.9051	156.235	124.225	126.396	159.811
1723	GRMZM2G056247	33.1673	56.5957	122.271	178.339	12.4747	17.0093	8.6326	9.06612
1724	GRMZM2G056388	1.39362	0.807712	3.2517	4.93251	0.941804	0.279012	1.75556	0.717591
1725	GRMZM2G056400	0.393494	0.209842	0.131702	0.092876	0.663906	0.88498	0.310506	1.69938
1726	GRMZM2G056407	21.7178	27.5055	45.8494	24.7667	34.72	13.6504	19.1173	9.18773
1727	GRMZM2G056424	5.14603	7.97492	4.15668	1.11531	4.53934	22.4508	7.33509	15.1815
1728	GRMZM2G056442	0.276731	0.237202	0.278452	1.35845	0.187011	0.667554	0.378382	1.5798
1729	GRMZM2G056513	13.0276	14.1125	25.1153	29.4537	5.71118	12.3856	4.03983	8.76038
1730	GRMZM2G056629	0.427986	0.306526	0.386306	0.881196	0.0999914	1.03933	0.0943962	4.3239
1731	GRMZM2G056750	0.0544561	0.0698997	0.108235	0.300476	0.0493347	0.953822	0.015735	2.25204
1732	GRMZM2G056772	27.9731	50.2533	73.2733	32.0753	15.6074	24.802	16.0153	17.2084
1733	GRMZM2G056870	145.448	105.793	52.4086	46.2332	148.851	116.759	181.816	159.289
1734	GRMZM2G056920	14.2003	19.0613	38.5041	43.8049	12.4029	11.7234	10.7851	10.849
1735	GRMZM2G056989	122.789	104.667	66.7417	54.8301	116.383	103.247	171.13	153.552
1736	GRMZM2G057011	0.039954	0.08392	1.21367	0.495278	0.0939277	0.268193	0.0157117	0.0246697
1737	GRMZM2G057057	6.22856	7.73385	19.238	16.5369	5.70873	4.12137	4.385	4.99786
1738	GRMZM2G057067	24.0018	53.0192	145.698	357.389	12.7818	8.43525	4.63555	5.60994
1739	GRMZM2G057086	2.08116	2.7718	21.3993	55.6848	2.06438	8.37974	0.758197	9.83118
1740	GRMZM2G057093	0.0276875	0.167444	2.56718	4.75428	0.00716458	0.0141415	0	0
1741	GRMZM2G057116	2.6479	6.76569	24.41	20.7329	0.901575	0.252742	0.140375	0.0741043
1742	GRMZM2G057140	5.84435	5.14119	10.3993	6.79708	5.6612	3.83802	3.32159	2.52858
1743	GRMZM2G057150	77.087	76.2411	46.001	37.8601	88.1062	81.1165	92.2639	92.2911
1744	GRMZM2G057159	38.3088	67.2967	111.632	158.52	0.823553	2.00875	0.694757	5.69602
1745	GRMZM2G057176	7.59312	7.00679	3.61513	2.23637	7.83982	7.25536	9.17416	8.46088
1746	GRMZM2G057247	4.57035	4.31884	10.6195	16.0289	3.00969	3.15278	2.13229	2.76257
1747	GRMZM2G057262	1.50324	0.725688	2.82788	4.49893	0.959297	1.62549	0.818314	1.37304
1748	GRMZM2G057281	16.7897	10.4088	3.13554	3.00347	11.4513	32.9687	35.3378	52.709
1749	GRMZM2G057283	0.727462	0.686522	0.804705	2.79362	0.426065	3.07828	1.11401	5.12193
1750	GRMZM2G057328	37.8429	39.175	64.6738	88.4298	35.0092	25.5543	35.905	27.3878
1751	GRMZM2G057369	25.6384	24.0376	6.37554	3.98991	34.7854	27.0865	41.1075	41.5785
1752	GRMZM2G057412	41.4945	29.6024	55.9756	79.8763	15.4772	11.0139	22.7909	10.0898
1753	GRMZM2G057459	6.94414	5.98601	3.79133	2.78816	6.36511	7.1081	7.28326	10.7371
1754	GRMZM2G057475	21.6166	23.9676	40.9171	46.8969	19.1787	22.7135	17.293	17.4135
1755	GRMZM2G057486	3.26986	3.1252	0.895759	0.429059	6.15953	5.34057	4.51026	5.72145
1756	GRMZM2G057506	2.49109	6.47784	8.67642	14.3277	2.45806	0	0.910139	0
1757	GRMZM2G057571	19.6766	17.2018	6.98073	2.49238	30.8965	26.4503	30.0108	34.5019
1758	GRMZM2G057616	11.5511	26.7231	24.5941	35.4664	2.37391	10.831	4.77486	9.39583
1759	GRMZM2G057652	5.128	5.92015	5.05645	2.94835	2.0759	2.83975	5.18797	7.54227
1760	GRMZM2G057672	0.304424	1.15376	4.16776	11.5713	0.235733	0.0427027	0.0314302	0.0494411
1761	GRMZM2G057690	80.165	54.4836	10.4056	3.68072	92.9339	55.1332	89.3221	63.3475
1762	GRMZM2G057779	0.136565	0.111903	1.03	4.13845	0.156467	0.084093	0.093578	0.0740714
1763	GRMZM2G057789	13.8344	23.4022	32.0011	16.1929	19.5448	4.24344	10.9659	3.41418
1764	GRMZM2G057852	277.186	259.854	54.9795	15.2144	417.102	274.223	418.879	419.458
1765	GRMZM2G057865	159.387	157.221	79.2253	49.0128	204.787	169.733	200.992	213.369
1766	GRMZM2G057891	1.62922	1.14502	0.598825	0.104208	1.82172	1.69437	2.12844	1.78042
1767	GRMZM2G057907	1.23075	1.20147	0.448466	1.29147	1.54227	2.2601	3.26779	3.54518
1768	GRMZM2G057959	1.14126	0.504548	2.75306	7.69326	1.13896	0.67053	0.309225	0.716905
1769	GRMZM2G058024	2.76986	3.52405	15.5102	32.8232	2.30558	0.0281768	0.946607	0
1770	GRMZM2G058026	0.313997	0.684213	2.32212	8.48068	0.130831	0.694473	0.1712	1.15624
1771	GRMZM2G058032	42.8428	69.9876	168.571	316.952	26.753	6.46896	17.2731	7.53039
1772	GRMZM2G058036	0.1936	0.834752	1.17331	0.783724	0.321581	1.13218	0.015735	0.39488
1773	GRMZM2G058057	152.235	137.506	40.6636	25.9783	161.769	139.338	203.884	195.304
1774	GRMZM2G058138	113.046	103.23	58.3103	47.2171	119.226	84.9458	167.419	132.133
1775	GRMZM2G058149	0.310854	0.59833	1.0158	1.16778	0.10162	0.0141413	0.188565	0.0986455
1776	GRMZM2G058220	0.27609	0.16792	1.11928	1.76144	0.447386	0.169611	0.0954853	0.123272
1777	GRMZM2G058250	27.3312	25.1438	13.6482	9.1912	24.5981	33.7983	33.6435	50.7768
1778	GRMZM2G058252	35.7873	39.7553	22.4027	15.0337	46.0844	38.3689	46.6126	49.0493
1779	GRMZM2G058261	6.69311	5.46172	2.54309	2.6292	8.40409	9.8744	9.01592	9.20363
1780	GRMZM2G058305	62.6708	61.301	94.983	133.762	47.6577	28.0957	41.4531	26.7685
1781	GRMZM2G058394	0.196636	0.279803	0.218268	0.954326	0.525415	0.452029	0.429382	1.3554
1782	GRMZM2G058398	0.705172	0.794805	0.655609	1.90642	1.34933	1.28103	0.714162	1.3337
1783	GRMZM2G058407	17.1956	14.8656	8.0359	7.98249	18.3507	13.5958	21.8062	18.4101
1784	GRMZM2G058432	35.6327	39.5839	16.9833	12.7114	44.7833	33.4764	57.5443	51.7035
1785	GRMZM2G058447	2.17088	2.69579	0.506197	0.418743	0.808675	4.5562	3.52603	4.14705
1786	GRMZM2G058470	0.458174	0.307942	0.645053	1.26748	0.899215	0.0847334	0.354614	0.024705
1787	GRMZM2G058472	2.47456	5.53504	16.7852	32.8456	0.981953	1.56227	0.753912	1.34049
1788	GRMZM2G058481	6.37758	6.87358	4.25145	2.46993	10.2852	9.16301	5.49809	7.4586
1789	GRMZM2G058484	14.4373	17.6668	27.364	31.8803	16.2825	20.3002	10.4773	11.6837
1790	GRMZM2G058491	8.58187	10.4194	11.1653	44.1904	3.39548	5.02924	1.34556	3.96032
1791	GRMZM2G058518	0.185207	0.111777	0.213955	1.79979	0.13238	0.410007	0.110955	1.33468
1792	GRMZM2G058528	1.35865	2.01198	2.0899	5.00098	3.00241	4.74948	1.01856	3.78556
1793	GRMZM2G058568	8.834	7.22341	13.2636	21.526	6.44966	6.44055	3.63219	4.16403
1794	GRMZM2G058595	0.33788	0.320828	0.220837	0.647803	0.365262	1.05166	0.708555	1.55389
1795	GRMZM2G058655	26.6234	37.4646	65.6726	65.4296	23.5639	22.2858	14.1106	12.5477
1796	GRMZM2G058681	5.42921	7.25633	12.0318	13.8691	6.111	19.1734	4.33154	3.881
1797	GRMZM2G058690	4.93405	3.66542	9.00143	7.88935	5.25981	2.73617	4.39442	2.14539
1798	GRMZM2G058754	2.67841	3.50235	2.41618	1.52295	2.33907	4.78486	3.72069	6.03264
1799	GRMZM2G058923	45.7609	47.4841	23.6851	15.3894	48.2763	33.1914	67.2171	54.0206
1800	GRMZM2G059010	59.342	50.6483	12.0744	2.77436	79.0397	58.006	92.7245	88.6031
1801	GRMZM2G059012	0.0551779	0.0279597	0.20863	0.220572	1.3031	1.23841	0.015735	0.0494188
1802	GRMZM2G059029	0.0957622	0.363421	1.09384	5.06132	0.120724	0.0423647	0.0778606	0.0493717
1803	GRMZM2G059037	11.7515	15.1715	19.9017	9.21452	7.47103	9.81196	8.75241	10.8759
1804	GRMZM2G059042	5.47832	6.30284	9.40734	14.956	5.46476	3.81971	4.23435	4.09672
1805	GRMZM2G059073	12.7018	18.2975	31.0353	38.5831	12.1734	11.0477	10.1194	8.61284
1806	GRMZM2G059083	6.10299	5.0103	2.86658	2.35619	5.54184	12.0865	8.0125	16.8082
1807	GRMZM2G059088	0.980299	1.40569	0.55436	0.393971	0.0143224	0.0279531	0.0313847	0.222347
1808	GRMZM2G059129	1.24272	2.49396	10.69	27.5493	3.14244	3.57692	1.59121	2.71701
1809	GRMZM2G059138	7.53727	12.5655	4.70384	9.08759	6.7601	3.46152	9.51683	1.16314
1810	GRMZM2G059191	2.82143	2.21937	1.20083	1.79685	4.18619	7.05908	2.45685	5.33778
1811	GRMZM2G059214	38.0355	63.5105	129.698	180.484	32.5122	29.4508	24.2264	21.9919
1812	GRMZM2G059252	33.8753	87.5154	133.261	149.307	14.8905	22.1328	11.1705	16.3356
1813	GRMZM2G059314	7.66302	5.07346	3.48912	2.17886	9.39021	11.6747	6.67188	8.76164
1814	GRMZM2G059392	4.52155	5.89434	9.55336	5.9752	9.95788	5.37712	4.21635	4.66543
1815	GRMZM2G059397	13.4197	46.3183	87.7735	62.756	8.07164	1.63223	2.40428	0.908334
1816	GRMZM2G059428	9.05959	17.1854	18.1721	8.05302	3.74388	3.39229	7.20821	1.33575
1817	GRMZM2G059445	3.83826	3.03233	0.887854	0.150451	6.99968	4.4914	5.91906	5.70175
1818	GRMZM2G059453	22.6839	30.2652	25.5441	9.30913	22.1101	25.446	11.0317	7.35823
1819	GRMZM2G059502	22.0299	2.70762	37.3097	63.7051	5.57507	0.28056	1.50708	0.296575
1820	GRMZM2G059565	6.03877	4.83459	2.52283	1.84426	9.55081	7.4483	8.69636	7.43258
1821	GRMZM2G059590	48.3111	71.9719	111.952	123.905	41.839	36.226	33.3399	32.8332
1822	GRMZM2G059618	21.9001	19.7691	10.7362	12.113	22.4627	22.2499	29.9543	30.4726
1823	GRMZM2G059634	2.34797	1.7646	1.0191	1.80627	3.15149	4.72125	1.52466	6.5591
1824	GRMZM2G059693	37.2866	92.9586	162.959	141.115	14.3074	37.5239	2.81463	9.48474
1825	GRMZM2G059706	3.81201	4.21326	7.47138	11.1758	2.77451	4.95088	1.08926	4.1232
1826	GRMZM2G059740	0.0274086	0.041923	0.574454	2.53262	0.00715146	0.0824567	0	0.0493717
1827	GRMZM2G059799	5.36789	18.3388	36.8634	49.9114	3.84168	6.01655	2.18814	3.84482
1828	GRMZM2G059801	1.95139	3.09684	5.165	5.90137	1.9589	3.36672	1.59132	2.27262
1829	GRMZM2G059825	15.339	24.3215	46.2052	88.1391	11.9871	8.02138	9.37133	8.33583
1830	GRMZM2G059845	20.0075	25.715	36.0724	45.1171	17.2374	7.94083	14.7916	7.07852
1831	GRMZM2G059865	205.738	157.089	73.6595	51.4308	207.525	196.11	239.778	207.79
1832	GRMZM2G059887	33.8061	28.3391	12.1391	9.00181	40.6995	66.7386	43.3014	86.8469
1833	GRMZM2G059939	14.7988	31.5446	56.6666	89.6862	7.1989	2.90455	4.93827	1.85381
1834	GRMZM2G059991	88.1479	80.0409	42.4884	38.355	86.191	91.863	111.585	104.17
1835	GRMZM2G060001	7.94226	7.5717	3.72545	2.27834	12.2164	7.69175	12.7058	11.4761
1836	GRMZM2G060011	22.3912	20.5443	11.2371	9.49354	20.5661	19.405	25.4719	23.8034
1837	GRMZM2G060029	8.53358	3.80678	4.35929	2.88145	10.2872	12.3766	1.76416	10.7426
1838	GRMZM2G060148	4.08917	7.32098	18.1423	30.0751	1.15886	1.33355	3.9055	3.75606
1839	GRMZM2G060161	1.76812	1.88363	5.21884	12.5051	3.3283	1.16529	1.60871	0.641894
1840	GRMZM2G060163	122.314	122.866	28.5719	5.79683	221.79	191.239	181.041	225.114
1841	GRMZM2G060253	259.514	183.077	49.8161	21.9563	279.182	214.178	292.1	264.426
1842	GRMZM2G060296	262.642	259.485	354.01	524.381	208.677	176.209	209.179	190.419
1843	GRMZM2G060311	0.399911	0.392392	0.0900486	0.0115634	0.570161	1.24677	0.447914	0.894336
1844	GRMZM2G060319	1.23378	2.26074	3.43362	5.64349	1.02469	0.307466	0.849994	0.491564
1845	GRMZM2G060324	0.721075	1.09054	0.437901	0.197038	1.07199	2.2439	0.598965	0.370153
1846	GRMZM2G060369	9.08668	8.45839	2.63068	1.49333	9.87904	7.75081	23.3407	26.9312
1847	GRMZM2G060373	197.51	200.61	111.35	63.5782	244.34	173.723	276.281	240.25
1848	GRMZM2G060481	0.589315	0.837896	1.82003	1.65562	0.378241	0.254157	0.214725	0.51976
1849	GRMZM2G060507	0.149547	0.806226	11.4518	48.1872	0.0863199	0.164547	0.0953566	0.469971
1850	GRMZM2G060522	0.254087	0.237028	0.299664	1.26011	0.214193	1.2295	0.171407	0.544569
1851	GRMZM2G060647	12.7448	11.7542	17.5565	23.8031	13.7288	12.6947	8.75968	8.23558
1852	GRMZM2G060659	4.30248	3.52077	3.26545	12.1202	1.99129	11.2305	4.03691	21.3663
1853	GRMZM2G060712	0.0830191	0.821167	3.40167	3.60016	0.0283655	0.0141413	0	0.0246937
1854	GRMZM2G060720	1.28413	1.5897	2.36214	3.15692	1.86641	1.05048	0.895338	1.21028
1855	GRMZM2G060732	4.00868	4.44671	8.02474	9.19774	4.78031	4.6892	3.39301	3.93032
1856	GRMZM2G060760	1.97284	2.3158	7.08812	13.2138	2.47731	2.04152	1.71533	1.97036
1857	GRMZM2G060762	7.45723	9.0547	14.5555	19.094	9.70643	9.37513	8.85761	7.10756
1858	GRMZM2G060798	28.4947	39.2332	57.4155	66.6238	27.1474	21.6244	21.7373	19.1621
1859	GRMZM2G060811	2.09982	0.881943	0.936615	2.07643	1.23175	3.24513	1.40262	2.73678
1860	GRMZM2G060866	0.424713	0.517316	4.15455	7.71569	0.191744	1.17611	0.142291	1.91989
1861	GRMZM2G060922	10.4484	8.54142	5.10491	2.67692	9.84849	12.2009	8.7547	7.34887
1862	GRMZM2G060942	4.45973	9.95668	23.0011	37.1253	46.6063	56.4297	2.531	3.81327
1863	GRMZM2G060993	2.68251	3.25664	6.75295	6.85732	3.58045	3.30012	2.72148	2.6479
1864	GRMZM2G060999	35.4546	32.6965	18.8519	17.179	41.2958	44.8683	43.7586	50.0805
1865	GRMZM2G061099	93.0109	83.1329	112.033	186.225	104.897	51.0473	100.298	54.2371
1866	GRMZM2G061126	0.120533	0.930089	1.11531	2.3496	0.108026	0.203001	0.0954853	0.0739691
1867	GRMZM2G061156	16.7087	21.362	29.0573	40.4947	15.908	13.7151	12.9403	13.792
1868	GRMZM2G061206	34.9309	31.3814	18.4446	12.2138	38.2337	24.4169	50.4072	37.2399
1869	GRMZM2G061230	0.994372	0.782708	3.90276	13.0773	0.72161	6.89882	0.457436	12.6018
1870	GRMZM2G061257	0.0530313	0.293986	0.680724	1.55093	0.0641797	0.400913	0.0157117	0.1728
1871	GRMZM2G061287	83.5084	67.4842	13.0863	4.14259	98.3108	60.7118	89.0888	72.6792
1872	GRMZM2G061292	5.12919	3.74675	2.42433	1.7775	7.88994	9.53865	4.73849	7.08177
1873	GRMZM2G061303	0.0530313	0.0279514	0.198921	1.10319	0.347343	0.0141415	0.0157117	0
1874	GRMZM2G061314	0.224135	0.0978406	0.0281766	0.0462647	0.25271	1.39488	0.343142	1.85141
1875	GRMZM2G061469	2.54072	3.62074	1.9358	1.43678	4.59865	6.55319	4.80312	11.395
1876	GRMZM2G061487	14.5237	23.9348	44.623	44.362	16.7071	10.9823	15.2194	8.90613
1877	GRMZM2G061499	48.7721	47.4653	18.9172	6.37827	101.087	48.822	87.7761	43.9748
1878	GRMZM2G061537	19.0147	34.5551	74.9352	107.587	13.0037	9.8886	4.56962	6.04881
1879	GRMZM2G061554	8.83431	9.61369	17.7364	9.9046	10.8811	10.5251	6.31751	5.47693
1880	GRMZM2G061568	7.14499	13.5748	37.3198	50.6233	5.3661	9.01201	2.17372	5.53917
1881	GRMZM2G061596	0.362388	0.16801	0.129651	0.208331	0.442804	0.827247	0.69445	2.3703
1882	GRMZM2G061655	2.03351	0.953136	0.1241	0.161151	3.00207	3.46473	1.85662	5.68929
1883	GRMZM2G061663	30.2003	34.8811	60.0187	74.7551	26.6173	7.53589	21.7239	8.26591
1884	GRMZM2G061702	2.75217	6.41948	14.0115	22.7923	1.12889	6.04875	0.934668	3.34459
1885	GRMZM2G061704	0.739309	0.558072	1.76211	3.97425	1.4371	0.604485	0.780249	0.246873
1886	GRMZM2G061723	18.141	45.383	133.269	69.4764	13.8348	6.34059	6.99854	3.25109
1887	GRMZM2G061728	29.6429	26.4068	8.36629	3.66619	36.8816	36.9439	34.8423	40.3414
1888	GRMZM2G061732	6.86885	5.28414	2.81848	1.45866	7.29714	6.08016	8.52736	7.82273
1889	GRMZM2G061734	2.49853	1.88443	0.971811	0.486151	2.92921	4.75537	3.18832	4.41706
1890	GRMZM2G061742	1.33085	1.49214	3.58144	3.78076	0.463831	6.32917	0.432119	0.542451
1891	GRMZM2G061751	25.315	22.1264	11.4982	10.4503	27.9838	21.8615	23.3734	24.597
1892	GRMZM2G061758	138.249	96.804	55.4308	24.4192	303.904	48.1307	214.071	34.6713
1893	GRMZM2G061791	11.7358	13.8526	24.2441	21.0325	0.0634576	0.690606	8.89475	8.59092
1894	GRMZM2G061830	79.6269	70.3223	42.4321	36.4751	74.0416	89.6415	104.381	113.518
1895	GRMZM2G061851	0.0540934	0	0.0592673	1.17123	0.0505909	0.704054	0.0157117	1.01065
1896	GRMZM2G061884	3.54809	4.51282	7.9526	10.6674	3.75796	3.92062	2.32956	2.993
1897	GRMZM2G061906	14.5991	23.6278	44.8151	70.6484	12.6125	7.91142	10.3367	6.98043
1898	GRMZM2G061910	0.326094	0.251499	0.196815	0.692821	0.318937	0.945138	0.459679	1.35645
1899	GRMZM2G061922	15.8227	16.0255	9.09376	5.46076	18.0339	20.3739	17.2344	18.3073
1900	GRMZM2G061932	22.1433	10.741	23.1213	15.9003	15.1545	8.31951	14.7978	11.0352
1901	GRMZM2G061941	0.599338	3.44999	7.82835	8.89674	0.236006	0.292437	0.129375	0.123331
1902	GRMZM2G061950	55.9054	75.7521	110.302	144.091	46.8743	79.9213	32.1185	40.4346
1903	GRMZM2G061969	76.2463	96.3139	147.618	176.551	51.714	77.4949	44.7733	51.4768
1904	GRMZM2G061996	76.4342	66.4558	35.7417	21.3162	75.3786	62.8515	128.917	102.861
1905	GRMZM2G062009	22.9535	24.9528	58.4106	127.539	1.85279	0.416847	0.389864	1.33368
1906	GRMZM2G062084	68.4099	52.921	11.5344	3.89695	72.7451	53.2945	94.1704	80.7428
1907	GRMZM2G062156	9.45468	17.9784	39.4613	96.6361	3.59333	4.05679	2.41305	4.23701
1908	GRMZM2G062230	13.571	12.5093	4.10095	4.02451	18.6132	18.0132	21.2807	22.9551
1909	GRMZM2G062244	0.538371	0.948111	2.66921	8.6091	0.721452	0.611578	0.307059	0.320952
1910	GRMZM2G062260	2.0473	3.44095	5.83729	4.83002	1.9652	1.53999	1.10204	0.991332
1911	GRMZM2G062283	0.444784	1.22264	4.00134	6.36057	0.425862	0.480218	0.236808	0.173316
1912	GRMZM2G062318	12.5079	10.9971	7.68785	3.16637	15.3567	22.3378	13.0285	20.6239
1913	GRMZM2G062333	76.2706	62.5294	18.2162	5.4627	96.8136	96.6003	117.04	117.759
1914	GRMZM2G062396	0.624692	2.75796	6.47433	8.02181	0.567376	0.412475	0.096598	0.172945
1915	GRMZM2G062453	0.0409015	0.0139726	0	0.0115926	2.20227	2.64734	0.0313847	0
1916	GRMZM2G062481	84.1761	76.217	32.6436	26.4391	94.7917	81.949	106.229	108.543
1917	GRMZM2G062495	7.43604	7.81479	11.7971	16.3414	7.65961	4.81218	16.6727	9.91736
1918	GRMZM2G062504	3.89998	4.06777	0.906428	0.0813541	8.85182	7.77461	1.8742	2.0957
1919	GRMZM2G062524	133.993	111.04	34.2499	24.5199	130.212	111.303	145.506	130.105
1920	GRMZM2G062527	12.8905	9.1588	3.36142	0.498141	12.8319	11.3326	11.4983	10.7177
1921	GRMZM2G062552	25.6985	39.728	60.9899	51.3727	22.3686	18.1397	17.5743	15.1883
1922	GRMZM2G062554	57.0396	111.324	148.329	140.462	41.6017	50.8368	32.0156	30.8039
1923	GRMZM2G062591	49.4181	48.8584	21.8833	16.7458	60.1386	51.8868	63.1837	46.3299
1924	GRMZM2G062600	0.181615	0.153662	0.734061	2.144	0.091454	0.155578	0.0943962	0.0740385
1925	GRMZM2G062613	3.1571	8.74036	12.9576	17.6485	1.87993	7.58887	1.62652	3.11598
1926	GRMZM2G062657	17.8525	17.5297	8.73301	7.93023	25.3658	22.0407	29.0461	28.1041
1927	GRMZM2G062673	0.33783	1.06032	2.53307	4.64794	0.226549	1.03334	0.110955	0.839404
1928	GRMZM2G062716	0.238327	2.68704	7.17508	4.04861	0.127309	0	0.0157117	0
1929	GRMZM2G062718	4.06907	1.80744	0.35372	0.447751	0.813287	11.257	2.15281	16.833
1930	GRMZM2G062724	0.168107	2.16715	18.353	74.1161	1.01703	0.679619	0.0468866	0.0493965
1931	GRMZM2G062772	0.178544	0.417999	1.1213	2.24432	0.344597	0.128148	0.111395	0.0494411
1932	GRMZM2G062777	7.11066	7.48308	12.1079	14.5049	0	0.0141415	4.69793	5.61398
1933	GRMZM2G062885	6.4434	3.26104	1.7198	1.18051	3.14879	10.9396	5.62967	17.1186
1934	GRMZM2G062946	0.205727	0.181477	5.17058	8.54188	0.574057	0.410765	0.26716	0.172945
1935	GRMZM2G062974	1.82372	2.59935	5.32302	7.271	4.28122	0.691922	0.69838	0.420265
1936	GRMZM2G063048	2.37676	2.01755	1.71765	0.739815	3.22828	4.68605	2.74273	4.2275
1937	GRMZM2G063151	29.659	43.621	78.0355	105.611	29.7912	24.0317	21.121	20.7614
1938	GRMZM2G063162	36.1071	39.2306	79.5685	155.351	24.2489	37.8805	19.5366	14.0987
1939	GRMZM2G063192	403.879	331.782	79.1474	28.5595	524.589	283.491	428.516	275.842
1940	GRMZM2G063244	3.59885	2.75303	0.517099	0.267783	8.23909	8.47966	0.870834	6.72616
1941	GRMZM2G063253	115.652	153.909	246.594	250.664	83.8598	85.1485	84.7701	92.1879
1942	GRMZM2G063258	5.46514	4.83296	2.62786	1.68691	5.67787	7.12215	9.30169	11.797
1943	GRMZM2G063262	35.2	48.1248	65.2496	96.5604	30.5999	38.2519	26.0157	28.5794
1944	GRMZM2G063276	8.20986	15.2287	18.4614	14.6849	12.0051	9.53138	6.38316	5.24583
1945	GRMZM2G063340	398.886	417.769	179.046	88.8818	426.865	381.36	516.734	449.052
1946	GRMZM2G063426	3.03639	4.44755	2.27298	0.752552	4.34909	2.71938	6.686	3.85512
1947	GRMZM2G063438	5.11318	36.3024	84.3948	104.141	0.459435	2.29576	0.0632639	0.619641
1948	GRMZM2G063517	173.162	150.93	92.4268	80.5371	165.75	145.708	241.821	190.778
1949	GRMZM2G063522	0.29217	2.19843	7.72668	15.9209	0.172147	2.88488	0.0313392	0.172945
1950	GRMZM2G063550	26.6436	10.0992	3.1028	0.150086	2.8929	1.96811	42.2729	5.6811
1951	GRMZM2G063575	11.8187	12.6923	5.82696	3.67315	13.1917	10.993	12.0937	12.5465
1952	GRMZM2G063592	51.0146	41.1341	25.0438	25.4316	44.4702	55.3076	68.0769	88.5776
1953	GRMZM2G063657	53.5874	77.9988	98.1072	114.238	49.0466	36.0546	40.3985	24.9337
1954	GRMZM2G063700	156.645	126.938	46.4359	25.1359	145.808	123.999	228.107	206.041
1955	GRMZM2G063733	0.605287	0.405257	0.282038	0.12751	0.205452	0.242428	0.645782	1.82461
1956	GRMZM2G063737	48.186	43.3158	12.2955	8.03278	54.6424	43.6451	64.9155	54.6302
1957	GRMZM2G063756	681.535	510.895	365.05	243.103	313.539	422.003	375.315	584.454
1958	GRMZM2G063765	1.1876	1.16247	0.343185	0.482859	0.914708	1.66744	1.35241	3.09909
1959	GRMZM2G063824	0.562299	2.75941	5.90645	4.19076	0.730614	1.39071	0.109707	0.370862
1960	GRMZM2G063875	52.1299	54.5823	112.582	79.627	55.4702	31.8645	37.0187	29.0337
1961	GRMZM2G063896	382.583	326.47	60.8758	20.7279	567.824	448.108	531.671	673.037
1962	GRMZM2G063897	19.7468	16.3366	9.41352	4.78667	20.5754	22.1272	18.4322	21.2844
1963	GRMZM2G063909	193.898	123.871	22.195	7.33408	218.899	263.523	346.436	461.862
1964	GRMZM2G063975	0.786496	0.62974	0.523244	1.976	0.537421	1.82589	0.612136	3.8644
1965	GRMZM2G064005	20.1486	21.7874	32.8058	43.2652	18.6531	19.5464	16.6136	16.1445
1966	GRMZM2G064023	48.0758	42.4012	21.5156	19.1419	49.6329	43.8927	58.3287	53.3553
1967	GRMZM2G064031	48.1393	50.3716	70.6302	102.08	40.6328	34.9852	37.3334	33.8915
1968	GRMZM2G064096	1.91416	0.0838947	0.0864694	0.160305	0.581276	19.2717	0.461748	74.4618
1969	GRMZM2G064133	127.693	127.832	72.5441	60.9849	133.407	111.351	162.348	159.124
1970	GRMZM2G064136	129.753	205.957	304.517	367.93	114.462	202.385	112.077	129.273
1971	GRMZM2G064145	103.197	91.7267	42.4183	35.003	125.98	100.577	161.644	139.024
1972	GRMZM2G064163	127.635	124.019	61.3551	38.6247	134.002	125.049	186.528	144.065
1973	GRMZM2G064168	35.3474	35.2973	17.6979	10.5733	39.0636	29.3811	57.6918	45.9184
1974	GRMZM2G064202	0.700504	0.714064	0.970604	3.10342	6.66746	7.69047	0.917247	3.64328
1975	GRMZM2G064255	12.1681	16.8152	26.6507	34.6566	9.25019	10.5603	5.72464	6.59945
1976	GRMZM2G064374	56.9099	65.2358	97.7024	129.972	54.2323	64.9028	40.0267	43.527
1977	GRMZM2G064382	1.51709	0.629658	0.714762	1.43618	1.03858	0.098424	0.732427	0.589092
1978	GRMZM2G064437	0.519642	0.237309	0.432823	1.36193	0.425998	1.71544	0.468447	2.60312
1979	GRMZM2G064503	90.7955	77.9844	20.1762	7.72153	111.249	84.1141	133.374	111.559
1980	GRMZM2G064530	1.30392	6.13671	6.5887	7.11879	0.169689	0.421767	0.420535	0.246863
1981	GRMZM2G064541	32.1582	51.6633	72.6351	72.7806	29.4454	15.7179	21.1564	13.657
1982	GRMZM2G064584	1.40248	2.71245	3.60156	3.8552	1.35795	2.32936	0.904301	1.73496
1983	GRMZM2G064594	5.41107	6.85747	9.61065	16.3892	4.00309	8.28588	3.00792	3.70375
1984	GRMZM2G064601	11.7614	14.2728	23.4284	28.5842	12.4193	13.876	8.48733	8.26775
1985	GRMZM2G064613	49.0059	41.0197	16.6997	10.0227	58.9133	45.0155	66.9078	56.3744
1986	GRMZM2G064638	9.54381	6.50726	6.41351	3.8924	6.12669	6.14347	2.51869	5.05537
1987	GRMZM2G064640	214.82	201.686	70.4407	40.7266	232.681	149.103	372.078	293.08
1988	GRMZM2G064655	1.39237	1.00592	1.27375	2.39204	1.90587	4.96738	1.21184	4.79536
1989	GRMZM2G064663	3.90217	2.93155	1.3439	0.64034	3.13196	3.82148	3.82211	6.74331
1990	GRMZM2G064679	0.121564	0.462086	0.692053	1.58439	0.171018	0.112734	0.0942702	0.172728
1991	GRMZM2G064695	221.669	184.237	99.1476	83.0689	200.761	184.668	273.574	220.725
1992	GRMZM2G064744	0.148464	0.11181	0.395052	1.3831	0.123881	1.48928	0.0630873	0.963089
1993	GRMZM2G064818	35.296	26.6137	6.59702	2.68728	42.6992	62.1125	9.22894	21.1168
1994	GRMZM2G064852	46.4861	38.7398	5.76636	1.68062	47.1983	36.5884	59.9953	51.8892
1995	GRMZM2G064853	10.3522	6.9364	11.9857	25.9641	11.1453	7.40799	5.2474	5.09701
1996	GRMZM2G064885	16.2841	20.6782	39.5929	53.3195	13.702	10.2172	9.30181	8.93241
[truncated: 5,002 more rows]
