# Supplementary material for: The regulatory landscape of a core maize domestication module controlling bud dormancy and growth repression
Source: Nat Commun. 2019 Aug 23;10:3810. doi: 10.1038/s41467-019-11774-w (PMC6707278; doi:10.1038/s41467-019-11774-w)
Supplement: Supplementary file 8 — Supplementary Data 6 [file 41467_2019_11774_MOESM8_ESM.xlsx]

## Sheet: Table S7a
Supplementary Data 6A. Number of genes grouped to each co-expression cluster by coseq
Cluster Name	C1	C2	C3	C4	C5	C6	Total
No. of genes per cluster	60	299	1019	2967	2429	224	6998

## Sheet: Table S7b
Supplementary Data 6B. Dynamically expressed genes across B73 developmental series, gt1 and tb1 were grouped by K-Means clustering method in coseq package
a Gene names of maize genes that were dynamically expressed across B73 developmental series, gt1 and tb1.
b Samples are tiller buds from B73 developmental series, gt1 and tb1. B8, B10, B12 and B14 represent B73 tiller buds at 8, 10, 12 and 14 DAP (days after planting), respectively; similarly tb8, tb12, gt8, and gt12 stand for tb1 and gt1 tiller buds at 8 and 12 DAP, respectively.
c The assigned cluster for a given gene by K-Means clustering method in coseq.
d y_prof are the mean expression profile for a given gene in each sample.
e probability of cluster membership for a given gene to a cluster. The probability ranges from 0 to 1. cluster membership >0.8 are highly confident cluster assignments.
aGene_ID	bSamples	cClusters	dy_prof	eproba
GRMZM2G099454	B8	1	0.0228191	1
GRMZM2G062724	B8	1	0.00680092	1
GRMZM2G154007	B8	1	0.0100045	1
GRMZM2G005624	B8	1	0.0397191	1
GRMZM2G038153	B8	1	0.00883673	1
GRMZM2G336824	B8	1	0.0320813	0.999989
GRMZM2G456217	B8	1	0.0097991	1
GRMZM2G130904	B8	1	0.0109549	1
GRMZM2G024104	B8	1	0.0137879	1
GRMZM2G127379	B8	1	0.0236146	1
GRMZM2G450512	B8	1	0.00350734	1
GRMZM5G834001	B8	1	0.0159744	0.860467
GRMZM2G080516	B8	1	0.0181341	0.979623
GRMZM2G445575	B8	1	0.0125119	1
GRMZM2G043932	B8	1	0.016276	1
GRMZM2G388585	B8	1	0.0124837	0.999942
GRMZM2G354909	B8	1	0.00845761	1
GRMZM2G102183	B8	1	0.00867741	1
GRMZM5G800014	B8	1	0.00569886	1
GRMZM2G091124	B8	1	0.0259908	1
GRMZM2G093826	B8	1	0.0285482	1
GRMZM2G042677	B8	1	0.0319394	1
GRMZM2G057159	B8	1	0.0383928	0.998638
GRMZM5G830632	B8	1	0.00665836	1
AC148152.3_FG005	B8	1	0.0113524	1
GRMZM2G053206	B8	1	0.00944213	1
GRMZM2G103748	B8	1	0.0220481	1
GRMZM2G037452	B8	1	0.0117316	1
GRMZM2G057067	B8	1	0.0159191	1
GRMZM2G353076	B8	1	0.0142632	0.999947
GRMZM2G174719	B8	1	0.00705273	1
GRMZM2G134708	B8	1	0.018919	1
GRMZM2G062009	B8	1	0.0372432	1
GRMZM2G099420	B8	1	0.0566213	0
GRMZM2G097297	B8	1	0.00458627	1
GRMZM2G100754	B8	1	0.00201581	1
GRMZM2G400281	B8	1	0.0120996	1
GRMZM2G037284	B8	1	0.00900283	1
GRMZM2G146380	B8	1	0.00651034	1
GRMZM2G170034	B8	1	0.0316592	1
GRMZM2G170049	B8	1	0.0295749	1
GRMZM5G868296	B8	1	0.00642403	1
GRMZM2G001205	B8	1	0.0108347	1
GRMZM2G000326	B8	1	0.0166431	1
GRMZM2G335618	B8	1	0.00794804	1
GRMZM2G090245	B8	1	0.00314996	1
GRMZM2G340656	B8	1	0.0170473	1
GRMZM2G326250	B8	1	0.010174	1
GRMZM2G009144	B8	1	0.00993509	1
GRMZM2G302604	B8	1	0.0109918	1
GRMZM2G119705	B8	1	0.0229919	1
GRMZM2G381378	B8	1	0.00917152	1
GRMZM2G156632	B8	1	0.0123426	1
GRMZM2G047139	B8	1	0.00700032	1
GRMZM2G145554	B8	1	0.0129502	0.999998
GRMZM5G805609	B8	1	0.00567101	1
GRMZM2G063438	B8	1	0.0104792	1
GRMZM2G103137	B8	1	0.0169013	1
GRMZM2G471357	B8	1	0.00462119	1
GRMZM2G098875	B8	1	0.0499933	0
GRMZM2G091233	B8	1	0.00617521	1
GRMZM2G060507	B8	1	0.00665593	1
GRMZM2G099454	B10	1	0.0654596	1
GRMZM2G062724	B10	1	0.0127745	1
GRMZM2G154007	B10	1	0.0240499	1
GRMZM2G005624	B10	1	0.0718798	1
GRMZM2G038153	B10	1	0.0240202	1
GRMZM2G336824	B10	1	0.0479462	0.999989
GRMZM2G456217	B10	1	0.0100292	1
GRMZM2G130904	B10	1	0.0248241	1
GRMZM2G024104	B10	1	0.0538504	1
GRMZM2G127379	B10	1	0.0757046	1
GRMZM2G450512	B10	1	0.011465	1
GRMZM5G834001	B10	1	0.0432689	0.860467
GRMZM2G080516	B10	1	0.0430663	0.979623
GRMZM2G445575	B10	1	0.0382724	1
GRMZM2G043932	B10	1	0.0613457	1
GRMZM2G388585	B10	1	0.0231831	0.999942
GRMZM2G354909	B10	1	0.013901	1
GRMZM2G102183	B10	1	0.0198122	1
GRMZM5G800014	B10	1	0.00918333	1
GRMZM2G091124	B10	1	0.0601075	1
GRMZM2G093826	B10	1	0.049458	1
GRMZM2G042677	B10	1	0.0159071	1
GRMZM2G057159	B10	1	0.0602566	0.998638
GRMZM5G830632	B10	1	0.0292298	1
AC148152.3_FG005	B10	1	0.0573972	1
GRMZM2G053206	B10	1	0.0345802	1
GRMZM2G103748	B10	1	0.0551088	1
GRMZM2G037452	B10	1	0.0278917	1
GRMZM2G057067	B10	1	0.0305639	1
GRMZM2G353076	B10	1	0.0428981	0.999947
GRMZM2G174719	B10	1	0.023228	1
GRMZM2G134708	B10	1	0.0187194	1
GRMZM2G062009	B10	1	0.0373767	1
GRMZM2G099420	B10	1	0.00884983	0
GRMZM2G097297	B10	1	0.0340347	1
GRMZM2G100754	B10	1	0.0097286	1
GRMZM2G400281	B10	1	0.0179862	1
GRMZM2G037284	B10	1	0.0256701	1
GRMZM2G146380	B10	1	0.0267641	1
GRMZM2G170034	B10	1	0.0550814	1
GRMZM2G170049	B10	1	0.0521444	1
GRMZM5G868296	B10	1	0.0127158	1
GRMZM2G001205	B10	1	0.0454914	1
GRMZM2G000326	B10	1	0.0501268	1
GRMZM2G335618	B10	1	0.0140242	1
GRMZM2G090245	B10	1	0.0231689	1
GRMZM2G340656	B10	1	0.0756088	1
GRMZM2G326250	B10	1	0.0204387	1
GRMZM2G009144	B10	1	0.0347132	1
GRMZM2G302604	B10	1	0.0242532	1
GRMZM2G119705	B10	1	0.0587745	1
GRMZM2G381378	B10	1	0.0240311	1
GRMZM2G156632	B10	1	0.0105022	1
GRMZM2G047139	B10	1	0.015739	1
GRMZM2G145554	B10	1	0.0318107	0.999998
GRMZM5G805609	B10	1	0.0185874	1
GRMZM2G063438	B10	1	0.0550046	1
GRMZM2G103137	B10	1	0.0722238	1
GRMZM2G471357	B10	1	0.0317149	1
GRMZM2G098875	B10	1	0.0265459	0
GRMZM2G091233	B10	1	0.024925	1
GRMZM2G060507	B10	1	0.00979671	1
GRMZM2G099454	B12	1	0.133406	1
GRMZM2G062724	B12	1	0.0568019	1
GRMZM2G154007	B12	1	0.102002	1
GRMZM2G005624	B12	1	0.11181	1
GRMZM2G038153	B12	1	0.0619561	1
GRMZM2G336824	B12	1	0.09737	0.999989
GRMZM2G456217	B12	1	0.0418252	1
GRMZM2G130904	B12	1	0.107411	1
GRMZM2G024104	B12	1	0.109338	1
GRMZM2G127379	B12	1	0.0895628	1
GRMZM2G450512	B12	1	0.0204664	1
GRMZM5G834001	B12	1	0.0931731	0.860467
GRMZM2G080516	B12	1	0.0919602	0.979623
GRMZM2G445575	B12	1	0.116623	1
GRMZM2G043932	B12	1	0.123331	1
GRMZM2G388585	B12	1	0.0508219	0.999942
GRMZM2G354909	B12	1	0.0825665	1
GRMZM2G102183	B12	1	0.0402381	1
GRMZM5G800014	B12	1	0.0563423	1
GRMZM2G091124	B12	1	0.116732	1
GRMZM2G093826	B12	1	0.112783	1
GRMZM2G042677	B12	1	0.101368	1
GRMZM2G057159	B12	1	0.087462	0.998638
GRMZM5G830632	B12	1	0.0785787	1
AC148152.3_FG005	B12	1	0.101633	1
GRMZM2G053206	B12	1	0.0776399	1
GRMZM2G103748	B12	1	0.159673	1
GRMZM2G037452	B12	1	0.0711013	1
GRMZM2G057067	B12	1	0.0728229	1
GRMZM2G353076	B12	1	0.0817142	0.999947
GRMZM2G174719	B12	1	0.0786711	1
GRMZM2G134708	B12	1	0.0919366	1
GRMZM2G062009	B12	1	0.0755169	1
GRMZM2G099420	B12	1	0.00672965	0
GRMZM2G097297	B12	1	0.09494	1
GRMZM2G100754	B12	1	0.0704224	1
GRMZM2G400281	B12	1	0.0674076	1
GRMZM2G037284	B12	1	0.0426799	1
GRMZM2G146380	B12	1	0.0941994	1
GRMZM2G170034	B12	1	0.111577	1
GRMZM2G170049	B12	1	0.0941887	1
GRMZM5G868296	B12	1	0.0467974	1
GRMZM2G001205	B12	1	0.0715029	1
GRMZM2G000326	B12	1	0.106479	1
GRMZM2G335618	B12	1	0.0452116	1
GRMZM2G090245	B12	1	0.103957	1
GRMZM2G340656	B12	1	0.0832833	1
GRMZM2G326250	B12	1	0.0493665	1
GRMZM2G009144	B12	1	0.0651074	1
GRMZM2G302604	B12	1	0.0736854	1
GRMZM2G119705	B12	1	0.108567	1
GRMZM2G381378	B12	1	0.168643	1
GRMZM2G156632	B12	1	0.0505445	1
GRMZM2G047139	B12	1	0.101053	1
GRMZM2G145554	B12	1	0.0819582	0.999998
GRMZM5G805609	B12	1	0.0540929	1
GRMZM2G063438	B12	1	0.11036	1
GRMZM2G103137	B12	1	0.0947919	1
GRMZM2G471357	B12	1	0.0651991	1
GRMZM2G098875	B12	1	0.00961813	0
GRMZM2G091233	B12	1	0.0740774	1
GRMZM2G060507	B12	1	0.0568925	1
GRMZM2G099454	B14	1	0.0998372	1
GRMZM2G062724	B14	1	0.217764	1
GRMZM2G154007	B14	1	0.162635	1
GRMZM2G005624	B14	1	0.0943746	1
GRMZM2G038153	B14	1	0.203461	1
GRMZM2G336824	B14	1	0.119382	0.999989
GRMZM2G456217	B14	1	0.220997	1
GRMZM2G130904	B14	1	0.167195	1
GRMZM2G024104	B14	1	0.132664	1
GRMZM2G127379	B14	1	0.130163	1
GRMZM2G450512	B14	1	0.193034	1
GRMZM5G834001	B14	1	0.148721	0.860467
GRMZM2G080516	B14	1	0.149143	0.979623
GRMZM2G445575	B14	1	0.142727	1
GRMZM2G043932	B14	1	0.109319	1
GRMZM2G388585	B14	1	0.206433	0.999942
GRMZM2G354909	B14	1	0.199525	1
GRMZM2G102183	B14	1	0.23537	1
GRMZM5G800014	B14	1	0.201994	1
GRMZM2G091124	B14	1	0.113057	1
GRMZM2G093826	B14	1	0.126105	1
GRMZM2G042677	B14	1	0.15076	1
GRMZM2G057159	B14	1	0.126083	0.998638
GRMZM5G830632	B14	1	0.179409	1
AC148152.3_FG005	B14	1	0.156035	1
GRMZM2G053206	B14	1	0.184658	1
GRMZM2G103748	B14	1	0.077629	1
GRMZM2G037452	B14	1	0.205627	1
GRMZM2G057067	B14	1	0.183256	1
GRMZM2G353076	B14	1	0.163871	0.999947
GRMZM2G174719	B14	1	0.198928	1
GRMZM2G134708	B14	1	0.170917	1
GRMZM2G062009	B14	1	0.165843	1
GRMZM2G099420	B14	1	0.00394184	0
GRMZM2G097297	B14	1	0.190464	1
GRMZM2G100754	B14	1	0.240237	1
GRMZM2G400281	B14	1	0.201736	1
GRMZM2G037284	B14	1	0.217406	1
GRMZM2G146380	B14	1	0.179506	1
GRMZM2G170034	B14	1	0.12347	1
GRMZM2G170049	B14	1	0.139232	1
GRMZM5G868296	B14	1	0.243437	1
GRMZM2G001205	B14	1	0.181452	1
GRMZM2G000326	B14	1	0.125191	1
GRMZM2G335618	B14	1	0.227005	1
GRMZM2G090245	B14	1	0.200753	1
GRMZM2G340656	B14	1	0.122529	1
GRMZM2G326250	B14	1	0.211307	1
GRMZM2G009144	B14	1	0.192016	1
GRMZM2G302604	B14	1	0.201079	1
GRMZM2G119705	B14	1	0.138579	1
GRMZM2G381378	B14	1	0.10452	1
GRMZM2G156632	B14	1	0.220228	1
GRMZM2G047139	B14	1	0.185125	1
GRMZM2G145554	B14	1	0.176713	0.999998
GRMZM5G805609	B14	1	0.235031	1
GRMZM2G063438	B14	1	0.14007	1
GRMZM2G103137	B14	1	0.129457	1
GRMZM2G471357	B14	1	0.222938	1
GRMZM2G098875	B14	1	0.00668153	0
GRMZM2G091233	B14	1	0.200691	1
GRMZM2G060507	B14	1	0.226311	1
GRMZM2G099454	gt8	1	0.00217432	1
GRMZM2G062724	gt8	1	0.00938787	1
GRMZM2G154007	gt8	1	0.00461983	1
GRMZM2G005624	gt8	1	0.00264598	1
GRMZM2G038153	gt8	1	0.00643407	1
GRMZM2G336824	gt8	1	0.0115843	0.999989
GRMZM2G456217	gt8	1	0.0111993	1
GRMZM2G130904	gt8	1	0.00473465	1
GRMZM2G024104	gt8	1	0.00306745	1
GRMZM2G127379	gt8	1	0.00127309	1
GRMZM2G450512	gt8	1	0.00300878	1
GRMZM5G834001	gt8	1	0.00612577	0.860467
GRMZM2G080516	gt8	1	0.00961171	0.979623
GRMZM2G445575	gt8	1	0.0038111	1
GRMZM2G043932	gt8	1	0.00539619	1
GRMZM2G388585	gt8	1	0.00757723	0.999942
GRMZM2G354909	gt8	1	0.00630943	1
GRMZM2G102183	gt8	1	0.00473387	1
GRMZM5G800014	gt8	1	0.0059797	1
GRMZM2G091124	gt8	1	0.00695591	1
GRMZM2G093826	gt8	1	0.0041659	1
GRMZM2G042677	gt8	1	0.00937133	1
GRMZM2G057159	gt8	1	0.00310732	0.998638
GRMZM5G830632	gt8	1	0.00403795	1
AC148152.3_FG005	gt8	1	0.00102154	1
GRMZM2G053206	gt8	1	0.00693855	1
GRMZM2G103748	gt8	1	0.00373147	1
GRMZM2G037452	gt8	1	0.00751296	1
GRMZM2G057067	gt8	1	0.00875297	1
GRMZM2G353076	gt8	1	0.00918518	0.999947
GRMZM2G174719	gt8	1	0.00503921	1
GRMZM2G134708	gt8	1	0.00801051	1
GRMZM2G062009	gt8	1	0.00465985	1
GRMZM2G099420	gt8	1	0.124772	0
GRMZM2G097297	gt8	1	0.00133338	1
GRMZM2G100754	gt8	1	0.00182096	1
GRMZM2G400281	gt8	1	0.00972537	1
GRMZM2G037284	gt8	1	0.00687459	1
GRMZM2G146380	gt8	1	0.00499281	1
GRMZM2G170034	gt8	1	0.00249607	1
GRMZM2G170049	gt8	1	0.00386948	1
GRMZM5G868296	gt8	1	0.0038246	1
GRMZM2G001205	gt8	1	0.00484165	1
GRMZM2G000326	gt8	1	0.00447514	1
GRMZM2G335618	gt8	1	0.00710865	1
GRMZM2G090245	gt8	1	0.000511628	1
GRMZM2G340656	gt8	1	0.00321338	1
GRMZM2G326250	gt8	1	0.00742558	1
GRMZM2G009144	gt8	1	0.00535596	1
GRMZM2G302604	gt8	1	0.00451113	1
GRMZM2G119705	gt8	1	0.00129419	1
GRMZM2G381378	gt8	1	0.00745685	1
GRMZM2G156632	gt8	1	0.00558477	1
GRMZM2G047139	gt8	1	0.00415126	1
GRMZM2G145554	gt8	1	0.00668931	0.999998
GRMZM5G805609	gt8	1	0.00497459	1
GRMZM2G063438	gt8	1	0.00271088	1
GRMZM2G103137	gt8	1	0.00270265	1
GRMZM2G471357	gt8	1	0.00200058	1
GRMZM2G098875	gt8	1	0.0885131	0
GRMZM2G091233	gt8	1	0.00548248	1
GRMZM2G060507	gt8	1	0.00626298	1
GRMZM2G099454	gt12	1	0.00369658	1
GRMZM2G062724	gt12	1	0.00841493	1
GRMZM2G154007	gt12	1	0.00734525	1
GRMZM2G005624	gt12	1	0.00618891	1
GRMZM2G038153	gt12	1	0.00853707	1
GRMZM2G336824	gt12	1	0.0011243	0.999989
GRMZM2G456217	gt12	1	0.00983984	1
GRMZM2G130904	gt12	1	0.00469585	1
GRMZM2G024104	gt12	1	0.00748073	1
GRMZM2G127379	gt12	1	0.00168651	1
GRMZM2G450512	gt12	1	0.0567899	1
GRMZM5G834001	gt12	1	0.00764218	0.860467
GRMZM2G080516	gt12	1	0.00427185	0.979623
GRMZM2G445575	gt12	1	0.00580717	1
GRMZM2G043932	gt12	1	0.00446089	1
GRMZM2G388585	gt12	1	0.00853134	0.999942
GRMZM2G354909	gt12	1	0.00550643	1
GRMZM2G102183	gt12	1	0.00852731	1
GRMZM5G800014	gt12	1	0.0171891	1
GRMZM2G091124	gt12	1	0.00204036	1
GRMZM2G093826	gt12	1	0.00315883	1
GRMZM2G042677	gt12	1	0.0042503	1
GRMZM2G057159	gt12	1	0.00433657	0.998638
GRMZM5G830632	gt12	1	0.0169779	1
AC148152.3_FG005	gt12	1	0.00278466	1
GRMZM2G053206	gt12	1	0.00451059	1
GRMZM2G103748	gt12	1	0.00359294	1
GRMZM2G037452	gt12	1	0.000607644	1
GRMZM2G057067	gt12	1	0.00627473	1
GRMZM2G353076	gt12	1	0.00414532	0.999947
GRMZM2G174719	gt12	1	0.00544178	1
GRMZM2G134708	gt12	1	0.00891884	1
GRMZM2G062009	gt12	1	0.00253353	1
GRMZM2G099420	gt12	1	0.0017259	0
GRMZM2G097297	gt12	1	0.0034813	1
GRMZM2G100754	gt12	1	0.00256989	1
GRMZM2G400281	gt12	1	0.00555728	1
GRMZM2G037284	gt12	1	0.00803283	1
GRMZM2G146380	gt12	1	0.00603761	1
GRMZM2G170034	gt12	1	0.00297676	1
GRMZM2G170049	gt12	1	0.00349803	1
GRMZM5G868296	gt12	1	0.0050242	1
GRMZM2G001205	gt12	1	0.00477574	1
GRMZM2G000326	gt12	1	0.0188658	1
GRMZM2G335618	gt12	1	0.00869381	1
GRMZM2G090245	gt12	1	0.00043718	1
GRMZM2G340656	gt12	1	0.0154004	1
GRMZM2G326250	gt12	1	0.00884911	1
GRMZM2G009144	gt12	1	0.00738733	1
GRMZM2G302604	gt12	1	0.00539086	1
GRMZM2G119705	gt12	1	0.000447561	1
GRMZM2G381378	gt12	1	0.00671615	1
GRMZM2G156632	gt12	1	0.0136721	1
GRMZM2G047139	gt12	1	0.00550321	1
GRMZM2G145554	gt12	1	0.00516015	0.999998
GRMZM5G805609	gt12	1	0.00337423	1
GRMZM2G063438	gt12	1	0.0058843	1
GRMZM2G103137	gt12	1	0.00473285	1
GRMZM2G471357	gt12	1	0.00161847	1
GRMZM2G098875	gt12	1	0.00215775	0
GRMZM2G091233	gt12	1	0.0057277	1
GRMZM2G060507	gt12	1	0.00657098	1
GRMZM2G099454	tb8	1	0.00114492	1
GRMZM2G062724	tb8	1	0.00614518	1
GRMZM2G154007	tb8	1	0.00428516	1
GRMZM2G005624	tb8	1	0.00128758	1
GRMZM2G038153	tb8	1	0.00552653	1
GRMZM2G336824	tb8	1	0.0142467	0.999989
GRMZM2G456217	tb8	1	0.00935426	1
GRMZM2G130904	tb8	1	0.0043371	1
GRMZM2G024104	tb8	1	0.0030217	1
GRMZM2G127379	tb8	1	0.00822766	1
GRMZM2G450512	tb8	1	0.00256489	1
GRMZM5G834001	tb8	1	0.00492321	0.860467
GRMZM2G080516	tb8	1	0.00661769	0.979623
GRMZM2G445575	tb8	1	0.00362301	1
GRMZM2G043932	tb8	1	0.00395852	1
GRMZM2G388585	tb8	1	0.00713617	0.999942
GRMZM2G354909	tb8	1	0.00543562	1
GRMZM2G102183	tb8	1	0.00481243	1
GRMZM5G800014	tb8	1	0.00489485	1
GRMZM2G091124	tb8	1	0.0020276	1
GRMZM2G093826	tb8	1	0.00272066	1
GRMZM2G042677	tb8	1	0.00795725	1
GRMZM2G057159	tb8	1	0.00299076	0.998638
GRMZM5G830632	tb8	1	0.00354951	1
AC148152.3_FG005	tb8	1	0.000609624	1
GRMZM2G053206	tb8	1	0.00516009	1
GRMZM2G103748	tb8	1	0.00378701	1
GRMZM2G037452	tb8	1	0.00291005	1
GRMZM2G057067	tb8	1	0.0037916	1
GRMZM2G353076	tb8	1	0.00627334	0.999947
GRMZM2G174719	tb8	1	0.00469685	1
GRMZM2G134708	tb8	1	0.00407127	1
GRMZM2G062009	tb8	1	0.00247059	1
GRMZM2G099420	tb8	1	0.0449537	0
GRMZM2G097297	tb8	1	0.000643084	1
GRMZM2G100754	tb8	1	0.00169228	1
GRMZM2G400281	tb8	1	0.0055053	1
GRMZM2G037284	tb8	1	0.00375614	1
GRMZM2G146380	tb8	1	0.00484989	1
GRMZM2G170034	tb8	1	0.00167042	1
GRMZM2G170049	tb8	1	0.00405711	1
GRMZM5G868296	tb8	1	0.00498933	1
GRMZM2G001205	tb8	1	0.00483913	1
GRMZM2G000326	tb8	1	0.00148571	1
GRMZM2G335618	tb8	1	0.00702672	1
GRMZM2G090245	tb8	1	0.000467796	1
GRMZM2G340656	tb8	1	0.00335662	1
GRMZM2G326250	tb8	1	0.00742558	1
GRMZM2G009144	tb8	1	0.00529583	1
GRMZM2G302604	tb8	1	0.00392124	1
GRMZM2G119705	tb8	1	0.00150053	1
GRMZM2G381378	tb8	1	0.00234855	1
GRMZM2G156632	tb8	1	0.00565699	1
GRMZM2G047139	tb8	1	0.00392183	1
GRMZM2G145554	tb8	1	0.00722559	0.999998
GRMZM5G805609	tb8	1	0.00378158	1
GRMZM2G063438	tb8	1	0.00213881	1
GRMZM2G103137	tb8	1	0.00728831	1
GRMZM2G471357	tb8	1	0.00202155	1
GRMZM2G098875	tb8	1	0.0880479	0
GRMZM2G091233	tb8	1	0.0053251	1
GRMZM2G060507	tb8	1	0.00639205	1
GRMZM2G099454	tb12	1	0.00211389	1
GRMZM2G062724	tb12	1	0.0061803	1
GRMZM2G154007	tb12	1	0.0128632	1
GRMZM2G005624	tb12	1	0.00160051	1
GRMZM2G038153	tb12	1	0.0074268	1
GRMZM2G336824	tb12	1	0.00150035	0.999989
GRMZM2G456217	tb12	1	0.00954319	1
GRMZM2G130904	tb12	1	0.00445974	1
GRMZM2G024104	tb12	1	0.00558383	1
GRMZM2G127379	tb12	1	0.0016897	1
GRMZM2G450512	tb12	1	0.0215616	1
GRMZM5G834001	tb12	1	0.00687333	0.860467
GRMZM2G080516	tb12	1	0.00269704	0.979623
GRMZM2G445575	tb12	1	0.00548084	1
GRMZM2G043932	tb12	1	0.00416209	1
GRMZM2G388585	tb12	1	0.00927165	0.999942
GRMZM2G354909	tb12	1	0.00559046	1
GRMZM2G102183	tb12	1	0.0051638	1
GRMZM5G800014	tb12	1	0.0223352	1
GRMZM2G091124	tb12	1	0.00110522	1
GRMZM2G093826	tb12	1	0.00256417	1
GRMZM2G042677	tb12	1	0.00411639	1
GRMZM2G057159	tb12	1	0.00718763	0.998638
GRMZM5G830632	tb12	1	0.006541	1
AC148152.3_FG005	tb12	1	0.0008912	1
GRMZM2G053206	tb12	1	0.00427428	1
GRMZM2G103748	tb12	1	0.00407828	1
GRMZM2G037452	tb12	1	0.000739314	1
GRMZM2G057067	tb12	1	0.00402498	1
GRMZM2G353076	tb12	1	0.00347734	0.999947
GRMZM2G174719	tb12	1	0.00510201	1
GRMZM2G134708	tb12	1	0.00352716	1
GRMZM2G062009	tb12	1	0.00373816	1
GRMZM2G099420	tb12	1	0.00198313	0
GRMZM2G097297	tb12	1	0.00180156	1
GRMZM2G100754	tb12	1	0.00277571	1
GRMZM2G400281	tb12	1	0.00497981	1
GRMZM2G037284	tb12	1	0.0126502	1
GRMZM2G146380	tb12	1	0.00513195	1
GRMZM2G170034	tb12	1	0.00174583	1
GRMZM2G170049	tb12	1	0.00302311	1
GRMZM5G868296	tb12	1	0.00589655	1
GRMZM2G001205	tb12	1	0.00477574	1
GRMZM2G000326	tb12	1	0.000794662	1
GRMZM2G335618	tb12	1	0.0086782	1
GRMZM2G090245	tb12	1	0.00040062	1
GRMZM2G340656	tb12	1	0.0056193	1
GRMZM2G326250	tb12	1	0.0104464	1
GRMZM2G009144	tb12	1	0.00748985	1
GRMZM2G302604	tb12	1	0.00469656	1
GRMZM2G119705	tb12	1	0.00016601	1
GRMZM2G381378	tb12	1	0.00323615	1
GRMZM2G156632	tb12	1	0.0065218	1
GRMZM2G047139	tb12	1	0.00623758	1
GRMZM2G145554	tb12	1	0.00464624	0.999998
GRMZM5G805609	tb12	1	0.00337909	1
GRMZM2G063438	tb12	1	0.00291652	1
GRMZM2G103137	tb12	1	0.00185657	1
GRMZM2G471357	tb12	1	0.00134614	1
GRMZM2G098875	tb12	1	0.00204767	0
GRMZM2G091233	tb12	1	0.00536498	1
GRMZM2G060507	tb12	1	0.00808595	1
GRMZM2G059865	B8	2	0.0458286	1
GRMZM5G888250	B8	2	0.0299591	1
GRMZM2G161560	B8	2	0.0397017	1
GRMZM2G164696	B8	2	0.0398453	1
GRMZM2G458423	B8	2	0.0370175	0.99751
GRMZM2G092232	B8	2	0.0475825	1
GRMZM2G144101	B8	2	0.0418571	1
GRMZM2G088482	B8	2	0.0393603	0.998875
GRMZM2G030173	B8	2	0.0460663	1
GRMZM2G030299	B8	2	0.0432824	1
GRMZM2G085909	B8	2	0.0415127	1
GRMZM2G008773	B8	2	0.0432258	1
GRMZM2G181153	B8	2	0.035115	2.95022e-10
GRMZM2G104468	B8	2	0.0386298	0.999871
GRMZM2G136859	B8	2	0.0354166	0.999997
GRMZM2G176820	B8	2	0.0403146	1
GRMZM2G176840	B8	2	0.0343653	1
GRMZM2G119471	B8	2	0.0357435	0.997522
GRMZM2G105571	B8	2	0.0439244	1
GRMZM2G448701	B8	2	0.0376139	1
GRMZM5G887276	B8	2	0.0368584	0.999971
GRMZM2G137312	B8	2	0.0445735	0.999965
GRMZM2G109566	B8	2	0.043901	1
GRMZM2G090738	B8	2	0.0416919	1
GRMZM2G007441	B8	2	0.0372226	1
GRMZM2G092719	B8	2	0.037004	1
GRMZM2G092481	B8	2	0.0384485	0.98528
GRMZM2G172758	B8	2	0.0458725	1
GRMZM2G171181	B8	2	0.0358263	1
GRMZM2G046932	B8	2	0.0399401	1
GRMZM2G149257	B8	2	0.0409101	1
GRMZM2G415343	B8	2	0.0328388	1
GRMZM2G056870	B8	2	0.0455624	1
GRMZM2G480386	B8	2	0.0386864	1
GRMZM2G056231	B8	2	0.0306045	1.91599e-18
GRMZM2G470438	B8	2	0.0482716	1
GRMZM5G850455	B8	2	0.0384489	0.999999
GRMZM2G124143	B8	2	0.039919	1
GRMZM2G091916	B8	2	0.0498945	1
GRMZM5G857303	B8	2	0.046381	0.993333
GRMZM2G142609	B8	2	0.0438075	1
GRMZM2G399072	B8	2	0.0387928	1
GRMZM2G064663	B8	2	0.0429425	1
GRMZM2G147920	B8	2	0.038573	0.0696436
GRMZM2G129674	B8	2	0.06009	0.998502
GRMZM2G109480	B8	2	0.045459	1
GRMZM2G024099	B8	2	0.0516863	1
GRMZM2G097283	B8	2	0.0333016	0.999999
AC166636.1_FG007	B8	2	0.0303251	1
GRMZM2G155086	B8	2	0.0392754	1
GRMZM2G111191	B8	2	0.036267	1
GRMZM2G411084	B8	2	0.0334582	1
GRMZM2G055025	B8	2	0.0269604	1
GRMZM2G127635	B8	2	0.0293344	1
GRMZM2G005435	B8	2	0.0398763	0.999373
GRMZM2G047513	B8	2	0.0317086	1
GRMZM2G155242	B8	2	0.0262142	8.13499e-33
GRMZM2G069765	B8	2	0.0396705	1
GRMZM2G091543	B8	2	0.0470752	1
GRMZM2G091511	B8	2	0.0431763	1
GRMZM2G069458	B8	2	0.0448168	0.999652
GRMZM2G009638	B8	2	0.0453987	0.9998
GRMZM2G098714	B8	2	0.0400945	0.999914
GRMZM2G128665	B8	2	0.040485	0.999922
GRMZM2G178894	B8	2	0.040439	0.999996
AC208897.3_FG003	B8	2	0.0394528	1
GRMZM2G164965	B8	2	0.0433787	1
GRMZM2G111324	B8	2	0.0376307	1
GRMZM2G072041	B8	2	0.0366187	1
GRMZM2G116292	B8	2	0.0399548	1
GRMZM2G147603	B8	2	0.0428534	1
GRMZM5G884325	B8	2	0.0426416	1
GRMZM5G868062	B8	2	0.0409258	1
GRMZM2G149481	B8	2	0.0457299	1
GRMZM2G172537	B8	2	0.0425177	1
GRMZM2G170336	B8	2	0.0390975	1
GRMZM5G883632	B8	2	0.0379345	0.928686
GRMZM2G093217	B8	2	0.0362346	1
GRMZM2G113002	B8	2	0.0370644	0.999998
GRMZM5G801409	B8	2	0.0456659	1
GRMZM2G096261	B8	2	0.0426241	1
GRMZM2G077797	B8	2	0.0365544	0.999999
GRMZM2G471904	B8	2	0.0416716	0.999999
GRMZM2G026910	B8	2	0.0210328	0.000360869
GRMZM2G396674	B8	2	0.0352473	0.99362
AC217300.3_FG005	B8	2	0.0353254	0.999999
GRMZM2G137839	B8	2	0.0478356	1
GRMZM2G141386	B8	2	0.0317509	1
GRMZM2G006085	B8	2	0.0448641	0.999959
GRMZM2G058138	B8	2	0.0417788	1
GRMZM2G030016	B8	2	0.0446765	1
GRMZM2G029543	B8	2	0.0496791	0.999999
GRMZM2G066274	B8	2	0.0404745	0.999999
GRMZM2G455828	B8	2	0.0422433	1
GRMZM2G010909	B8	2	0.0469916	1
GRMZM2G010328	B8	2	0.0444307	1
GRMZM2G095043	B8	2	0.0408423	1
GRMZM2G162356	B8	2	0.0450326	0.999999
GRMZM2G017536	B8	2	0.0469588	1
GRMZM2G317487	B8	2	0.0341099	1
GRMZM2G022945	B8	2	0.0368783	1
GRMZM2G013957	B8	2	0.0395362	0.125832
GRMZM2G092442	B8	2	0.030913	1
GRMZM2G422295	B8	2	0.0218443	0.99955
GRMZM2G160466	B8	2	0.0338242	1
GRMZM2G174696	B8	2	0.0375928	0.999999
GRMZM2G145008	B8	2	0.0381382	0.999997
GRMZM2G010149	B8	2	0.0413734	1
GRMZM2G010196	B8	2	0.0351725	1
GRMZM2G028132	B8	2	0.0457593	0.999979
GRMZM2G119850	B8	2	0.0381981	1
GRMZM2G353195	B8	2	0.0316129	0.939674
GRMZM2G043493	B8	2	0.028713	0.918513
GRMZM2G013588	B8	2	0.0302234	1
GRMZM2G322917	B8	2	0.0309861	1
GRMZM2G134109	B8	2	0.0403641	1
GRMZM2G063048	B8	2	0.0330798	0.825603
GRMZM2G090733	B8	2	0.0367129	1
GRMZM2G402584	B8	2	0.0361287	0.999999
AC204530.4_FG002	B8	2	0.0412132	1
GRMZM2G703582	B8	2	0.020146	0.504973
AC226368.2_FG006	B8	2	0.0399291	0.986789
GRMZM2G073401	B8	2	0.0497083	0.999997
AC216247.3_FG001	B8	2	0.0316625	1
GRMZM2G042683	B8	2	0.0397262	1
GRMZM2G077991	B8	2	0.0398715	1
GRMZM2G340286	B8	2	0.0347841	0.999998
GRMZM2G083642	B8	2	0.0396324	1
GRMZM2G104983	B8	2	0.0411753	0.999992
GRMZM2G018062	B8	2	0.0368001	1
GRMZM2G060001	B8	2	0.0359252	1
GRMZM2G396640	B8	2	0.0325218	1
GRMZM2G087243	B8	2	0.0368654	1
GRMZM2G430039	B8	2	0.0249241	1
GRMZM2G028302	B8	2	0.0350987	0.999617
GRMZM2G127067	B8	2	0.0416189	1
GRMZM2G079487	B8	2	0.0453381	0.422455
GRMZM2G107741	B8	2	0.0471077	0.999931
GRMZM2G113098	B8	2	0.0392144	0.999999
GRMZM2G392477	B8	2	0.0416667	1
GRMZM2G180916	B8	2	0.0363944	1.30566e-12
GRMZM2G007939	B8	2	0.0623601	5.35841e-26
GRMZM2G050961	B8	2	0.0489509	1
GRMZM2G086869	B8	2	0.0330565	0.00228845
GRMZM2G174757	B8	2	0.0431359	0.999943
GRMZM2G057690	B8	2	0.0509205	1
GRMZM2G041028	B8	2	0.0417899	0.983701
GRMZM2G086669	B8	2	0.0424827	1
GRMZM2G083475	B8	2	0.0472413	1
GRMZM2G148536	B8	2	0.0381385	1
GRMZM2G477139	B8	2	0.0391385	1
GRMZM2G129413	B8	2	0.0393158	1
GRMZM2G030850	B8	2	0.0355625	1
GRMZM2G072415	B8	2	0.0370002	0.995664
GRMZM2G167649	B8	2	0.0416987	0.99973
GRMZM5G817651	B8	2	0.0334112	1
GRMZM5G881798	B8	2	0.0231641	0.999553
GRMZM2G017008	B8	2	0.0357757	1
GRMZM2G065205	B8	2	0.0334478	6.66548e-09
GRMZM2G006704	B8	2	0.0474949	0.986008
GRMZM2G077851	B8	2	0.042937	1
GRMZM2G124423	B8	2	0.0366252	0.999931
GRMZM2G130034	B8	2	0.0403923	1
GRMZM2G100121	B8	2	0.035174	1
GRMZM2G067436	B8	2	0.0430653	1
GRMZM2G322090	B8	2	0.0449254	1
GRMZM2G176047	B8	2	0.0435755	1
GRMZM2G118646	B8	2	0.0319482	0.95955
GRMZM2G013960	B8	2	0.0452441	9.1759e-10
GRMZM2G024927	B8	2	0.0673483	8.29088e-22
AC194609.2_FG003	B8	2	0.0501994	1
GRMZM2G300788	B8	2	0.0425608	1
GRMZM2G703821	B8	2	0.0551768	1.90915e-19
GRMZM2G149751	B8	2	0.0468868	1
GRMZM2G094850	B8	2	0.0409799	0.995637
GRMZM2G051168	B8	2	0.0249072	0.115252
GRMZM2G093828	B8	2	0.0394916	0.999853
GRMZM2G392791	B8	2	0.0201256	0.0340521
GRMZM2G461278	B8	2	0.0414885	1
GRMZM2G086258	B8	2	0.0359741	0.999993
GRMZM2G037265	B8	2	0.0605474	1
GRMZM2G050177	B8	2	0.0682406	4.66045e-38
GRMZM2G113196	B8	2	0.0472854	1
GRMZM2G080746	B8	2	0.0454284	1
GRMZM5G878073	B8	2	0.0389509	0.999592
GRMZM5G854901	B8	2	0.0392638	1
GRMZM2G430522	B8	2	0.048601	1
GRMZM2G056122	B8	2	0.0394128	0.217455
GRMZM2G088627	B8	2	0.0375742	0.999986
GRMZM2G068193	B8	2	0.0429926	1
GRMZM2G157350	B8	2	0.0269688	0.998665
GRMZM2G006293	B8	2	0.0500212	1
GRMZM2G427451	B8	2	0.0329731	1
AC197246.3_FG003	B8	2	0.0387578	1
GRMZM2G096585	B8	2	0.0447059	1
GRMZM2G124417	B8	2	0.0601972	0.999317
GRMZM2G148744	B8	2	0.0459983	1
GRMZM2G135654	B8	2	0.0339419	1
GRMZM2G075003	B8	2	0.0388707	0.999999
GRMZM2G033828	B8	2	0.0324695	0.934239
GRMZM2G069594	B8	2	0.0401265	1
GRMZM2G175856	B8	2	0.0498668	2.96099e-13
GRMZM2G021687	B8	2	0.0304724	0.999523
GRMZM2G154267	B8	2	0.0350404	0.994324
GRMZM2G123094	B8	2	0.0333008	0.866414
GRMZM2G055968	B8	2	0.0296225	1
GRMZM2G031065	B8	2	0.0335934	1
GRMZM2G157018	B8	2	0.0468483	0.999989
GRMZM2G133413	B8	2	0.0434937	1
GRMZM2G346920	B8	2	0.0371638	1
GRMZM2G318794	B8	2	0.043105	1
GRMZM2G422373	B8	2	0.0386172	0.299896
GRMZM2G491632	B8	2	0.0447053	1
GRMZM2G106928	B8	2	0.0419119	0.999996
GRMZM2G106980	B8	2	0.0297362	0.00605121
GRMZM5G804575	B8	2	0.0460981	1
GRMZM5G840852	B8	2	0.0439251	0.999974
GRMZM2G448161	B8	2	0.0319253	0.997648
AC234528.1_FG005	B8	2	0.0439417	1
GRMZM2G320689	B8	2	0.0436757	1
GRMZM2G158479	B8	2	0.0408925	0.999886
GRMZM2G158462	B8	2	0.0343144	1
GRMZM2G149414	B8	2	0.0424913	0.999997
GRMZM2G143917	B8	2	0.0349546	0.999997
GRMZM2G175818	B8	2	0.0433463	0.999582
GRMZM2G303157	B8	2	0.0402975	0.999999
GRMZM2G092823	B8	2	0.0241407	1
GRMZM2G122126	B8	2	0.0360446	0.999984
GRMZM2G178924	B8	2	0.0381733	0.999771
GRMZM2G401147	B8	2	0.0308222	0.780012
GRMZM2G028726	B8	2	0.0307103	1
GRMZM2G129879	B8	2	0.013525	5.07175e-31
GRMZM2G073814	B8	2	0.0521931	1
GRMZM2G078569	B8	2	0.0453606	0.999998
GRMZM2G124307	B8	2	0.041278	1
GRMZM2G124281	B8	2	0.0386972	0.999882
GRMZM2G152552	B8	2	0.0422826	1
GRMZM2G325026	B8	2	0.0315701	1
GRMZM2G152408	B8	2	0.0325289	0.999944
GRMZM2G008226	B8	2	0.0377449	1
GRMZM2G115635	B8	2	0.0381454	1
GRMZM2G015967	B8	2	0.0377529	1
GRMZM2G141707	B8	2	0.0378674	0.999993
GRMZM2G078022	B8	2	0.0460786	1
GRMZM2G025855	B8	2	0.0369868	1
GRMZM2G181231	B8	2	0.031421	0.649979
GRMZM2G105770	B8	2	0.0435663	1
GRMZM2G412630	B8	2	0.0469022	9.70755e-99
GRMZM2G045808	B8	2	0.0453734	1
GRMZM2G036455	B8	2	0.0360453	0.984822
GRMZM2G028335	B8	2	0.0434064	1
GRMZM2G131577	B8	2	0.0435829	1
GRMZM2G131715	B8	2	0.0492871	1
GRMZM2G415359	B8	2	0.0420515	0.996943
GRMZM2G001850	B8	2	0.0430979	1
GRMZM5G860498	B8	2	0.0467393	1
GRMZM2G037698	B8	2	0.0430919	0.999995
GRMZM2G413482	B8	2	0.0434521	0.753643
GRMZM2G416120	B8	2	0.0474149	1
GRMZM2G020974	B8	2	0.0462571	1
GRMZM2G115998	B8	2	0.0291381	1
GRMZM2G038833	B8	2	0.0366639	1
GRMZM2G017237	B8	2	0.0446227	0.9973
GRMZM2G056989	B8	2	0.0420894	0.999993
GRMZM2G081554	B8	2	0.0383078	0.999814
GRMZM2G167986	B8	2	0.0347379	0.999998
GRMZM2G044550	B8	2	0.0406881	1
GRMZM2G080355	B8	2	0.0336918	1
GRMZM2G010831	B8	2	0.0401886	0.987128
GRMZM2G012119	B8	2	0.0377111	0.999997
GRMZM2G013600	B8	2	0.0447397	1
GRMZM2G034417	B8	2	0.0396035	0.999996
GRMZM2G034828	B8	2	0.0467337	0.999999
GRMZM2G027451	B8	2	0.0427251	1
GRMZM2G110328	B8	2	0.0451521	1
GRMZM2G110298	B8	2	0.0374947	0.999831
GRMZM2G417089	B8	2	0.0487385	1
GRMZM2G058057	B8	2	0.0432141	1
GRMZM2G165005	B8	2	0.0565603	1.21406e-42
GRMZM2G466394	B8	2	0.0472039	1
GRMZM2G157470	B8	2	0.0443217	0.710788
GRMZM2G157456	B8	2	0.0462779	0.999996
GRMZM2G366373	B8	2	0.0313569	1
GRMZM2G098084	B8	2	0.0356805	0.994058
GRMZM2G130016	B8	2	0.0251366	1
GRMZM2G045678	B8	2	0.0368543	1
GRMZM2G051894	B8	2	0.0407829	1
GRMZM2G077214	B8	2	0.0417785	0.999999
GRMZM2G026346	B8	2	0.031654	0.595802
GRMZM2G163761	B8	2	0.035759	1
GRMZM2G100448	B8	2	0.0435089	0.993809
GRMZM2G176235	B8	2	0.0418298	1
GRMZM2G095899	B8	2	0.0359473	1
GRMZM2G044762	B8	2	0.0372963	3.8779e-08
GRMZM2G369130	B8	2	0.0396071	1
GRMZM2G146143	B8	2	0.0445359	1
GRMZM2G134398	B8	2	0.0392096	0.998283
GRMZM2G038677	B8	2	0.065635	7.38186e-31
GRMZM2G014951	B8	2	0.0362841	0.0214666
GRMZM2G341959	B8	2	0.025121	3.65329e-07
GRMZM2G028379	B8	2	0.0446199	1
GRMZM2G075974	B8	2	0.0362791	0.961904
GRMZM2G133684	B8	2	0.0309975	1
GRMZM2G351304	B8	2	0.0392564	1
GRMZM2G079915	B8	2	0.0525365	1
GRMZM2G153444	B8	2	0.0394362	0.41905
GRMZM2G469224	B8	2	0.0615626	0.999757
GRMZM2G093849	B8	2	0.0382175	0.999956
GRMZM2G004012	B8	2	0.0364814	1
GRMZM2G025648	B8	2	0.0359322	0.993498
GRMZM2G127656	B8	2	0.0452282	1
GRMZM2G023110	B8	2	0.0364242	0.999996
GRMZM5G881950	B8	2	0.0392076	1
GRMZM2G047055	B8	2	0.0427161	1
GRMZM2G107540	B8	2	0.0425117	1
GRMZM6G534004	B8	2	0.0536278	0.999948
GRMZM2G071025	B8	2	0.0394229	1
GRMZM2G150166	B8	2	0.0315456	1
GRMZM2G133169	B8	2	0.0416414	0.263584
GRMZM2G153292	B8	2	0.0387205	1
GRMZM2G141472	B8	2	0.034714	1
GRMZM2G359217	B8	2	0.0467324	1
GRMZM2G481194	B8	2	0.0323738	1
GRMZM2G090043	B8	2	0.0384989	1
GRMZM2G391936	B8	2	0.0336487	1
GRMZM2G164088	B8	2	0.0388497	1
GRMZM2G131525	B8	2	0.0418918	1
AC190915.3_FG007	B8	2	0.0413365	0.852383
GRMZM2G169825	B8	2	0.0371496	1
GRMZM2G095511	B8	2	0.0336108	1
GRMZM2G149923	B8	2	0.0328832	0.999995
GRMZM2G169671	B8	2	0.0519592	0.999911
GRMZM2G128564	B8	2	0.0345468	1
GRMZM2G099907	B8	2	0.0378796	1
GRMZM2G099944	B8	2	0.0320502	1
GRMZM2G145950	B8	2	0.0461399	1
GRMZM2G177867	B8	2	0.0432524	1
GRMZM5G815323	B8	2	0.0398594	1
GRMZM2G021781	B8	2	0.0468575	1
GRMZM2G090422	B8	2	0.0413823	1
GRMZM2G123714	B8	2	0.0368297	1
GRMZM2G146015	B8	2	0.0375381	0.999991
GRMZM2G029536	B8	2	0.0406221	1
GRMZM2G107645	B8	2	0.0429098	1
GRMZM2G107689	B8	2	0.0445224	1
GRMZM2G037617	B8	2	0.0362797	1
AC234157.1_FG002	B8	2	0.0404635	1
GRMZM2G029314	B8	2	0.0491868	1
GRMZM2G165619	B8	2	0.0416231	1
GRMZM2G471348	B8	2	0.0457781	0.999445
GRMZM2G098377	B8	2	0.0472333	1
GRMZM2G058261	B8	2	0.0363281	0.999998
GRMZM2G115516	B8	2	0.0342751	0.999973
GRMZM2G141535	B8	2	0.0361135	1
GRMZM5G856966	B8	2	0.0408403	0.999995
GRMZM2G178341	B8	2	0.0413739	1
GRMZM2G164020	B8	2	0.0426186	1
GRMZM2G474685	B8	2	0.0372601	1
GRMZM2G022662	B8	2	0.0415952	0.999999
GRMZM2G012224	B8	2	0.0423091	0.999842
GRMZM2G092758	B8	2	0.0332885	1
GRMZM2G064503	B8	2	0.0417782	1
GRMZM2G087753	B8	2	0.0293367	1
GRMZM2G347056	B8	2	0.0441392	0.99837
GRMZM2G129015	B8	2	0.0428058	1
GRMZM2G152011	B8	2	0.0471271	1
GRMZM2G155525	B8	2	0.0368054	1
GRMZM2G068244	B8	2	0.0380835	1
GRMZM2G045781	B8	2	0.0423037	1
GRMZM2G405185	B8	2	0.0452604	1
GRMZM2G156848	B8	2	0.043142	1
GRMZM2G425778	B8	2	0.0409783	1
GRMZM2G120440	B8	2	0.0450321	1
GRMZM2G120421	B8	2	0.041847	0.0484063
GRMZM2G142097	B8	2	0.037378	0.999997
GRMZM5G882418	B8	2	0.0311823	1
GRMZM2G127309	B8	2	0.0287609	1
GRMZM2G458533	B8	2	0.0387971	1
GRMZM2G095851	B8	2	0.0358521	1
GRMZM2G040369	B8	2	0.0360288	1
GRMZM2G051675	B8	2	0.03729	1
GRMZM2G118005	B8	2	0.0381015	1
GRMZM2G369815	B8	2	0.0411819	0.996519
GRMZM2G016774	B8	2	0.0388692	1
GRMZM2G123920	B8	2	0.0385809	1
GRMZM2G023242	B8	2	0.0419237	1
GRMZM2G022269	B8	2	0.045581	1
GRMZM2G083964	B8	2	0.0428473	1
GRMZM2G590033	B8	2	0.040397	1
AC203966.5_FG005	B8	2	0.0356396	0.999691
AC203966.5_FG003	B8	2	0.0418471	0.999978
GRMZM2G434173	B8	2	0.0469452	1
GRMZM2G179143	B8	2	0.0400085	1
GRMZM2G129954	B8	2	0.031363	1
GRMZM2G099074	B8	2	0.0384576	1
GRMZM2G152007	B8	2	0.0451816	1
AC197146.3_FG001	B8	2	0.0385197	1
GRMZM2G058481	B8	2	0.0355433	0.989317
GRMZM2G129804	B8	2	0.0392439	0.995189
GRMZM2G020446	B8	2	0.0414847	1
GRMZM2G113228	B8	2	0.0357088	0.99999
GRMZM2G113093	B8	2	0.0355322	1
GRMZM2G113089	B8	2	0.037616	0.997801
GRMZM2G104310	B8	2	0.0519984	1
AC187891.3_FG006	B8	2	0.0348823	0.0986493
GRMZM2G044317	B8	2	0.033	1
GRMZM2G031925	B8	2	0.0487884	5.30861e-13
GRMZM2G438176	B8	2	0.0408368	1
GRMZM2G419806	B8	2	0.0368437	1
GRMZM2G142019	B8	2	0.0389151	1
GRMZM2G402493	B8	2	0.0335904	0.966483
GRMZM2G103740	B8	2	0.042449	1
GRMZM2G014397	B8	2	0.0462639	1
GRMZM2G122053	B8	2	0.0329362	0.999988
GRMZM2G036534	B8	2	0.0439569	0.988793
GRMZM2G432050	B8	2	0.0411965	1
GRMZM2G000339	B8	2	0.0397368	1
GRMZM2G040389	B8	2	0.0367491	0.809479
GRMZM2G082271	B8	2	0.0489112	1
GRMZM2G068316	B8	2	0.0427404	1
GRMZM2G151944	B8	2	0.0436675	0.999997
GRMZM2G454594	B8	2	0.0445891	0.999995
GRMZM2G059010	B8	2	0.0389704	0.999999
GRMZM2G015886	B8	2	0.0437429	1
GRMZM2G571844	B8	2	0.0407129	1
GRMZM2G451231	B8	2	0.0447548	1
GRMZM2G300965	B8	2	0.06349	4.24568e-118
GRMZM2G009196	B8	2	0.0382892	1
GRMZM2G121625	B8	2	0.0390738	0.999999
GRMZM2G149580	B8	2	0.0295396	1
GRMZM5G883764	B8	2	0.0363638	0.000838584
GRMZM2G117028	B8	2	0.0374742	1
GRMZM2G425986	B8	2	0.0389607	1
GRMZM2G016890	B8	2	0.0548426	1
GRMZM2G010406	B8	2	0.0464433	1
GRMZM2G173209	B8	2	0.0422939	1
GRMZM2G074818	B8	2	0.0372198	1
GRMZM2G076128	B8	2	0.0389154	1
GRMZM2G145909	B8	2	0.0270479	0.924623
GRMZM2G118610	B8	2	0.0405692	1
GRMZM2G173321	B8	2	0.0439011	1
GRMZM2G314593	B8	2	0.0194458	0.959059
GRMZM2G178807	B8	2	0.0441355	1
GRMZM2G145870	B8	2	0.0487044	1
GRMZM2G369260	B8	2	0.0389501	1
GRMZM2G099352	B8	2	0.0433022	1
GRMZM2G171229	B8	2	0.0388786	1
GRMZM2G178014	B8	2	0.0345618	1
GRMZM5G821482	B8	2	0.0279366	0.999949
GRMZM2G032564	B8	2	0.0414598	1
AC203985.4_FG005	B8	2	0.0411434	0.999854
GRMZM2G134756	B8	2	0.0429649	0.999886
GRMZM5G832300	B8	2	0.0329292	1
GRMZM5G828229	B8	2	0.0375878	0.999995
GRMZM2G003897	B8	2	0.0420767	1
GRMZM2G136341	B8	2	0.038238	0.999676
GRMZM2G061728	B8	2	0.0397134	1
GRMZM2G041350	B8	2	0.0291785	1
GRMZM2G063575	B8	2	0.0418721	0.99907
GRMZM2G063592	B8	2	0.0394658	0.999998
GRMZM2G000710	B8	2	0.0378976	0.998977
GRMZM2G154509	B8	2	0.0388758	0.995958
GRMZM2G021170	B8	2	0.0463351	0.999998
GRMZM2G158305	B8	2	0.0403952	0.672681
GRMZM2G034155	B8	2	0.0349062	0.999941
GRMZM2G100286	B8	2	0.0359041	1
AC204711.3_FG003	B8	2	0.0530144	7.78289e-118
GRMZM2G402987	B8	2	0.0407784	1
GRMZM2G032547	B8	2	0.0399564	1
GRMZM2G471186	B8	2	0.0496784	1
GRMZM2G091168	B8	2	0.0437438	1
GRMZM2G099696	B8	2	0.0428023	0.999995
GRMZM2G130351	B8	2	0.0345461	0.999998
GRMZM2G159675	B8	2	0.0422211	1
GRMZM2G034206	B8	2	0.0368563	0.999949
GRMZM2G155962	B8	2	0.0332236	0.943405
GRMZM2G368047	B8	2	0.0399081	1
AC217051.3_FG005	B8	2	0.0330766	1
GRMZM2G055437	B8	2	0.04095	1
GRMZM2G179005	B8	2	0.0358343	8.17345e-19
GRMZM2G349709	B8	2	0.0495884	0.999934
GRMZM2G355773	B8	2	0.0368272	6.68126e-10
GRMZM2G043737	B8	2	0.044538	1
GRMZM2G476555	B8	2	0.0400471	1
GRMZM2G072174	B8	2	0.0378246	0.9324
GRMZM2G381267	B8	2	0.0431864	0.999998
GRMZM2G143590	B8	2	0.0421095	1
GRMZM2G125233	B8	2	0.0296002	0.999999
GRMZM2G169516	B8	2	0.0414023	0.999995
GRMZM2G169726	B8	2	0.0331559	0.99997
GRMZM2G173649	B8	2	0.0387159	0.999992
GRMZM2G021482	B8	2	0.041396	1
GRMZM2G038934	B8	2	0.0415699	1
GRMZM2G019621	B8	2	0.0369773	1
GRMZM2G041513	B8	2	0.0354241	1
GRMZM2G026580	B8	2	0.0390137	1
GRMZM2G306094	B8	2	0.0385867	0.0454949
GRMZM2G047143	B8	2	0.0440752	1
GRMZM2G306348	B8	2	0.035761	1
GRMZM2G175313	B8	2	0.0386848	0.999998
GRMZM2G070255	B8	2	0.0424315	1
GRMZM2G125452	B8	2	0.0412147	1
GRMZM2G124411	B8	2	0.0393877	1
GRMZM2G099802	B8	2	0.0275043	0.999343
GRMZM2G028883	B8	2	0.0439337	1
GRMZM2G043887	B8	2	0.0342453	1
GRMZM2G061499	B8	2	0.0339324	1
GRMZM2G166985	B8	2	0.0433282	1
GRMZM5G896859	B8	2	0.0318358	0.0440827
GRMZM2G146809	B8	2	0.0217772	3.23634e-12
GRMZM2G465208	B8	2	0.035943	1
GRMZM2G046841	B8	2	0.0400337	0.999999
GRMZM2G123719	B8	2	0.0390692	0.999918
GRMZM2G126742	B8	2	0.0371466	0.0771659
GRMZM2G149178	B8	2	0.0357658	2.13588e-05
GRMZM2G181030	B8	2	0.0498345	4.72374e-09
AC233979.1_FG008	B8	2	0.0663619	9.01873e-29
GRMZM2G169642	B8	2	0.0315552	1
GRMZM2G016477	B8	2	0.0346316	1
GRMZM6G798998	B8	2	0.0436472	1
GRMZM2G061287	B8	2	0.0491346	1
GRMZM2G429000	B8	2	0.02734	0.99956
AC208110.2_FG006	B8	2	0.0388344	0.999986
GRMZM2G098813	B8	2	0.0309272	1
GRMZM2G094051	B8	2	0.0431536	1
GRMZM2G137009	B8	2	0.0471502	1
GRMZM2G019325	B8	2	0.0426551	1
GRMZM2G025592	B8	2	0.0432105	2.04942e-12
GRMZM2G033724	B8	2	0.0410227	1
GRMZM2G326066	B8	2	0.041868	1
GRMZM2G021885	B8	2	0.0459491	1
GRMZM2G431504	B8	2	0.0459305	0.469159
GRMZM2G037226	B8	2	0.0389527	1
GRMZM2G427054	B8	2	0.0340367	1.90272e-21
AC189795.3_FG001	B8	2	0.0434535	1
GRMZM2G044100	B8	2	0.0376564	0.120461
GRMZM2G127668	B8	2	0.0327787	1
GRMZM2G027056	B8	2	0.0319067	0.994697
GRMZM2G004924	B8	2	0.0456413	1
GRMZM2G368908	B8	2	0.0427931	1
GRMZM5G866734	B8	2	0.0465254	1
GRMZM2G075630	B8	2	0.0397238	1
GRMZM2G172930	B8	2	0.0420215	0.998573
GRMZM2G069389	B8	2	0.0429942	1
GRMZM2G323024	B8	2	0.0458469	1
GRMZM2G014043	B8	2	0.0439861	0.997641
GRMZM2G106836	B8	2	0.0370616	0.454364
GRMZM2G136525	B8	2	0.0271665	0.99749
GRMZM2G110908	B8	2	0.032507	0.999778
GRMZM2G154437	B8	2	0.0317768	1
GRMZM2G049536	B8	2	0.0367419	1
GRMZM2G019500	B8	2	0.0444876	0.140859
GRMZM2G039996	B8	2	0.0391629	1
GRMZM2G078174	B8	2	0.0460611	1
GRMZM2G010257	B8	2	0.0429368	1
GRMZM2G365162	B8	2	0.030961	1
GRMZM2G033219	B8	2	0.0391221	0.999999
GRMZM2G082032	B8	2	0.03305	9.79176e-52
GRMZM2G531230	B8	2	0.0378941	1.26964e-25
GRMZM2G032209	B8	2	0.0447176	1
GRMZM2G031625	B8	2	0.033156	0.999954
GRMZM2G055844	B8	2	0.0345756	1
GRMZM2G400961	B8	2	0.0325728	1
GRMZM2G400965	B8	2	0.0288739	0.999998
GRMZM2G000093	B8	2	0.0392371	1
GRMZM2G114008	B8	2	0.0284587	1
GRMZM2G071163	B8	2	0.0375816	1
GRMZM5G824964	B8	2	0.0406348	1
GRMZM2G072850	B8	2	0.0425131	1
GRMZM2G043027	B8	2	0.0565148	0.999788
GRMZM2G036262	B8	2	0.0415115	1.67103e-123
GRMZM2G115598	B8	2	0.0440895	0.999987
GRMZM2G114861	B8	2	0.0404945	1
GRMZM2G302712	B8	2	0.0394213	1
GRMZM2G302927	B8	2	0.0358727	0.116513
GRMZM5G876898	B8	2	0.0411452	0.999828
GRMZM2G084046	B8	2	0.0356854	1
GRMZM2G107711	B8	2	0.0343757	1
GRMZM2G005310	B8	2	0.0409461	0.000175276
GRMZM2G044800	B8	2	0.0415347	1
GRMZM2G046070	B8	2	0.0449312	1
GRMZM5G838907	B8	2	0.0346264	0.969524
GRMZM5G868433	B8	2	0.0438041	1
GRMZM2G140328	B8	2	0.0422422	1
GRMZM2G156365	B8	2	0.0307522	0.999993
GRMZM2G175447	B8	2	0.0390719	1
GRMZM2G100732	B8	2	0.0398719	1
GRMZM2G479665	B8	2	0.0396231	0.742879
GRMZM2G479684	B8	2	0.0336566	4.83078e-13
GRMZM2G421279	B8	2	0.0356041	3.09222e-08
GRMZM2G114276	B8	2	0.0413268	1
GRMZM2G080274	B8	2	0.039841	1
GRMZM2G318956	B8	2	0.0420964	0.978853
GRMZM2G138886	B8	2	0.0472426	1
GRMZM2G410728	B8	2	0.0375332	0.253597
GRMZM2G109865	B8	2	0.036296	0.999931
GRMZM2G101383	B8	2	0.0428818	1
GRMZM2G172795	B8	2	0.0437602	1
GRMZM2G132777	B8	2	0.0420579	1
GRMZM2G175816	B8	2	0.0491455	1
GRMZM2G054795	B8	2	0.04421	1
GRMZM2G078279	B8	2	0.0285849	1
GRMZM2G026558	B8	2	0.0416151	1
GRMZM2G039711	B8	2	0.0402656	0.999928
GRMZM2G035688	B8	2	0.033072	0.0167564
GRMZM2G008792	B8	2	0.0314309	0.999999
GRMZM2G171372	B8	2	0.0429217	1
GRMZM2G118345	B8	2	0.063551	0.0020533
GRMZM5G889644	B8	2	0.0413103	1
GRMZM2G052688	B8	2	0.0373644	1
GRMZM2G147256	B8	2	0.0456125	1
GRMZM2G048366	B8	2	0.0413585	1
GRMZM2G018756	B8	2	0.0380227	1
GRMZM2G170152	B8	2	0.0423361	1
GRMZM2G170101	B8	2	0.0320014	0.999983
GRMZM2G352129	B8	2	0.0416899	0.999922
GRMZM2G323672	B8	2	0.0344325	1
GRMZM2G323679	B8	2	0.0312055	0.0739465
GRMZM2G178005	B8	2	0.0407205	0.996986
GRMZM2G022974	B8	2	0.0376065	1
GRMZM2G021219	B8	2	0.0411195	1
GRMZM2G130224	B8	2	0.0391945	1
GRMZM2G093557	B8	2	0.0455195	1
GRMZM2G044989	B8	2	0.0379528	1
GRMZM2G148211	B8	2	0.0345145	1
GRMZM2G121700	B8	2	0.0444439	0.999983
GRMZM2G165755	B8	2	0.0366844	1
GRMZM2G301194	B8	2	0.0381101	0.999977
GRMZM2G408598	B8	2	0.0408857	1
GRMZM2G107003	B8	2	0.0219369	0.999999
GRMZM2G065480	B8	2	0.0415035	1
GRMZM2G442523	B8	2	0.0375753	0.999998
GRMZM2G179827	B8	2	0.0327614	1
GRMZM2G089619	B8	2	0.0310586	1
GRMZM2G410831	B8	2	0.0374843	0.999744
GRMZM5G867831	B8	2	0.0362893	1
GRMZM2G155593	B8	2	0.041042	1
GRMZM2G050925	B8	2	0.041282	1
GRMZM2G109677	B8	2	0.0442027	1
GRMZM2G135727	B8	2	0.0449324	1
GRMZM2G107588	B8	2	0.0418696	0.999509
GRMZM2G017643	B8	2	0.0414275	1
GRMZM2G447984	B8	2	0.0372239	1.09393e-14
GRMZM5G864735	B8	2	0.0344209	2.72123e-14
GRMZM2G055257	B8	2	0.0311521	1
GRMZM2G048793	B8	2	0.0407674	1
GRMZM5G819523	B8	2	0.0458065	1
GRMZM5G876811	B8	2	0.041753	1
GRMZM2G146395	B8	2	0.0394355	1
GRMZM2G062504	B8	2	0.034329	0.999881
GRMZM2G123940	B8	2	0.0483307	1
AC196489.3_FG002	B8	2	0.0465232	1
GRMZM2G155281	B8	2	0.0505573	0.000602472
GRMZM2G412441	B8	2	0.0379678	1
GRMZM2G112176	B8	2	0.0446033	0.971883
GRMZM2G016928	B8	2	0.0388928	1
GRMZM2G026918	B8	2	0.0441623	1
GRMZM2G069523	B8	2	0.0352757	0.901218
AC206642.4_FG001	B8	2	0.0399227	1
GRMZM2G064168	B8	2	0.0394225	1
GRMZM2G177596	B8	2	0.0459899	1
GRMZM2G000431	B8	2	0.038313	0.999999
GRMZM2G360907	B8	2	0.0396062	1
GRMZM2G325749	B8	2	0.0412527	1
GRMZM2G131597	B8	2	0.0414923	1
GRMZM2G168382	B8	2	0.0334958	1
GRMZM2G147623	B8	2	0.0430622	1
GRMZM2G132154	B8	2	0.0304905	0.184583
AC203394.3_FG004	B8	2	0.038741	0.938505
GRMZM2G395736	B8	2	0.0423395	0.999999
GRMZM2G000959	B8	2	0.0380815	1
GRMZM2G133716	B8	2	0.0476262	1
GRMZM2G324314	B8	2	0.0438079	1
GRMZM2G132968	B8	2	0.0458314	1
GRMZM2G006765	B8	2	0.0292534	1
GRMZM2G168829	B8	2	0.0349192	0.707503
GRMZM2G051738	B8	2	0.0374596	1
GRMZM2G119117	B8	2	0.0425179	0.999997
GRMZM2G046201	B8	2	0.0373698	1
GRMZM2G344857	B8	2	0.0442219	0.999986
GRMZM2G131793	B8	2	0.040722	0.999938
GRMZM2G131820	B8	2	0.0412652	0.999983
GRMZM2G064896	B8	2	0.0378326	0.956387
GRMZM2G377797	B8	2	0.0432657	1
GRMZM2G032180	B8	2	0.0369438	1
GRMZM2G155437	B8	2	0.0370071	1
GRMZM2G064163	B8	2	0.0407673	1
GRMZM2G139900	B8	2	0.0432331	1
GRMZM2G163769	B8	2	0.0438696	1
GRMZM2G102829	B8	2	0.0442763	1
GRMZM2G161382	B8	2	0.0396832	1
GRMZM2G163724	B8	2	0.0331521	1
GRMZM2G088014	B8	2	0.0353639	1
GRMZM2G047727	B8	2	0.0421249	1
GRMZM2G085153	B8	2	0.0423446	0.602161
GRMZM2G144415	B8	2	0.0413548	0.999991
GRMZM2G074687	B8	2	0.0424711	1
GRMZM2G134955	B8	2	0.0421141	1
GRMZM2G030312	B8	2	0.0459634	1
GRMZM2G104546	B8	2	0.043561	0.999999
GRMZM2G091857	B8	2	0.0400776	1
GRMZM2G100484	B8	2	0.0447882	1
GRMZM2G179120	B8	2	0.031276	1
GRMZM5G890561	B8	2	0.0443905	1
GRMZM2G150616	B8	2	0.0430372	1
GRMZM2G039155	B8	2	0.0393517	0.999969
GRMZM2G119950	B8	2	0.0430115	0.999831
GRMZM2G098828	B8	2	0.0450794	1
GRMZM2G110242	B8	2	0.0366297	1
GRMZM2G176141	B8	2	0.0376302	0.967576
GRMZM2G057852	B8	2	0.037796	0.165771
GRMZM2G332838	B8	2	0.0362671	0.999987
AC190999.2_FG004	B8	2	0.0436238	1
GRMZM2G088242	B8	2	0.0375878	1
GRMZM2G005486	B8	2	0.0380469	1
GRMZM2G475185	B8	2	0.0438243	8.22921e-05
GRMZM2G123972	B8	2	0.038826	0.581089
GRMZM2G113257	B8	2	0.0386419	0.999999
GRMZM2G076017	B8	2	0.0402842	1
GRMZM2G389379	B8	2	0.0383787	1
GRMZM2G015666	B8	2	0.035106	1
GRMZM2G081529	B8	2	0.0201915	0.999999
GRMZM2G365374	B8	2	0.0374114	1
GRMZM2G047971	B8	2	0.0384275	1
AC207205.3_FG004	B8	2	0.036521	0.538771
GRMZM2G061734	B8	2	0.0354111	0.0848881
GRMZM2G178917	B8	2	0.0448511	1
GRMZM2G178968	B8	2	0.043425	1
GRMZM2G178182	B8	2	0.0341648	1
GRMZM2G079231	B8	2	0.0366354	0.109921
GRMZM2G367834	B8	2	0.0392218	1
GRMZM5G873455	B8	2	0.0392282	1
GRMZM2G042604	B8	2	0.0391905	1
GRMZM2G050268	B8	2	0.0472193	1
GRMZM2G108991	B8	2	0.0450803	1
AC197242.3_FG001	B8	2	0.0466838	1
GRMZM2G140116	B8	2	0.0449822	1
GRMZM2G117870	B8	2	0.0453865	1
GRMZM2G002948	B8	2	0.0442307	1
GRMZM2G409213	B8	2	0.0399445	0.921397
GRMZM2G172945	B8	2	0.0462581	1
GRMZM2G703322	B8	2	0.0395058	0.988875
GRMZM2G034794	B8	2	0.040291	1
GRMZM2G158191	B8	2	0.0294939	0.991755
GRMZM2G172442	B8	2	0.0417008	0.999976
GRMZM2G171628	B8	2	0.0448372	0.999999
GRMZM2G113779	B8	2	0.0384311	0.999998
GRMZM2G154904	B8	2	0.0492051	1
GRMZM2G087254	B8	2	0.0372619	1
GRMZM2G036619	B8	2	0.0453753	1
GRMZM5G895534	B8	2	0.0414517	0.999999
GRMZM2G125495	B8	2	0.0393044	0.0722455
GRMZM2G125527	B8	2	0.0426089	1
GRMZM2G151826	B8	2	0.0364387	0.999938
GRMZM2G151726	B8	2	0.0420596	0.999998
GRMZM2G046011	B8	2	0.0399129	1
GRMZM6G317966	B8	2	0.0455776	1
GRMZM2G117968	B8	2	0.0413148	1
GRMZM2G099295	B8	2	0.0542612	1
GRMZM2G099285	B8	2	0.0437714	0.999988
GRMZM2G060011	B8	2	0.0443757	0.995428
GRMZM2G042660	B8	2	0.0328806	0.998423
GRMZM2G039251	B8	2	0.0452851	0.999998
GRMZM2G121868	B8	2	0.0297655	1
GRMZM2G113696	B8	2	0.0444174	0.999938
GRMZM2G164325	B8	2	0.0301916	1
GRMZM2G040618	B8	2	0.0411907	0.989932
GRMZM2G096123	B8	2	0.0406749	1
GRMZM2G159237	B8	2	0.0460951	1
GRMZM2G159210	B8	2	0.0278747	1
GRMZM2G125004	B8	2	0.032859	0.999995
GRMZM2G016844	B8	2	0.0445832	0.999781
GRMZM5G851698	B8	2	0.0398439	1
GRMZM2G044198	B8	2	0.0363521	0.92553
GRMZM2G064640	B8	2	0.0413407	1
GRMZM2G141510	B8	2	0.0415645	0.999112
GRMZM2G102944	B8	2	0.0436724	1
GRMZM2G075461	B8	2	0.065722	4.86947e-18
GRMZM2G119675	B8	2	0.0438622	1
GRMZM2G035063	B8	2	0.043167	1
GRMZM2G048013	B8	2	0.0396108	0.999996
GRMZM2G163826	B8	2	0.0401445	0.961706
GRMZM2G141432	B8	2	0.0379476	1
GRMZM2G131554	B8	2	0.0448028	1
GRMZM5G813532	B8	2	0.0339307	0.999993
GRMZM2G010991	B8	2	0.0378482	1
GRMZM2G001247	B8	2	0.0307191	0.935175
GRMZM2G030646	B8	2	0.0404484	1
GRMZM2G318296	B8	2	0.0532894	0.99998
GRMZM2G109425	B8	2	0.0424675	1
GRMZM2G101390	B8	2	0.0435386	1
GRMZM2G387383	B8	2	0.0487199	1
GRMZM2G002280	B8	2	0.039087	0.999938
GRMZM2G303530	B8	2	0.033955	1
GRMZM2G140908	B8	2	0.0343483	1
GRMZM2G163421	B8	2	0.0404405	1
GRMZM2G148769	B8	2	0.0464213	1
GRMZM2G003852	B8	2	0.0383861	0.99999
GRMZM2G149091	B8	2	0.0310184	0.4902
GRMZM2G009188	B8	2	0.0313042	1
GRMZM2G094978	B8	2	0.0441036	0.999998
GRMZM2G052507	B8	2	0.0437378	1
GRMZM2G007028	B8	2	0.0345018	0.999983
GRMZM2G135354	B8	2	0.0395885	0.995164
GRMZM2G083095	B8	2	0.0414541	1
GRMZM6G847892	B8	2	0.0381147	1
GRMZM2G158279	B8	2	0.0425375	0.999986
GRMZM2G015285	B8	2	0.0304197	0.999811
AC217293.3_FG005	B8	2	0.0369986	0.909412
GRMZM2G092284	B8	2	0.0399037	0.999999
GRMZM2G008898	B8	2	0.032679	0.99999
GRMZM2G024808	B8	2	0.0287981	1
GRMZM2G111172	B8	2	0.0430573	1
GRMZM2G156110	B8	2	0.0409276	1
GRMZM2G080222	B8	2	0.0433867	1
GRMZM2G018197	B8	2	0.0464035	1
GRMZM2G355752	B8	2	0.0456106	1.54765e-38
GRMZM2G028834	B8	2	0.0378231	0.999916
GRMZM2G021921	B8	2	0.0414908	1
GRMZM2G324507	B8	2	0.0390226	1
GRMZM2G079888	B8	2	0.0479813	0.999979
GRMZM2G177165	B8	2	0.0392965	1
GRMZM2G146688	B8	2	0.0465811	0.999934
GRMZM5G827174	B8	2	0.0270645	0.999385
GRMZM2G083497	B8	2	0.0378994	1
GRMZM2G470307	B8	2	0.0490253	1
GRMZM2G159388	B8	2	0.0390665	1
GRMZM2G078839	B8	2	0.0455819	0.992128
GRMZM2G027007	B8	2	0.0329482	1
GRMZM2G012861	B8	2	0.0394766	0.986266
GRMZM2G026868	B8	2	0.0470109	1
GRMZM2G386608	B8	2	0.0383729	1
GRMZM2G305048	B8	2	0.0407156	1
GRMZM2G005788	B8	2	0.0467457	0.999998
GRMZM2G323353	B8	2	0.0303989	1
GRMZM2G022651	B8	2	0.0309394	1
GRMZM2G435338	B8	2	0.0391099	0.999999
GRMZM2G077227	B8	2	0.0340981	1
GRMZM2G121452	B8	2	0.0510337	0.999999
GRMZM2G115834	B8	2	0.0427384	0.999999
GRMZM2G132116	B8	2	0.0511898	1
GRMZM2G371176	B8	2	0.0269975	0.999998
GRMZM2G158194	B8	2	0.0312916	1
GRMZM2G099461	B8	2	0.0328785	1
GRMZM2G062230	B8	2	0.0349661	1
GRMZM5G871126	B8	2	0.0361811	1
GRMZM2G110212	B8	2	0.0427789	1
GRMZM5G820912	B8	2	0.0363662	1
GRMZM5G887077	B8	2	0.0384288	1
GRMZM2G036340	B8	2	0.0286072	0.99996
GRMZM2G113626	B8	2	0.0433837	1
GRMZM2G037386	B8	2	0.045413	0.999104
GRMZM2G061830	B8	2	0.0398672	0.999991
GRMZM2G010693	B8	2	0.0336441	1
GRMZM2G066345	B8	2	0.0356823	0.896042
GRMZM2G023952	B8	2	0.0341669	1
GRMZM5G804783	B8	2	0.0315638	0.963415
GRMZM2G016232	B8	2	0.036516	0.0270169
GRMZM2G401581	B8	2	0.0383557	1.45591e-08
GRMZM2G163939	B8	2	0.0390651	1
AC233872.1_FG003	B8	2	0.0426678	1
GRMZM2G327564	B8	2	0.0451623	1
GRMZM2G309897	B8	2	0.0296581	0.999999
GRMZM2G395983	B8	2	0.0323407	0.999996
GRMZM2G009282	B8	2	0.0456203	1
GRMZM2G061758	B8	2	0.0413163	4.01511e-16
GRMZM2G026643	B8	2	0.038275	1
GRMZM2G416677	B8	2	0.0496636	1
GRMZM2G057150	B8	2	0.039481	0.996982
GRMZM2G171400	B8	2	0.045668	1
GRMZM2G124066	B8	2	0.0332779	1
GRMZM2G081521	B8	2	0.0368608	1
GRMZM2G401267	B8	2	0.0276349	1
EF517601.1_FG012	B8	2	0.0430332	1
EF517601.1_FG016	B8	2	0.0390829	1
GRMZM2G122656	B8	2	0.0408535	0.999997
GRMZM2G038606	B8	2	0.0384649	1
GRMZM2G145756	B8	2	0.0390552	1
GRMZM2G145772	B8	2	0.0391679	1
GRMZM2G018951	B8	2	0.0392443	1
GRMZM2G145449	B8	2	0.043768	0.999674
GRMZM2G019810	B8	2	0.0391516	1
GRMZM2G002830	B8	2	0.0499217	0.999579
GRMZM2G133802	B8	2	0.0371347	1
GRMZM2G005678	B8	2	0.0487174	1
GRMZM2G058923	B8	2	0.0414925	1
GRMZM2G147791	B8	2	0.0397003	1
GRMZM2G051153	B8	2	0.0408214	1
AC199526.5_FG003	B8	2	0.0405581	0.999881
GRMZM2G104394	B8	2	0.0425138	0.444765
GRMZM2G314667	B8	2	0.0388555	1
GRMZM2G123815	B8	2	0.0421016	1
GRMZM2G701553	B8	2	0.0458151	0.879774
GRMZM2G015277	B8	2	0.0435581	0.999933
GRMZM2G001426	B8	2	0.0463185	0.999974
GRMZM2G061655	B8	2	0.0354468	0.999977
GRMZM2G400223	B8	2	0.0486863	1
GRMZM2G147857	B8	2	0.0408423	1
GRMZM2G035520	B8	2	0.0406264	1
GRMZM6G577626	B8	2	0.0443756	0.608227
GRMZM2G149330	B8	2	0.0373168	1
GRMZM2G061732	B8	2	0.0436342	1
GRMZM2G086882	B8	2	0.0444255	1
GRMZM2G047637	B8	2	0.0352866	1
GRMZM5G877336	B8	2	0.0465652	1
GRMZM2G077842	B8	2	0.0473573	1
GRMZM5G839416	B8	2	0.0427514	1
GRMZM2G157825	B8	2	0.0331013	0.999949
GRMZM2G441768	B8	2	0.0342545	1
zma-MIR167a	B8	2	0.0554268	1.34454e-26
GRMZM2G502560	B8	2	0.0484697	1.43772e-19
GRMZM2G342821	B8	2	0.0349543	0.999469
GRMZM2G162945	B8	2	0.0302809	0.999214
GRMZM2G173280	B8	2	0.0372083	0.999781
GRMZM2G081363	B8	2	0.0442813	0.99604
GRMZM2G122481	B8	2	0.041182	1
GRMZM2G112074	B8	2	0.0308264	0.878891
GRMZM2G140101	B8	2	0.0464493	1
AC206425.3_FG002	B8	2	0.0329024	3.43683e-96
GRMZM2G701746	B8	2	0.0454308	1
GRMZM2G020423	B8	2	0.0465099	0.891176
GRMZM2G043336	B8	2	0.0594626	1
GRMZM2G475899	B8	2	0.0342168	4.82325e-12
GRMZM2G155096	B8	2	0.0443238	0.999999
GRMZM2G136262	B8	2	0.0372781	1
GRMZM2G116204	B8	2	0.043238	1
GRMZM2G323936	B8	2	0.0389347	1
GRMZM2G047434	B8	2	0.0405126	1
GRMZM2G305154	B8	2	0.0383899	1
GRMZM2G150521	B8	2	0.0378962	0.999975
GRMZM2G084762	B8	2	0.0440866	1
GRMZM2G108348	B8	2	0.0439213	1
GRMZM2G168510	B8	2	0.0419119	1
GRMZM5G821755	B8	2	0.0321	1
GRMZM2G115812	B8	2	0.0447728	1
GRMZM2G152952	B8	2	0.0396632	0.999965
GRMZM5G821639	B8	2	0.0439084	1
GRMZM2G061206	B8	2	0.042368	1
GRMZM5G813403	B8	2	0.0375208	1
GRMZM2G171484	B8	2	0.0396175	1
GRMZM2G059083	B8	2	0.0328035	1
GRMZM2G361501	B8	2	0.0393003	1
GRMZM2G062524	B8	2	0.0481813	1
GRMZM2G076034	B8	2	0.0412627	0.999999
GRMZM2G032132	B8	2	0.0357678	1
AC203535.4_FG004	B8	2	0.0315121	0.999999
GRMZM2G034833	B8	2	0.0383159	1
GRMZM2G139617	B8	2	0.0368132	1
GRMZM2G081102	B8	2	0.0429845	1
GRMZM2G025659	B8	2	0.0311794	1
GRMZM2G115133	B8	2	0.0388674	0.835692
GRMZM2G413711	B8	2	0.0369071	0.999964
GRMZM2G521967	B8	2	0.0318877	0.97439
GRMZM2G058250	B8	2	0.038291	1
GRMZM2G006452	B8	2	0.0446478	1
GRMZM2G006277	B8	2	0.0406449	0.971615
GRMZM2G047572	B8	2	0.0468382	1
GRMZM2G064936	B8	2	0.0434749	0.999999
GRMZM2G096458	B8	2	0.0382252	0.994655
GRMZM2G028252	B8	2	0.0538254	0.99872
GRMZM2G081883	B8	2	0.0431725	1
GRMZM2G129444	B8	2	0.0465219	1
GRMZM2G120814	B8	2	0.0415564	1
GRMZM2G019266	B8	2	0.0341196	1
GRMZM2G111441	B8	2	0.0319747	1
GRMZM2G049373	B8	2	0.0354558	1
GRMZM2G087619	B8	2	0.0425609	0.984219
GRMZM2G149802	B8	2	0.0380913	1
GRMZM6G768049	B8	2	0.0408211	1
GRMZM2G078314	B8	2	0.0398532	6.19736e-06
GRMZM2G133291	B8	2	0.0398844	1
GRMZM2G023748	B8	2	0.0432379	1
GRMZM2G065423	B8	2	0.0404963	1
GRMZM2G013463	B8	2	0.0327494	0.999981
GRMZM2G463415	B8	2	0.0352901	0.999997
GRMZM2G429982	B8	2	0.0275425	0.999759
GRMZM2G349651	B8	2	0.0389123	1
GRMZM2G084465	B8	2	0.0423726	1
GRMZM2G397518	B8	2	0.0310017	0.822085
GRMZM2G032763	B8	2	0.0372426	0.295789
GRMZM2G006229	B8	2	0.0360905	0.999383
GRMZM2G702036	B8	2	0.0258765	1
GRMZM2G145753	B8	2	0.031772	1
GRMZM2G003385	B8	2	0.0426576	0.999993
GRMZM2G070126	B8	2	0.0431573	0.999998
GRMZM2G009849	B8	2	0.0436819	0.999679
GRMZM2G445100	B8	2	0.0439121	1
GRMZM2G071790	B8	2	0.0373036	1
GRMZM2G073003	B8	2	0.0485926	0.999636
GRMZM2G042492	B8	2	0.0374446	1
GRMZM2G702059	B8	2	0.0434922	1
GRMZM5G867518	B8	2	0.0442489	1
GRMZM5G801031	B8	2	0.0424695	1
GRMZM2G022934	B8	2	0.0418742	0.00528003
GRMZM2G136665	B8	2	0.0388458	0.999902
GRMZM2G096920	B8	2	0.0396967	1
GRMZM2G390160	B8	2	0.0405756	0.999989
GRMZM2G022253	B8	2	0.0398425	1
GRMZM2G167174	B8	2	0.0396819	0.997507
GRMZM2G154165	B8	2	0.036924	0.999997
GRMZM2G010306	B8	2	0.0405328	1
GRMZM2G043212	B8	2	0.037229	1
GRMZM2G042754	B8	2	0.0444408	1
GRMZM2G177970	B8	2	0.0388235	0.998987
GRMZM2G177940	B8	2	0.0739344	0.998536
GRMZM5G856653	B8	2	0.0466953	1
GRMZM2G078210	B8	2	0.0357058	1
AC204712.3_FG002	B8	2	0.0399582	1
GRMZM2G111436	B8	2	0.0496911	1
GRMZM2G359670	B8	2	0.0396209	1
GRMZM2G014499	B8	2	0.033021	1
GRMZM2G079727	B8	2	0.0332366	0.138912
GRMZM2G171426	B8	2	0.0377177	1
GRMZM2G150450	B8	2	0.038859	0.0901548
GRMZM2G116282	B8	2	0.0458087	1
GRMZM2G055276	B8	2	0.0452862	1
GRMZM5G839411	B8	2	0.0382285	1
AC207628.4_FG005	B8	2	0.0428339	1
GRMZM2G008764	B8	2	0.0389371	1
GRMZM2G122296	B8	2	0.0397103	1
GRMZM5G859315	B8	2	0.0341615	1
GRMZM2G106028	B8	2	0.0421879	1
GRMZM2G437460	B8	2	0.0368098	1
GRMZM2G055585	B8	2	0.0373323	1
GRMZM2G360021	B8	2	0.0317633	1
GRMZM2G046458	B8	2	0.0473683	1
GRMZM2G152774	B8	2	0.0312148	0.99802
GRMZM2G382632	B8	2	0.032228	1
GRMZM2G033576	B8	2	0.0374736	1
GRMZM2G330302	B8	2	0.041546	1.25815e-25
GRMZM2G466833	B8	2	0.0429786	1
GRMZM2G126239	B8	2	0.0482084	1
GRMZM2G125193	B8	2	0.0382011	1
GRMZM2G037431	B8	2	0.043786	1
GRMZM2G180815	B8	2	0.0412966	1
GRMZM2G130358	B8	2	0.0411345	1
GRMZM2G370745	B8	2	0.0465709	0.011974
GRMZM2G026371	B8	2	0.0384592	1
GRMZM2G025854	B8	2	0.0409297	1
GRMZM2G176903	B8	2	0.0421532	1
AC195331.3_FG008	B8	2	0.0345575	1
GRMZM2G047813	B8	2	0.0426096	0.999997
GRMZM2G079089	B8	2	0.0405947	1
GRMZM2G095534	B8	2	0.0398338	0.999999
GRMZM2G116135	B8	2	0.044466	1
GRMZM2G071021	B8	2	0.0440075	1
GRMZM2G042078	B8	2	0.0385903	0.99971
GRMZM2G157616	B8	2	0.0460204	1
GRMZM2G358956	B8	2	0.0427569	1
GRMZM2G034985	B8	2	0.0513788	1
GRMZM2G093436	B8	2	0.045092	0.977987
GRMZM2G046681	B8	2	0.0393992	0.999878
GRMZM2G017086	B8	2	0.0435117	0.992998
GRMZM2G066101	B8	2	0.0347362	2.34895e-15
GRMZM2G027867	B8	2	0.0443043	1
GRMZM2G353103	B8	2	0.0431051	1
GRMZM2G090722	B8	2	0.0407383	1
GRMZM2G495626	B8	2	0.0425413	1
GRMZM6G617209	B8	2	0.0542597	1
GRMZM2G033544	B8	2	0.0445062	0.36283
GRMZM2G001160	B8	2	0.0338104	1
GRMZM2G085054	B8	2	0.0525682	0.386756
GRMZM2G070553	B8	2	0.0425178	1
GRMZM2G006363	B8	2	0.051081	1
GRMZM2G165208	B8	2	0.0371951	1
GRMZM2G165383	B8	2	0.0396608	0.999982
GRMZM2G058447	B8	2	0.036231	0.999999
GRMZM2G089598	B8	2	0.0387523	0.761173
GRMZM2G133781	B8	2	0.0670619	0.999997
GRMZM2G068331	B8	2	0.0321379	1
GRMZM2G068330	B8	2	0.0379925	1
GRMZM2G408458	B8	2	0.0489163	0.999998
GRMZM2G139894	B8	2	0.0349891	1.23425e-11
GRMZM2G160013	B8	2	0.0395044	0.475017
GRMZM2G112795	B8	2	0.0459059	1
GRMZM2G030862	B8	2	0.0454688	0.999776
GRMZM2G033356	B8	2	0.047907	1
GRMZM2G154312	B8	2	0.0443548	0.999964
GRMZM2G080387	B8	2	0.0378159	0.998504
GRMZM2G176173	B8	2	0.0255947	1
GRMZM2G131943	B8	2	0.0416214	1
GRMZM2G074300	B8	2	0.0422996	1
GRMZM2G059445	B8	2	0.0349802	1
GRMZM2G055135	B8	2	0.026241	0.999418
GRMZM2G152573	B8	2	0.0412553	1
GRMZM2G179976	B8	2	0.0409634	1
GRMZM2G088511	B8	2	0.0375906	1
GRMZM2G046804	B8	2	0.0420028	0.999998
GRMZM2G302259	B8	2	0.0451547	1
GRMZM2G008482	B8	2	0.0382878	0.82157
GRMZM2G064133	B8	2	0.0408123	0.999588
GRMZM2G062591	B8	2	0.0403392	1
GRMZM2G092432	B8	2	0.0313492	1
GRMZM2G158034	B8	2	0.043949	1
GRMZM2G112050	B8	2	0.0441893	1
GRMZM2G157443	B8	2	0.0425934	1
GRMZM2G162020	B8	2	0.0331066	1
GRMZM2G000592	B8	2	0.0366707	1
GRMZM2G155931	B8	2	0.0431171	1
GRMZM2G037496	B8	2	0.0392674	0.70097
GRMZM2G702426	B8	2	0.0418991	1
GRMZM2G129304	B8	2	0.032772	1
GRMZM2G007953	B8	2	0.0309306	1
GRMZM2G084868	B8	2	0.0434809	1
GRMZM2G132371	B8	2	0.0435025	1
GRMZM2G135068	B8	2	0.0135354	6.32778e-42
GRMZM2G181194	B8	2	0.0394497	1
GRMZM2G090241	B8	2	0.0422824	1
GRMZM2G032367	B8	2	0.0415112	1
GRMZM2G123234	B8	2	0.041074	1
GRMZM2G070422	B8	2	0.0474386	1
GRMZM2G141499	B8	2	0.0383327	1
GRMZM2G057486	B8	2	0.0325835	1
GRMZM2G177654	B8	2	0.042289	1
GRMZM2G030768	B8	2	0.0367806	4.83538e-12
GRMZM2G354373	B8	2	0.0401156	0.999842
GRMZM2G119071	B8	2	0.0399045	5.95179e-10
GRMZM2G108418	B8	2	0.0363887	1
GRMZM2G002440	B8	2	0.04196	1
GRMZM2G352132	B8	2	0.0407857	0.997194
GRMZM2G059618	B8	2	0.0393975	0.997792
GRMZM2G080380	B8	2	0.0439072	1
GRMZM2G100225	B8	2	0.0425075	1
GRMZM2G044832	B8	2	0.0430099	1
AC197047.3_FG001	B8	2	0.0351192	0.999952
GRMZM2G064613	B8	2	0.0418047	1
GRMZM2G445478	B8	2	0.0459672	1
GRMZM2G091155	B8	2	0.0399717	0.999999
GRMZM2G117786	B8	2	0.0410407	0.991343
GRMZM2G117811	B8	2	0.0412956	0.999999
GRMZM2G168002	B8	2	0.0328544	1
GRMZM2G114778	B8	2	0.0402386	0.99999
GRMZM2G011968	B8	2	0.0419109	0.470504
GRMZM2G075780	B8	2	0.0397762	0.999997
GRMZM2G099136	B8	2	0.0347195	1
GRMZM2G125668	B8	2	0.0425528	1
GRMZM2G010743	B8	2	0.0356952	1
GRMZM2G069762	B8	2	0.0415951	1
GRMZM2G139680	B8	2	0.0399439	1
AC217811.3_FG002	B8	2	0.0402266	0.999989
AC217811.3_FG003	B8	2	0.0359274	1
GRMZM2G418258	B8	2	0.0351835	0.263502
GRMZM2G014356	B8	2	0.0495745	0.477499
GRMZM5G839530	B8	2	0.0549037	0.999989
GRMZM2G064145	B8	2	0.0386052	1
GRMZM2G096171	B8	2	0.0322262	0.85249
GRMZM2G009019	B8	2	0.0326186	0.999999
GRMZM2G069444	B8	2	0.035793	1.44942e-24
GRMZM2G008748	B8	2	0.0409988	1
GRMZM2G024647	B8	2	0.0423247	1
GRMZM2G160458	B8	2	0.0440647	1
GRMZM2G163396	B8	2	0.0420644	0.96152
GRMZM2G157677	B8	2	0.0362603	0.999507
GRMZM5G868917	B8	2	0.0468326	0.846707
GRMZM2G071630	B8	2	0.0466294	1
GRMZM2G138632	B8	2	0.0431521	1
GRMZM2G034697	B8	2	0.042126	0.953347
GRMZM2G179810	B8	2	0.0379792	1
GRMZM2G079817	B8	2	0.0422002	0.999975
GRMZM2G104768	B8	2	0.0455492	0.924297
GRMZM2G133838	B8	2	0.0405127	1
GRMZM2G135132	B8	2	0.0436516	0.999998
GRMZM2G157252	B8	2	0.045541	1
GRMZM2G072589	B8	2	0.0140071	1.64322e-29
GRMZM2G111045	B8	2	0.0356322	1
GRMZM2G006219	B8	2	0.0355318	0.960157
GRMZM2G377217	B8	2	0.0271767	0.999942
GRMZM2G004180	B8	2	0.0365754	1
GRMZM2G399112	B8	2	0.0262917	0.999995
GRMZM2G078299	B8	2	0.027157	0.999996
GRMZM2G144158	B8	2	0.0367219	0.502911
GRMZM2G528010	B8	2	0.0398573	1
GRMZM2G084195	B8	2	0.0368201	9.93533e-21
GRMZM2G081037	B8	2	0.043151	1
GRMZM2G091069	B8	2	0.0334824	0.999815
GRMZM2G156472	B8	2	0.0265231	0.999983
GRMZM2G121210	B8	2	0.0476504	1
GRMZM2G121075	B8	2	0.0442135	1
GRMZM2G421513	B8	2	0.0398433	0.999999
GRMZM2G063192	B8	2	0.0490373	1
GRMZM2G050371	B8	2	0.0453574	0.488899
GRMZM2G069422	B8	2	0.0366892	0.999986
GRMZM2G069365	B8	2	0.0390664	1
GRMZM2G342515	B8	2	0.0400171	2.43612e-20
GRMZM2G156068	B8	2	0.0444644	0.99999
GRMZM2G042502	B8	2	0.0408376	1
GRMZM2G011253	B8	2	0.0349474	1
GRMZM2G135186	B8	2	0.0394084	0.999991
GRMZM2G011010	B8	2	0.0413964	1
GRMZM2G122811	B8	2	0.0392163	1
GRMZM2G063426	B8	2	0.0328767	1
GRMZM2G125943	B8	2	0.0370285	1
GRMZM2G018947	B8	2	0.035278	1
GRMZM2G123831	B8	2	0.0420929	1
GRMZM2G118579	B8	2	0.038953	1
GRMZM2G082007	B8	2	0.0364838	0.58883
GRMZM2G150648	B8	2	0.0449424	1
GRMZM2G471805	B8	2	0.0433038	0.999926
GRMZM2G102230	B8	2	0.0403256	1
GRMZM2G466532	B8	2	0.0404005	0.987268
GRMZM2G062084	B8	2	0.0457482	1
GRMZM2G108712	B8	2	0.0370471	1.60589e-17
GRMZM2G054012	B8	2	0.0400009	1
GRMZM2G450055	B8	2	0.0320273	0.999999
GRMZM2G411764	B8	2	0.0361633	1
GRMZM2G011218	B8	2	0.0374186	0.999636
GRMZM2G070239	B8	2	0.0437482	0.998562
GRMZM2G181336	B8	2	0.038715	1
GRMZM2G472023	B8	2	0.0370498	1
GRMZM2G091189	B8	2	0.0456553	1
GRMZM2G449909	B8	2	0.0417721	1
GRMZM2G105335	B8	2	0.0362354	1
GRMZM2G044670	B8	2	0.0374748	1
GRMZM2G165991	B8	2	0.0383232	0.958131
GRMZM2G126646	B8	2	0.0330637	1
GRMZM2G300624	B8	2	0.0416201	1
GRMZM5G845891	B8	2	0.0331944	1
GRMZM2G084445	B8	2	0.0408392	1
GRMZM2G075074	B8	2	0.0346971	0.999988
GRMZM2G007729	B8	2	0.0315156	1.31714e-34
GRMZM2G149422	B8	2	0.0478156	1
GRMZM2G028216	B8	2	0.0384921	1
GRMZM6G267785	B8	2	0.0389061	9.82674e-16
GRMZM2G361659	B8	2	0.0381436	1
GRMZM2G092167	B8	2	0.0462245	1
GRMZM2G089819	B8	2	0.0448844	1
GRMZM5G829928	B8	2	0.0443691	1
GRMZM2G115499	B8	2	0.0438457	1
GRMZM2G099754	B8	2	0.0445804	0.999996
GRMZM2G103281	B8	2	0.0400664	0.99539
GRMZM2G071288	B8	2	0.0394206	0.999997
GRMZM2G171476	B8	2	0.0341175	1
GRMZM2G171644	B8	2	0.0458628	0.999907
AC204868.3_FG004	B8	2	0.0406392	0.918385
GRMZM2G119219	B8	2	0.0542895	0.991827
GRMZM2G045704	B8	2	0.0466214	0.999916
GRMZM2G152591	B8	2	0.042311	1
GRMZM2G458401	B8	2	0.037252	1
GRMZM2G033785	B8	2	0.0444201	0.999997
GRMZM2G423831	B8	2	0.0343591	0.999833
GRMZM2G004699	B8	2	0.0407294	1
GRMZM2G016997	B8	2	0.0348223	1
GRMZM5G866082	B8	2	0.0430457	0.998762
AC190609.3_FG002	B8	2	0.0416227	1
GRMZM2G125648	B8	2	0.0352437	3.29093e-20
GRMZM5G868730	B8	2	0.0449514	1
GRMZM2G301908	B8	2	0.0254468	1
GRMZM2G067555	B8	2	0.0341105	0.999985
AC234156.1_FG005	B8	2	0.0438437	0.99998
GRMZM5G866627	B8	2	0.0410661	1
GRMZM2G460544	B8	2	0.0353476	0.393103
GRMZM2G138131	B8	2	0.034017	1
GRMZM2G381744	B8	2	0.0418732	0.999999
GRMZM2G032419	B8	2	0.0462007	1
GRMZM2G000608	B8	2	0.0416066	1
GRMZM2G349536	B8	2	0.0318721	0.999966
GRMZM2G119287	B8	2	0.0293195	0.999949
GRMZM2G028046	B8	2	0.0364508	0.501689
GRMZM2G128426	B8	2	0.039895	1
GRMZM2G155253	B8	2	0.0319234	0.999994
GRMZM2G007277	B8	2	0.0373125	0.811521
AC205735.3_FG006	B8	2	0.041192	0.916901
GRMZM2G120938	B8	2	0.030456	0.999992
GRMZM2G115245	B8	2	0.0410405	1
AC196278.2_FG004	B8	2	0.042811	0.999996
AC196278.2_FG003	B8	2	0.0450948	1
GRMZM2G054896	B8	2	0.0396515	1
GRMZM2G158281	B8	2	0.03449	1
GRMZM2G126190	B8	2	0.0352069	1
GRMZM2G094123	B8	2	0.0454689	1
GRMZM2G017606	B8	2	0.0371179	0.999996
GRMZM2G180578	B8	2	0.0417167	0.999999
GRMZM2G481440	B8	2	0.0370909	0.999884
GRMZM2G109159	B8	2	0.0426774	1
GRMZM2G002420	B8	2	0.0406788	0.999648
GRMZM2G152984	B8	2	0.0360615	0.999866
GRMZM2G174598	B8	2	0.0519449	1
GRMZM2G018770	B8	2	0.0416343	1
GRMZM2G175510	B8	2	0.040005	1
GRMZM2G109680	B8	2	0.0376758	1
GRMZM2G171452	B8	2	0.04088	1
GRMZM2G336875	B8	2	0.0445213	1
GRMZM2G063700	B8	2	0.0448218	1
GRMZM2G030228	B8	2	0.0419045	1
GRMZM2G360677	B8	2	0.0469023	1
GRMZM2G051848	B8	2	0.0440057	1
GRMZM2G179501	B8	2	0.0402128	0.444756
GRMZM2G454306	B8	2	0.0381349	0.870887
GRMZM2G063909	B8	2	0.0352832	1.76484e-27
GRMZM2G064023	B8	2	0.0429972	0.999996
GRMZM5G869469	B8	2	0.0408884	1
GRMZM2G008859	B8	2	0.0388301	0.64377
GRMZM2G000964	B8	2	0.0431758	0.663201
GRMZM2G104456	B8	2	0.0433139	0.999749
GRMZM2G363474	B8	2	0.0483563	1
GRMZM2G168252	B8	2	0.0394965	1
GRMZM2G421857	B8	2	0.0405707	0.999941
GRMZM2G041310	B8	2	0.0491383	1
GRMZM2G168984	B8	2	0.0360003	0.999997
GRMZM2G132862	B8	2	0.0322904	1
GRMZM2G101872	B8	2	0.0416671	1
GRMZM2G012262	B8	2	0.0425544	1
GRMZM2G009871	B8	2	0.0393096	0.999999
GRMZM2G052740	B8	2	0.0479455	1
GRMZM2G450937	B8	2	0.040382	1
GRMZM2G153899	B8	2	0.040679	0.999923
GRMZM5G867322	B8	2	0.033689	1
GRMZM2G027640	B8	2	0.0385442	0.994229
GRMZM6G910222	B8	2	0.0422333	1
GRMZM2G024310	B8	2	0.0445094	0.999998
GRMZM5G878541	B8	2	0.0389959	1
GRMZM2G074414	B8	2	0.0410064	0.997633
GRMZM2G019144	B8	2	0.0431011	0.87062
GRMZM6G578655	B8	2	0.0429525	1
GRMZM2G163304	B8	2	0.0372812	0.991742
GRMZM2G015989	B8	2	0.042823	0.999999
GRMZM2G315594	B8	2	0.0468356	1
GRMZM2G083620	B8	2	0.0376558	0.993008
GRMZM2G159950	B8	2	0.0406264	0.0948893
GRMZM2G025227	B8	2	0.0433011	1
GRMZM2G125271	B8	2	0.041399	1
GRMZM2G148937	B8	2	0.0426093	1
GRMZM2G125300	B8	2	0.0402918	1
GRMZM2G125812	B8	2	0.0359014	0.999951
GRMZM2G398668	B8	2	0.0355785	0.999998
GRMZM2G121743	B8	2	0.0385602	1
GRMZM2G121843	B8	2	0.041623	1
GRMZM2G420823	B8	2	0.043369	1
GRMZM2G085460	B8	2	0.0394414	1
GRMZM2G144071	B8	2	0.0454564	0.412863
GRMZM2G160064	B8	2	0.0343758	1
GRMZM2G110952	B8	2	0.03875	0.999993
GRMZM5G899149	B8	2	0.0406332	1
GRMZM2G108643	B8	2	0.0392999	1
GRMZM2G071071	B8	2	0.0406784	0.999981
AC210013.4_FG019	B8	2	0.0408793	1
GRMZM2G318346	B8	2	0.0364773	0.999999
GRMZM2G025164	B8	2	0.0324719	1
GRMZM5G897976	B8	2	0.0422994	1
GRMZM2G121221	B8	2	0.0438381	0.999365
GRMZM2G003002	B8	2	0.044156	1
GRMZM2G007695	B8	2	0.0407329	1
GRMZM2G130544	B8	2	0.0411007	1
GRMZM5G897818	B8	2	0.0360354	1
GRMZM5G861451	B8	2	0.0392501	1
GRMZM2G130625	B8	2	0.0468727	1
GRMZM2G085646	B8	2	0.0330914	0.996044
AC195340.3_FG001	B8	2	0.0397518	1
GRMZM2G050741	B8	2	0.0518539	1
GRMZM2G052467	B8	2	0.0415746	1
GRMZM2G033267	B8	2	0.0373783	0.716459
GRMZM2G077404	B8	2	0.0390597	1
GRMZM2G076885	B8	2	0.0405662	1
GRMZM2G089556	B8	2	0.032525	1
GRMZM2G088797	B8	2	0.0303713	0.999615
GRMZM2G072315	B8	2	0.0430241	1
GRMZM2G371942	B8	2	0.0360522	1
GRMZM2G172043	B8	2	0.0528445	1
GRMZM2G132121	B8	2	0.0405382	1
GRMZM2G131998	B8	2	0.03887	0.999965
GRMZM2G050833	B8	2	0.0398195	1
GRMZM2G100478	B8	2	0.0464532	1
GRMZM2G065669	B8	2	0.041624	1
GRMZM2G105822	B8	2	0.0412311	1
GRMZM2G385543	B8	2	0.0369469	1
GRMZM2G152466	B8	2	0.0411243	1
GRMZM2G082293	B8	2	0.0360312	1
GRMZM2G046055	B8	2	0.0391554	1
GRMZM2G425236	B8	2	0.0269583	0.999735
GRMZM2G152328	B8	2	0.0372284	0.999997
GRMZM2G145854	B8	2	0.0476255	0.999044
GRMZM2G149323	B8	2	0.0363418	0.999996
GRMZM2G177942	B8	2	0.0311997	1
GRMZM2G068963	B8	2	0.0353649	0.999999
GRMZM2G090435	B8	2	0.0379789	1
GRMZM2G300945	B8	2	0.035073	0.99999
GRMZM2G327260	B8	2	0.0400223	1
GRMZM2G111566	B8	2	0.0429482	0.999971
GRMZM2G301208	B8	2	0.0412536	1
AC213463.3_FG004	B8	2	0.0423132	1
GRMZM2G461936	B8	2	0.0436308	1
GRMZM2G166082	B8	2	0.0435517	1
GRMZM6G709972	B8	2	0.0375691	1
GRMZM2G383735	B8	2	0.0474618	1
GRMZM5G849149	B8	2	0.0377183	1
GRMZM2G079083	B8	2	0.0379841	0.999736
GRMZM2G064852	B8	2	0.0465355	1
GRMZM2G136889	B8	2	0.040833	0.923974
GRMZM2G074124	B8	2	0.0383393	1
GRMZM2G134957	B8	2	0.0417951	0.924339
GRMZM2G128421	B8	2	0.0368599	1
GRMZM2G128454	B8	2	0.0348105	0.999614
GRMZM5G826465	B8	2	0.040379	1
GRMZM2G046676	B8	2	0.0425765	1
GRMZM2G320606	B8	2	0.0352554	0.246307
GRMZM5G834833	B8	2	0.0394471	0.997886
GRMZM2G146599	B8	2	0.0397041	0.999153
GRMZM2G061292	B8	2	0.0352194	1
GRMZM2G363437	B8	2	0.0341817	1
GRMZM2G138572	B8	2	0.0446882	1
GRMZM2G074898	B8	2	0.0435672	1
GRMZM2G386714	B8	2	0.0397517	1
GRMZM2G124791	B8	2	0.0435494	1
GRMZM2G001772	B8	2	0.0304951	1
GRMZM2G301405	B8	2	0.0403279	0.997809
GRMZM2G002874	B8	2	0.0400791	1
GRMZM2G153815	B8	2	0.0427423	1
GRMZM2G096372	B8	2	0.0400037	1
GRMZM2G030169	B8	2	0.0354903	1
GRMZM2G387341	B8	2	0.043628	3.44244e-30
GRMZM2G073351	B8	2	0.0413339	0.999984
GRMZM2G374385	B8	2	0.0443198	1
GRMZM2G073114	B8	2	0.0384987	5.12442e-25
GRMZM2G142266	B8	2	0.0425577	1
GRMZM2G005199	B8	2	0.0423348	1
GRMZM2G177314	B8	2	0.0451635	1
GRMZM2G139583	B8	2	0.0422523	0.998944
GRMZM5G800835	B8	2	0.0423858	0.999991
GRMZM5G864239	B8	2	0.0420347	0.999999
GRMZM2G405090	B8	2	0.0314667	1
GRMZM2G324540	B8	2	0.0436876	0.999992
GRMZM2G026216	B8	2	0.0432604	1
GRMZM2G111477	B8	2	0.0398062	1
GRMZM2G458208	B8	2	0.0423467	1
GRMZM2G154954	B8	2	0.0345637	0.495572
GRMZM2G134862	B8	2	0.0434953	1
GRMZM2G133895	B8	2	0.030447	1
GRMZM2G043182	B8	2	0.0446488	0.99999
GRMZM2G464011	B8	2	0.0307413	0.198601
GRMZM2G375607	B8	2	0.0326609	0.999999
GRMZM2G166430	B8	2	0.0412104	1
GRMZM2G173277	B8	2	0.0406022	0.991007
GRMZM2G067298	B8	2	0.0503603	1
GRMZM2G159364	B8	2	0.0388124	1
GRMZM2G060029	B8	2	0.0428817	0.999971
GRMZM2G476523	B8	2	0.0398344	1
GRMZM2G177894	B8	2	0.0411354	0.441671
GRMZM2G177845	B8	2	0.0405866	0.999741
GRMZM2G131822	B8	2	0.0418027	1
GRMZM2G077208	B8	2	0.0429537	1
GRMZM2G431573	B8	2	0.035067	0.0441147
GRMZM2G089132	B8	2	0.0322879	1
GRMZM2G439198	B8	2	0.0320423	0.999359
GRMZM2G085089	B8	2	0.039829	0.357676
GRMZM2G513713	B8	2	0.0367014	1
GRMZM2G050460	B8	2	0.0421303	1
GRMZM2G017081	B8	2	0.0405995	1
GRMZM2G115621	B8	2	0.043298	0.999993
GRMZM2G361518	B8	2	0.0306445	0.999979
GRMZM2G057571	B8	2	0.0337492	1
GRMZM2G111760	B8	2	0.0359427	0.999997
GRMZM2G472346	B8	2	0.039812	1
GRMZM2G063897	B8	2	0.0432371	0.999998
GRMZM2G168674	B8	2	0.0440247	1
GRMZM2G164175	B8	2	0.0362666	0.999601
GRMZM2G098370	B8	2	0.0449334	1
GRMZM2G305124	B8	2	0.0332236	1
GRMZM2G009365	B8	2	0.0354876	1
GRMZM2G168747	B8	2	0.0399686	3.62746e-19
GRMZM2G444748	B8	2	0.0667226	0.999998
GRMZM2G054765	B8	2	0.040694	1
GRMZM2G109165	B8	2	0.0407391	0.999954
GRMZM2G097207	B8	2	0.0440286	1
GRMZM2G102845	B8	2	0.0351217	0.999692
GRMZM6G711429	B8	2	0.0396166	1
GRMZM2G062885	B8	2	0.0396192	0.998522
GRMZM2G088880	B8	2	0.0430739	1
AC226545.2_FG003	B8	2	0.0296328	0.279859
GRMZM2G158520	B8	2	0.0318395	1
AC234515.1_FG003	B8	2	0.0409349	1
GRMZM2G017802	B8	2	0.0370765	1
GRMZM2G026117	B8	2	0.0351244	1
GRMZM2G427468	B8	2	0.0404496	1
GRMZM2G382914	B8	2	0.0448009	1
GRMZM2G010321	B8	2	0.0478879	1
GRMZM2G017882	B8	2	0.0244288	1
GRMZM2G138527	B8	2	0.0421127	0.999998
GRMZM2G058252	B8	2	0.0366632	1
GRMZM2G131638	B8	2	0.0413659	1
GRMZM2G472945	B8	2	0.0403766	1
GRMZM2G117544	B8	2	0.0412215	0.997819
GRMZM2G069316	B8	2	0.045132	1
GRMZM2G417945	B8	2	0.0308019	0.999466
GRMZM2G076263	B8	2	0.0331923	1
GRMZM2G426140	B8	2	0.0153762	4.77679e-17
GRMZM2G014577	B8	2	0.041418	0.999505
GRMZM2G052821	B8	2	0.0450271	1
GRMZM2G335019	B8	2	0.041718	1
GRMZM2G137046	B8	2	0.0349118	0.913542
GRMZM2G107737	B8	2	0.0457522	1
GRMZM2G129987	B8	2	0.0334239	0.999938
GRMZM2G009913	B8	2	0.0439381	1
GRMZM2G418206	B8	2	0.0372993	1
GRMZM2G029400	B8	2	0.0446973	1
GRMZM2G059887	B8	2	0.031303	0.999985
GRMZM2G018403	B8	2	0.039649	1
GRMZM2G060253	B8	2	0.0485879	1
[truncated: 53,991 more rows]
