# Supplementary material for: The regulatory landscape of a core maize domestication module controlling bud dormancy and growth repression
Source: Nat Commun. 2019 Aug 23;10:3810. doi: 10.1038/s41467-019-11774-w (PMC6707278; doi:10.1038/s41467-019-11774-w)
Supplement: Supplementary file 9 — Supplementary Data 7 [file 41467_2019_11774_MOESM9_ESM.xlsx]

## Sheet: DE_tb8B8
Supplementary Data 7. Genes differentially expressed between B73 and tb1 at 8 DAP (days after planting)
aSamples are tiller buds from B73 and tb1 at 8 DAP and show individual normalized CPM (count-per-million) value based on edgeR output. B8 and tb8 refer to B73 and tb1 tiller buds at 8 DAP, respectively.
bDifferential expression analysis between pairwise samples. log2FC, log2 fold-change. tb8/B8 refers to the comparison between tb1 and B73 at 8DAP. p-value, the p-value obtained during the statistical testing on differential expression of a given gene between two samples; FDR, adjusted p-value.
	aSamples		bDifferntial expression analysis
GeneID	B8	tb8	log2FC(tb8/B8)	p-value	FDR
AC148152.3_FG005	32.7022	0.58588	-5.77708	2.99e-07	4.66e-05
AC148152.3_FG008	5.09545	0.897122	-2.49926	4.5e-06	0.000375288
AC149810.2_FG008	2.62447	0.905244	-1.53545	4.93e-05	0.00217042
AC149818.2_FG001	9.885	4.262	-1.20989	0.00100336	0.0172904
AC165178.2_FG004	5.76334	2.57507	-1.16254	9.49e-05	0.00351034
AC182482.3_FG003	0.603548	1.55856	1.35833	0.000298178	0.00777422
AC185593.3_FG003	0.715133	0.15638	-2.19372	0.0022923	0.0289865
AC186512.3_FG007	1.7819	0.787304	-1.15977	0.000408852	0.00954383
AC193632.2_FG002	1.19962	0.460368	-1.38859	0.000513863	0.0111445
AC196156.3_FG003	19.3146	7.30414	-1.39782	9.1e-08	1.82e-05
AC197377.3_FG001	2.37765	0.808223	-1.57018	0.00090983	0.0162371
AC198725.4_FG004	18.406	5.66404	-1.69611	7.87e-05	0.00304638
AC199541.4_FG001	2.392	0.23248	-3.33525	0.000657821	0.0129911
AC199541.4_FG007	0.483522	0.0786533	-2.50031	0.000516676	0.0111674
AC199703.3_FG003	0.451556	0.0788685	-2.48827	0.0031152	0.0351465
AC203754.4_FG008	22.7973	46.1681	1.0187	0.000743811	0.0140932
AC203966.5_FG005	2.50703	5.56073	1.15377	0.00322626	0.0358226
AC204539.4_FG003	3.96136	10.5321	1.40965	3.11e-06	0.00027634
AC205502.4_FG004	6.29641	0.511688	-3.60737	6.71e-08	1.49e-05
AC206030.4_FG001	3.13616	0.666383	-2.22211	1.27e-05	0.000808897
AC207043.3_FG002	1.26292	0.255202	-2.28716	0.000776571	0.0145719
AC207342.3_FG008	12.3535	1.56142	-2.97185	9.4e-07	0.000108669
AC208110.2_FG001	4.18409	1.76777	-1.24472	5.99e-05	0.0025088
AC208110.2_FG007	5.49152	2.32136	-1.23852	0.00537635	0.0486434
AC208113.3_FG009	1.88445	0.815788	-1.23429	0.00476759	0.0450642
AC210204.3_FG002	112.72	48.4511	-1.21826	0.000140066	0.00454104
AC213050.3_FG002	2.60814	0.31358	-3.0381	2.93e-08	7.58e-06
AC214771.3_FG003	0.779288	0.0633525	-3.54161	0.000155847	0.00490287
AC215260.3_FG001	6.17327	2.10556	-1.54733	6.58e-05	0.00269461
AC217051.3_FG005	2.60604	5.56975	1.10158	0.00491739	0.0459848
AC217293.3_FG005	1.8015	3.64491	1.03952	0.00218923	0.0280756
AC225718.2_FG006	37.5385	7.70219	-2.28536	0.000222325	0.00628298
AC226227.2_FG005	11.9905	5.00851	-1.26067	2.66e-05	0.00136297
AC226545.2_FG003	0.605155	1.87788	1.64537	0.000428704	0.00982065
AC233850.1_FG001	1.60379	0.739033	-1.11816	0.00192895	0.0261029
AC233893.1_FG003	1.4886	0.518794	-1.5179	0.0012316	0.0194752
AC233939.1_FG004	14.1437	2.68505	-2.3872	0.000200034	0.0058498
AC233950.1_FG002	128.367	24.4269	-2.39039	7.84e-11	8.32e-08
AC233953.1_FG004	16.8562	6.54403	-1.36308	0.000133707	0.00444916
AC235547.1_FG005	17.2657	6.32955	-1.44502	1.12e-07	2.05e-05
GRMZM2G000261	0.485121	0.0778606	-2.56042	0.000826308	0.0151878
GRMZM2G000292	1.13802	5.15013	2.17059	7.53e-08	1.61e-05
GRMZM2G000326	32.0628	2.35905	-3.76494	3.55e-05	0.00167978
GRMZM2G000353	0.441754	0.0787608	-2.35733	0.00306421	0.0348237
GRMZM2G000816	8.91143	3.84919	-1.21096	0.000718152	0.0137408
GRMZM2G000842	2.38894	0.357071	-2.72212	8.48e-06	0.000626676
GRMZM2G001221	8.03048	1.46743	-2.4483	2.62e-09	1e-06
GRMZM2G001457	30.8099	14.991	-1.03414	0.00221878	0.0283022
GRMZM2G001631	13.7944	6.86976	-1.0022	0.00212772	0.0274924
GRMZM2G002128	51.5561	17.1571	-1.58596	3.01e-06	0.00026895
GRMZM2G003179	6.41714	3.11137	-1.04234	0.00310652	0.0351164
GRMZM2G003246	21.9102	49.3356	1.16754	6.94e-05	0.00279262
GRMZM2G003489	0.136565	2.50225	4.19089	0.00404034	0.0407578
GRMZM2G003775	2.06564	0.845341	-1.28752	0.00159629	0.0231012
GRMZM2G003970	2.69798	0.715661	-1.90688	5.66e-05	0.00240569
GRMZM2G004106	6.57585	0.452948	-3.8287	2.5e-09	9.73e-07
GRMZM2G004128	1.04838	0.387997	-1.43181	4.82e-05	0.00213587
GRMZM2G004160	58.457	6.31752	-3.2034	1.09e-09	5.93e-07
GRMZM2G004523	1.10766	0.109334	-3.28242	0.00178106	0.0247001
GRMZM2G004641	1.90342	0.413433	-2.18648	0.00452103	0.0436634
GRMZM2G005452	15.7079	6.6035	-1.24507	0.000688861	0.0133445
GRMZM2G005557	1.58395	0.499144	-1.66111	0.000112949	0.00395518
GRMZM2G005624	319.258	8.58422	-5.21395	1.28e-10	1.2e-07
GRMZM2G005840	13.8605	4.73353	-1.54602	1.11e-05	0.000738788
GRMZM2G005954	129.531	38.6078	-1.74629	9.29e-07	0.000108669
GRMZM2G006219	5.67147	11.4281	1.01008	0.000373978	0.00898124
GRMZM2G006480	2.20703	5.37302	1.27327	0.000364122	0.00884465
GRMZM2G006894	86.2057	37.9451	-1.18414	4.36e-06	0.0003668
GRMZM2G006964	35.4084	2.98792	-3.55524	5.55e-10	3.5e-07
GRMZM2G006977	103.9	26.3931	-1.97469	1.07e-07	1.97e-05
GRMZM2G007130	0.342348	0.95215	1.43273	0.00361767	0.0384376
GRMZM2G007195	130.226	38.9192	-1.74384	4.79e-08	1.14e-05
GRMZM2G007249	2.94343	1.21649	-1.27354	0.000201445	0.00585419
GRMZM2G007372	4.4684	1.75562	-1.34425	0.00288247	0.0333592
GRMZM2G007736	0.161837	0	-5.00542	0.003932	0.0400806
GRMZM2G008226	93.1123	218.11	1.22997	0.000444172	0.0100468
GRMZM2G008539	1.15937	0.254346	-2.16844	0.000273551	0.00728939
GRMZM2G008691	12.5827	5.59017	-1.16866	0.000456544	0.0101982
GRMZM2G008751	4.08019	2.02046	-1.01397	0.000436283	0.00991642
GRMZM2G008792	0.958585	6.7782	2.83214	0.000267605	0.00716637
GRMZM2G008935	2.06748	0.432516	-2.25457	0.000363855	0.00884465
GRMZM2G009048	1.71148	4.06156	1.25313	0.00513053	0.0472562
GRMZM2G009103	3.12252	0.508112	-2.60271	0.00049705	0.0108741
GRMZM2G009144	0.756789	0.0317628	-4.36384	0.00240003	0.0297703
GRMZM2G010034	1.33581	0.294972	-2.20564	0.00267483	0.0317592
GRMZM2G010433	1.10113	0.517454	-1.09533	0.00388734	0.0397588
GRMZM2G010494	15.841	0.0942702	-7.30887	1.08e-11	1.69e-08
GRMZM2G010765	11.834	5.5001	-1.10376	0.00556211	0.0495558
GRMZM2G010779	0.735474	0.187452	-1.9682	0.00105416	0.0177926
GRMZM2G010920	3.95005	0.533056	-2.88102	8.32e-07	0.000101125
GRMZM2G011401	7.8236	1.24128	-2.6509	8.46e-08	1.75e-05
GRMZM2G011588	20.0491	8.11086	-1.2998	8.18e-06	0.000608424
GRMZM2G011598	0.270982	0	-5.74443	0.00226348	0.0287392
GRMZM2G011806	28.8197	13.8886	-1.05277	0.000347575	0.00862215
GRMZM2G012566	5.53222	1.59256	-1.79149	0.000646262	0.012828
GRMZM2G012724	20.8157	6.32414	-1.72028	0.000128732	0.00436052
GRMZM2G013170	0.375798	0	-6.19912	3e-05	0.00148852
GRMZM2G013236	1.14206	0.207701	-2.43907	0.00172026	0.0241955
GRMZM2G013248	1.56423	0.683893	-1.19077	0.00117246	0.0189942
GRMZM2G013430	1.11564	0.244959	-2.2055	0.000125563	0.00426019
GRMZM2G014022	3.68949	1.59881	-1.20411	0.00126372	0.0198113
GRMZM2G014071	17.596	6.4763	-1.43812	2.69e-06	0.000249564
GRMZM2G014089	1.79456	0.0632639	-4.72112	1.05e-08	3.15e-06
GRMZM2G014695	0.861617	0.154506	-2.44473	0.00458367	0.0440678
GRMZM2G014729	12.8617	3.64954	-1.80763	0.00101851	0.0173978
GRMZM2G014951	1.31738	0.0314302	-5.16577	4.22e-07	6.16e-05
GRMZM2G015419	987.715	264.979	-1.89813	4.23e-05	0.00192631
GRMZM2G015605	17.9891	3.29642	-2.43359	0.000697807	0.013472
GRMZM2G015708	0.304627	0.0157117	-3.87719	0.00112223	0.0185002
GRMZM2G015709	1.67287	0.554365	-1.58383	0.000525957	0.011274
GRMZM2G015793	3.89281	0.337279	-3.51194	1.02e-06	0.00011452
GRMZM2G015941	4.28105	2.10628	-1.02307	0.0011188	0.0184696
GRMZM2G015983	7.37894	2.11566	-1.8052	3.43e-06	0.000299702
GRMZM2G016521	0.976905	0.226302	-2.05991	0.00401669	0.0406246
GRMZM2G016734	41.9983	18.463	-1.1897	2.73e-06	0.000250766
GRMZM2G017022	1.56836	0.677303	-1.1939	0.00379682	0.0394156
GRMZM2G017045	2.78292	0.469679	-2.55641	1.16e-05	0.000759282
GRMZM2G017110	65.9572	14.9998	-2.1364	8.82e-07	0.000105603
GRMZM2G017164	13.5246	5.93715	-1.18582	0.000154752	0.00488158
GRMZM2G017197	0.421289	0.0624438	-2.75395	0.00357502	0.0381058
GRMZM2G017229	49.2554	8.03812	-2.60988	3.95e-06	0.000338149
GRMZM2G017249	53.0794	8.21635	-2.68744	9.31e-07	0.000108669
GRMZM2G017321	10.9794	1.8724	-2.55026	1.23e-05	0.000793181
GRMZM2G017414	43.4099	12.5172	-1.79426	0.00013728	0.00451171
GRMZM2G017550	1.32669	0.432913	-1.61394	0.000324117	0.00819949
GRMZM2G017882	4.6819	9.94486	1.08604	5.85e-05	0.00246464
GRMZM2G017982	0.0271351	19.3082	9.22155	1.78e-13	8.31e-10
GRMZM2G018070	66.2088	22.8945	-1.5349	0.00534509	0.0484733
GRMZM2G018707	0.986057	0.187893	-2.37098	0.00106659	0.0179247
GRMZM2G019177	19.8525	8.38367	-1.2402	0.000418881	0.00966728
GRMZM2G019404	184.878	85.9249	-1.10625	1.53e-05	0.000921091
GRMZM2G019686	479.145	238.575	-1.0059	0.00170343	0.0240843
GRMZM2G020574	32.1885	10.1052	-1.67164	1.37e-09	6.25e-07
GRMZM2G020761	1.12531	0.109994	-3.30152	0.00279925	0.0327534
GRMZM2G020781	0.205261	1.66446	2.98404	4.99e-05	0.00217925
GRMZM2G020843	8.7473	2.18608	-1.99649	3.95e-07	5.84e-05
GRMZM2G021378	0.882012	0.384061	-1.17598	0.00319836	0.0357222
GRMZM2G021416	19.3497	1.9395	-3.30106	1.16e-06	0.00012855
GRMZM2G022645	10.9221	4.73265	-1.2019	4.95e-05	0.00217327
GRMZM2G022679	55.277	14.1638	-1.97602	9e-06	0.000644221
GRMZM2G023133	6.0968	0.789499	-2.94318	3.89e-08	9.47e-06
GRMZM2G023444	5.38151	1.32967	-2.01072	1.37e-05	0.000855801
GRMZM2G023520	0.704649	0.0159035	-5.06948	0.000378174	0.0090448
GRMZM2G023711	5.127	1.29589	-1.99207	0.0035976	0.0382941
GRMZM2G024104	12.3576	1.30144	-3.22417	0.000553988	0.0116624
GRMZM2G024668	35.6472	75.4622	1.07894	0.000130127	0.00438297
GRMZM2G024958	3.64397	0.239571	-3.89896	1.2e-09	6.1e-07
GRMZM2G024993	20.0359	5.4312	-1.88127	2.98e-06	0.000267407
GRMZM2G025109	0.637798	0.109994	-2.4608	1.43e-05	0.000878197
GRMZM2G025132	0.162761	0.654205	1.98169	0.00344801	0.0372734
GRMZM2G025190	1.62666	0.663747	-1.28183	0.00317213	0.0355483
GRMZM2G025459	30.3089	9.48743	-1.67048	7.29e-05	0.00287439
GRMZM2G025885	0.813789	0.0630873	-3.59199	0.000136003	0.00449678
GRMZM2G026151	3.91119	1.86067	-1.07035	0.000649542	0.0128712
GRMZM2G026391	13.9073	6.6365	-1.06415	0.000604079	0.0122988
GRMZM2G026447	3.86976	0.913367	-2.07513	1.16e-05	0.000759182
GRMZM2G026459	11.2547	5.60484	-1.00427	0.000105938	0.00381034
GRMZM2G026767	21.677	7.3255	-1.56222	5.51e-05	0.00235524
GRMZM2G026783	1.13589	0.0631755	-4.04551	2.17e-06	0.000208166
GRMZM2G026802	12.2288	24.6126	1.00898	0.00113124	0.0185831
GRMZM2G026889	1.65002	0.738311	-1.14738	0.00349694	0.0376171
GRMZM2G027107	0.608525	0	-6.83439	0.000861337	0.0156428
GRMZM2G027166	6.22643	3.06144	-1.0215	0.00275695	0.0323754
GRMZM2G027272	14.1785	6.8268	-1.0572	0.00107415	0.0179636
GRMZM2G027302	5.11902	1.40928	-1.85505	0.000164305	0.00510474
GRMZM2G027495	21.9084	7.37393	-1.56319	0.000699726	0.0134878
GRMZM2G027499	2.02377	0.496674	-2.0058	0.000407026	0.0095298
GRMZM2G027726	0.560743	0.124013	-2.20746	0.00241705	0.0298525
GRMZM2G027797	1.51311	0	-8.1858	1.3e-08	3.83e-06
GRMZM2G027958	4.37682	0.741988	-2.56049	0.000139934	0.00454104
GRMZM2G027976	11.1258	5.06493	-1.13752	7.37e-08	1.59e-05
GRMZM2G028397	57.2682	22.9582	-1.314	4.18e-05	0.0019093
GRMZM2G028500	18.1122	7.40378	-1.29161	4.87e-05	0.00215225
GRMZM2G028568	1.36858	0.395389	-1.79077	0.00233188	0.0292966
GRMZM2G029048	258.559	110.365	-1.22823	2.53e-05	0.00132473
GRMZM2G029153	2.03653	0.612624	-1.74539	6.6e-05	0.00269667
GRMZM2G029692	11.0538	3.30534	-1.73917	6.3e-05	0.00261165
GRMZM2G029833	6.8352	16.1634	1.24328	5.05e-08	1.19e-05
GRMZM2G030009	2.55568	5.22873	1.03071	0.000209361	0.00600382
GRMZM2G030272	10.7573	4.29292	-1.32413	1.07e-07	1.97e-05
GRMZM2G031001	4.98055	0.915395	-2.44145	0.00168471	0.023896
GRMZM2G031040	0.913242	0.0945226	-3.21331	2.18e-06	0.000208166
GRMZM2G031062	0.68176	0.142111	-2.2334	0.000731444	0.0139267
GRMZM2G031143	72.9678	24.3068	-1.58571	2.07e-05	0.0011369
GRMZM2G031432	20.035	5.9845	-1.743	2.09e-05	0.00114689
GRMZM2G031447	17.9608	3.9624	-2.18903	3.72e-05	0.00174776
GRMZM2G031580	14.7473	5.29315	-1.47926	0.000280094	0.00741296
GRMZM2G031591	14.391	6.17357	-1.21842	0.000522969	0.0112203
GRMZM2G031790	24.328	8.55878	-1.50965	0.000113491	0.00396588
GRMZM2G032180	6.4614	13.2089	1.03111	0.00232416	0.0292626
GRMZM2G032218	1.92707	0.450001	-2.08834	0.00130121	0.0201287
GRMZM2G032478	0.206525	0.676343	1.67893	0.00533742	0.0484226
GRMZM2G032628	37.7676	12.0456	-1.64546	9.45e-08	1.87e-05
GRMZM2G033356	47.1625	20.4751	-1.20149	1.89e-07	3.22e-05
GRMZM2G033555	132.727	38.9011	-1.77135	3.65e-06	0.000315702
GRMZM2G033962	4.07734	1.84228	-1.14757	0.00169929	0.0240403
GRMZM2G034611	2.15303	0.573662	-1.89133	0.00543933	0.0489574
GRMZM2G035131	7.45198	3.31946	-1.16192	0.00103774	0.0176174
GRMZM2G035278	6.01113	1.55016	-1.9527	0.000435278	0.00991642
GRMZM2G035421	3.22902	13.3671	2.04834	1.39e-07	2.49e-05
GRMZM2G035599	10.8249	4.22744	-1.35571	4.65e-05	0.00207209
GRMZM2G035625	1.33747	2.86592	1.12684	0.00471992	0.044834
GRMZM2G035848	1.78961	0.723082	-1.29096	0.000548616	0.0115894
GRMZM2G036217	26.0524	9.31741	-1.48055	0.000305073	0.00786887
GRMZM2G036427	3.43538	0.962563	-1.82796	0.00153534	0.0225406
GRMZM2G036455	2.3545	8.43362	1.83176	0.000194408	0.00574439
GRMZM2G036464	186.61	79.7778	-1.22549	4.63e-06	0.000381937
GRMZM2G036564	152.884	39.6088	-1.94819	4.27e-07	6.19e-05
GRMZM2G036640	10.0945	30.8665	1.6092	1.18e-09	6.1e-07
GRMZM2G036708	34.4825	9.86872	-1.81026	0.000138633	0.00453237
GRMZM2G036826	0.539472	0.0157117	-4.69295	0.000715473	0.0137233
GRMZM2G036980	1.68908	0.0313847	-5.53724	5.23e-07	7.29e-05
GRMZM2G037322	14.5201	4.75739	-1.60889	8.74e-06	0.000637587
GRMZM2G037386	17.9402	6.43829	-1.47526	9.13e-08	1.82e-05
GRMZM2G037472	2.47775	1.11057	-1.15692	0.000154741	0.00488158
GRMZM2G037617	4.34434	8.69865	1.00035	7.58e-05	0.00296493
GRMZM2G037685	47.6223	3.03114	-3.96101	1.39e-05	0.000868568
GRMZM2G037875	16.9941	6.31635	-1.42741	2.65e-05	0.00136297
GRMZM2G038075	10.0302	4.39169	-1.18539	0.000111502	0.0039317
GRMZM2G038108	7.23096	14.922	1.04291	0.00156045	0.0228231
GRMZM2G038153	1.44763	0.173056	-3.03907	0.000871423	0.0157687
GRMZM2G038284	193.235	81.4903	-1.24512	0.00129447	0.0200376
GRMZM2G038449	8.539	2.17126	-1.97172	0.000149486	0.00476702
GRMZM2G038497	10.2369	4.61097	-1.14892	0.000348809	0.00863786
GRMZM2G038893	1.75459	0.124915	-3.75991	1.89e-05	0.0010643
GRMZM2G039278	3.12616	0.916662	-1.77162	0.00115526	0.0188187
GRMZM2G039362	0.950759	0.139369	-2.738	0.0022121	0.0282478
GRMZM2G039445	10.4066	4.54002	-1.1865	0.000502491	0.0109725
GRMZM2G039463	1.50042	0.313906	-2.23581	2.02e-05	0.00111586
GRMZM2G039961	0.312431	0.0157117	-3.89823	0.00026777	0.00716637
GRMZM2G039993	7.61319	2.87473	-1.40225	0.00472939	0.0448583
GRMZM2G040094	9.58359	2.07786	-2.20111	1.79e-06	0.000180937
GRMZM2G040095	186.292	24.5989	-2.91852	0.000244739	0.00677534
GRMZM2G040263	0.379435	1.11245	1.53439	0.00458712	0.0440828
GRMZM2G040268	0.780365	0.205735	-1.87515	0.000451112	0.010135
GRMZM2G040600	0.0675081	2.68622	5.20197	2.64e-08	7.16e-06
GRMZM2G041235	6.83318	2.9274	-1.22678	0.0022069	0.0282123
GRMZM2G041350	0.993782	2.27113	1.18957	0.00517362	0.0474663
GRMZM2G041369	29.2083	3.87196	-2.91771	0.00186116	0.0254362
GRMZM2G041463	2.51306	0.832128	-1.59036	0.000113894	0.00397402
GRMZM2G041761	4.43808	1.53661	-1.53183	0.000144465	0.0046476
GRMZM2G041839	1.78612	0.707409	-1.32046	0.00455427	0.0439299
GRMZM2G042664	19.5434	8.79737	-1.14637	3.62e-05	0.00171282
GRMZM2G042677	9.26872	1.38941	-2.72974	0.00249621	0.0305074
GRMZM2G043336	79.4516	33.246	-1.25552	0.000904565	0.0161983
GRMZM2G043857	21.943	8.96096	-1.28824	0.00348393	0.0375464
GRMZM2G043932	10.567	1.7293	-2.61033	5.54e-05	0.00236399
GRMZM2G044337	16.1685	7.03014	-1.20096	1.98e-05	0.00110095
GRMZM2G044359	6.9145	2.59405	-1.41472	3.1e-05	0.00151051
GRMZM2G044472	41.7198	4.27623	-3.27751	0.00387666	0.0396997
GRMZM2G044752	2.29045	0.706884	-1.69595	2.03e-06	0.000201012
GRMZM2G044947	11.2939	0.291157	-5.24036	8.5e-12	1.53e-08
GRMZM2G045109	2.18727	0.787209	-1.43351	0.000440545	0.00999311
GRMZM2G045319	2.19387	0.900774	-1.26936	0.000903792	0.0161983
GRMZM2G045664	21.5147	3.97847	-2.43286	6.95e-07	8.91e-05
GRMZM2G045849	25.3367	1.98441	-3.66308	2.65e-10	2.1e-07
GRMZM2G046163	41.7261	11.9376	-1.81033	0.000158734	0.00498029
GRMZM2G046480	4.81065	2.21811	-1.12351	0.000301202	0.00780351
GRMZM2G046911	20.8795	10.1206	-1.04009	0.0011908	0.0191439
GRMZM2G047065	0.240406	0.046953	-2.23369	0.00384588	0.0395145
GRMZM2G047128	3.77047	0.0313392	-6.68948	3.48e-08	8.73e-06
GRMZM2G047139	1.75485	0.0943962	-4.10558	0.000621623	0.0124766
GRMZM2G047152	19.1001	8.78288	-1.11885	0.000642739	0.0127998
GRMZM2G047422	1.1772	0.265326	-2.15429	0.00341488	0.0371106
GRMZM2G048092	0.0411839	1.36052	4.84738	4.42e-07	6.36e-05
GRMZM2G048295	24.0171	11.1471	-1.10998	1.88e-06	0.000188798
GRMZM2G048549	8.48996	2.1555	-1.95936	0.00039345	0.00928645
GRMZM2G049346	8.3972	3.16372	-1.40522	2.56e-05	0.00133173
GRMZM2G049349	0.945083	0.0314302	-4.69799	0.00310038	0.035081
GRMZM2G049364	10.9595	5.32794	-1.0383	9.71e-05	0.00357078
GRMZM2G049418	0.589417	2.75786	2.19374	3.93e-05	0.00181787
GRMZM2G049538	21.4311	8.0863	-1.40377	0.00301712	0.0344057
GRMZM2G049549	23.2392	8.60324	-1.42998	1.28e-06	0.000139732
GRMZM2G049695	5.81259	2.55763	-1.18375	0.00443208	0.0430826
GRMZM2G050234	6.38986	0.829997	-2.97403	0.00298231	0.0341758
GRMZM2G050412	300.488	129.869	-1.21018	1.11e-05	0.000738788
GRMZM2G050997	78.9464	6.81403	-3.53582	5.72e-11	6.35e-08
GRMZM2G051045	7.47912	1.38092	-2.42187	0.00106561	0.0179211
GRMZM2G051103	30.0663	6.96395	-2.10524	9.11e-05	0.00339747
GRMZM2G051528	1.78513	0.360149	-2.29161	2.56e-05	0.00133173
GRMZM2G051683	2.8583	0.478742	-2.56552	5.55e-05	0.00236597
GRMZM2G051942	6.19448	2.52221	-1.29478	0.00343296	0.0372724
GRMZM2G052102	15.4674	4.79889	-1.68168	7.23e-05	0.00286135
GRMZM2G052277	3.59683	1.73586	-1.05301	2e-05	0.0011106
GRMZM2G052908	16.8961	5.29097	-1.67101	1.66e-05	0.000980996
GRMZM2G053833	0.689458	0.0475108	-3.73519	0.000263819	0.00710302
GRMZM2G053909	0.184425	0.015735	-3.25483	0.00362729	0.0384404
GRMZM2G054050	2.54155	0.423693	-2.57058	2.03e-05	0.00112135
GRMZM2G054465	15.8143	7.01087	-1.16351	0.000333954	0.00839373
GRMZM2G054938	1.7698	0.200958	-3.12487	0.000718924	0.0137443
GRMZM2G055037	0.754499	4.2545	2.48483	2.35e-06	0.000223067
GRMZM2G055119	0.877394	2.03794	1.20106	0.00212847	0.0274924
GRMZM2G055135	8.10148	18.4415	1.18416	0.00127066	0.0198534
GRMZM2G055150	4.81805	0.268038	-4.14754	7.68e-08	1.63e-05
GRMZM2G055652	1.80557	0.83726	-1.09944	0.00380974	0.0394292
GRMZM2G055698	8.34426	1.54067	-2.43775	1.5e-05	0.000907181
GRMZM2G055699	0.925642	0.315383	-1.5106	0.00116412	0.0189103
GRMZM2G055704	0.529431	0.157902	-1.68698	0.00441162	0.0429801
GRMZM2G056068	2.06821	0.315712	-2.6917	4.08e-05	0.00187287
GRMZM2G056093	27.1064	12.2017	-1.15005	0.000120229	0.00414061
GRMZM2G056247	33.1673	8.6326	-1.93868	0.000254416	0.0068896
GRMZM2G056513	13.0276	4.03983	-1.68618	5.39e-05	0.00232194
GRMZM2G056629	0.427986	0.0943962	-2.14315	0.00121539	0.0193658
GRMZM2G057067	24.0018	4.63555	-2.3816	0.00113342	0.0185926
GRMZM2G057116	2.6479	0.140375	-4.18872	1.75e-05	0.00100624
GRMZM2G057159	38.3088	0.694757	-5.76301	5.38e-12	1.14e-08
GRMZM2G057247	4.57035	2.13229	-1.09733	0.0046509	0.0444032
GRMZM2G057616	11.5511	4.77486	-1.26898	0.00345062	0.0372734
GRMZM2G057907	1.23075	3.26779	1.41914	0.00172137	0.0241955
GRMZM2G058491	8.58187	1.34556	-2.6698	0.000588654	0.0120959
GRMZM2G058568	8.834	3.63219	-1.28073	0.000252985	0.0068896
GRMZM2G058632	0	1.22002	7.88105	2.92e-06	0.000264951
GRMZM2G059088	0.980299	0.0313847	-4.75319	4.64e-05	0.00207209
GRMZM2G059102	218.54	102.892	-1.08666	0.000507183	0.011044
GRMZM2G059252	33.8753	11.1705	-1.59267	0.000144598	0.0046476
GRMZM2G059397	13.4197	2.40428	-2.47768	0.000777502	0.0145748
GRMZM2G059453	22.6839	11.0317	-1.04735	0.00442229	0.0430302
GRMZM2G059502	22.0299	1.50708	-3.8575	0.00205614	0.026943
GRMZM2G059544	1.30914	0.157902	-2.97883	0.00063546	0.0126891
GRMZM2G059693	37.2866	2.81463	-3.71255	1.1e-05	0.000738788
GRMZM2G059706	3.81201	1.08926	-1.80405	1.03e-05	0.00070426
GRMZM2G059939	14.7988	4.93827	-1.57549	0.000100405	0.00366213
GRMZM2G060029	8.53358	1.76416	-2.27048	2.46e-05	0.00129773
GRMZM2G060216	12.9808	5.98948	-1.11339	4.63e-05	0.00207209
GRMZM2G060369	9.08668	23.3407	1.35848	0.000344963	0.00858472
GRMZM2G060723	19.096	8.52009	-1.16234	4.69e-05	0.00208686
GRMZM2G060918	9.46132	3.78426	-1.32163	4.9e-09	1.76e-06
GRMZM2G061515	32.4073	6.93794	-2.22321	3.06e-07	4.7e-05
GRMZM2G061537	19.0147	4.56962	-2.06418	2.34e-05	0.001248
GRMZM2G061568	7.14499	2.17372	-1.70897	0.000300718	0.00779963
GRMZM2G061777	9.32125	18.9866	1.02598	8.54e-05	0.00324081
GRMZM2G061821	1.15755	4.30681	1.88316	5.11e-08	1.19e-05
GRMZM2G062009	22.9535	0.389864	-5.85585	4.19e-10	2.92e-07
GRMZM2G062156	9.45468	2.41305	-1.96546	8.92e-06	0.00064245
GRMZM2G062396	0.624692	0.096598	-2.59287	0.00529775	0.0481593
GRMZM2G062495	7.43604	16.6727	1.16685	5.89e-05	0.00247797
GRMZM2G063133	2.41303	1.01163	-1.26002	0.000532007	0.0113724
GRMZM2G063156	0.756896	2.55135	1.75897	9.2e-05	0.0034239
GRMZM2G063244	3.59885	0.870834	-2.03326	0.000807973	0.014886
GRMZM2G063291	3.0118	0	-9.19004	4.62e-14	3.59e-10
GRMZM2G063426	3.03639	6.686	1.144	0.00349612	0.0376171
GRMZM2G063438	5.11318	0.0632639	-6.20584	1.2e-06	0.000131241
GRMZM2G063522	0.29217	0.0313392	-3.02321	0.00409119	0.0410579
GRMZM2G063533	4.98749	2.20989	-1.17194	1.17e-05	0.000763449
GRMZM2G063647	3.82453	1.70834	-1.15453	0.00226181	0.0287392
GRMZM2G063824	0.562299	0.109707	-2.33835	0.00341054	0.0370979
GRMZM2G064255	12.1681	5.72464	-1.08192	0.00164322	0.0235222
GRMZM2G064638	9.54381	2.51869	-1.91861	1.09e-05	0.000735452
GRMZM2G064818	35.296	9.22894	-1.93858	1.44e-07	2.56e-05
GRMZM2G065451	13.3973	6.18429	-1.11358	7.52e-06	0.000569686
GRMZM2G065617	1.13524	0.156188	-2.80205	0.00239215	0.0297539
GRMZM2G065640	0.278775	0.046953	-2.43621	0.000674133	0.0131936
GRMZM2G066067	5.33201	1.89714	-1.48623	1.87e-06	0.000188194
GRMZM2G066234	8.38105	17.292	1.04578	9.43e-07	0.000108669
GRMZM2G066441	5.3634	1.73435	-1.62439	7.32e-05	0.00288324
GRMZM2G066449	6.86718	3.27964	-1.06518	0.00187673	0.0255663
GRMZM2G066489	2.67066	0.381137	-2.79185	0.000387416	0.0092001
GRMZM2G066870	1.19102	0.157511	-2.87319	4.82e-05	0.00213587
GRMZM2G067225	1050.28	356.302	-1.55961	9.62e-08	1.89e-05
GRMZM2G067626	1.41089	0.351609	-1.99846	0.000106902	0.0038332
GRMZM2G067865	4.62939	1.90619	-1.2789	0.000835361	0.0152853
GRMZM2G067919	0.769046	8.109	3.37717	0.000334052	0.00839373
GRMZM2G068259	66.6751	9.53647	-2.80565	3.47e-11	4.27e-08
GRMZM2G068476	87.0128	186.298	1.09914	1.79e-05	0.00102415
GRMZM2G068604	1.15478	0.357661	-1.67841	0.0030705	0.0348612
GRMZM2G068826	0.617457	0.110139	-2.41321	0.000370831	0.00895182
GRMZM2G068943	27.7769	9.03443	-1.61772	3.91e-05	0.00181236
GRMZM2G068947	9.18354	1.7347	-2.40615	8.55e-06	0.000627698
GRMZM2G069016	7.34654	0.0157117	-8.46071	2.4e-10	2.1e-07
GRMZM2G069047	0.631332	1.75472	1.44419	0.00421049	0.0417414
GRMZM2G069298	0.475638	0.0953566	-2.20424	0.00505383	0.0468141
GRMZM2G069325	1.17582	0.186566	-2.62158	3.14e-05	0.0015259
GRMZM2G069444	2.08049	7.75224	1.91573	0.0055716	0.0496025
GRMZM2G070138	29.2833	10.103	-1.53622	3.21e-06	0.00028414
GRMZM2G070252	2.5822	0.331796	-2.94574	0.00023478	0.00656343
GRMZM2G070322	0.287141	0.0625303	-2.08275	0.00456338	0.0439815
GRMZM2G070673	12.3935	2.6603	-2.21625	6.24e-10	3.83e-07
GRMZM2G071154	25.4493	10.0583	-1.33645	1.43e-05	0.000880708
GRMZM2G071277	16.2222	1.86871	-3.10794	2.47e-10	2.1e-07
GRMZM2G071325	2.05365	0.569108	-1.83914	0.00017569	0.00533435
GRMZM2G071602	1.28257	0.303962	-2.03642	0.000859632	0.015628
GRMZM2G072280	3.88832	10.6399	1.44823	0.0052191	0.0477762
GRMZM2G072529	1.47694	0.0474429	-4.81307	1.87e-05	0.00105555
GRMZM2G073250	11.4365	5.13563	-1.1503	0.000687482	0.0133445
GRMZM2G073310	5.21325	2.29636	-1.18163	0.000920375	0.0163407
GRMZM2G073324	7.88461	1.79405	-2.13414	1.37e-06	0.000145447
GRMZM2G073347	4.18294	1.82133	-1.19748	9.73e-05	0.00357078
GRMZM2G073779	3.9451	1.77207	-1.15329	0.000224739	0.00633288
GRMZM2G073884	2.63643	0.625243	-2.08427	0.000941582	0.0166133
GRMZM2G074040	1.65598	0.550031	-1.5731	0.00132274	0.0203403
GRMZM2G074193	12.0553	5.93337	-1.02094	0.00456767	0.0440046
GRMZM2G074381	23.6342	9.15186	-1.36929	1.83e-07	3.17e-05
GRMZM2G074427	17.0896	4.08291	-2.0621	1.31e-08	3.83e-06
GRMZM2G074604	946.434	363.325	-1.38122	0.00237578	0.029609
GRMZM2G074611	1.00395	0.0781777	-3.62312	0.000119252	0.0041179
GRMZM2G075002	13.7144	5.17775	-1.39954	1.96e-05	0.00108927
GRMZM2G075262	23.5684	7.82887	-1.58284	1.61e-05	0.000960363
GRMZM2G075333	20.8929	8.39509	-1.31923	2.07e-06	0.000203798
GRMZM2G075502	150.379	70.7322	-1.08824	0.000372265	0.00895853
GRMZM2G075884	1.25147	0.44215	-1.4858	0.00032872	0.00829547
GRMZM2G076029	0.32101	0.0157117	-3.96312	0.00368829	0.0388169
GRMZM2G076313	0.29405	1.22364	2.06441	0.000432857	0.00989635
GRMZM2G076468	10.8921	2.93818	-1.89006	9.65e-07	0.000110404
GRMZM2G076905	9.17704	3.30844	-1.47013	2.71e-06	0.000250167
GRMZM2G077124	58.17	13.9757	-2.05456	1.44e-06	0.000150291
GRMZM2G077127	47.8366	21.1615	-1.17324	0.00136359	0.020776
GRMZM2G077187	3.38804	0.942853	-1.84347	0.000648746	0.0128663
GRMZM2G077356	70.4602	6.18699	-3.50494	9.49e-12	1.58e-08
GRMZM2G078781	29.54	3.25076	-3.17713	1.29e-09	6.16e-07
GRMZM2G079127	221.469	107.792	-1.03859	1.89e-05	0.0010643
GRMZM2G079219	0.866489	0.0934539	-3.16428	9.72e-05	0.00357078
GRMZM2G079263	4.4344	1.41744	-1.64244	7.49e-05	0.00293345
GRMZM2G079303	1.34842	0.370412	-1.89126	0.000341399	0.0085051
GRMZM2G079583	12.0451	5.89476	-1.0287	1.01e-06	0.00011452
GRMZM2G079616	2.76353	0.351663	-2.94283	2.91e-05	0.00145324
GRMZM2G079891	3.29459	1.22843	-1.43119	8.95e-05	0.00335487
GRMZM2G079956	20.9581	10.0097	-1.06455	0.000107446	0.00384089
GRMZM2G080034	9.64097	19.6661	1.02664	0.00265326	0.0316156
GRMZM2G080041	13.9803	3.3459	-2.06491	7.34e-07	9.17e-05
GRMZM2G080045	0.420587	0.046953	-3.01995	0.0016933	0.0239702
GRMZM2G080178	10.6268	3.21882	-1.72289	3.79e-06	0.000325168
GRMZM2G080247	5.30879	1.02445	-2.36734	8.83e-06	0.000642164
GRMZM2G080354	243.035	27.5845	-3.1397	6.39e-08	1.43e-05
GRMZM2G080375	10.2072	3.21104	-1.6691	0.00120221	0.0192874
GRMZM2G080516	21.6145	6.80356	-1.6762	0.000744797	0.0141004
GRMZM2G080537	2.01902	0.372479	-2.42083	2.87e-07	4.56e-05
GRMZM2G080871	2.15976	0.714612	-1.59506	0.00157951	0.0229437
GRMZM2G081160	0.318956	0	-5.99171	0.000617521	0.0124052
GRMZM2G081322	4.58503	1.02975	-2.15294	8.5e-08	1.75e-05
GRMZM2G081504	8.54881	1.25522	-2.76644	3.64e-08	8.96e-06
GRMZM2G081626	43.0407	17.4093	-1.30203	0.00185429	0.0253572
GRMZM2G081843	0.525259	0.0778606	-2.69668	0.004647	0.0443949
GRMZM2G081928	1.28102	2.74673	1.10587	0.00358063	0.0381482
GRMZM2G081949	80.6996	37.4262	-1.11155	0.000998365	0.0172437
GRMZM2G081953	0.188968	2.65233	3.79004	5.24e-07	7.29e-05
GRMZM2G082034	3.77875	17.2338	2.18757	0.001072	0.0179636
GRMZM2G082302	1.60408	5.52672	1.78926	0.000399322	0.00938707
GRMZM2G082376	0.172022	0	-5.06231	0.000926382	0.0164071
GRMZM2G082490	4.665	2.06908	-1.16804	0.00104796	0.0177136
GRMZM2G082686	3.91	1.32764	-1.54992	3.21e-05	0.00154686
GRMZM2G082745	25.4533	8.00784	-1.66339	1.5e-06	0.000155251
GRMZM2G083176	25.4613	9.44523	-1.43204	0.000163979	0.00510474
GRMZM2G083186	5.06801	0.911166	-2.46874	1.14e-05	0.000750616
GRMZM2G083402	3.59305	1.19694	-1.57943	3.99e-07	5.86e-05
GRMZM2G083427	40.2814	19.6999	-1.03148	1.63e-05	0.000966201
GRMZM2G083526	137.503	64.9733	-1.08099	1.14e-05	0.000750616
GRMZM2G083555	13.6451	0.29546	-5.49756	2.74e-11	3.55e-08
GRMZM2G083580	20.7852	10.2775	-1.01658	4.16e-08	1e-05
GRMZM2G083677	10.0864	4.67486	-1.09982	0.000413478	0.00959767
GRMZM2G083759	25.3222	6.81031	-1.89028	1.41e-05	0.000870907
GRMZM2G083812	3.70909	1.77632	-1.06082	0.000562738	0.011739
GRMZM2G083935	0.496091	1.73396	1.78596	0.00174131	0.0242815
GRMZM2G084005	2.4075	0.477879	-2.3148	6.65e-05	0.00270898
GRMZM2G084086	0.026947	1.45279	5.51221	2.95e-08	7.58e-06
GRMZM2G084717	41.0212	12.2585	-1.74865	0.000454586	0.0101739
GRMZM2G084825	0.510468	0	-6.62006	1.73e-06	0.000175551
GRMZM2G085111	58.7102	26.1948	-1.16217	6.78e-06	0.000527308
GRMZM2G085381	33.3737	9.06625	-1.88172	0.00343938	0.0372734
GRMZM2G085568	110.05	31.5523	-1.80197	9.86e-08	1.9e-05
GRMZM2G085661	95.7746	27.2243	-1.81407	0.00246212	0.0302332
GRMZM2G085751	2.60194	0.530672	-2.27266	0.00037226	0.00895853
GRMZM2G085854	12.8897	4.56399	-1.50008	0.000515584	0.0111596
GRMZM2G085921	0.0274086	2.66597	6.31514	1.07e-09	5.93e-07
GRMZM2G085945	11.72	5.55751	-1.07483	0.00111679	0.0184495
GRMZM2G085967	6.4895	1.77482	-1.85708	0.0056005	0.0497499
GRMZM2G086587	33.2422	11.3377	-1.54833	7.52e-06	0.000569686
GRMZM2G086835	9.27767	1.50379	-2.61228	0.000136796	0.00450385
GRMZM2G087094	14.3165	5.01295	-1.52108	0.000275837	0.00733355
GRMZM2G087150	19.7128	7.87422	-1.3147	0.00513657	0.0472617
GRMZM2G087662	6.94765	0.608692	-3.48956	3.54e-07	5.32e-05
GRMZM2G087753	8.5877	17.9965	1.06394	0.00146079	0.0218444
GRMZM2G087827	6.94693	2.57065	-1.43361	0.000717169	0.0137333
GRMZM2G087893	0	3.64204	9.4556	2.56e-10	2.1e-07
GRMZM2G088291	9.15592	2.98245	-1.61075	2.24e-05	0.00120797
GRMZM2G088427	1.44387	0.654537	-1.11358	0.000380887	0.00908359
GRMZM2G088443	8.64791	4.24505	-1.02308	0.00205798	0.026943
GRMZM2G088765	1.18738	0.0640141	-4.07292	5.07e-05	0.00220231
GRMZM2G088819	1.10011	0.11353	-3.1753	0.00304182	0.0346536
GRMZM2G089056	3.3639	1.56391	-1.1074	0.00429963	0.0422535
GRMZM2G089121	20.8244	9.84939	-1.07988	0.00107546	0.0179636
GRMZM2G089448	26.2131	9.25752	-1.49281	0.000192528	0.00569605
GRMZM2G089525	1.84529	0.19175	-3.23948	0.000614542	0.012388
GRMZM2G089640	26.3911	12.2923	-1.09871	0.000129193	0.00436431
GRMZM2G089767	7.92884	3.73005	-1.08802	0.00114202	0.0186619
GRMZM2G089836	48.7547	16.4773	-1.55956	1.75e-05	0.00100624
GRMZM2G089895	0.34228	0.0313392	-3.23746	0.000215296	0.00614384
GRMZM2G089952	1.37157	0.315712	-2.12933	0.000308912	0.00793867
GRMZM2G090028	2.09886	0.647152	-1.69875	2.42e-06	0.000227964
GRMZM2G090104	6.49808	2.94304	-1.14194	0.000947589	0.0166563
GRMZM2G090226	113.752	8.89602	-3.67101	1.46e-06	0.000152297
GRMZM2G090245	5.7548	0.129545	-5.42248	0.000116417	0.00404392
GRMZM2G090528	1.18771	3.34557	1.49425	0.000688253	0.0133445
GRMZM2G090584	0.445822	0.015735	-4.43099	0.0038425	0.0395145
GRMZM2G091088	6.49625	3.15876	-1.03976	0.000599332	0.0122499
GRMZM2G091124	65.6231	4.02599	-4.0449	2.67e-08	7.17e-06
GRMZM2G091169	1.12714	0.109994	-3.3097	2.74e-05	0.0013908
GRMZM2G091648	25.0327	9.00789	-1.47277	0.000125486	0.00426019
GRMZM2G091857	3.34593	8.79647	1.3896	4.83e-07	6.83e-05
GRMZM2G092442	2.2827	6.48876	1.51529	0.000352613	0.00868253
GRMZM2G092867	4.0755	1.1229	-1.84861	0.00145567	0.0217958
GRMZM2G092925	1.24871	0.492537	-1.38915	0.00187725	0.0255663
GRMZM2G093032	15.2481	7.44814	-1.03458	0.000920535	0.0163407
GRMZM2G093405	112.948	40.2737	-1.48705	8.73e-07	0.000105017
GRMZM2G093809	1.43509	0.357307	-1.99787	2.79e-05	0.00141497
GRMZM2G093826	52.7896	2.33474	-4.49514	1.17e-11	1.71e-08
GRMZM2G094017	59.4962	21.6144	-1.46079	0.000886784	0.0159759
GRMZM2G094165	5.77631	2.32546	-1.31027	0.000373434	0.00897741
GRMZM2G094892	1.15561	0.109564	-3.33449	0.00443675	0.0430826
GRMZM2G095382	26.3382	12.2613	-1.10202	8.99e-05	0.00336406
GRMZM2G095511	4.15375	8.74285	1.07346	6.93e-07	8.91e-05
GRMZM2G095898	11.7967	2.17922	-2.44075	2.42e-09	9.56e-07
GRMZM2G095899	5.48133	13.8933	1.34182	0.00131426	0.0202657
GRMZM2G096008	0.37415	0.0470863	-2.86259	0.00255979	0.0310084
GRMZM2G096020	23.5365	11.5664	-1.02447	1.41e-05	0.000870907
GRMZM2G096228	1.75216	0.276659	-2.63876	0.000245771	0.00677534
GRMZM2G096365	27.1589	6.43444	-2.07978	8.84e-05	0.00333288
GRMZM2G096680	4.06542	0.436088	-3.19115	6.98e-05	0.00279653
GRMZM2G097297	40.4345	4.82838	-3.05273	2.47e-05	0.00130057
GRMZM2G097641	3.74674	1.68896	-1.14829	0.00492097	0.0459848
GRMZM2G098460	1.743	0.265905	-2.68456	2.25e-05	0.00121353
GRMZM2G098813	3.2329	9.83699	1.60419	1.94e-05	0.00108768
GRMZM2G098892	0.572185	0.0313847	-3.9576	3.91e-05	0.00181236
GRMZM2G098999	6.53873	1.92455	-1.76185	0.000379088	0.00905736
GRMZM2G099239	32.8395	9.92274	-1.73009	0.00230588	0.0290952
GRMZM2G099319	6.44452	2.34087	-1.4556	0.000560009	0.011703
GRMZM2G099337	127.2	59.1565	-1.10377	0.00100395	0.0172904
GRMZM2G099363	16.9404	4.64115	-1.8668	6.63e-07	8.64e-05
GRMZM2G099454	57.7404	0.891265	-6.0021	8.44e-09	2.56e-06
GRMZM2G099467	4.5671	1.09985	-2.01992	0.00208127	0.0271262
GRMZM2G099740	2.24478	0.528874	-2.07423	0.00041557	0.00962366
GRMZM2G100315	2.48197	0.9765	-1.34266	0.0017384	0.0242815
GRMZM2G100349	2.61377	0.663017	-1.97325	4.01e-05	0.00184398
GRMZM2G100360	13.8986	1.06058	-3.68767	7.82e-07	9.6e-05
GRMZM2G100524	3.04252	1.22002	-1.31306	0.000238486	0.0066511
GRMZM2G101058	17.6413	8.00079	-1.13854	1.37e-07	2.48e-05
GRMZM2G101393	4.32205	0.497127	-3.06477	6.01e-06	0.000480062
GRMZM2G101687	12.5746	6.23838	-1.0038	0.00498158	0.0463656
GRMZM2G101754	10.1479	4.34383	-1.22132	6.15e-05	0.00255808
GRMZM2G102605	60.2114	11.6049	-2.37264	1.63e-13	8.31e-10
GRMZM2G102616	2.64898	0.942424	-1.49686	0.000445696	0.0100715
GRMZM2G103559	7.22342	1.92213	-1.8977	0.000141913	0.00458819
GRMZM2G103748	2.16637	0.0314302	-5.89893	0.000174707	0.00532401
GRMZM2G103771	2.16404	0.0313392	-5.88442	3.05e-07	4.7e-05
GRMZM2G104204	2.42871	0.539583	-2.14519	0.000832148	0.0152635
GRMZM2G104347	2.23048	0.868249	-1.34181	0.000694006	0.0134108
GRMZM2G104443	67.9871	24.681	-1.46136	2.14e-06	0.000207978
GRMZM2G104501	7.8656	17.6439	1.16753	4.37e-06	0.0003668
GRMZM2G104534	1.08911	0.45122	-1.25691	0.000514186	0.0111445
GRMZM2G104626	26.4806	6.61473	-1.99553	0.000100959	0.00367658
GRMZM2G105834	0.661592	0.109851	-2.53027	0.00125973	0.019802
GRMZM2G106344	16.9962	2.44152	-2.79213	7.2e-08	1.59e-05
GRMZM2G106531	2.93053	1.23905	-1.24409	0.00107425	0.0179636
GRMZM2G106781	0.987892	0.199339	-2.32665	0.000612026	0.01238
GRMZM2G107073	0.877163	0.433311	-1.01541	0.00348837	0.0375595
GRMZM2G107380	3.6659	0.45869	-2.98443	0.000862453	0.0156428
GRMZM2G107818	1.16323	0.0317628	-4.98298	8.12e-09	2.49e-06
GRMZM2G108147	2.07127	0.525629	-1.98871	0.000254096	0.0068896
GRMZM2G108273	5.63573	1.8289	-1.62215	1.36e-05	0.000855801
GRMZM2G108514	3.73237	0.4393	-3.07099	0.000131582	0.00441309
GRMZM2G109056	186.967	93.051	-1.00689	0.000110654	0.00392846
GRMZM2G109229	0.47896	0.16999	-1.48497	0.00552892	0.0493733
GRMZM2G109252	7.13052	1.84618	-1.94384	0.00104498	0.0176904
GRMZM2G109405	32.0764	9.38053	-1.77306	8.53e-08	1.75e-05
GRMZM2G110242	10.5743	25.0631	1.24407	3.79e-05	0.00177073
GRMZM2G110295	3.63975	0.890025	-2.02623	0.0024105	0.0298189
GRMZM2G110423	13.5822	3.35677	-2.00741	2.61e-07	4.26e-05
GRMZM2G110567	39.9976	5.54376	-2.84137	0.00163655	0.0234801
GRMZM2G111152	1.03087	0.459948	-1.127	0.00296339	0.0340257
GRMZM2G111394	0.340601	0.0317163	-3.22735	3.64e-05	0.00171511
GRMZM2G111666	1.07888	0.248888	-2.07476	0.0021106	0.0273255
GRMZM2G111731	6.31944	13.7711	1.12184	0.000136624	0.00450385
GRMZM2G112229	2.57858	1.13359	-1.18649	0.000425898	0.00976596
GRMZM2G112524	1.51592	0.171614	-3.1079	0.00247444	0.0303365
GRMZM2G112530	12.8456	5.81662	-1.13884	5.74e-05	0.00243424
GRMZM2G112538	1.78918	0.172238	-3.33888	0.000663863	0.0130773
GRMZM2G112830	2.97072	10.3097	1.79338	0.000361287	0.00881246
GRMZM2G113052	7.91326	3.29174	-1.26852	0.00250896	0.0306104
GRMZM2G113057	1.07361	0.046953	-4.39048	1.55e-06	0.000160587
GRMZM2G113177	0.885773	0.328894	-1.4055	0.00113526	0.0186088
GRMZM2G113229	2.24466	0.841408	-1.37214	0.000430985	0.00986322
GRMZM2G113272	2.72356	0.609446	-2.16486	0.000250112	0.00685255
GRMZM2G113761	4.02407	0.373206	-3.40666	0.000370835	0.00895182
GRMZM2G113800	0.362308	0	-6.18958	0.000531967	0.0113724
GRMZM2G113844	0.918245	0.2733	-1.73939	6.36e-05	0.00262382
GRMZM2G114184	1.30971	0.347187	-1.90756	0.000356899	0.00873664
GRMZM2G114322	37.8639	12.6154	-1.58769	0.00199779	0.0265761
GRMZM2G114354	0.434741	0.0788685	-2.39509	0.0025221	0.0307272
GRMZM2G114751	8.25229	0.249439	-5.01549	9.25e-13	2.82e-09
GRMZM2G114772	4.23015	1.27533	-1.72751	0.00131715	0.0202812
GRMZM2G115131	11.2199	4.8809	-1.19639	8.79e-05	0.00331972
GRMZM2G115422	1.76621	0.186566	-3.20184	0.00362643	0.0384404
GRMZM2G115841	13.9884	4.4753	-1.64159	1.84e-09	7.53e-07
GRMZM2G116475	2.44025	1.21287	-1.00044	0.00213201	0.0274959
GRMZM2G116881	4.57906	1.11817	-2.02791	0.000164669	0.00510474
GRMZM2G117030	5.60588	1.01277	-2.46402	4e-10	2.92e-07
GRMZM2G117164	0.343422	0	-6.09878	0.002064	0.0269915
GRMZM2G117531	5.88013	0.620774	-3.23047	7.34e-07	9.17e-05
GRMZM2G117614	171.259	80.2053	-1.09437	0.00029874	0.00777422
GRMZM2G117707	781.538	366.939	-1.09074	0.000529456	0.0113386
GRMZM2G117851	0.769445	0.20404	-1.92011	0.00102147	0.0174112
GRMZM2G117956	13.4777	49.2358	1.8701	8.12e-06	0.000605885
GRMZM2G118047	15.7342	5.18543	-1.59257	3.8e-05	0.0017736
GRMZM2G118378	0.808915	0.0631755	-3.55213	0.000981621	0.01704
GRMZM2G118529	0.635661	0.0313847	-4.19092	0.000293949	0.00770972
GRMZM2G118951	3.45407	1.40771	-1.29171	0.000413625	0.00959767
GRMZM2G119168	103.931	47.0641	-1.14346	4.05e-06	0.000344806
GRMZM2G119186	9.89891	3.89388	-1.34037	0.00145413	0.0217958
GRMZM2G119571	59.7334	28.1907	-1.08257	0.000200245	0.0058498
GRMZM2G119705	304.61	19.1783	-3.98899	9.94e-08	1.9e-05
GRMZM2G119714	20.0598	7.63041	-1.39613	0.000298621	0.00777422
GRMZM2G119755	1.09195	0.0933302	-3.47929	0.000228699	0.0064242
GRMZM2G119802	61.0055	28.3269	-1.10387	0.00543697	0.0489574
GRMZM2G119999	1.82474	4.01643	1.13896	0.00037125	0.00895257
GRMZM2G120304	68.2222	25.3037	-1.43085	6.11e-07	8.15e-05
GRMZM2G120621	42.966	8.4232	-2.35053	3.52e-07	5.32e-05
GRMZM2G120971	19.6157	45.4641	1.21062	9.44e-05	0.00349863
GRMZM2G121151	10.7775	4.70335	-1.19551	6.38e-07	8.46e-05
GRMZM2G121229	1.20755	0.417453	-1.53186	0.00117417	0.0189942
GRMZM2G121468	5.28433	2.5535	-1.04769	0.00269886	0.0319147
GRMZM2G121514	44.3477	21.1473	-1.06766	0.000105773	0.00381027
GRMZM2G121565	14.2409	4.90972	-1.53568	2.45e-06	0.000229319
GRMZM2G121700	17.669	43.4751	1.29586	0.000102749	0.00373594
GRMZM2G122126	5.43911	10.9713	1.01283	0.00244271	0.0300423
GRMZM2G122231	198.476	91.9566	-1.11027	0.000295902	0.00773486
GRMZM2G122284	0.64489	0.189468	-1.71202	0.00353795	0.0378316
GRMZM2G122577	0.993194	0.268332	-1.85791	7.69e-05	0.00299584
GRMZM2G122618	1.27956	0.343142	-1.89157	0.00259855	0.0312553
GRMZM2G123373	9.64756	3.9249	-1.2954	6.01e-05	0.00251525
GRMZM2G123977	24.4424	9.35847	-1.38638	9.55e-05	0.00352054
GRMZM2G124053	3.47721	1.62112	-1.10445	0.001938	0.0261496
GRMZM2G124567	5.72611	13.6481	1.25101	0.00107001	0.0179434
GRMZM2G124744	0.699329	2.27827	1.69894	0.00333903	0.036589
GRMZM2G125823	5.57701	0.729518	-2.9199	6.81e-07	8.83e-05
GRMZM2G125923	13.43	5.08872	-1.4005	1.33e-05	0.000843498
GRMZM2G126010	17.2781	2.55714	-2.75	3.92e-12	9.16e-09
GRMZM2G126260	12.3279	3.49464	-1.82204	6.57e-05	0.00269461
GRMZM2G126285	8.31776	2.50468	-1.7284	9.86e-06	0.000685274
GRMZM2G126732	7.75349	0.972693	-2.98584	1.27e-09	6.16e-07
GRMZM2G126749	2.7804	0.161232	-4.05604	0.000110905	0.00392846
GRMZM2G126808	6.30761	0.377878	-4.03141	1.11e-05	0.000738788
GRMZM2G126975	13.7032	0.564228	-4.58182	1.61e-07	2.84e-05
GRMZM2G127031	0.672692	1.96599	1.54608	0.00164108	0.0235161
GRMZM2G127117	6.28546	3.02743	-1.05634	0.00171179	0.0241377
GRMZM2G127134	16.8308	3.24028	-2.38071	7.29e-07	9.17e-05
GRMZM2G127338	2.88592	0.37993	-2.91883	0.000128893	0.00436052
GRMZM2G127379	70.3071	24.0225	-1.54539	0.00548968	0.0492249
GRMZM2G127421	4.87837	1.03964	-2.22156	1e-05	0.000691753
GRMZM2G127695	29.7506	11.463	-1.3667	0.000104316	0.00377526
GRMZM2G128466	10.3227	4.6254	-1.15581	4.4e-05	0.00199175
GRMZM2G129114	0.561719	0.0157117	-4.77187	0.000768877	0.0144543
GRMZM2G129304	9.81637	20.3924	1.05341	0.00249533	0.0305074
GRMZM2G129860	6.15008	1.69438	-1.85656	9.35e-05	0.00347638
GRMZM2G130016	3.84265	14.2718	1.89154	5.31e-09	1.88e-06
GRMZM2G130053	0.121564	0	-4.61221	0.00316868	0.0355409
GRMZM2G130348	94.1956	39.2961	-1.26006	7.79e-07	9.6e-05
GRMZM2G130389	22.324	9.50228	-1.23186	0.00210212	0.0272458
GRMZM2G130505	10.1811	3.42364	-1.56867	0.000124587	0.00424559
GRMZM2G130904	1.86676	0.0475108	-5.14138	0.000157352	0.00494355
GRMZM2G131099	0.530554	0.0625303	-3.04565	0.00434842	0.0425665
GRMZM2G131409	6.49672	2.45283	-1.40476	0.00344589	0.0372734
GRMZM2G131442	1.81172	0.0932067	-4.19981	0.000175037	0.00532709
GRMZM2G131650	8.52372	1.92431	-2.14453	1.4e-06	0.00014814
GRMZM2G132154	6.67107	14.8587	1.15412	0.00196189	0.0263047
GRMZM2G132212	31.8535	10.7349	-1.56488	5.35e-07	7.38e-05
GRMZM2G132303	10.8701	2.51268	-2.1027	6.1e-07	8.15e-05
GRMZM2G132358	4.73996	1.10259	-2.09745	6.77e-05	0.00273972
GRMZM2G133023	27.5091	7.25882	-1.91817	0.000244488	0.00677534
GRMZM2G133055	22.6886	10.733	-1.08248	4.99e-05	0.00217925
GRMZM2G133430	3.28299	1.01074	-1.69635	0.00040017	0.00939756
GRMZM2G133558	2.33223	0.580012	-1.99283	1.19e-06	0.000130935
GRMZM2G133675	24.1678	9.09819	-1.40413	0.000603582	0.0122988
GRMZM2G133836	3.41673	1.15756	-1.55612	0.000434606	0.00991642
GRMZM2G134340	21.6144	47.7375	1.14475	7.27e-06	0.000558516
GRMZM2G134476	18.7493	5.87641	-1.68104	9.38e-07	0.000108669
GRMZM2G134628	111.864	19.3418	-2.5333	1.45e-09	6.25e-07
GRMZM2G134708	12.2758	1.17333	-3.40284	1.17e-05	0.000763449
GRMZM2G134857	4.36598	0.971056	-2.16962	8.41e-06	0.000623064
GRMZM2G134951	11.3468	3.74545	-1.5972	1.6e-08	4.62e-06
GRMZM2G135165	24.8647	3.25479	-2.93983	3.35e-08	8.49e-06
GRMZM2G135277	2.15015	0.819115	-1.39251	0.00169002	0.0239527
GRMZM2G135332	0.997107	0.408831	-1.24851	0.0039367	0.040111
GRMZM2G135501	5.08079	1.68072	-1.58615	0.000765048	0.014402
GRMZM2G135526	4.72251	1.05759	-2.15384	0.000115906	0.0040322
GRMZM2G135739	1.26214	0.421323	-1.56878	0.000337347	0.00844018
GRMZM2G135877	7.58236	1.34951	-2.48751	0.000120265	0.00414061
GRMZM2G135949	3.31473	1.5143	-1.12721	0.000113015	0.00395518
GRMZM2G136300	20.0256	6.53759	-1.61787	9.34e-07	0.000108669
GRMZM2G136455	1.493	0.578082	-1.3574	0.000876083	0.0158162
GRMZM2G136486	2.18402	0.402365	-2.42767	0.000184666	0.00553135
GRMZM2G136525	0.648571	1.96119	1.59083	0.00428429	0.042162
GRMZM2G136831	202.71	100.315	-1.01476	0.000164458	0.00510474
GRMZM2G136977	1.11422	0.28952	-1.97005	0.00305624	0.03475
GRMZM2G137582	81.6791	31.0774	-1.39428	0.00041911	0.00966728
GRMZM2G137802	3.4494	1.61447	-1.08985	0.00138401	0.020965
GRMZM2G137891	0.530785	0.0313392	-3.95402	0.001215	0.0193658
GRMZM2G138259	0.47896	0.0781777	-2.53872	0.001159	0.0188533
GRMZM2G138589	11.8415	0.877952	-3.75316	2.15e-06	0.00020798
GRMZM2G139815	18.8648	8.67999	-1.12789	0.00199846	0.0265761
GRMZM2G139852	137.785	59.4987	-1.21122	2.86e-05	0.00143245
GRMZM2G139874	286.928	135.194	-1.08536	0.000135114	0.00447373
GRMZM2G139878	13.4715	4.68065	-1.52443	0.000440942	0.00999311
GRMZM2G140160	0.258938	5.64241	4.37252	1.75e-05	0.00100624
GRMZM2G140448	5.12207	2.2265	-1.20192	0.000581434	0.0119898
GRMZM2G140561	1.91696	0.842505	-1.16871	0.00337183	0.0367797
GRMZM2G140651	17.6963	5.10817	-1.78675	4.49e-07	6.39e-05
GRMZM2G141288	77.6901	37.8333	-1.03769	0.00068732	0.0133445
GRMZM2G141353	3.75206	1.18422	-1.66397	0.000598645	0.0122499
GRMZM2G141834	0.706548	0	-7.169	0.000243326	0.00676185
GRMZM2G142241	0.230003	0.0157117	-3.50192	0.00431632	0.0423878
GRMZM2G142249	21.7424	8.99188	-1.26834	3.78e-05	0.00177073
GRMZM2G142315	67.6047	10.1649	-2.72903	6e-09	2.09e-06
GRMZM2G142390	1.47021	0.217453	-2.73714	6.83e-06	0.000529546
GRMZM2G142870	21.922	51.3394	1.22478	5.55e-06	0.000451129
GRMZM2G142999	5.00679	2.31962	-1.10727	0.000252288	0.00688575
GRMZM2G143029	9.70319	4.7355	-1.03227	0.000219124	0.00622239
GRMZM2G143187	2.43088	0.924713	-1.39016	0.00352549	0.0377849
GRMZM2G143373	11.4609	3.26521	-1.81608	2.36e-05	0.0012566
GRMZM2G143457	1.57226	0.7422	-1.0787	0.00279567	0.0327443
GRMZM2G143494	14.0535	4.10471	-1.77198	5.14e-06	0.00041931
GRMZM2G143640	22.0875	4.0279	-2.4578	2.42e-07	4.03e-05
GRMZM2G144028	8.35765	3.94164	-1.08705	0.00338852	0.0369307
GRMZM2G144153	21.3201	10.561	-1.01128	8.2e-05	0.00314411
GRMZM2G144224	6.36225	1.54389	-2.04068	0.000309781	0.00794638
GRMZM2G144668	2.55612	0.875095	-1.54105	0.000769065	0.0144543
GRMZM2G145041	4.71903	12.1655	1.36579	0.00382964	0.0394742
GRMZM2G145045	1.11633	0.0313847	-4.94003	0.000111171	0.0039317
GRMZM2G145075	2.28687	0.015735	-6.77639	2.41e-06	0.000227402
GRMZM2G145109	1.8977	0.015735	-6.50658	1.71e-05	0.000995898
GRMZM2G145407	0.554286	0.112229	-2.23583	0.00136598	0.020776
GRMZM2G145440	2.75756	0.356954	-2.93483	0.000196143	0.00578832
GRMZM2G145579	17.8148	2.99387	-2.56055	1.29e-09	6.16e-07
GRMZM2G145840	6.28913	1.45879	-2.10392	3.95e-05	0.00182292
GRMZM2G146163	0.589221	0.202371	-1.55143	0.000518912	0.011195
GRMZM2G146809	0.566731	4.6207	3.02551	0.00496923	0.0463061
GRMZM2G147221	89.8678	36.6897	-1.29091	1.06e-07	1.97e-05
GRMZM2G147390	2.48424	1.15486	-1.10279	0.00083554	0.0152853
GRMZM2G147532	2.02852	0.109851	-4.15657	7.42e-10	4.44e-07
GRMZM2G147849	41.2603	16.2676	-1.34183	0.000299658	0.00778944
GRMZM2G148074	7.86527	1.29126	-2.60279	0.000172194	0.00526403
GRMZM2G148098	17.6709	5.70703	-1.62537	1.01e-05	0.000696175
GRMZM2G148176	98.4635	30.5798	-1.68681	4.89e-05	0.00215827
GRMZM2G148460	0.878283	0.0624438	-3.72778	0.00298817	0.0342093
GRMZM2G148485	0.525848	0.0638336	-2.89319	0.000455139	0.0101766
GRMZM2G148904	2.41333	0.388558	-2.61525	0.000976921	0.0169927
GRMZM2G148941	2.4321	0.015735	-6.87666	1.47e-09	6.25e-07
GRMZM2G148964	1.48395	0.506691	-1.52373	0.00544041	0.0489574
GRMZM2G149624	2.98937	0.184387	-3.98394	0.00215481	0.0277439
GRMZM2G149923	1.20178	4.71422	2.00219	0.000271931	0.0072545
GRMZM2G150691	1.57584	0.56323	-1.48129	0.00201811	0.0267018
GRMZM2G150841	1.18212	3.23954	1.44563	0.000110833	0.00392846
GRMZM2G150893	38.0705	3.13723	-3.59162	2.15e-09	8.67e-07
GRMZM2G150915	0.406784	0.0313847	-3.54331	0.000339908	0.00848821
GRMZM2G150952	3.05391	1.11671	-1.44821	0.00430084	0.0422535
GRMZM2G151216	0.0939263	0.747558	2.94629	5.75e-05	0.00243751
GRMZM2G151230	2.02338	0.0317163	-5.78102	9.47e-06	0.000667534
GRMZM2G151407	4.14379	1.77343	-1.23047	0.00102038	0.0174112
GRMZM2G151992	20.44	7.39524	-1.47298	4.97e-05	0.00217697
GRMZM2G152041	12.4497	3.57925	-1.79119	3.5e-06	0.000304986
GRMZM2G152175	0.225023	1.10634	2.28699	0.000354364	0.00870729
GRMZM2G152258	3.52047	1.11451	-1.65383	0.00123227	0.0194752
GRMZM2G152417	272.082	48.2803	-2.49451	8.87e-06	0.000642164
GRMZM2G152477	14.8912	3.04739	-2.28282	1.71e-07	3e-05
GRMZM2G152739	48.2092	14.3976	-1.74345	1.85e-07	3.18e-05
GRMZM2G152781	2.33169	1.15257	-1.01857	0.000912233	0.0162676
GRMZM2G152895	1.13871	0.509003	-1.13148	0.00098183	0.01704
GRMZM2G153200	8.55364	3.32547	-1.36108	0.000484897	0.0106984
GRMZM2G154078	1.10877	0.502227	-1.18205	0.00343804	0.0372734
GRMZM2G154093	11.2059	4.00746	-1.47125	0.00516875	0.0474642
GRMZM2G154523	549.524	159.191	-1.78732	0.00024531	0.00677534
GRMZM2G154549	2.13802	0.705273	-1.59537	0.000124028	0.00423272
GRMZM2G154678	4.95353	1.81324	-1.44403	0.00233751	0.0293281
GRMZM2G154890	55.148	111.818	1.01912	1.02e-09	5.78e-07
GRMZM2G154958	5.69601	1.45536	-1.96403	1.06e-05	0.000722305
GRMZM2G155242	68.6464	170.355	1.31037	7.38e-05	0.0028983
GRMZM2G155767	36.4509	6.46254	-2.49137	9.67e-13	2.82e-09
GRMZM2G156026	1.85013	0.547987	-1.75183	0.00024537	0.00677534
GRMZM2G156079	14.6059	0.372479	-5.27198	8.27e-10	4.82e-07
GRMZM2G156238	16.0333	4.89482	-1.71466	0.000163227	0.00509387
GRMZM2G156376	2.63765	1.03458	-1.34856	0.00193396	0.0261403
GRMZM2G156748	2.98411	0.527412	-2.45967	0.000106822	0.0038332
GRMZM2G156861	1877.45	393.173	-2.25547	0.000181557	0.00546145
GRMZM2G157027	1.25935	0.614212	-1.03301	0.00393965	0.0401236
GRMZM2G157168	0.204612	0.0157117	-3.34213	0.00522146	0.0477791
GRMZM2G157218	0.466542	0.0474429	-3.18006	0.00234958	0.0294294
GRMZM2G157727	98.3	21.1576	-2.21271	6.3e-08	1.43e-05
GRMZM2G157936	3.3212	0.447084	-2.87297	0.000155695	0.00490287
GRMZM2G158131	1.74952	3.73396	1.08639	0.00264756	0.0315799
GRMZM2G158232	7.79091	0.514687	-3.90699	7.79e-09	2.47e-06
GRMZM2G158328	0.92955	0.29792	-1.62482	0.00426529	0.0420993
GRMZM2G158544	14.6887	1.93195	-2.91807	1.84e-08	5.06e-06
GRMZM2G159149	350.467	23.5879	-3.89157	1.41e-09	6.25e-07
GRMZM2G159285	30.4861	3.02962	-3.33048	4.13e-13	1.61e-09
GRMZM2G159724	222.291	87.0382	-1.35258	9.45e-07	0.000108669
GRMZM2G159908	11.7417	2.91552	-2.01958	0.000219199	0.00622239
GRMZM2G159937	121.867	55.167	-1.14423	0.000134476	0.00445893
GRMZM2G159996	82.9599	23.8958	-1.79753	1.68e-08	4.78e-06
GRMZM2G160064	25.0632	55.4384	1.14269	1.47e-05	0.000895168
GRMZM2G160541	41.0656	11.4132	-1.84877	4.23e-05	0.00192631
GRMZM2G160838	9.00196	2.59314	-1.79569	6.11e-08	1.4e-05
GRMZM2G161169	3.34683	1.30267	-1.3621	0.00490441	0.0459132
GRMZM2G161459	10.1829	0.730813	-3.79342	9.73e-11	9.87e-08
GRMZM2G161696	3.46035	0.964529	-1.83951	0.000780525	0.0145875
GRMZM2G161809	5.40253	2.24291	-1.26707	0.000320236	0.0081442
GRMZM2G162305	5.14838	2.18012	-1.2375	0.00529808	0.0481593
GRMZM2G162690	38.1224	0.827694	-5.49608	1.63e-09	6.78e-07
GRMZM2G162739	8.77255	19.0865	1.11701	0.00559311	0.0497371
GRMZM2G162868	29.0311	4.31742	-2.75007	8.11e-09	2.49e-06
GRMZM2G163045	52.37	19.1696	-1.44872	5.05e-05	0.00219951
GRMZM2G163054	3.03703	0.268332	-3.46093	2.68e-05	0.00137273
GRMZM2G163406	407.219	152.579	-1.41607	6.13e-08	1.4e-05
GRMZM2G163717	20.8988	7.19319	-1.53163	0.000675131	0.013199
GRMZM2G163998	11.3525	4.78899	-1.24328	2.13e-05	0.00115903
GRMZM2G164074	1.37801	0.452861	-1.59526	0.00248898	0.0304509
GRMZM2G164090	3.00368	7.41918	1.307	0.00103353	0.0175843
GRMZM2G164224	8.48403	0.928263	-3.18457	4.38e-10	2.92e-07
GRMZM2G164318	1.60036	3.87837	1.28399	0.000779226	0.0145749
GRMZM2G164781	3.35502	1.06992	-1.65013	0.000246688	0.00677534
GRMZM2G164967	1.72714	4.72031	1.44117	0.000375964	0.00901831
GRMZM2G165177	2.00783	0.580727	-1.75624	0.00396655	0.0403272
GRMZM2G165422	6.61036	3.12531	-1.08077	0.000584182	0.0120252
GRMZM2G165613	1.93097	0.898258	-1.09831	0.000345437	0.00858737
GRMZM2G166281	180.926	72.9657	-1.30946	0.00031126	0.00797557
GRMZM2G166297	36.2476	16.0905	-1.17417	8.37e-05	0.00318725
GRMZM2G166452	10.3635	4.55356	-1.18479	0.000600117	0.0122499
GRMZM2G166459	7.57605	1.74887	-2.10591	8.42e-05	0.00320299
GRMZM2G166658	205.48	91.5542	-1.16635	2.6e-07	4.26e-05
GRMZM2G166687	18.7831	8.48082	-1.13952	0.0005627	0.011739
GRMZM2G166692	2.69263	8.14533	1.59477	0.000398314	0.00937282
GRMZM2G166738	31.6456	14.3096	-1.1462	0.000294732	0.00772028
GRMZM2G166944	914.277	316.195	-1.53166	0.000387821	0.0092001
GRMZM2G166999	0.422585	1.70706	1.98575	1.57e-05	0.000940147
GRMZM2G167220	36.018	1.72988	-4.36734	4.26e-10	2.92e-07
GRMZM2G167387	4.30384	0.475889	-3.15801	1.95e-05	0.00108768
GRMZM2G167492	3.04775	0.768732	-1.97616	0.000897241	0.0160986
GRMZM2G167549	658.371	321.431	-1.03439	0.0018816	0.0256107
GRMZM2G168214	7.4449	3.21632	-1.20892	0.00208492	0.0271436
GRMZM2G168431	0.135756	0	-4.77299	0.000919016	0.0163407
GRMZM2G168747	10.3361	2.52965	-2.03079	0.000329821	0.00831428
GRMZM2G168987	0	3.3552	9.33802	1.84e-08	5.06e-06
GRMZM2G169005	0.852353	0.140728	-2.6226	0.000488763	0.0107634
GRMZM2G169458	13.0593	1.38421	-3.22878	1.45e-11	1.99e-08
GRMZM2G169562	4.74274	1.91008	-1.31354	0.00048005	0.0106317
GRMZM2G169726	0.589365	1.86838	1.64521	0.00408526	0.0410336
GRMZM2G170017	0.27717	0.0314302	-2.93454	0.0028102	0.0328029
GRMZM2G170034	27.0464	0.354291	-6.24402	2.45e-12	6.36e-09
GRMZM2G170049	23.6474	2.00885	-3.55993	3.9e-11	4.55e-08
GRMZM2G170101	38.726	106.835	1.4612	0.000509943	0.0110938
GRMZM2G170120	285.292	135.089	-1.07887	1.03e-05	0.000708131
GRMZM2G170413	0.766989	0.0475789	-3.91011	0.00012118	0.00416598
GRMZM2G170552	0.323158	0.0159035	-3.89272	0.00367131	0.0387429
GRMZM2G170692	13.2835	3.49457	-1.92303	0.00057877	0.0119454
GRMZM2G171036	3.25205	1.16248	-1.4815	8.27e-07	0.000101121
GRMZM2G171045	7.18002	1.37176	-2.38534	3.22e-09	1.21e-06
GRMZM2G171078	7.07983	1.30871	-2.43115	0.000480721	0.0106345
GRMZM2G171395	1.73531	0.486542	-1.81636	0.00322884	0.0358226
GRMZM2G171600	87.1391	35.8014	-1.28203	0.000208515	0.00599429
GRMZM2G171616	53.4076	21.2249	-1.32962	0.00128486	0.0199542
GRMZM2G171713	2.73297	1.06389	-1.35636	0.000218621	0.00622239
GRMZM2G171752	1.8554	5.46526	1.5642	0.00120439	0.0193024
GRMZM2G171781	10.5544	4.44388	-1.24999	9.61e-06	0.000673407
GRMZM2G172429	1.91153	0.349528	-2.42843	0.000262791	0.00709172
GRMZM2G172652	0.722187	0.108626	-2.70365	0.000233598	0.0065422
GRMZM2G172904	1.00884	0.410733	-1.26867	0.00173928	0.0242815
GRMZM2G172936	2.81543	6.33725	1.17522	6.73e-05	0.00272546
GRMZM2G174128	1.81467	0.414619	-2.12705	0.000187144	0.00558631
GRMZM2G174396	4.05195	0.59977	-2.72865	0.00193549	0.0261459
GRMZM2G174585	1.6297	0.172846	-3.20447	0.000669734	0.0131375
GRMZM2G174615	1.14752	0	-7.79203	0.000242797	0.00675521
GRMZM2G174799	1.64084	0.28033	-2.52896	2.17e-06	0.000208166
GRMZM2G175082	0.874983	0.282252	-1.59807	0.0046882	0.0446134
GRMZM2G175779	0.182229	0	-5.12874	0.00178642	0.0247363
GRMZM2G175812	2.76197	0.674259	-2.02628	0.000170853	0.00524955
GRMZM2G175860	4.91175	1.48386	-1.72107	6.66e-05	0.00270898
GRMZM2G175874	23.9878	6.14221	-1.96315	4.65e-09	1.7e-06
GRMZM2G176081	0.895449	2.96436	1.69937	0.00417281	0.0415495
GRMZM2G176206	0.595458	0.0317628	-4.00841	0.000578742	0.0119454
GRMZM2G176225	22.1761	7.38585	-1.58544	4.24e-06	0.000359025
GRMZM2G176472	2.38687	0.396922	-2.58332	0.000246915	0.00677534
GRMZM2G176998	164.72	25.2776	-2.70244	0.000210537	0.00602275
GRMZM2G177050	24.6564	11.3705	-1.11398	0.00355372	0.0379467
GRMZM2G177220	5.96365	2.78471	-1.09367	0.00152993	0.0224893
GRMZM2G177227	13.3721	5.77542	-1.20743	1.11e-05	0.000738918
GRMZM2G177340	1.67911	0.142471	-3.50869	0.000107323	0.00384089
GRMZM2G177393	1.13217	0.247727	-2.16038	0.00545169	0.0490286
GRMZM2G177510	2.14673	6.08684	1.51107	0.00129364	0.0200376
GRMZM2G177883	4.53237	1.35761	-1.73554	5.85e-05	0.00246464
GRMZM2G178025	2.82756	0.648085	-2.11603	0.000108319	0.00386618
GRMZM2G178046	0.60822	0	-6.89273	1.6e-06	0.000164874
GRMZM2G178546	60.1802	175.905	1.54875	0.000889701	0.0160002
GRMZM2G178603	12.7399	6.15221	-1.05242	1.61e-05	0.000959144
GRMZM2G178686	4.77036	11.3444	1.24828	0.00069833	0.013472
GRMZM2G178875	1.20678	0.140905	-3.06299	0.000104901	0.003786
GRMZM2G179432	95.5828	3.0588	-4.97158	4.17e-10	2.92e-07
GRMZM2G179490	2.9223	0.139369	-4.35423	1.23e-10	1.2e-07
GRMZM2G179551	2.5236	1.22322	-1.06308	0.000380964	0.00908359
GRMZM2G179810	13.6958	30.2879	1.14233	0.00537269	0.0486292
GRMZM2G179885	0.0272168	0.579128	4.12383	3.34e-05	0.00160262
GRMZM2G180080	2.14113	0.297605	-2.83038	8.03e-05	0.00309483
GRMZM2G180324	0.334049	0	-6.0364	0.00523495	0.0478651
GRMZM2G180452	47.6179	19.5823	-1.28096	1.97e-06	0.000195436
GRMZM2G180490	22.772	9.69327	-1.23305	7.58e-09	2.47e-06
GRMZM2G180916	7.30182	2.19177	-1.73532	0.00102832	0.0175084
GRMZM2G181551	283.456	80.1845	-1.82185	7.84e-09	2.47e-06
GRMZM2G181568	21.101	9.88479	-1.09223	5.43e-05	0.00232853
GRMZM2G300135	11.3596	3.55179	-1.67356	3.76e-07	5.58e-05
GRMZM2G300786	1.39854	3.52288	1.32733	0.0028321	0.0330053
GRMZM2G301485	0.966082	3.12047	1.70987	0.0017879	0.0247363
GRMZM2G302245	4.71057	10.4644	1.15123	0.00341785	0.0371256
GRMZM2G302604	4.03042	0.312279	-3.63975	7.12e-06	0.000548894
GRMZM2G303728	3.53013	1.4412	-1.29106	2.73e-05	0.0013908
GRMZM2G304091	5.01268	14.9116	1.56848	0.00172298	0.0241955
GRMZM2G305080	25.5747	53.2435	1.05554	0.00501867	0.0465994
GRMZM2G305148	0.529782	0.139023	-1.90197	0.00488766	0.0458572
GRMZM2G305311	0.322305	0.046953	-2.66044	0.00130498	0.0201603
GRMZM2G305332	4.07373	1.20093	-1.77391	0.00123039	0.0194742
GRMZM2G305834	1.84491	0.580747	-1.65375	0.00363587	0.0384907
GRMZM2G306216	12.0259	4.16466	-1.52959	5.78e-06	0.000468804
GRMZM2G312419	2.36781	5.66219	1.26193	3.43e-05	0.0016378
GRMZM2G312661	25.3899	5.01848	-2.33266	1.14e-05	0.000751315
GRMZM2G312732	0.401734	0.0954853	-1.99342	0.0011407	0.0186597
GRMZM2G314396	34.0732	9.84191	-1.79782	2.12e-05	0.00115903
GRMZM2G314593	0.829993	6.0218	2.8418	2.26e-05	0.00121382
GRMZM2G314955	32.1553	10.736	-1.58156	5.46e-10	3.5e-07
GRMZM2G315431	0.629941	0	-6.94012	0.000247004	0.00677534
GRMZM2G315726	15.5956	4.29658	-1.86245	1.01e-06	0.00011452
GRMZM2G316136	0.849257	0.142111	-2.56612	0.000357056	0.00873664
GRMZM2G317262	29.9425	13.0542	-1.1985	1.48e-05	0.00090269
GRMZM2G317426	0.484492	0.0157117	-4.5769	0.000209953	0.0060134
GRMZM2G317770	69.1005	34.2856	-1.01124	2.09e-06	0.000205363
GRMZM2G318213	6.32228	2.7035	-1.22603	0.0025771	0.0311695
GRMZM2G318408	14.1273	4.21837	-1.74476	8.71e-06	0.000637046
GRMZM2G318592	3.83971	10.9756	1.52159	0.000205821	0.00593879
GRMZM2G318843	6.32427	2.65142	-1.24957	0.00217702	0.0279527
GRMZM2G319057	0.478785	0	-6.56423	0.000802209	0.0148265
GRMZM2G320506	9.31822	1.64768	-2.49839	1.19e-05	0.000768469
GRMZM2G321041	1.97741	0.424851	-2.19862	0.00201489	0.0266933
GRMZM2G322728	2.3479	0.799888	-1.54232	0.000659931	0.0130218
GRMZM2G323731	5.96481	0.062617	-6.45121	6.21e-09	2.1e-06
GRMZM2G325238	1.22196	0.159452	-2.89847	0.00023374	0.0065422
GRMZM2G325513	1.09933	0.157902	-2.75807	4.6e-05	0.00206951
GRMZM2G326235	14.2474	3.90065	-1.86282	0.00052041	0.0111962
GRMZM2G326707	0.530793	0.0313847	-3.88301	0.000214031	0.0061152
GRMZM2G327208	0.676835	0.108345	-2.63436	0.00194981	0.0262633
GRMZM2G327907	25.9682	6.43736	-2.01004	2.47e-07	4.09e-05
GRMZM2G328742	1.35692	0.12697	-3.34344	2.96e-08	7.58e-06
GRMZM2G328785	1.37038	0.258167	-2.38384	0.0042938	0.0422377
GRMZM2G328988	74.1183	33.8671	-1.12952	0.00207855	0.0271135
GRMZM2G330302	157.317	411.94	1.38899	0.000306862	0.00790628
GRMZM2G330945	2.19107	0.942453	-1.23222	0.00404739	0.0407937
GRMZM2G331766	1.73076	0.351264	-2.29584	3.03e-05	0.00149368
GRMZM2G331811	10.882	5.24712	-1.04973	0.00449387	0.043473
GRMZM2G332225	0.963559	2.41599	1.32314	0.00333579	0.0365843
GRMZM2G333049	12.0183	3.63837	-1.75372	0.00448999	0.0434535
GRMZM2G334336	0.694148	1.81598	1.41757	0.00136762	0.0207841
GRMZM2G334660	5.70291	0.720481	-2.96053	0.000395737	0.00933099
GRMZM2G335052	2.82215	0.430562	-2.70641	5.69e-07	7.72e-05
GRMZM2G336437	2.07208	0.423297	-2.29583	0.00090593	0.0161983
GRMZM2G336448	57.4432	25.8502	-1.15003	0.000164194	0.00510474
GRMZM2G336824	56.0954	23.9088	-1.23517	0.00303991	0.0346487
GRMZM2G337048	0.600019	0.12697	-2.16843	0.000827501	0.0151978
GRMZM2G337330	1.61655	0.552209	-1.55473	0.00487385	0.0457644
GRMZM2G338160	5.78969	1.05201	-2.44356	0.00315567	0.0354659
GRMZM2G338928	7.78225	2.56402	-1.60104	0.00071099	0.013671
GRMZM2G339645	2.40025	0.488709	-2.28371	8.25e-05	0.0031514
GRMZM2G340656	62.7277	10.4872	-2.57744	0.000955542	0.0167457
GRMZM2G341155	0.562341	0.0157117	-4.77351	1.22e-05	0.000788775
GRMZM2G341499	0.233029	0	-5.53966	0.000434739	0.00991642
GRMZM2G341959	7.54782	36.1072	2.2516	6.12e-06	0.000485847
GRMZM2G342821	2.80191	7.30561	1.37809	0.00204635	0.0268812
GRMZM2G343157	26.5024	12.7991	-1.05093	0.000451549	0.0101351
GRMZM2G344416	0.67775	0.216957	-1.64671	0.00563591	0.0499654
GRMZM2G344521	75.9891	28.8411	-1.3967	8.53e-06	0.000627698
GRMZM2G345081	11.7917	1.06725	-3.45293	6.44e-07	8.49e-05
GRMZM2G345544	62.3014	26.338	-1.2423	2.69e-06	0.000249564
GRMZM2G345991	7.30939	15.2366	1.05834	8.97e-06	0.000644199
GRMZM2G346133	26.7389	9.965	-1.419	0.0038032	0.0394219
GRMZM2G349655	3.07212	0.410342	-2.8847	0.000190234	0.00565684
GRMZM2G349791	5.53751	0.86955	-2.66272	0.00167999	0.0238686
GRMZM2G351318	8.58016	2.46903	-1.79472	3.38e-05	0.00161571
GRMZM2G351330	2.92155	0.0317163	-6.31943	0.00017857	0.00538593
GRMZM2G352132	25.1363	11.7794	-1.0945	0.00157465	0.0229163
GRMZM2G352891	64.0359	10.4823	-2.60853	7.85e-09	2.47e-06
GRMZM2G353076	9.0759	3.62498	-1.30487	0.00362782	0.0384404
GRMZM2G353114	2.79595	1.2532	-1.14476	0.000276547	0.00734406
GRMZM2G353313	8.14189	2.72688	-1.57513	0.000558713	0.011694
GRMZM2G353444	345.035	145.892	-1.24219	2.98e-07	4.66e-05
GRMZM2G354253	5.01363	1.96073	-1.35096	3.21e-05	0.00154686
GRMZM2G354319	2.1036	0.484448	-2.09881	0.00126907	0.0198418
GRMZM2G357112	1.64343	0.721273	-1.20841	0.00400147	0.0405586
GRMZM2G357688	10.9562	5.47472	-1.00078	0.00258191	0.031174
GRMZM2G358791	3.49072	0.889366	-1.9665	2.22e-06	0.000211687
GRMZM2G358830	3.77203	1.18697	-1.66776	0.00447859	0.0433791
GRMZM2G359664	6.30108	1.90567	-1.7184	0.00450319	0.0435324
GRMZM2G359986	0.781275	0.0468866	-3.92082	0.00086874	0.0157324
GRMZM2G361064	43.5929	16.4232	-1.41218	0.000169653	0.00523837
GRMZM2G361855	1.11275	0.26266	-2.09349	0.000741605	0.0140628
GRMZM2G362693	7.01536	2.7918	-1.32603	3.01e-05	0.00148852
GRMZM2G364208	2.19622	0.496039	-2.12739	2.11e-05	0.00115693
GRMZM2G365374	181.919	374.441	1.04086	0.00354307	0.037869
GRMZM2G365961	19.1794	7.4728	-1.35838	1.3e-06	0.000140716
GRMZM2G366130	0.492218	0.0788685	-2.59372	0.00310962	0.0351235
GRMZM2G366264	0.250585	0.015735	-3.58164	0.00309638	0.0350527
GRMZM2G366681	37.6804	8.50165	-2.14271	1.09e-06	0.000121295
GRMZM2G369703	43.5342	18.6737	-1.21894	2.8e-05	0.00141497
GRMZM2G370193	4.03862	0.142111	-4.77619	2.64e-07	4.26e-05
GRMZM2G371033	6.28642	1.94218	-1.69645	0.00073635	0.0139972
GRMZM2G372102	0.855104	0.201432	-2.05941	0.00126623	0.0198149
GRMZM2G374309	0.594488	0.2019	-1.5743	0.00337116	0.0367797
GRMZM2G374986	0.476618	1.94727	2.04737	0.00180098	0.0248466
GRMZM2G375113	1.44818	0.539583	-1.39892	0.000519783	0.0111962
GRMZM2G375197	0.750826	0.294972	-1.35092	0.00295927	0.0340119
GRMZM2G375249	1.42266	0.108626	-3.65351	2.21e-05	0.00119449
GRMZM2G376661	4.57262	1.61662	-1.49408	4.94e-05	0.00217085
GRMZM2G377131	46.1918	11.1627	-2.04386	7.32e-08	1.59e-05
GRMZM2G377217	0.307854	1.31583	2.02252	0.00560316	0.0497499
GRMZM2G377303	1.66414	3.82982	1.20689	0.00141687	0.0213794
GRMZM2G379773	0.594049	0	-6.91071	1.45e-05	0.000890764
GRMZM2G381025	1.07858	0.538219	-1.01403	0.00436199	0.0426273
GRMZM2G381378	3.28399	0.109851	-4.85844	0.000139949	0.00454104
GRMZM2G382569	3.06451	0.831538	-1.87383	0.000591067	0.0121348
GRMZM2G382785	64.3271	23.5845	-1.44911	4.65e-05	0.00207209
GRMZM2G384755	8.67762	3.30719	-1.39232	9.55e-06	0.000671206
GRMZM2G387528	13.3396	5.26725	-1.34103	0.000287152	0.00756545
GRMZM2G389070	6.44568	1.44639	-2.15264	1.33e-05	0.000841352
GRMZM2G389301	1.74897	0.195032	-3.10511	0.000150863	0.00479782
GRMZM2G390076	38.7035	10.7296	-1.84497	6.02e-12	1.17e-08
GRMZM2G390896	1.48508	0.506401	-1.48294	0.0027977	0.0327517
GRMZM2G391794	32.7203	16.3839	-1.00012	6.7e-05	0.00271949
GRMZM2G391936	4.36265	10.5252	1.27194	0.00149163	0.0221904
GRMZM2G393349	26.7241	8.09795	-1.72099	3.1e-06	0.00027634
GRMZM2G393529	1.39789	0.45869	-1.59439	0.0020201	0.0267018
GRMZM2G395114	5.15193	1.65037	-1.63933	8.22e-05	0.0031456
GRMZM2G396482	9.25712	0.391884	-4.55058	1.47e-09	6.25e-07
GRMZM2G397518	0.376875	1.41315	1.84984	0.000145806	0.00467522
GRMZM2G397557	3.12689	0.938163	-1.733	0.000345982	0.00859176
GRMZM2G398055	44.0203	20.137	-1.12583	0.0011275	0.0185608
GRMZM2G398854	0.652004	0.0474429	-3.61349	0.000791847	0.0146932
GRMZM2G399218	1.03723	0.34019	-1.59082	0.00190607	0.0258383
GRMZM2G399921	7.57433	0.963832	-2.96397	1.04e-07	1.97e-05
GRMZM2G400092	58.3624	0.0806213	-9.42218	2.6e-18	6.08e-14
GRMZM2G400281	1.3183	0.125074	-3.34582	0.00116924	0.018967
GRMZM2G400714	6.42836	2.14975	-1.57466	0.00163816	0.0234887
GRMZM2G401664	10.0962	1.36896	-2.87933	7.17e-05	0.00284623
GRMZM2G402977	2.09133	0.309865	-2.73409	6.34e-06	0.00049909
GRMZM2G403740	1.29083	0.155264	-3.0625	0.000886979	0.0159759
GRMZM2G404367	4.9136	2.17317	-1.17505	0.000423845	0.0097476
GRMZM2G404375	9.22514	2.1104	-2.12246	2.58e-05	0.00133605
GRMZM2G405459	8.4656	2.78419	-1.5919	0.000475614	0.0105736
GRMZM2G405567	30.6351	13.999	-1.13001	5.16e-05	0.0022311
GRMZM2G406014	22.5877	11.0815	-1.03005	3.33e-06	0.00029242
GRMZM2G406155	1.5655	0.110139	-3.77835	5.48e-05	0.00234858
GRMZM2G407683	0	1.89932	8.49982	7.57e-06	0.000572227
GRMZM2G408376	39.0393	19.2827	-1.01655	4.49e-07	6.39e-05
GRMZM2G408462	1.16113	0.157707	-2.8508	0.00122951	0.0194742
GRMZM2G410191	0.311455	2.01492	2.67607	9.95e-08	1.9e-05
GRMZM2G413337	7.16247	2.65293	-1.43472	0.000359805	0.00878548
GRMZM2G414159	9.3459	4.25078	-1.13327	0.000184028	0.00552156
GRMZM2G414540	8.78673	3.73623	-1.23172	0.000123787	0.00423068
GRMZM2G414727	2.31913	0.521087	-2.13244	0.000177694	0.00538205
GRMZM2G417905	1.54404	0.0474429	-4.91444	1.5e-05	0.000907181
GRMZM2G418689	7.64276	2.23249	-1.77088	1.05e-05	0.000713633
GRMZM2G420571	1.55066	0.43327	-1.80018	0.000782208	0.0146073
GRMZM2G420715	10.6494	2.75811	-1.95509	0.000191688	0.00567839
GRMZM2G420823	16.0479	36.1564	1.17259	0.000423739	0.0097476
GRMZM2G421491	18.8033	2.65928	-2.81809	7.84e-09	2.47e-06
GRMZM2G422750	5.51949	1.57236	-1.80633	0.000862289	0.0156428
GRMZM2G423129	9.04702	2.95854	-1.61015	0.000132524	0.00442562
GRMZM2G424205	62.9467	19.439	-1.69213	2.64e-07	4.26e-05
GRMZM2G425230	0.832862	0.175591	-2.17245	0.00171331	0.0241377
GRMZM2G425236	1.01338	4.96203	2.28845	6.32e-06	0.00049909
GRMZM2G425427	2.28031	0.314233	-2.83844	0.000833039	0.0152635
GRMZM2G425545	0.314969	0.0475108	-2.71934	0.00549123	0.0492249
GRMZM2G425719	19.2908	4.8366	-1.9895	2.42e-05	0.00127901
GRMZM2G426125	1.99521	0.643161	-1.62722	0.00178191	0.0247001
GRMZM2G426294	3.38715	0.97988	-1.78531	3.07e-05	0.0015104
GRMZM2G428040	0.629421	0	-7.00476	0.000184829	0.00553135
GRMZM2G428168	9.93058	4.24184	-1.22538	4.39e-06	0.000367691
GRMZM2G428518	2.8839	0.380762	-2.90434	1.08e-05	0.000728721
GRMZM2G428859	0.46141	0.0480121	-3.07453	0.00256591	0.0310664
GRMZM2G429118	15.2108	4.38878	-1.79002	0.000180668	0.00544171
GRMZM2G429396	15.0374	3.12404	-2.265	1.74e-07	3.03e-05
GRMZM2G431783	0.85181	0.0933302	-3.17408	3.1e-05	0.00151051
GRMZM2G433119	0.581515	0	-6.817	0.00106756	0.0179282
GRMZM2G433767	2.15046	0.839594	-1.35679	0.00417918	0.0415833
GRMZM2G434514	1.63408	0.153941	-3.40167	8.34e-05	0.00318228
GRMZM2G435592	30.1743	5.14851	-2.55604	1.18e-09	6.1e-07
GRMZM2G437912	30.0124	7.46479	-2.00721	2.85e-07	4.56e-05
GRMZM2G438811	0.735536	0.0313847	-4.34268	7.34e-07	9.17e-05
GRMZM2G439784	1.5416	0.0932067	-3.99525	7.01e-06	0.000541501
GRMZM2G439860	5.37159	2.01942	-1.40912	0.000282249	0.00746155
GRMZM2G443728	7.48987	3.08372	-1.26532	0.000408049	0.00953461
GRMZM2G444378	2.25068	0.980228	-1.2104	0.000646002	0.012828
GRMZM2G444567	11.896	24.2867	1.02944	0.000489967	0.0107797
GRMZM2G444748	10.8945	3.11549	-1.803	0.000411056	0.00957613
GRMZM2G445575	7.46351	0.33985	-4.40578	2.55e-06	0.000238424
GRMZM2G445616	1.49693	9.70188	2.69092	0.000578113	0.0119454
GRMZM2G446201	33.2875	13.5246	-1.29927	5.1e-05	0.00220902
GRMZM2G446234	15.9164	7.77607	-1.02561	0.00152323	0.022405
GRMZM2G447056	0.92201	1.8982	1.05009	0.00198532	0.0264667
GRMZM2G447551	21.1568	8.43964	-1.32194	0.000412353	0.00959678
GRMZM2G447785	63.5641	12.9095	-2.29399	0.00126236	0.0198113
GRMZM2G448282	17.1759	7.46032	-1.1985	1.29e-05	0.000823185
GRMZM2G449133	1.79868	0.608476	-1.56915	0.000104937	0.003786
GRMZM2G449681	94.0118	41.2038	-1.19234	0.00263975	0.0315352
GRMZM2G450125	27.5711	13.0111	-1.08421	0.00174102	0.0242815
GRMZM2G450498	164.606	54.2385	-1.60081	0.00132902	0.02041
GRMZM2G450866	19.2252	5.63397	-1.77042	0.00205625	0.026943
GRMZM2G451147	0.671011	0.202135	-1.71794	0.00114244	0.0186619
GRMZM2G451187	1.21159	0.125235	-3.23667	6.05e-05	0.00252459
GRMZM2G452954	25.5336	9.86311	-1.37117	2.3e-05	0.00123141
GRMZM2G455440	0.591367	0.0159035	-4.80157	0.00366987	0.0387429
GRMZM2G455784	2.26214	0.379642	-2.55948	7.05e-05	0.0028064
GRMZM2G456618	4.23935	1.33326	-1.66349	0.000805579	0.0148653
GRMZM2G458448	0.53159	0.110139	-2.19137	0.00383023	0.0394742
GRMZM2G458728	4.09827	0.368977	-3.45133	2.2e-07	3.73e-05
GRMZM2G458974	4.60906	29.9395	2.69484	2.7e-10	2.1e-07
GRMZM2G459663	1.25062	0.224423	-2.45796	0.00527033	0.0480192
GRMZM2G460396	2.04197	0.375439	-2.41974	0.00107477	0.0179636
GRMZM2G460566	14.3596	7.04244	-1.0291	1.82e-05	0.00103427
GRMZM2G461159	68.2633	269.378	1.97983	1.71e-05	0.000995898
GRMZM2G463462	98.283	16.9307	-2.53728	7.82e-08	1.65e-05
GRMZM2G463574	6.199	2.61433	-1.2436	0.00213047	0.0274924
GRMZM2G465868	0.867555	0.0157117	-5.39515	0.000546271	0.0115608
GRMZM2G466298	0.98259	0.1712	-2.49851	1.87e-05	0.00105555
GRMZM2G470075	3.43479	7.87353	1.19582	0.0017234	0.0241955
GRMZM2G472376	36.4744	15.7777	-1.20789	4.63e-06	0.000381937
GRMZM2G473152	1.79408	0.772495	-1.21438	0.00100645	0.0172904
GRMZM2G474462	3.76258	1.67427	-1.1528	0.00109029	0.0181248
GRMZM2G474531	3.96631	1.1898	-1.73036	5.93e-06	0.000476923
GRMZM2G475380	10.5456	3.03643	-1.79868	0.0037692	0.0392963
GRMZM2G475647	1.03605	0.349174	-1.52568	0.00123054	0.0194742
GRMZM2G476637	11.4404	1.83668	-2.63337	1.81e-08	5.06e-06
GRMZM2G479245	0.33031	1.37196	1.99841	0.0020982	0.0272404
GRMZM2G479746	104.426	49.8257	-1.0668	7.66e-06	0.000576921
GRMZM2G480698	0.88449	0.337279	-1.39431	0.00128433	0.0199542
GRMZM2G480850	0.575597	0.0630873	-3.10856	0.00232044	0.0292315
GRMZM2G481440	1.60851	5.12128	1.68206	4.62e-05	0.00207209
GRMZM2G483889	2.15525	0.798985	-1.42836	8.78e-05	0.00331972
GRMZM2G485905	0.35794	0.0796808	-2.09103	0.00213023	0.0274924
GRMZM2G493549	1.89103	0.77575	-1.28099	0.00101884	0.0173978
GRMZM2G509876	6.3948	2.82089	-1.17923	0.000274425	0.00730435
GRMZM2G551565	5.54339	0.997351	-2.44754	0.000794421	0.0147259
GRMZM2G700188	217.368	97.8191	-1.1515	0.00506767	0.0469001
GRMZM2G700200	140.931	29.2796	-2.26778	1.39e-09	6.25e-07
GRMZM2G700208	42.3909	10.23	-2.04894	3.49e-05	0.0016614
GRMZM2G701201	11.2537	3.86695	-1.52695	0.000691381	0.0133711
GRMZM2G701362	23.9873	7.80788	-1.61404	0.00319727	0.0357222
GRMZM2G701576	0.336105	0.0313847	-3.22658	0.00112888	0.0185704
GRMZM2G702991	1.01021	0.20622	-2.30083	0.00111055	0.0183856
GRMZM2G703641	0.921539	0.046953	-4.18217	0.000265262	0.00713365
GRMZM2G703807	0.266193	0.0317628	-2.84847	0.00106376	0.0179029
GRMZM2G704039	0.932226	0.0313392	-4.71067	5.4e-07	7.41e-05
GRMZM2G704042	0.163034	0	-5.03149	0.00447963	0.0433791
GRMZM5G800853	27.2657	80.0814	1.55172	3.64e-08	8.96e-06
GRMZM5G805008	0.749052	2.54687	1.74649	0.00252771	0.0307796
GRMZM5G805685	9.88731	1.88235	-2.39407	5.09e-07	7.15e-05
GRMZM5G805906	0.910495	0.265615	-1.7583	0.00344918	0.0372734
GRMZM5G809195	0.498762	2.08302	2.04043	7.73e-05	0.00299584
GRMZM5G810393	0.469096	0.0470196	-3.18984	0.00127272	0.0198719
GRMZM5G811633	3.11205	1.39317	-1.1596	0.000495631	0.0108532
GRMZM5G812228	11.6465	5.47272	-1.08795	0.00132048	0.020319
GRMZM5G813670	2.19093	1.0247	-1.09978	0.00507316	0.0469187
GRMZM5G815358	17.1479	2.65981	-2.68316	0.00117588	0.0190087
GRMZM5G817182	7.10822	2.38588	-1.57558	0.00113324	0.0185926
GRMZM5G819035	0.463307	0.14407	-1.62532	0.00050437	0.0110033
GRMZM5G822137	19.7556	6.20699	-1.6657	0.000201635	0.00585419
GRMZM5G822237	8.93304	2.72227	-1.70326	0.00104183	0.017674
GRMZM5G827174	0.979668	2.33146	1.22408	0.00196619	0.0263304
GRMZM5G831577	12.8345	1.41633	-3.16719	6.62e-07	8.64e-05
GRMZM5G834837	9.76717	1.33828	-2.85534	1.69e-06	0.000173232
GRMZM5G834874	39.2287	14.0616	-1.47744	9.81e-06	0.000683723
GRMZM5G835276	1.2942	0.0780718	-3.96871	0.000103158	0.00374499
GRMZM5G836746	1.19667	0.417842	-1.52469	0.000348948	0.00863786
GRMZM5G837754	4.56661	1.11451	-2.03097	1.23e-05	0.000793181
GRMZM5G838098	7.08221	2.54062	-1.48502	0.00121506	0.0193658
GRMZM5G839349	0.925649	0.433311	-1.10015	0.00281238	0.0328029
GRMZM5G841893	2.48878	0.239571	-3.36083	8.93e-05	0.00334961
GRMZM5G842877	1.23764	0.0470863	-4.57631	0.00145493	0.0217958
GRMZM5G844703	7.23181	3.06208	-1.23815	0.000170161	0.00524712
GRMZM5G846152	27.6156	13.4077	-1.03885	0.00061149	0.0123799
GRMZM5G847216	16.7421	5.85053	-1.51718	2.76e-06	0.00025233
GRMZM5G849099	2.30091	0.446256	-2.35267	4.08e-06	0.000346599
GRMZM5G850129	1.6322	6.54182	2.00354	2.53e-05	0.00132473
GRMZM5G851032	0.841378	0.2019	-2.04291	0.00320891	0.0357481
GRMZM5G851051	4.98782	1.31158	-1.92263	0.000137471	0.00451171
GRMZM5G851266	2141.54	907.997	-1.23785	3.01e-05	0.00148852
GRMZM5G852704	2.09685	0.603408	-1.79982	1.08e-06	0.000121295
GRMZM5G854138	36.0594	3.36387	-3.40702	0.000140979	0.00456432
GRMZM5G854334	25.5645	53.3231	1.05858	2.24e-07	3.76e-05
GRMZM5G857944	3.66289	1.18595	-1.62267	0.000133031	0.00443619
GRMZM5G858609	0.244464	1.83113	2.82741	7.29e-05	0.00287439
GRMZM5G858784	15.2289	0.851019	-4.14824	1.06e-07	1.97e-05
GRMZM5G860590	2.36771	0.836739	-1.49831	0.00293179	0.0338089
GRMZM5G862317	4.21045	1.39556	-1.58459	0.000437161	0.0099267
GRMZM5G863420	7.78145	2.43473	-1.68032	0.00176018	0.0244832
GRMZM5G867798	12.6576	2.89017	-2.14429	6.35e-05	0.00262382
GRMZM5G870932	15.2466	5.14904	-1.56338	0.000269424	0.00719585
GRMZM5G872068	148.562	71.7077	-1.05021	0.000407794	0.00953461
GRMZM5G872254	2.6069	0.251732	-3.33972	6.2e-09	2.1e-06
GRMZM5G872392	6.05918	14.1513	1.22301	0.0030107	0.0343494
GRMZM5G873681	1.58794	0.550595	-1.51028	0.0020355	0.0268293
GRMZM5G874270	1.36117	0.294972	-2.20705	0.000336721	0.00843356
GRMZM5G874608	2.39962	0.539583	-2.12511	7.04e-05	0.0028064
GRMZM5G876616	14.7817	5.42601	-1.44605	0.0013659	0.020776
GRMZM5G877590	0	0.972174	7.56719	6.01e-07	8.11e-05
GRMZM5G877788	6.43535	2.19951	-1.54748	0.000144574	0.0046476
GRMZM5G877929	5.40153	0.652905	-3.04349	9.45e-07	0.000108669
GRMZM5G878732	5.20797	2.4832	-1.06872	0.000964656	0.016817
GRMZM5G881798	0.406972	1.04685	1.39684	0.0031223	0.0352096
GRMZM5G881887	3.43731	1.06534	-1.66732	0.00060902	0.0123478
GRMZM5G891187	0.650745	0.0943962	-2.70088	0.00326289	0.0361488
GRMZM5G891327	0.92092	0.173477	-2.34618	0.000297614	0.00777093
GRMZM5G892973	14.5132	0	-11.45	4.97e-15	5.8e-11
GRMZM5G893117	1.7085	6.32447	1.8918	3.38e-05	0.00161571
GRMZM5G894862	0.0135419	0.941943	5.6265	7.3e-06	0.00055879
GRMZM5G895899	27.204	13.5924	-1.00012	3.64e-05	0.00171536
GRMZM5G897067	0.570172	0.0480121	-3.44132	0.00333633	0.0365843
GRMZM5G897944	3.00468	0.572079	-2.38395	1.35e-05	0.000853459
GRMZM5G898668	0.738428	0.0780718	-3.16161	0.000789311	0.0146932
GRMZM5G898755	590.527	189.119	-1.64263	2.9e-07	4.58e-05
GRMZM5G898898	3.90689	1.21053	-1.68719	0.00128307	0.0199542
GRMZM5G899308	4.8223	1.22364	-1.95763	0.00113679	0.0186088
GRMZM5G899865	0	1.42181	8.10072	1.4e-05	0.000870907
GRMZM6G257110	1.67931	0.356719	-2.2321	0.000559077	0.011694
GRMZM6G332242	2.49824	1.17401	-1.08526	0.00287351	0.0333547
GRMZM6G474234	3.8225	1.25929	-1.59882	4.49e-05	0.00202332
GRMZM6G514393	1.12481	0.190145	-2.53078	0.00378821	0.0394065
GRMZM6G534004	0.935825	0.0930835	-3.27019	0.00140083	0.0211785
zma-MIR156l	0.917803	0.0313847	-4.70089	4.63e-06	0.000381937
zma-MIR171c	0.306062	0	-5.88786	0.000196604	0.00579459
zma-MIR171e	0.730075	0.252012	-1.52175	0.00183242	0.0251613
