# Supplementary material for: The regulatory landscape of a core maize domestication module controlling bud dormancy and growth repression
Source: Nat Commun. 2019 Aug 23;10:3810. doi: 10.1038/s41467-019-11774-w (PMC6707278; doi:10.1038/s41467-019-11774-w)
Supplement: Supplementary file 10 — Supplementary Data 8 [file 41467_2019_11774_MOESM10_ESM.xlsx]

## Sheet: DE_tb12B12
Supplementary Data 8. Genes differentially expressed between B73 and tb1 at 12 DAP (days after planting)
aSamples are tiller buds from B73 and tb1 at 12 DAP and show individual normalized CPM (count-per-million) value based on edgeR output. B12 and tb12 refer to B73 and tb1 tiller buds at 12 DAP, respectively.
bDifferential expression analysis between samples. log2FC, log2 fold-change. tb12/B12 refers to the sample comparison between tb1 and B73 at 12DAP. p-value, the p-value obtained during the statistical test on differential expression of a given gene between two samples; FDR, adjusted p-value.
	aSamples		bDifferntial expression analysis
GeneID	B12	tb12	log2FC(tb12/B12)	PValue	FDR
AC148152.3_FG005	383.112	1.55101	-7.94229	1.08e-09	3.16e-08
AC148152.3_FG008	6.77986	3.15168	-1.10383	0.00684323	0.0116319
AC149475.2_FG002	36.4285	90.9797	1.32081	9.98e-10	3e-08
AC149818.2_FG001	19.0943	2.92024	-2.70726	4.84e-08	4.91e-07
AC149828.2_FG002	42.5144	100.975	1.24839	3.64e-07	2.42e-06
AC149829.2_FG002	192.123	0.296923	-9.31396	2.83e-08	3.29e-07
AC149829.2_FG006	208.633	58.7388	-1.82852	3.34e-10	1.4e-08
AC152495.1_FG003	4.36256	1.61902	-1.42532	8.58e-05	0.000232577
AC152495.1_FG010	8.47059	4.19362	-1.01345	0.00143062	0.00282769
AC152495.1_FG017	3.80537	0.590721	-2.6779	1.3e-06	6.77e-06
AC155376.2_FG004	55.5787	12.7386	-2.12442	4.8e-14	3.3e-11
AC155376.2_FG005	16.8812	7.50251	-1.16934	9.38e-07	5.17e-06
AC155622.2_FG004	19.1629	45.3721	1.24314	0.000379629	0.000862954
AC166636.1_FG007	4.51456	11.079	1.29429	0.000152889	0.000385803
AC166636.1_FG008	1.32846	0.246764	-2.42273	6.9e-05	0.000192256
AC166636.1_FG009	1.21279	0.148151	-2.98945	1.76e-05	5.92e-05
AC177897.2_FG002	14.3933	1.50968	-3.24862	5.61e-09	9.94e-08
AC177941.3_FG001	0.518691	1.85106	1.82944	0.00359547	0.00647352
AC182482.3_FG003	0.233538	1.00948	2.06758	6.99e-06	2.71e-05
AC182838.3_FG006	8.69954	3.73269	-1.21952	0.000167517	0.000418449
AC183412.5_FG005	0.347446	1.85262	2.36366	0.00127443	0.00255159
AC184831.3_FG003	3.96538	1.6091	-1.29836	9.99e-05	0.000265583
AC185300.4_FG002	16.9482	4.43714	-1.9319	2.39e-08	2.91e-07
AC185475.3_FG001	0.676369	1.42809	1.06079	0.0228881	0.034691
AC185593.3_FG003	0.917723	0.246764	-1.87481	0.00587691	0.0101273
AC186512.3_FG007	2.56252	0.789819	-1.69592	5.45e-06	2.21e-05
AC186606.4_FG003	1.65657	0.271712	-2.59567	0.000230605	0.000554119
AC187080.3_FG006	0.522192	1.21222	1.21215	0.0140688	0.0223133
AC187157.4_FG001	0.962152	0.0246697	-5.00102	0.000148529	0.00037592
AC187262.4_FG007	0.36337	23.4952	6.05274	8.35e-06	3.14e-05
AC187843.3_FG006	0.22726	1.26184	2.41558	0.000492379	0.00108707
AC187891.3_FG006	4.8451	41.5624	3.0959	2.57e-12	4.46e-10
AC188296.3_FG004	0.903849	0.320941	-1.49718	0.0138954	0.0220548
AC188721.3_FG001	1.51847	0.395173	-1.93172	0.000920696	0.00190903
AC189770.3_FG002	0.398376	0.0740714	-2.36952	0.0234504	0.0354467
AC189795.3_FG001	2.30981	17.8866	2.95076	2.33e-08	2.84e-07
AC190609.3_FG002	145.931	471.607	1.69229	7.55e-07	4.35e-06
AC190623.3_FG001	2.70133	47.5721	4.14451	1.04e-06	5.62e-06
AC190788.2_FG005	6.44744	2.60254	-1.30724	0.000437124	0.000978218
AC190792.2_FG006	3.16491	1.27975	-1.30543	7.54e-05	0.000207791
AC190885.4_FG006	0.317768	1.209	1.87742	7.55e-05	0.000208058
AC190915.3_FG007	0.505389	1.82068	1.85022	3.02e-05	9.4e-05
AC190933.3_FG004	44.5483	0.0740714	-9.13378	1.09e-05	3.95e-05
AC190999.2_FG004	33.524	74.8822	1.15922	3.22e-06	1.42e-05
AC191069.3_FG004	5.89374	19.0779	1.69416	2.53e-05	8.08e-05
AC191113.2_FG002	34.121	14.9007	-1.19443	0.000134192	0.00034332
AC191251.3_FG005	10.1942	4.50192	-1.1782	2.67e-05	8.47e-05
AC191421.3_FG001	0.603278	0.148284	-1.99054	0.00122441	0.00246179
AC192372.3_FG003	1.8898	0.813593	-1.21795	0.00645833	0.0110364
AC192451.3_FG001	13.5996	6.13109	-1.14825	0.00177439	0.00343987
AC193353.3_FG002	1.05501	0.172873	-2.57992	0.000448405	0.00100106
AC193379.3_FG001	26.8679	7.24147	-1.89051	3.21e-05	9.9e-05
AC193591.3_FG001	6.72209	0	-10.3409	6.97e-07	4.07e-06
AC193632.2_FG002	3.69059	0.887119	-2.05216	1.16e-06	6.15e-06
AC193787.3_FG008	1.14058	0.51976	-1.1332	0.00934319	0.0154133
AC194005.3_FG004	0.196012	1.21186	2.56695	0.000355703	0.000814915
AC194158.3_FG005	2.49939	0.123108	-4.28333	0.000126766	0.000326682
AC194259.3_FG001	0.404407	1.21188	1.58017	0.00584619	0.0100825
AC194341.4_FG002	29.2257	82.502	1.49731	1.2e-06	6.33e-06
AC194402.2_FG004	1.36997	3.09158	1.17555	8.9e-05	0.000240232
AC194609.2_FG003	4.11222	25.5267	2.63606	7.3e-09	1.21e-07
AC194898.3_FG003	2.08509	5.00299	1.26381	0.00959476	0.0157881
AC194965.4_FG004	3.69067	0.345409	-3.40043	9.77e-05	0.000260025
AC194974.3_FG005	15.8864	7.11669	-1.15793	2.18e-05	7.13e-05
AC195147.3_FG008	0.271205	0.86395	1.66611	0.00227604	0.0042992
AC195172.3_FG001	67.5771	32.0341	-1.07666	5.73e-05	0.000163177
AC195331.3_FG008	17.7363	63.372	1.83525	1.24e-06	6.49e-06
AC195340.3_FG001	353.586	1037.44	1.55293	3.91e-08	4.15e-07
AC195484.3_FG003	0.236751	1.01412	2.08598	0.00141474	0.00279938
AC195785.3_FG004	5.83121	1.30354	-2.15724	4.33e-08	4.5e-07
AC195807.3_FG004	8.69117	2.87839	-1.59268	0.00514159	0.00896074
AC195860.3_FG005	1.87476	5.86436	1.64202	2.05e-07	1.52e-06
AC195874.2_FG002	26.2298	54.7795	1.06236	1.03e-06	5.59e-06
AC196059.3_FG003	5.20756	16.7461	1.68359	7.83e-08	7.1e-07
AC196090.3_FG006	20.5343	64.5371	1.65175	6.51e-08	6.19e-07
AC196278.2_FG003	4.24871	25.4078	2.58563	3.92e-06	1.68e-05
AC196278.2_FG004	8.48838	50.0381	2.56045	5.08e-07	3.16e-06
AC196278.2_FG005	0.0284471	1.15622	5.12239	9.41e-05	0.000251862
AC196475.3_FG005	280.662	102.311	-1.45585	2.59e-07	1.83e-06
AC196489.3_FG002	129.093	269.79	1.06345	5.91e-06	2.36e-05
AC196956.3_FG003	0.793215	1.99678	1.34764	0.00280102	0.00517361
AC196961.2_FG003	16.9335	144.346	3.09585	6.73e-09	1.14e-07
AC197029.3_FG003	2.49299	12.821	2.36084	5.41e-08	5.35e-07
AC197047.3_FG001	0.319289	1.28739	2.00856	2.5e-05	8.01e-05
AC197146.3_FG001	7.92065	50.3579	2.67218	5.02e-07	3.13e-06
AC197146.3_FG002	1.43249	0.172569	-3.04756	0.00079467	0.00166801
AC197242.3_FG001	0.0574371	0.787828	3.65623	1.89e-05	6.3e-05
AC197246.3_FG003	44.8334	128.191	1.51549	8.27e-07	4.68e-06
AC197355.3_FG001	3.68619	0.148151	-4.57718	1.73e-06	8.49e-06
AC197377.3_FG001	3.43962	0.96002	-1.83304	0.000185072	0.000456915
AC197387.3_FG004	4.75408	2.07253	-1.19767	0.0113945	0.0184518
AC197705.4_FG001	17.1788	0.197929	-6.40924	0.000105238	0.000277703
AC197705.4_FG003	7.12051	0	-10.4247	3.62e-05	0.000110052
AC197764.4_FG003	1.28606	0.0246937	-5.43743	3.87e-06	1.66e-05
AC198366.3_FG004	0.0572342	0.836574	3.75296	1.57e-05	5.36e-05
AC198518.3_FG002	4.73806	2.06756	-1.19478	3.38e-05	0.000103735
AC198725.4_FG004	24.935	4.71092	-2.40216	1.22e-06	6.4e-06
AC198725.4_FG009	2.99595	0.197341	-3.90082	1.32e-06	6.85e-06
AC198871.3_FG002	0.411355	1.10917	1.4358	0.0169943	0.0264907
AC198923.4_FG002	0.745945	6.99446	3.20268	1.74e-09	4.42e-08
AC199039.3_FG003	3.34104	0.763594	-2.12407	2.11e-05	6.91e-05
AC199043.2_FG002	0.386372	0.0246697	-3.77685	0.00711369	0.0120469
AC199068.2_FG017	20.138	4.91379	-2.03361	3.63e-07	2.41e-06
AC199315.4_FG001	3.74973	15.114	2.01098	2.01e-05	6.64e-05
AC199526.5_FG003	4.66507	12.7754	1.45154	1.33e-09	3.67e-08
AC199541.4_FG001	18.4498	0.419791	-5.44053	4.17e-07	2.69e-06
AC199541.4_FG004	0.828418	0.0246937	-4.82809	0.000546889	0.00119543
AC199541.4_FG007	1.84819	0.0740385	-4.55168	1.46e-07	1.17e-06
AC199703.3_FG003	2.7051	0.0493024	-5.64208	1.67e-07	1.3e-06
AC199782.5_FG001	22.3189	53.7517	1.26753	6.49e-07	3.85e-06
AC199782.5_FG002	41.2264	89.0413	1.11063	4.42e-08	4.57e-07
AC200099.4_FG006	1.67825	0	-8.35314	3.1e-06	1.38e-05
AC200753.3_FG003	1.1366	2.32712	1.02184	0.0263605	0.0393763
AC202144.5_FG001	1.5421	0.565803	-1.43962	2.57e-05	8.19e-05
AC202185.4_FG004	2.26417	14.945	2.718	0.000102372	0.000271246
AC202435.3_FG001	83.2538	4.25182	-4.28984	4.34e-10	1.7e-08
AC202439.3_FG006	4.69267	0.148151	-4.93646	6.89e-06	2.68e-05
AC202915.3_FG002	18.2124	8.75705	-1.05679	6.72e-05	0.000187839
AC203394.3_FG004	1.26283	2.9887	1.24235	0.000109505	0.000287565
AC203535.4_FG004	1.46901	8.65979	2.55703	1.63e-07	1.28e-06
AC203753.4_FG006	2.16371	0.493529	-2.1258	0.000254569	0.000604659
AC203761.3_FG002	27.323	54.8662	1.00525	0.000617013	0.00133011
AC203966.5_FG003	5.08209	11.5833	1.18766	0.00762075	0.0128312
AC203966.5_FG005	0.878554	2.34936	1.41255	0.00129884	0.00259534
AC203972.3_FG001	1.27362	0.518075	-1.28703	0.0309652	0.0456413
AC203985.4_FG001	1.42941	0.0984638	-3.81714	0.000352683	0.000808474
AC203985.4_FG005	26.213	53.1147	1.01912	2.45e-06	1.14e-05
AC203989.4_FG001	48.4005	1.10792	-5.44021	1.17e-05	4.19e-05
AC204050.4_FG006	9.17457	0	-10.7928	1.2e-09	3.42e-08
AC204212.4_FG001	22.7532	3.57011	-2.67052	0.000634045	0.0013636
AC204300.3_FG003	0.644508	1.85185	1.5088	0.00875769	0.0145461
AC204502.4_FG006	1.09197	0.222148	-2.26951	0.000238684	0.000571434
AC204515.4_FG006	0.763291	0.0740714	-3.27953	7.14e-05	0.000198377
AC204530.4_FG002	28.2081	64.2334	1.18711	1.61e-06	8.04e-06
AC204530.4_FG003	2.42329	0.0985546	-4.55299	2.94e-06	1.32e-05
AC204539.4_FG002	3.78929	1.87949	-1.01067	0.00647606	0.0110634
AC204662.3_FG005	2.18069	0.247289	-3.11313	8.51e-06	3.19e-05
AC204711.3_FG002	1.04271	6.49461	2.6279	2.7e-07	1.89e-06
AC204712.3_FG002	9.9713	23.5343	1.23986	3.51e-06	1.53e-05
AC204868.3_FG004	0.956109	2.65065	1.46829	7.47e-05	0.000206183
AC205033.4_FG004	2.87308	1.01063	-1.50838	0.000303449	0.000707215
AC205057.3_FG004	40.1256	16.7435	-1.26114	0.000466133	0.0010351
AC205077.3_FG003	38.6808	9.45725	-2.03146	3.39e-07	2.28e-06
AC205122.4_FG003	238.354	78.8201	-1.59639	7.51e-07	4.33e-06
AC205471.4_FG007	11.0643	1.74937	-2.65732	4.23e-10	1.67e-08
AC205502.4_FG004	8.15492	1.60352	-2.3421	9.54e-06	3.52e-05
AC205558.3_FG002	5.67005	1.92354	-1.55814	0.000433852	0.000971733
AC205664.3_FG001	5.64367	2.80715	-1.00706	0.00156029	0.00306273
AC205703.4_FG001	5.93239	2.78882	-1.08744	8.51e-05	0.00023104
AC205725.3_FG010	114.12	55.6162	-1.03695	6.21e-06	2.46e-05
AC205730.3_FG001	0.75302	1.62759	1.09556	0.0239383	0.0361027
AC205735.3_FG006	2.10043	5.04877	1.2592	3.88e-05	0.000116653
AC206030.4_FG001	24.9392	2.31754	-3.42494	1.23e-09	3.48e-08
AC206031.3_FG007	0.600964	1.77652	1.5653	0.000109747	0.000288136
AC206198.3_FG001	0.554973	1.3303	1.23048	0.0124995	0.0200437
AC206201.3_FG004	58.1738	7.1532	-3.02284	5.76e-13	1.77e-10
AC206223.3_FG010	8.76372	26.6395	1.6032	3.28e-09	6.81e-08
AC206425.3_FG002	0.869329	11.3201	3.67648	1.55e-05	5.31e-05
AC206642.4_FG001	122.875	253.246	1.04329	5.26e-05	0.000151827
AC206788.3_FG008	1.49876	7.59099	2.33774	6.95e-05	0.000193468
AC206901.3_FG005	16.9543	2.86811	-2.56196	5.25e-09	9.5e-08
AC206951.3_FG017	197.99	8.74328	-4.50142	9.29e-10	2.84e-08
AC206968.3_FG003	52.8082	121.74	1.20495	5.01e-08	5.04e-07
AC206989.4_FG002	12.2452	5.80528	-1.07598	3.4e-05	0.000104121
AC207043.3_FG002	11.4091	0.0985977	-6.783	6.14e-10	2.17e-08
AC207205.3_FG004	0.57266	1.60279	1.46505	0.00015106	0.000381582
AC207260.3_FG003	7.14003	3.18625	-1.16291	0.000210029	0.00050969
AC207342.3_FG008	53.276	3.92049	-3.76232	8.78e-09	1.37e-07
AC207628.4_FG005	1.44833	3.70933	1.35515	0.00015215	0.000384082
AC207628.4_FG009	138.304	18.0676	-2.93552	4.5e-07	2.87e-06
AC207628.4_FG010	0.66186	2.17105	1.70939	0.000184572	0.000455875
AC207722.2_FG009	16.9444	452.723	4.74107	2.01e-08	2.55e-07
AC208023.3_FG001	42.0209	114.873	1.45067	6.04e-06	2.4e-05
AC208110.2_FG001	4.4785	0.369863	-3.58016	9.84e-11	5.85e-09
AC208110.2_FG006	35.3785	274.114	2.95476	1.34e-11	1.45e-09
AC208113.3_FG009	3.42214	1.42424	-1.26332	0.00263539	0.00490378
AC208201.3_FG003	0.520677	1.7032	1.69303	0.0010375	0.00212293
AC208204.3_FG006	37.1503	14.2943	-1.37748	0.00259515	0.00483623
AC208221.3_FG002	2.8233	0.0740385	-5.15912	0.000115571	0.000301226
AC208341.4_FG006	13.5336	6.42514	-1.07417	0.000103822	0.000274432
AC208711.3_FG005	2.79162	1.1098	-1.3273	0.00683987	0.0116271
AC208724.3_FG001	3.53661	8.20674	1.21347	7.9e-05	0.000216413
AC208897.3_FG003	2.60657	21.23	3.0264	1.62e-10	8.3e-09
AC208897.3_FG004	3.01797	6.1219	1.01721	0.0102679	0.0167916
AC209050.3_FG003	50.1282	0.123108	-8.60914	3.56e-10	1.47e-08
AC209208.3_FG001	91.8913	41.7171	-1.13919	7.2e-09	1.2e-07
AC209208.3_FG002	67.0076	336.401	2.3279	2.33e-12	4.35e-10
AC209212.3_FG005	1.66437	3.65144	1.1291	0.0208516	0.0318902
AC209664.3_FG002	9.3847	21.0827	1.16596	1.58e-07	1.25e-06
AC209784.3_FG007	1.13785	0.123384	-3.15918	0.00275934	0.00510795
AC209819.3_FG003	1.44232	0.0986455	-3.8008	4.86e-05	0.000141778
AC209819.3_FG005	7.53609	15.5274	1.04307	0.0270129	0.0402709
AC209819.3_FG012	4.24687	13.6454	1.68207	2.23e-09	5.2e-08
AC209835.4_FG004	122.906	49.1886	-1.32082	0.000717709	0.00152369
AC209845.4_FG010	2.36331	1.13303	-1.05295	0.00436231	0.00772196
AC210003.2_FG015	1.13385	4.83501	2.08445	1.73e-05	5.84e-05
AC210013.4_FG002	0.26207	1.95079	2.85833	0.000196652	0.000481466
AC210013.4_FG017	0.270446	1.43198	2.33366	0.00173226	0.00336687
AC210013.4_FG019	146.749	357.809	1.28581	8.59e-06	3.22e-05
AC210050.3_FG006	2.52308	6.03894	1.2515	0.00052523	0.00115338
AC210163.3_FG005	10.2587	0.443854	-4.51534	1.68e-09	4.32e-08
AC210204.3_FG002	408.302	14.5564	-4.80953	1.37e-13	6.54e-11
AC210517.3_FG003	1.65706	12.4664	2.9031	0.00019636	0.000480969
AC210598.3_FG003	0.33157	1.92877	2.53416	2.88e-05	9.06e-05
AC210669.3_FG001	168.996	21.7739	-2.95615	5.12e-07	3.18e-06
AC211401.4_FG003	42.6228	19.6945	-1.11364	2.76e-06	1.26e-05
AC211474.3_FG006	29.4878	5.90245	-2.31911	7.53e-10	2.5e-08
AC212219.3_FG005	3.55876	0.0493965	-6.02188	4.58e-07	2.91e-06
AC212351.4_FG001	7.30712	1.04458	-2.79937	0.000142893	0.00036323
AC212565.3_FG001	80.9128	690.61	3.094	4.98e-09	9.16e-08
AC212567.3_FG003	0.996371	2.39691	1.26268	0.0189717	0.0292468
AC212728.3_FG001	5.32317	2.18509	-1.27974	0.00271695	0.00503786
AC212835.3_FG008	0.629881	0.1728	-1.86246	0.00369505	0.00663489
AC212898.2_FG006	3.41615	1.08807	-1.64442	0.000245357	0.000585739
AC213431.4_FG005	1.11615	2.75022	1.30026	0.0161315	0.0252858
AC213463.3_FG004	6.22191	16.7981	1.43327	3.98e-07	2.6e-06
AC213463.3_FG009	0.582638	2.6479	2.17639	6.12e-07	3.67e-06
AC213521.3_FG005	23.6608	10.2247	-1.20995	2.37e-06	1.11e-05
AC213654.3_FG003	1.59957	3.24139	1.01149	3.7e-05	0.00011201
AC213654.3_FG005	20.0043	7.63958	-1.38784	8.14e-06	3.07e-05
AC213857.4_FG003	0.998947	0.295376	-1.75538	0.00385365	0.0068935
AC214359.3_FG003	0.368391	0.788085	1.11194	0.0332426	0.0486601
AC214640.3_FG003	15.4955	35.3257	1.18767	2.09e-05	6.86e-05
AC214771.3_FG003	5.04108	0.271262	-4.19356	3.53e-07	2.36e-06
AC214817.3_FG004	8.22889	29.5091	1.84297	2.38e-06	1.11e-05
AC214817.3_FG007	17.5462	0.32147	-5.7476	6.88e-10	2.34e-08
AC215201.3_FG005	21.6964	244.571	3.49496	4.72e-09	8.86e-08
AC215201.3_FG008	0.13036	2.88733	4.35599	4.09e-06	1.73e-05
AC216067.3_FG002	50.5438	111.842	1.14575	1.11e-07	9.36e-07
AC216247.3_FG001	0.369915	4.62267	3.58239	4.93e-07	3.09e-06
AC216264.3_FG001	0.548553	0.0987798	-2.4065	0.006806	0.0115737
AC216886.3_FG002	5.13436	20.2223	1.97525	1.89e-06	9.14e-06
AC217051.3_FG005	0.517485	4.22802	3.01184	1.45e-07	1.16e-06
AC217293.3_FG005	0.461303	3.04469	2.69528	4.21e-08	4.39e-07
AC217300.3_FG005	1.8218	6.58405	1.84886	2.97e-08	3.41e-07
AC217401.3_FG003	61.2639	20.7224	-1.56321	4.43e-06	1.85e-05
AC217499.3_FG001	79.2525	31.0796	-1.35018	5.06e-08	5.09e-07
AC217665.3_FG005	57.2503	28.3008	-1.01602	1.02e-07	8.73e-07
AC217811.3_FG003	6.20466	13.5066	1.1217	0.000112233	0.000293508
AC217910.3_FG004	16.108	0.0739691	-7.66954	7.71e-11	4.96e-09
AC217947.4_FG002	222.811	48.9401	-2.1866	3.54e-12	5.48e-10
AC217965.2_FG012	2.2017	5.29312	1.26601	8.18e-05	0.000223018
AC217975.3_FG001	5.70233	1.03664	-2.45105	3.2e-06	1.42e-05
AC218093.3_FG005	5.05192	1.95	-1.37176	2.35e-05	7.61e-05
AC218972.3_FG004	25.3491	79.1848	1.6426	2.06e-09	4.95e-08
AC219006.2_FG006	3.91187	1.14051	-1.77289	6.48e-07	3.84e-06
AC219006.2_FG007	1.45956	3.65093	1.31375	0.000278302	0.00065554
AC219156.3_FG002	2.28055	0.937757	-1.28491	0.0136502	0.0217025
AC220924.2_FG004	1.20832	3.41615	1.50336	0.0105704	0.0172393
AC220927.3_FG007	183.37	59.4724	-1.62433	0.00156252	0.00306633
AC220972.3_FG001	1.96271	0.469479	-2.04571	0.000249334	0.00059402
AC225176.2_FG003	11.99	4.28572	-1.48307	3.79e-06	1.63e-05
AC225555.3_FG005	2.78489	6.44709	1.2084	0.00031836	0.00073879
AC225718.2_FG006	142.569	1.5071	-6.55912	1.01e-09	3.03e-08
AC225718.2_FG009	24.4781	0.123491	-7.57115	1.13e-06	6.02e-06
AC226227.2_FG005	18.513	2.52529	-2.8721	1.44e-10	7.73e-09
AC226235.2_FG001	0.157836	0.615822	1.88989	0.0133741	0.0212998
AC226235.2_FG003	1.26558	5.51151	2.10305	3.63e-05	0.000110172
AC226248.1_FG002	16.7678	4.58537	-1.86937	5.47e-07	3.35e-06
AC226368.2_FG006	6.18516	14.1678	1.19434	1.62e-05	5.53e-05
AC226545.2_FG003	0.171314	2.11426	3.58866	4.78e-08	4.86e-07
AC230011.2_FG002	26.1197	10.1474	-1.36344	2.6e-05	8.28e-05
AC231180.2_FG006	6.04636	28.3544	2.22513	1.43e-09	3.85e-08
AC231431.1_FG008	1.23498	0.592144	-1.05984	0.00596127	0.0102583
AC232238.2_FG004	6.16126	2.9624	-1.0562	0.000851901	0.00177798
AC233751.1_FG002	2.21243	4.92012	1.15297	0.000166508	0.000416234
AC233788.2_FG002	141.065	8.29764	-4.08602	5.86e-11	4.08e-09
AC233850.1_FG002	0.215757	4.00978	4.19901	2.55e-08	3.03e-07
AC233850.1_FG009	0.941669	2.00417	1.07571	0.0199125	0.03056
AC233851.1_FG011	0.389152	1.51257	1.9474	0.000476721	0.0010567
AC233853.1_FG002	0.596169	1.2824	1.11582	0.012155	0.0195382
AC233854.1_FG002	0.978894	0.321459	-1.57325	0.0156843	0.0246561
AC233865.1_FG001	155.386	791.385	2.3486	2.62e-09	5.86e-08
AC233865.1_FG003	0.807793	2.21945	1.43915	0.00078039	0.00164203
AC233866.1_FG006	346.958	860.618	1.31058	3.18e-06	1.41e-05
AC233870.1_FG003	63.3424	26.9171	-1.23464	0.000494994	0.00109212
AC233872.1_FG003	39.8644	128.121	1.68396	4.55e-06	1.89e-05
AC233879.1_FG002	1.83145	0.148214	-3.59112	4.98e-05	0.00014465
AC233885.1_FG002	0.672078	1.35614	1.00237	0.0168706	0.026326
AC233893.1_FG003	6.97077	0.396104	-4.11739	1.85e-09	4.62e-08
AC233895.1_FG001	163.243	419.982	1.36327	3.08e-06	1.37e-05
AC233898.1_FG004	64.9356	25.188	-1.36643	1.21e-05	4.32e-05
AC233899.1_FG002	12.5955	3.81766	-1.72088	0.00381058	0.00682343
AC233899.1_FG004	7.56447	1.89711	-1.99261	0.000125768	0.000324218
AC233899.1_FG005	3.14944	0.813579	-1.94859	9.42e-05	0.000252062
AC233935.1_FG005	0.230486	2.34192	3.31121	9.45e-08	8.24e-07
AC233936.1_FG003	12.4848	5.26906	-1.24383	4.69e-08	4.79e-07
AC233939.1_FG004	19.6971	1.89671	-3.37248	6.08e-06	2.42e-05
AC233945.1_FG003	1.83325	0.494416	-1.87581	0.000109378	0.000287297
AC233950.1_FG002	120.935	39.9964	-1.59628	7.55e-08	6.9e-07
AC233952.1_FG006	8.38873	19.0062	1.17884	0.000121405	0.000314535
AC233955.1_FG002	1.30995	0.173098	-2.88072	2.5e-05	8.01e-05
AC233966.1_FG001	3.79674	1.05753	-1.84291	2.19e-07	1.6e-06
AC233979.1_FG008	4.02071	9.92435	1.30499	0.0180041	0.0278785
AC234152.1_FG005	2.57143	0	-8.94694	6.13e-07	3.68e-06
AC234157.1_FG002	6.81856	29.4064	2.10788	8.29e-10	2.63e-08
AC234157.1_FG003	1.25935	0.445032	-1.49274	0.000201361	0.000491413
AC234160.1_FG003	48.1835	7.2434	-2.73135	5.37e-07	3.3e-06
AC234161.1_FG010	11.1267	28.9085	1.3784	3.2e-07	2.17e-06
AC234164.1_FG004	11.2076	56.8056	2.34304	3.55e-08	3.88e-07
AC234515.1_FG003	62.3404	181.549	1.54219	8.28e-09	1.31e-07
AC234526.1_FG005	1.48093	0.123603	-3.53481	0.000182951	0.000452253
AC234528.1_FG001	66.4494	25.5373	-1.3794	8.64e-07	4.86e-06
AC234528.1_FG005	50.9326	167.447	1.71673	1.94e-07	1.46e-06
AC234528.1_FG006	4.38374	0.024705	-7.1911	3.59e-09	7.28e-08
AC234575.1_FG003	4.50473	0.936641	-2.26027	3.39e-05	0.000103954
AC235540.1_FG002	0.833028	3.68799	2.13599	3.84e-05	0.000115685
AC235544.1_FG006	2.6939	1.33166	-1.01954	0.0159392	0.0250113
AC235547.1_FG005	30.0507	6.41758	-2.22586	6.31e-11	4.33e-09
AF466202.2_FG007	0.412163	0.965892	1.21588	0.0292168	0.0432939
AF546187.1_FG012	0.993581	0	-7.62162	2.88e-05	9.04e-05
AY542798.1_FG003	55.2844	17.3352	-1.67234	1.18e-12	2.85e-10
EF517601.1_FG012	164.634	499.519	1.60126	5.28e-07	3.26e-06
EF517601.1_FG016	431.708	1075.05	1.31624	6.89e-08	6.44e-07
EF517601.1_FG023	1.07741	0.246467	-2.09661	0.000785102	0.0016503
EF517601.1_FG025	0.25319	1.26084	2.27104	0.000653066	0.00140076
GRMZM2G000014	73.2794	29.0508	-1.33464	8.88e-08	7.83e-07
GRMZM2G000035	0.658896	0.0493717	-3.6288	1.74e-05	5.88e-05
GRMZM2G000052	66.5393	30.2321	-1.13811	2.77e-07	1.93e-06
GRMZM2G000093	12.0846	44.1238	1.86938	7.38e-10	2.47e-08
GRMZM2G000126	0.0382182	0.91297	4.40186	8.25e-08	7.37e-07
GRMZM2G000158	0.217934	0.908334	2.03519	0.001712	0.00333193
GRMZM2G000209	13.1501	1.38199	-3.24545	3.59e-07	2.39e-06
GRMZM2G000219	21.9829	7.21069	-1.60656	2.77e-06	1.26e-05
GRMZM2G000231	21.3627	8.76889	-1.28405	6.58e-08	6.23e-07
GRMZM2G000236	1.19959	0.024705	-5.35494	0.0113381	0.0183693
GRMZM2G000254	2.37656	15.1963	2.67369	9.15e-10	2.82e-08
GRMZM2G000261	1.79766	0.468589	-1.93183	0.000594963	0.00128797
GRMZM2G000264	203.749	97.2408	-1.06705	2.62e-06	1.2e-05
GRMZM2G000292	0.349772	3.3469	3.23111	3.66e-10	1.5e-08
GRMZM2G000326	263.803	1.05938	-7.95182	6.48e-09	1.1e-07
GRMZM2G000339	8.54886	26.8706	1.65213	1.91e-06	9.24e-06
GRMZM2G000353	2.24241	0.222049	-3.30924	7.17e-06	2.76e-05
GRMZM2G000380	0.222896	0.888421	1.99915	0.00153286	0.00301364
GRMZM2G000431	5.28551	13.1693	1.31542	1.09e-08	1.61e-07
GRMZM2G000451	2.18224	5.38394	1.30163	0.000393726	0.000891354
GRMZM2G000520	0.983483	0	-7.59591	0.00175464	0.00340413
GRMZM2G000576	13.786	2.82117	-2.28681	1.32e-07	1.08e-06
GRMZM2G000592	2.52966	13.6383	2.43155	1.07e-07	9.1e-07
GRMZM2G000593	89.4565	40.0762	-1.15826	1.31e-05	4.61e-05
GRMZM2G000601	14.7881	5.23133	-1.49835	2.04e-07	1.52e-06
GRMZM2G000608	11.4691	61.7259	2.43196	3.5e-08	3.84e-07
GRMZM2G000620	16.2813	2.5226	-2.68773	2.47e-06	1.14e-05
GRMZM2G000622	81.5118	167.583	1.03968	0.000249662	0.000594498
GRMZM2G000660	4.88633	9.795	1.0025	3.25e-07	2.2e-06
GRMZM2G000710	28.436	61.3961	1.11106	2.08e-06	9.92e-06
GRMZM2G000718	39.0568	95.9599	1.29597	1.76e-09	4.45e-08
GRMZM2G000739	48.94	9.31901	-2.39265	2.62e-08	3.09e-07
GRMZM2G000749	102.747	50.4624	-1.02577	2.26e-08	2.78e-07
GRMZM2G000825	7.51643	48.1771	2.68298	5.47e-09	9.81e-08
GRMZM2G000842	0.0574371	7.7686	6.95333	1.68e-11	1.68e-09
GRMZM2G000932	0.891605	0.0740714	-3.51968	8.91e-05	0.000240238
GRMZM2G000959	0.347759	3.44204	3.284	7.74e-06	2.95e-05
GRMZM2G000964	12.2442	24.7529	1.01447	0.000114308	0.000298433
GRMZM2G001097	8.86661	3.11646	-1.50713	2.35e-05	7.61e-05
GRMZM2G001106	5.80495	2.49684	-1.21381	0.00122662	0.0024658
GRMZM2G001114	7.19385	57.8368	3.00709	1.3e-10	7.21e-09
GRMZM2G001160	5.68466	29.0093	2.35476	8.14e-09	1.29e-07
GRMZM2G001205	17.0091	0	-11.6807	4.29e-06	1.8e-05
GRMZM2G001221	7.74313	3.20625	-1.27048	3.11e-05	9.63e-05
GRMZM2G001223	2.79858	6.98628	1.31714	0.00970587	0.015953
GRMZM2G001241	9.7803	51.2609	2.38737	1.05e-05	3.82e-05
GRMZM2G001247	0.681064	4.37754	2.68093	1.4e-08	1.95e-07
GRMZM2G001304	0.363339	5.84181	3.97895	0.00231051	0.00436008
GRMZM2G001327	599.904	1489.55	1.31207	1.77e-07	1.36e-06
GRMZM2G001332	0.392383	0.0246697	-3.73624	0.00250649	0.00468785
GRMZM2G001426	2.43253	5.17553	1.08748	0.00298512	0.00547511
GRMZM2G001451	0.116633	0.840929	2.77468	0.000518735	0.00114019
GRMZM2G001457	91.1256	41.2964	-1.14172	0.000722872	0.00153316
GRMZM2G001508	0.0567166	0.321448	2.41885	0.0177051	0.0274429
GRMZM2G001514	20.6951	80.4875	1.95778	9.91e-09	1.51e-07
GRMZM2G001577	7.73491	0.617549	-3.63597	5.85e-08	5.69e-07
GRMZM2G001631	48.5806	8.15013	-2.57486	9.93e-09	1.51e-07
GRMZM2G001639	38.9453	11.3595	-1.77682	4.38e-10	1.71e-08
GRMZM2G001653	1.30513	41.4325	4.98753	6.08e-07	3.65e-06
GRMZM2G001660	11.3025	23.6749	1.06584	4.99e-09	9.16e-08
GRMZM2G001663	23.3447	3.87588	-2.58869	2.18e-06	1.03e-05
GRMZM2G001755	32.6211	75.4557	1.21004	7.35e-08	6.77e-07
GRMZM2G001772	0.456373	5.80182	3.64739	2.82e-09	6.1e-08
GRMZM2G001816	46.6703	136.175	1.54491	7.56e-07	4.35e-06
GRMZM2G001824	5.8562	0.0494188	-6.74647	6.98e-08	6.51e-07
GRMZM2G001850	82.8615	188.932	1.18895	9.46e-05	0.000253043
GRMZM2G001889	0.625159	1.62722	1.37515	0.000350646	0.000804516
GRMZM2G001915	59.1108	7.0415	-3.06916	4.02e-09	7.85e-08
GRMZM2G001930	373.784	58.9946	-2.66339	1.86e-12	3.71e-10
GRMZM2G001938	1.94818	0.419458	-2.19639	0.0014953	0.00294333
GRMZM2G001953	38.3012	16.9653	-1.17468	8.52e-09	1.34e-07
GRMZM2G001981	0.759652	2.61845	1.74635	0.00538261	0.0093459
GRMZM2G002034	0.0768667	1.94269	4.55957	1.14e-05	4.08e-05
GRMZM2G002112	1.87621	0.716676	-1.37464	0.000600936	0.00129934
GRMZM2G002115	13.1567	5.87672	-1.16205	1.09e-06	5.87e-06
GRMZM2G002124	1.97984	0.963103	-1.04005	0.00971682	0.0159699
GRMZM2G002128	163.129	18.22	-3.1618	4.59e-11	3.46e-09
GRMZM2G002131	3.05616	0.172873	-4.10852	8.08e-09	1.29e-07
GRMZM2G002147	15.2288	69.2613	2.18449	6.89e-08	6.44e-07
GRMZM2G002165	12.1376	30.4931	1.32908	2.21e-08	2.74e-07
GRMZM2G002178	271.623	84.5062	-1.68438	8.07e-09	1.29e-07
GRMZM2G002227	16.0496	3.05324	-2.39216	2.56e-05	8.18e-05
GRMZM2G002280	0.441238	3.44599	2.93897	4.04e-08	4.25e-07
GRMZM2G002396	3.37331	0	-9.34835	1.87e-08	2.43e-07
GRMZM2G002420	9.25651	19.5133	1.07502	3.14e-06	1.4e-05
GRMZM2G002440	31.8599	89.157	1.48445	2.55e-05	8.14e-05
GRMZM2G002555	0.729899	0	-7.15833	1.55e-05	5.33e-05
GRMZM2G002627	0.0191412	2.74233	6.81565	1.18e-07	9.82e-07
GRMZM2G002656	13.1917	3.43407	-1.94063	3.38e-08	3.75e-07
GRMZM2G002830	21.0361	140.336	2.73868	1.32e-08	1.87e-07
GRMZM2G002874	97.7894	246.473	1.33369	1.61e-07	1.26e-06
GRMZM2G002894	62.7944	18.1318	-1.79177	5.7e-07	3.47e-06
GRMZM2G002948	132.22	290.312	1.13448	1.4e-05	4.89e-05
GRMZM2G002976	1.02615	0.197089	-2.37185	0.000251453	0.000598365
GRMZM2G003002	117.934	424.096	1.8464	2.14e-08	2.67e-07
GRMZM2G003064	6.91888	19.3138	1.48017	7.17e-06	2.77e-05
GRMZM2G003138	2.23792	0.148088	-3.87099	1.94e-06	9.33e-06
GRMZM2G003172	31.4266	65.3997	1.0572	5.22e-08	5.21e-07
GRMZM2G003186	3.01493	1.40471	-1.09556	0.00153867	0.00302359
GRMZM2G003225	1.25392	0.024705	-5.40155	0.000653499	0.00140156
GRMZM2G003246	7.23466	39.8358	2.45679	1.53e-09	4.06e-08
GRMZM2G003252	25.3081	12.432	-1.02527	5.03e-06	2.06e-05
GRMZM2G003306	125.921	939.359	2.89948	3.93e-09	7.78e-08
GRMZM2G003384	141.732	373.394	1.39737	2.71e-05	8.58e-05
GRMZM2G003385	105.461	302.69	1.52112	3.99e-06	1.7e-05
GRMZM2G003506	2.1403	0	-8.70342	2.72e-05	8.59e-05
GRMZM2G003526	19.6233	0.516784	-5.23319	1.26e-08	1.8e-07
GRMZM2G003565	165.297	81.847	-1.01403	3.05e-06	1.36e-05
GRMZM2G003625	4.54308	1.91427	-1.24243	0.00117911	0.00237912
GRMZM2G003642	47.1701	22.2975	-1.08037	5.75e-08	5.62e-07
GRMZM2G003679	3.44235	0.344467	-3.30415	4.72e-06	1.95e-05
GRMZM2G003682	52.139	4.75809	-3.45282	0.000236445	0.000566841
GRMZM2G003715	81.5363	23.4774	-1.79514	9.82e-08	8.5e-07
GRMZM2G003738	3.91608	0.074002	-5.63386	0.000167921	0.000419317
GRMZM2G003750	0.262997	3.14475	3.54107	2.22e-08	2.74e-07
GRMZM2G003769	0.925854	0.346498	-1.40582	0.00582498	0.0100475
GRMZM2G003775	4.2452	0.690307	-2.60995	4.48e-07	2.86e-06
GRMZM2G003852	15.8266	41.3019	1.38345	8.13e-06	3.07e-05
GRMZM2G003897	85.7922	261.888	1.60993	5.31e-07	3.27e-06
GRMZM2G003909	0.28999	4.39379	3.85869	6.14e-06	2.44e-05
GRMZM2G003937	119.692	19.4494	-2.62135	3.72e-09	7.42e-08
GRMZM2G003970	13.6102	1.80019	-2.91378	3.03e-08	3.46e-07
GRMZM2G003988	51.5681	8.87661	-2.53761	6.81e-11	4.51e-09
GRMZM2G004006	0.135159	0.916233	2.70324	9.47e-05	0.000253214
GRMZM2G004012	29.1043	120.306	2.04699	8.51e-11	5.36e-09
GRMZM2G004060	162.66	34.1238	-2.25261	0.000225781	0.000543901
GRMZM2G004106	2.2743	0.419778	-2.41851	1.26e-05	4.45e-05
GRMZM2G004111	34.2922	101.923	1.57135	1.62e-07	1.27e-06
GRMZM2G004128	2.37617	0.665325	-1.83056	6.01e-07	3.61e-06
GRMZM2G004138	74.8644	15.6467	-2.25769	9.88e-09	1.51e-07
GRMZM2G004160	169.306	7.31862	-4.53055	3.5e-12	5.48e-10
GRMZM2G004161	27.4371	12.0304	-1.18984	0.000792224	0.00166333
GRMZM2G004172	43.2084	125.223	1.53498	4.02e-08	4.24e-07
GRMZM2G004180	3.05748	15.9278	2.38029	1.18e-08	1.71e-07
GRMZM2G004207	1.49345	0.0740714	-4.23643	0.000360609	0.000824537
GRMZM2G004211	0.593859	4.64058	2.92892	1.48e-05	5.13e-05
GRMZM2G004222	12.6098	25.5142	1.01554	2.02e-06	9.7e-06
GRMZM2G004314	0.691488	0.0493024	-3.66435	3.12e-06	1.39e-05
GRMZM2G004334	5.8369	16.6984	1.51455	7.17e-07	4.17e-06
GRMZM2G004352	4.31125	1.99312	-1.11252	0.00830109	0.0138647
GRMZM2G004356	1.30412	3.6393	1.46385	0.000294015	0.000688158
GRMZM2G004377	64.0341	26.3202	-1.28246	2.31e-05	7.5e-05
GRMZM2G004396	27.1752	8.13591	-1.73916	1.93e-10	9.25e-09
GRMZM2G004397	66.0831	26.7885	-1.30248	3.06e-08	3.49e-07
GRMZM2G004435	2.09338	1.01414	-1.05156	0.0152099	0.0239766
GRMZM2G004455	126.496	46.0837	-1.45657	5.59e-07	3.42e-06
GRMZM2G004466	0.243504	1.9007	2.95501	2.26e-05	7.35e-05
GRMZM2G004480	2.50966	5.2946	1.07703	0.000388517	0.000881013
GRMZM2G004511	11.3628	1.20545	-3.23137	4.55e-05	0.000133967
GRMZM2G004519	3.85149	0.718335	-2.41119	0.000748749	0.00158201
GRMZM2G004523	11.3694	0.295491	-5.24201	3.07e-07	2.11e-06
GRMZM2G004531	47.2841	10.8807	-2.11893	4.56e-11	3.46e-09
GRMZM2G004617	0.418073	3.84618	3.1894	0.000193148	0.000473897
GRMZM2G004641	10.0108	1.6791	-2.57259	0.000171015	0.000426269
GRMZM2G004683	0.783166	0.148082	-2.36702	0.00130352	0.0026038
GRMZM2G004694	4.75048	0.296817	-3.97633	0.000166347	0.000415965
GRMZM2G004699	21.3358	83.5224	1.96829	5.68e-09	1e-07
GRMZM2G004795	4.40327	0.0493717	-6.34199	0.000775079	0.00163144
GRMZM2G004828	0.807327	3.16964	1.93624	0.00140533	0.00278333
GRMZM2G004835	19.4701	7.23846	-1.42713	8.42e-10	2.65e-08
GRMZM2G004858	6.75819	1.0838	-2.63469	1.07e-05	3.89e-05
GRMZM2G004880	21.4525	10.3835	-1.0464	1.84e-07	1.4e-06
GRMZM2G004924	20.0022	90.872	2.18285	1.61e-08	2.17e-07
GRMZM2G004932	196.808	59.6867	-1.72112	0.00172669	0.00335744
GRMZM2G004949	8.91195	26.9334	1.59522	2.57e-09	5.77e-08
GRMZM2G004996	33.3546	10.7365	-1.63418	1.59e-07	1.25e-06
GRMZM2G005013	8.8924	2.95101	-1.5899	6.72e-08	6.33e-07
GRMZM2G005040	10.4403	4.67681	-1.15767	0.0040704	0.00724424
GRMZM2G005052	3.63387	1.45853	-1.31592	0.000287719	0.000675134
GRMZM2G005155	27.4216	7.12225	-1.94385	8.06e-09	1.29e-07
GRMZM2G005195	49.4244	19.165	-1.36675	4.27e-09	8.23e-08
GRMZM2G005199	14.3505	30.0407	1.06426	4.19e-06	1.77e-05
GRMZM2G005209	23.0337	57.4547	1.31883	8.92e-07	4.98e-06
GRMZM2G005229	9.97529	3.75144	-1.40967	2.84e-05	8.93e-05
GRMZM2G005236	49.3885	137.853	1.48056	4.17e-11	3.25e-09
GRMZM2G005260	3.29294	11.9237	1.856	1.76e-08	2.32e-07
GRMZM2G005293	23.5449	64.259	1.4478	2.03e-06	9.72e-06
GRMZM2G005301	7.54701	0.495857	-3.9116	1.12e-07	9.42e-07
GRMZM2G005304	107.562	44.5418	-1.27153	2.53e-07	1.8e-06
GRMZM2G005310	47.3004	421.277	3.15611	2.38e-08	2.9e-07
GRMZM2G005339	9.87127	25.5897	1.37551	4.43e-07	2.83e-06
GRMZM2G005419	2.04434	16.588	3.01675	2.04e-07	1.51e-06
GRMZM2G005435	13.8664	30.9488	1.15829	6.24e-08	5.98e-07
GRMZM2G005452	53.0989	13.1159	-2.01712	1.37e-06	7.04e-06
GRMZM2G005483	5.91393	13.1092	1.14709	4.76e-07	3e-06
GRMZM2G005486	6.19387	25.1057	2.01977	4.65e-08	4.76e-07
GRMZM2G005522	4.43557	0.914861	-2.27147	0.000184836	0.000456428
GRMZM2G005552	0.747731	6.4102	3.08187	1.35e-07	1.09e-06
GRMZM2G005619	8.77147	39.7019	2.1803	1.03e-09	3.06e-08
GRMZM2G005624	1124.63	12.1173	-6.53515	4.52e-12	6.51e-10
GRMZM2G005640	106.921	53.4532	-1.00029	3.06e-06	1.37e-05
GRMZM2G005678	0.465606	2.42088	2.36707	3.77e-07	2.49e-06
GRMZM2G005715	2.95071	25.2757	3.09484	6.15e-10	2.17e-08
GRMZM2G005788	25.593	51.5212	1.0093	7.34e-06	2.82e-05
GRMZM2G005840	19.0033	4.42615	-2.10114	1.7e-07	1.32e-06
GRMZM2G005849	349.883	91.9023	-1.92865	7.21e-11	4.69e-09
GRMZM2G005909	6.38946	16.0075	1.32486	2.5e-06	1.16e-05
GRMZM2G005939	11.609	4.84135	-1.26129	3.67e-05	0.000111139
GRMZM2G005954	284.163	9.64816	-4.87915	7e-14	4.3e-11
GRMZM2G005973	30.0225	63.1069	1.07139	4.94e-07	3.09e-06
GRMZM2G005980	106.842	234.638	1.13477	6.31e-06	2.49e-05
GRMZM2G005984	1.11182	9.25272	3.04015	2.94e-06	1.32e-05
GRMZM2G005996	121.713	40.7302	-1.57912	1.07e-06	5.78e-06
GRMZM2G006085	25.339	52.9931	1.06449	3.14e-07	2.14e-06
GRMZM2G006119	0.0962388	1.2625	3.63558	0.000111358	0.000291711
GRMZM2G006121	9.73471	4.29952	-1.17798	5.98e-05	0.000169453
GRMZM2G006216	17.4559	4.63298	-1.91248	4.42e-07	2.83e-06
GRMZM2G006219	2.22453	6.62433	1.57118	3.08e-06	1.37e-05
GRMZM2G006229	4.86149	17.1382	1.81569	5.32e-08	5.28e-07
GRMZM2G006277	2.28418	5.6678	1.30979	5.53e-06	2.23e-05
GRMZM2G006293	88.8731	190.709	1.10158	4.58e-07	2.91e-06
GRMZM2G006352	2.29657	0.295502	-2.96087	0.0059217	0.0101947
GRMZM2G006363	10.6034	24.4324	1.20296	6.9e-06	2.68e-05
GRMZM2G006377	82.5046	37.82	-1.12489	1.05e-05	3.81e-05
GRMZM2G006452	49.753	197.579	1.99021	1.99e-08	2.54e-07
GRMZM2G006468	50.4268	16.7224	-1.59239	0.000346699	0.00079679
GRMZM2G006631	27.499	11.7441	-1.22818	0.00250285	0.00468179
GRMZM2G006672	16.1549	37.7997	1.22625	6.15e-06	2.44e-05
GRMZM2G006704	42.1662	85.1388	1.01382	1.56e-06	7.8e-06
GRMZM2G006714	0.2898	4.41921	3.85312	3.44e-06	1.51e-05
GRMZM2G006736	1.87959	5.8803	1.64817	8.09e-06	3.06e-05
GRMZM2G006765	18.6978	52.9014	1.49854	3.08e-08	3.51e-07
GRMZM2G006790	30.8544	12.7891	-1.26977	1.03e-07	8.79e-07
GRMZM2G006791	12.8162	30.7314	1.26257	2.65e-09	5.87e-08
GRMZM2G006894	289.376	40.2857	-2.8445	1.78e-12	3.67e-10
GRMZM2G006937	27.9237	8.70564	-1.68143	1.81e-07	1.38e-06
GRMZM2G006964	71.8207	1.08895	-6.03791	4.6e-13	1.49e-10
GRMZM2G006973	0.474444	0	-6.56938	0.00215886	0.00410043
GRMZM2G006977	340.987	49.8973	-2.77254	3.63e-10	1.49e-08
GRMZM2G006981	0.299829	0.96165	1.67822	0.00781471	0.0131218
GRMZM2G007025	3.38358	1.53415	-1.13918	0.00273427	0.00506757
GRMZM2G007028	10.4	51.9122	2.31608	3.42e-06	1.5e-05
GRMZM2G007057	12.8985	84.1836	2.70764	2.18e-08	2.71e-07
GRMZM2G007103	28.5469	61.809	1.11444	6.89e-07	4.03e-06
GRMZM2G007130	0.428119	1.89909	2.11017	3.13e-05	9.7e-05
GRMZM2G007195	445.714	20.206	-4.46263	4.55e-15	7.72e-12
GRMZM2G007206	36.1962	14.4119	-1.32785	2.77e-06	1.26e-05
GRMZM2G007256	6.6145	2.99544	-1.14272	0.016483	0.0257967
GRMZM2G007258	5.99996	19.897	1.7314	2.97e-07	2.05e-06
GRMZM2G007276	233.969	110.825	-1.07797	0.000407818	0.000919423
GRMZM2G007277	6.88187	15.6101	1.18053	0.000131871	0.000338308
GRMZM2G007324	7.59299	15.7155	1.04993	0.00253824	0.00474188
GRMZM2G007372	4.01387	14.5756	1.85941	4.39e-05	0.00012995
GRMZM2G007385	7.64251	30.5018	1.99792	2.24e-08	2.77e-07
GRMZM2G007441	3.24796	17.0756	2.39309	3.28e-08	3.67e-07
GRMZM2G007466	44.8516	14.8943	-1.59028	5.77e-06	2.31e-05
GRMZM2G007477	1.14452	0.123384	-3.15749	0.000565724	0.00123199
GRMZM2G007481	0.4244	0	-6.41184	0.00274455	0.00508259
GRMZM2G007659	33.6464	7.90104	-2.08924	6.56e-10	2.28e-08
GRMZM2G007675	82.6364	39.4377	-1.06689	5.7e-07	3.47e-06
GRMZM2G007695	36.819	91.5474	1.31379	5.9e-05	0.000167341
GRMZM2G007729	0.145857	2.48116	4.06945	0.00340871	0.00616722
GRMZM2G007736	1.20572	0.024705	-5.34505	1.34e-05	4.71e-05
GRMZM2G007791	12.9555	27.5364	1.08683	4.02e-06	1.71e-05
GRMZM2G007810	77.7501	18.2824	-2.08822	1.69e-10	8.51e-09
GRMZM2G007953	0.917579	11.2466	3.60507	1.52e-09	4.05e-08
GRMZM2G007957	21.1235	7.52091	-1.48923	8.44e-07	4.76e-06
GRMZM2G007969	0.485919	4.29519	3.16879	7.64e-06	2.92e-05
GRMZM2G007981	47.379	5.68128	-3.05849	3.52e-06	1.54e-05
GRMZM2G008152	4.40946	1.48412	-1.56822	9.63e-07	5.28e-06
GRMZM2G008202	0.547161	6.64293	3.5835	1.21e-07	1e-06
GRMZM2G008216	128.982	23.7245	-2.44255	1.96e-13	8.6e-11
GRMZM2G008232	22.4874	66.6503	1.56768	2.81e-08	3.27e-07
GRMZM2G008242	16.9157	6.67236	-1.34143	2.06e-08	2.6e-07
GRMZM2G008247	0.139725	7.47517	5.64173	1.03e-06	5.58e-06
GRMZM2G008252	3.65341	13.6362	1.89845	4e-09	7.83e-08
GRMZM2G008305	3.03835	0.416935	-2.8564	7.95e-06	3.01e-05
GRMZM2G008309	7.29681	22.8221	1.64611	2.27e-06	1.07e-05
GRMZM2G008374	0.105523	0.371444	1.76121	0.0322518	0.0473642
GRMZM2G008406	0.742573	3.5027	2.22915	8.53e-05	0.000231278
GRMZM2G008482	1.15128	3.3739	1.54446	5.41e-05	0.000155456
GRMZM2G008528	0.379077	1.16187	1.59128	0.000375337	0.000854357
GRMZM2G008539	10.6462	0.0987798	-6.67937	2.87e-11	2.48e-09
GRMZM2G008558	10.1404	20.9087	1.04488	2.53e-07	1.8e-06
GRMZM2G008578	1.05616	0.395026	-1.41658	0.0036311	0.00653162
GRMZM2G008607	23.7038	11.3484	-1.06202	1.95e-06	9.4e-06
GRMZM2G008642	35.6808	4.13209	-3.10913	3.29e-10	1.39e-08
GRMZM2G008657	2.32544	18.3539	2.97832	6.01e-09	1.04e-07
GRMZM2G008687	64.6569	27.9165	-1.2118	2.99e-05	9.34e-05
GRMZM2G008691	15.0253	5.98635	-1.3262	0.000127882	0.000329159
GRMZM2G008714	216.599	77.4772	-1.4831	0.00124966	0.00250694
GRMZM2G008740	2.29596	0.369284	-2.61397	0.000100658	0.000267251
GRMZM2G008748	117.698	327.883	1.47798	6.91e-06	2.68e-05
GRMZM2G008751	8.58702	1.45323	-2.55863	1.15e-09	3.29e-08
GRMZM2G008764	3.5346	19.614	2.4724	6.85e-09	1.15e-07
GRMZM2G008773	1.4782	13.9373	3.23449	3.85e-10	1.56e-08
GRMZM2G008792	0.0962388	1.50319	3.88582	0.000157997	0.0003973
GRMZM2G008859	7.9418	16.8552	1.0854	1.19e-06	6.31e-06
GRMZM2G008898	7.52827	21.3164	1.50045	1.08e-08	1.61e-07
GRMZM2G008935	1.77446	0.394587	-2.15845	0.00107229	0.00218588
GRMZM2G008972	1.40941	0.49298	-1.52022	0.000451431	0.00100676
GRMZM2G009019	8.81763	29.239	1.7281	9.61e-10	2.91e-08
GRMZM2G009048	0.358031	5.3762	3.86724	2.41e-08	2.92e-07
GRMZM2G009070	21.2896	45.0552	1.0817	2.94e-06	1.32e-05
GRMZM2G009080	0.375398	0	-6.2758	0.0318424	0.0468159
GRMZM2G009103	7.96054	1.15751	-2.77897	0.000100101	0.000265983
GRMZM2G009117	0.20106	0.838587	1.9741	0.00930696	0.0153644
GRMZM2G009144	13.339	0.492272	-4.74535	5.69e-07	3.46e-06
GRMZM2G009188	19.5894	53.3135	1.44424	8.93e-09	1.39e-07
GRMZM2G009196	5.45008	17.2043	1.65676	1.11e-07	9.36e-07
GRMZM2G009223	10.3426	44.4054	2.09767	7.4e-05	0.000204725
GRMZM2G009232	2.65278	0.42136	-2.63828	7.58e-05	0.0002089
GRMZM2G009265	25.5816	63.1333	1.30277	1.6e-11	1.61e-09
GRMZM2G009282	59.4918	170.781	1.52108	4.11e-08	4.31e-07
GRMZM2G009335	303.34	109.765	-1.46643	2.61e-08	3.07e-07
GRMZM2G009344	6.92067	0.812586	-3.08452	1.98e-05	6.55e-05
GRMZM2G009365	16.1537	48.8945	1.59602	1.8e-10	8.86e-09
GRMZM2G009368	5.89594	2.74836	-1.09918	0.00370452	0.00665037
GRMZM2G009406	3.35803	1.0635	-1.65151	5.53e-05	0.000158604
GRMZM2G009412	95.7531	365.502	1.93235	6.89e-07	4.03e-06
GRMZM2G009435	0.0464853	0.592144	3.57743	3.38e-05	0.000103703
GRMZM2G009465	24.4955	169.397	2.79676	0.00058782	0.00127381
GRMZM2G009475	10.511	2.54252	-2.0459	8.05e-07	4.58e-06
GRMZM2G009478	140.929	19.6648	-2.84079	5.5e-12	7.6e-10
GRMZM2G009506	0.703551	0	-7.11367	4.7e-05	0.000137456
GRMZM2G009544	62.8197	29.0281	-1.11388	5.04e-07	3.14e-06
GRMZM2G009591	30.6809	8.25499	-1.8928	5.42e-06	2.2e-05
GRMZM2G009627	21.8893	83.3225	1.92752	9.53e-08	8.3e-07
GRMZM2G009638	36.2882	82.2067	1.17986	2.68e-05	8.48e-05
GRMZM2G009661	42.9093	19.8679	-1.11059	2.25e-07	1.64e-06
GRMZM2G009719	80.4562	2.28427	-5.1363	8.23e-05	0.000224308
GRMZM2G009724	79.1657	35.8776	-1.14172	3.9e-08	4.15e-07
GRMZM2G009732	0.910454	2.36154	1.36009	0.000327027	0.000756871
GRMZM2G009735	25.2337	10.8658	-1.2153	0.00136581	0.00271198
GRMZM2G009849	96.202	193.981	1.01163	7.79e-07	4.47e-06
GRMZM2G009871	221.743	464.104	1.06551	2.33e-07	1.69e-06
GRMZM2G009894	27.2463	72.0937	1.40329	1.75e-05	5.91e-05
GRMZM2G009913	9.48633	68.247	2.84845	3.36e-10	1.4e-08
GRMZM2G009936	149.822	455.983	1.60565	3.08e-07	2.11e-06
GRMZM2G009958	60.6127	18.8559	-1.68443	3.44e-08	3.79e-07
GRMZM2G009968	7.64819	2.63922	-1.5339	1.71e-06	8.43e-06
GRMZM2G010034	4.39433	0.811346	-2.4265	0.000297142	0.000694451
GRMZM2G010037	9.30515	4.05686	-1.19675	0.000122829	0.000317835
GRMZM2G010052	3.4849	1.35955	-1.3539	9.11e-06	3.38e-05
GRMZM2G010105	14.8338	163.281	3.46214	7.56e-09	1.24e-07
GRMZM2G010149	11.1756	28.0308	1.32513	6.87e-06	2.67e-05
GRMZM2G010176	0.121877	2.42887	4.28532	1.51e-08	2.06e-07
GRMZM2G010196	13.2448	55.952	2.07925	2.14e-09	5.11e-08
GRMZM2G010257	35.2637	107.045	1.60141	4.77e-06	1.97e-05
GRMZM2G010302	191.496	71.5886	-1.41949	4.26e-06	1.79e-05
GRMZM2G010306	11.4206	91.7831	3.01136	5.21e-09	9.46e-08
GRMZM2G010321	27.3892	63.8545	1.2219	1.29e-05	4.54e-05
GRMZM2G010328	68.8088	154.941	1.17094	4.43e-07	2.83e-06
GRMZM2G010333	11.3486	0	-11.0979	1.82e-07	1.39e-06
GRMZM2G010348	41.2801	88.0903	1.0936	0.000159404	0.000400464
GRMZM2G010349	146.449	25.0406	-2.54794	2.41e-07	1.73e-06
GRMZM2G010356	25.1286	8.55365	-1.55709	0.000427578	0.000958509
GRMZM2G010389	11.3742	25.6605	1.17342	1.01e-07	8.67e-07
GRMZM2G010406	143.217	292.404	1.02978	1.13e-06	6.02e-06
GRMZM2G010435	56.4283	21.6493	-1.38124	1.69e-07	1.31e-06
GRMZM2G010439	1.65514	4.94227	1.56813	5.61e-05	0.000160428
GRMZM2G010447	2.80219	6.18888	1.14118	0.0213303	0.0325539
GRMZM2G010452	48.58	100.051	1.04207	0.000236772	0.000567412
GRMZM2G010460	90.4626	23.4313	-1.94849	1.22e-07	1.01e-06
GRMZM2G010488	1.18878	0.0493965	-4.4465	2.14e-06	1.02e-05
GRMZM2G010491	1.27971	5.95936	2.19683	0.000455352	0.00101395
GRMZM2G010494	44.066	0.0246697	-10.5274	3.2e-13	1.13e-10
GRMZM2G010555	31.3786	8.71431	-1.84703	1.5e-09	4e-08
GRMZM2G010673	2.8306	0.791843	-1.83063	0.0144249	0.0228347
GRMZM2G010693	14.6345	55.9172	1.93405	3.61e-11	2.96e-09
GRMZM2G010702	10.1384	0.222148	-5.48014	3.93e-07	2.57e-06
GRMZM2G010731	0.306162	0.0493024	-2.58242	0.0256219	0.0383867
GRMZM2G010743	6.07203	24.7045	2.02286	1.75e-06	8.57e-06
GRMZM2G010765	23.3489	4.80553	-2.27865	3.13e-06	1.39e-05
GRMZM2G010779	1.85712	0.516797	-1.84183	0.00045531	0.00101395
GRMZM2G010783	27.9322	7.15127	-1.96473	6.18e-05	0.000174346
GRMZM2G010804	7.30091	2.08717	-1.80259	4.6e-07	2.92e-06
GRMZM2G010831	7.30203	15.941	1.12581	2.71e-05	8.57e-05
GRMZM2G010834	34.3157	15.9496	-1.10393	0.000254977	0.000605486
GRMZM2G010884	7.85116	63.415	3.01678	5.38e-08	5.33e-07
GRMZM2G010892	1.88931	4.96198	1.39011	3.54e-07	2.36e-06
GRMZM2G010909	8.73732	2.43556	-1.83997	2.06e-05	6.77e-05
GRMZM2G010920	14.3855	0.938003	-3.93143	2.03e-09	4.9e-08
GRMZM2G010929	1.63785	5.46174	1.73382	4.11e-06	1.74e-05
GRMZM2G010944	73.6324	29.249	-1.33205	1.25e-06	6.56e-06
GRMZM2G010953	69.4007	146.634	1.07907	2.46e-09	5.58e-08
GRMZM2G010987	36.4554	11.2354	-1.69752	1.83e-05	6.14e-05
GRMZM2G010991	47.9357	177.029	1.88458	1.5e-05	5.18e-05
GRMZM2G011006	93.914	13.9177	-2.75385	0.000398607	0.000900918
GRMZM2G011010	0.285385	3.21601	3.45832	1.64e-07	1.28e-06
GRMZM2G011015	15.4234	4.09356	-1.91316	1.92e-06	9.27e-06
GRMZM2G011098	3.56676	0.516978	-2.77811	2.05e-07	1.52e-06
GRMZM2G011110	2.42299	0.494753	-2.29519	0.0176564	0.0273729
GRMZM2G011129	20.6617	78.042	1.91663	8.98e-08	7.9e-07
GRMZM2G011160	3.89465	0.2961	-3.69307	6.38e-05	0.000179254
GRMZM2G011169	13.2866	5.86066	-1.17995	5.3e-05	0.000152816
GRMZM2G011213	51.9223	142.28	1.45441	3.99e-07	2.6e-06
GRMZM2G011218	2.56137	5.42948	1.08357	7.06e-06	2.73e-05
GRMZM2G011233	0.075528	1.28637	4.02021	1.03e-05	3.77e-05
GRMZM2G011240	1.28432	0.148284	-3.07479	4.68e-05	0.000137075
GRMZM2G011253	45.1342	125.907	1.47954	2.01e-05	6.65e-05
GRMZM2G011347	2.00299	0.270813	-2.87969	0.000643332	0.00138166
GRMZM2G011367	0.706963	0	-7.17258	0.00641089	0.0109633
GRMZM2G011373	0.436559	7.20723	4.00629	7.63e-08	6.96e-07
GRMZM2G011401	11.3385	4.6708	-1.27853	0.000404806	0.000913515
GRMZM2G011463	0.879296	12.485	3.82405	1.46e-07	1.17e-06
GRMZM2G011513	0.8208	3.338	1.98513	0.000426161	0.000955699
GRMZM2G011518	20.4374	40.9361	1.00265	1.45e-08	2e-07
GRMZM2G011523	1916.36	531.127	-1.85122	4.87e-08	4.93e-07
GRMZM2G011588	72.4845	15.8266	-2.1947	1.35e-09	3.7e-08
GRMZM2G011590	24.8558	8.96304	-1.47132	4.6e-05	0.000135149
GRMZM2G011598	4.4107	0	-9.73619	2.2e-07	1.61e-06
GRMZM2G011615	3.73465	24.6949	2.72465	1.93e-09	4.75e-08
GRMZM2G011624	6.10441	13.4806	1.14254	7.3e-05	0.000202413
GRMZM2G011626	0.222531	0.81387	1.83238	0.000629995	0.00135551
GRMZM2G011631	46.6589	229.851	2.30097	5.53e-08	5.44e-07
GRMZM2G011662	51.9768	12.4821	-2.05733	1.64e-08	2.2e-07
GRMZM2G011667	3.4868	0.0494411	-5.9999	6.76e-07	3.97e-06
GRMZM2G011806	74.5448	12.0147	-2.63314	7.23e-10	2.43e-08
GRMZM2G011968	0.692838	1.53268	1.1458	0.00501528	0.00876645
GRMZM2G012046	24.5712	2.98918	-3.0364	3.37e-06	1.48e-05
GRMZM2G012119	1.11888	8.85228	2.97666	2.48e-07	1.77e-06
GRMZM2G012140	1.55695	0.123769	-3.62265	0.000264571	0.000626231
GRMZM2G012143	2.41273	5.32377	1.13952	1.05e-05	3.81e-05
GRMZM2G012160	40.2567	11.1998	-1.84486	0.00116576	0.00235564
GRMZM2G012176	1.31542	8.12921	2.61762	6.5e-05	0.000182261
GRMZM2G012224	95.2693	377.533	1.98652	4.28e-07	2.76e-06
GRMZM2G012233	0.752168	0.197692	-1.90707	0.00173583	0.00337297
GRMZM2G012262	50.8486	110.994	1.12625	5.34e-07	3.28e-06
GRMZM2G012276	5.9003	19.3296	1.71028	3.23e-07	2.19e-06
GRMZM2G012306	21.5189	2.17786	-3.30205	8.1e-09	1.29e-07
GRMZM2G012342	1.73039	4.88954	1.501	6.51e-06	2.55e-05
GRMZM2G012413	33.9855	96.1014	1.49993	8.14e-08	7.31e-07
GRMZM2G012479	6.82898	15.1798	1.15107	7.24e-08	6.69e-07
GRMZM2G012611	8.03389	1.18449	-2.75698	3.12e-07	2.13e-06
GRMZM2G012631	794.589	1809.44	1.18724	3.81e-07	2.51e-06
GRMZM2G012685	1.1552	0.123555	-3.16636	4.6e-05	0.000135119
GRMZM2G012716	1.03321	0.0741043	-3.72022	0.000131318	0.000337113
GRMZM2G012717	0.096909	2.73736	4.73067	2.07e-06	9.88e-06
GRMZM2G012724	79.1461	1.97689	-5.31954	2.97e-11	2.54e-09
GRMZM2G012728	1.09243	0.197431	-2.42613	0.000756047	0.00159541
GRMZM2G012758	1.97285	0.0986455	-4.26499	3.29e-06	1.45e-05
GRMZM2G012861	7.90521	27.7231	1.80994	4.23e-08	4.4e-07
GRMZM2G012863	49.1989	112.348	1.19102	5.66e-06	2.28e-05
GRMZM2G012865	1.96984	0.518269	-1.92223	0.00444296	0.0078534
GRMZM2G012891	157.5	43.1499	-1.86788	0.000221383	0.000534298
GRMZM2G012966	8.07916	25.7316	1.67074	2.2e-07	1.61e-06
GRMZM2G012970	20.6912	150.329	2.86135	4.13e-10	1.64e-08
GRMZM2G013002	48.1799	100.809	1.06525	9.94e-05	0.000264101
GRMZM2G013170	2.6671	0.024705	-6.48272	2.05e-08	2.59e-07
GRMZM2G013196	101.344	46.0963	-1.13654	8.23e-07	4.66e-06
GRMZM2G013206	0.276561	3.1711	3.49863	5.46e-06	2.21e-05
GRMZM2G013236	10.5581	0.616671	-4.08714	2.97e-07	2.05e-06
GRMZM2G013255	0.0193318	2.93327	6.87981	2.28e-07	1.66e-06
GRMZM2G013271	0.623422	2.82069	2.17961	3.53e-05	0.000107427
GRMZM2G013342	6.25453	59.9449	3.2629	1.51e-08	2.07e-07
GRMZM2G013357	2.92266	8.02462	1.45636	9.01e-06	3.35e-05
GRMZM2G013391	7.49848	1.48305	-2.33415	1e-07	8.63e-07
GRMZM2G013430	3.72682	0.591944	-2.64305	2.45e-06	1.14e-05
GRMZM2G013448	29.0545	8.05772	-1.84694	0.0329421	0.0482773
GRMZM2G013463	1.92427	11.3759	2.55918	4.17e-06	1.76e-05
GRMZM2G013478	8.37253	30.7595	1.87704	2.75e-08	3.21e-07
GRMZM2G013588	9.94881	23.955	1.26811	4.59e-07	2.91e-06
GRMZM2G013600	32.9263	75.8032	1.20293	3.49e-08	3.83e-07
GRMZM2G013726	0.616751	0	-6.95372	0.00180523	0.00349474
GRMZM2G013798	6.6473	127.668	4.25914	9.82e-09	1.5e-07
GRMZM2G013811	7.88433	29.3968	1.89703	8.94e-11	5.49e-09
GRMZM2G013821	150.17	334.004	1.15323	3.99e-07	2.6e-06
GRMZM2G013957	1.98579	6.961	1.80651	3e-07	2.06e-06
GRMZM2G013960	2.25466	13.4319	2.57232	2.08e-06	9.91e-06
GRMZM2G013986	414.381	51.9988	-2.99424	2.06e-13	8.6e-11
GRMZM2G014022	14.1952	1.28408	-3.46136	7.73e-10	2.53e-08
GRMZM2G014043	3.68536	7.66394	1.05515	6.45e-05	0.000181079
GRMZM2G014066	51.7797	15.8746	-1.70556	2.15e-08	2.68e-07
GRMZM2G014071	25.8579	9.78162	-1.40189	3.2e-06	1.42e-05
GRMZM2G014089	3.46824	0.0989145	-5.05315	1.77e-09	4.47e-08
GRMZM2G014099	0.434324	2.06181	2.22515	0.00018145	0.000448924
GRMZM2G014136	51.8307	20.8489	-1.3133	1.58e-07	1.25e-06
GRMZM2G014187	11.5221	4.31963	-1.41423	2.16e-09	5.12e-08
GRMZM2G014300	38.7022	84.5206	1.12664	1.73e-07	1.33e-06
GRMZM2G014356	3.18687	6.59598	1.05086	0.0175337	0.0272044
GRMZM2G014392	7.20985	2.92166	-1.30185	0.0153052	0.0241088
GRMZM2G014397	33.5034	68.9806	1.04239	1.38e-05	4.83e-05
GRMZM2G014441	16.9382	6.22127	-1.4443	0.00196373	0.00376504
GRMZM2G014444	126.183	290.679	1.20382	1.68e-06	8.3e-06
GRMZM2G014454	74.7489	23.8906	-1.64501	5.59e-11	3.93e-09
GRMZM2G014499	7.19205	33.2151	2.20027	7.75e-08	7.04e-07
GRMZM2G014577	37.1833	84.1642	1.17818	8.25e-08	7.37e-07
GRMZM2G014610	0.706288	0.123272	-2.45482	0.00181976	0.003521
GRMZM2G014653	217.396	14.1096	-3.94516	6.64e-10	2.3e-08
GRMZM2G014695	3.65294	0.641218	-2.50071	0.000294077	0.000688183
GRMZM2G014729	4.81589	1.35749	-1.82676	0.00375719	0.00673351
GRMZM2G014770	15.9212	2.2023	-2.8512	3.7e-11	2.99e-09
GRMZM2G014788	187.844	427.393	1.18595	7.35e-07	4.26e-06
GRMZM2G014813	11.276	5.18219	-1.12087	6.95e-05	0.00019345
GRMZM2G014832	8.03237	17.8194	1.14844	1.44e-05	4.99e-05
GRMZM2G014844	87.796	341.539	1.95997	2.72e-05	8.59e-05
GRMZM2G014902	88.0631	42.0329	-1.06634	0.0252531	0.0378991
GRMZM2G014951	0.151332	0	-4.90761	0.00537363	0.0093324
GRMZM2G014955	24.7153	12.1128	-1.02815	1.57e-07	1.24e-06
GRMZM2G014988	0.652305	0.0493717	-3.62896	0.00218575	0.00414644
GRMZM2G015037	1.36024	5.88228	2.11384	7.03e-07	4.1e-06
GRMZM2G015040	19.3704	9.31957	-1.05527	1.23e-06	6.44e-06
GRMZM2G015049	0.488946	5.12692	3.37397	1.17e-06	6.22e-06
GRMZM2G015212	2.29281	7.0476	1.61717	4.85e-05	0.000141422
GRMZM2G015219	17.0244	49.7342	1.5445	1.64e-09	4.28e-08
GRMZM2G015277	30.2793	69.5085	1.19908	0.000243792	0.000582481
GRMZM2G015285	0.426406	5.19607	3.60414	4.11e-07	2.66e-06
GRMZM2G015314	6.37422	3.13602	-1.02221	4.09e-05	0.000122321
GRMZM2G015344	4.23204	12.1997	1.52584	3.73e-07	2.46e-06
GRMZM2G015361	40.6872	111.739	1.45716	1.86e-07	1.41e-06
GRMZM2G015395	0.734109	0.0738998	-3.21638	0.00125442	0.00251563
GRMZM2G015401	45.1693	148.884	1.72052	4.51e-07	2.87e-06
GRMZM2G015409	9.47524	4.31963	-1.1324	5.26e-07	3.25e-06
GRMZM2G015419	2103.9	365.338	-2.52572	1.1e-06	5.91e-06
GRMZM2G015432	75.0709	26.0379	-1.52731	6.68e-07	3.93e-06
GRMZM2G015436	39.2768	17.3603	-1.17763	9.84e-09	1.5e-07
GRMZM2G015520	2.55154	0.296448	-3.08314	5.77e-05	0.000164195
GRMZM2G015605	119.823	7.27171	-4.04176	1.31e-06	6.78e-06
GRMZM2G015666	2.38978	10.3132	2.10615	2.59e-06	1.19e-05
GRMZM2G015708	2.40957	0.984748	-1.29753	0.0116762	0.0188477
GRMZM2G015739	0.632082	4.62105	2.85822	7.87e-07	4.5e-06
GRMZM2G015753	7.33577	0.419957	-4.11028	4.57e-09	8.67e-08
GRMZM2G015784	94.1417	193.137	1.03672	6.56e-07	3.87e-06
GRMZM2G015793	17.2782	0.642995	-4.73679	2.6e-09	5.82e-08
GRMZM2G015804	5.37093	1.45782	-1.87959	0.00338738	0.00613528
GRMZM2G015886	27.425	173.77	2.66408	1.93e-09	4.75e-08
GRMZM2G015892	52.369	0.443892	-6.86557	1.38e-11	1.47e-09
GRMZM2G015941	8.61657	3.30818	-1.37927	3.07e-05	9.53e-05
GRMZM2G015967	12.6057	45.6308	1.85431	1.28e-12	2.99e-10
GRMZM2G015983	19.8517	6.09412	-1.70246	2.44e-06	1.14e-05
GRMZM2G015989	190.345	477.74	1.32754	5.06e-07	3.15e-06
GRMZM2G016066	8.98274	55.8041	2.63662	9.25e-08	8.1e-07
GRMZM2G016153	26.7815	11.9103	-1.16791	1.48e-06	7.51e-06
GRMZM2G016232	77.6745	603.616	2.95875	3.58e-08	3.9e-07
GRMZM2G016250	80.4956	214.526	1.41403	6.36e-06	2.5e-05
GRMZM2G016264	16.7745	0.147629	-6.77877	1.68e-08	2.24e-07
GRMZM2G016323	354.493	866.708	1.28978	7.68e-12	9.85e-10
GRMZM2G016370	1.50016	0.322853	-2.21072	0.0290962	0.0431287
GRMZM2G016435	13.8998	0.763062	-4.17719	0.00138258	0.00274086
GRMZM2G016477	9.40555	66.0346	2.81108	1.91e-08	2.47e-07
GRMZM2G016511	80.3628	163.869	1.028	5.07e-06	2.08e-05
GRMZM2G016521	4.00076	0.467739	-3.08885	1.85e-05	6.19e-05
GRMZM2G016605	50.0273	15.5421	-1.68614	6.54e-06	2.56e-05
GRMZM2G016622	5.77302	43.8791	2.92698	6.89e-08	6.44e-07
GRMZM2G016637	3.06347	0.762125	-2.00387	3.94e-05	0.000118206
GRMZM2G016649	6.68857	20.6386	1.62734	0.000609125	0.00131488
GRMZM2G016668	1.98086	0.172728	-3.4763	1.02e-06	5.55e-06
GRMZM2G016677	5.18746	40.0457	2.95248	2.64e-06	1.21e-05
GRMZM2G016707	0.185438	1.48194	2.94409	1.54e-05	5.3e-05
GRMZM2G016734	71.5568	22.0561	-1.69807	9.19e-09	1.42e-07
GRMZM2G016744	0.754084	2.29485	1.58006	0.0180936	0.0279997
GRMZM2G016774	13.0253	30.8073	1.2415	1.96e-11	1.88e-09
GRMZM2G016802	24.3139	7.20341	-1.75408	6.59e-08	6.23e-07
GRMZM2G016836	11.705	0.246764	-5.53797	4.16e-05	0.000124189
GRMZM2G016844	7.06673	14.4758	1.03359	4.74e-06	1.96e-05
GRMZM2G016928	55.9582	159.876	1.51417	2.02e-05	6.66e-05
GRMZM2G016948	2.18054	4.60541	1.0785	0.000134979	0.000345106
GRMZM2G016997	6.96634	28.9052	2.04928	1.96e-06	9.42e-06
GRMZM2G017013	75.8497	22.0729	-1.78035	2.41e-06	1.12e-05
GRMZM2G017022	5.10072	1.08953	-2.22419	2.01e-06	9.64e-06
GRMZM2G017045	10.2728	2.15086	-2.25189	6.58e-06	2.58e-05
GRMZM2G017081	18.7618	111.277	2.5703	5.18e-10	1.92e-08
GRMZM2G017086	76.5403	162.688	1.08777	2.18e-06	1.03e-05
GRMZM2G017110	185.897	23.8619	-2.96114	5.19e-09	9.44e-08
GRMZM2G017164	32.6716	7.23377	-2.17409	2.88e-08	3.33e-07
GRMZM2G017186	1.41454	4.45674	1.64173	0.0233287	0.0352878
GRMZM2G017197	2.12635	0.0493494	-5.2918	1.85e-06	9.01e-06
GRMZM2G017229	126.805	35.1328	-1.85122	0.000148588	0.000376028
GRMZM2G017249	189.193	37.9514	-2.31705	4.12e-06	1.75e-05
GRMZM2G017266	46.6227	19.9689	-1.223	1.99e-08	2.54e-07
GRMZM2G017290	9.35631	25.4833	1.44689	0.00568989	0.00983481
GRMZM2G017321	9.98369	2.13907	-2.21892	8.05e-05	0.000220035
GRMZM2G017329	72.707	23.3483	-1.63887	1.1e-12	2.77e-10
GRMZM2G017349	21.1853	8.71553	-1.28034	5.71e-09	1e-07
GRMZM2G017355	0.565949	1.28702	1.1845	0.00435313	0.00770746
GRMZM2G017400	26.1061	7.9557	-1.71382	1.65e-06	8.2e-06
GRMZM2G017411	26.1308	3.67326	-2.82855	2.1e-07	1.55e-06
GRMZM2G017414	122.794	43.9306	-1.4824	0.000696828	0.00148345
GRMZM2G017419	4.62235	13.3109	1.52497	2.65e-06	1.21e-05
GRMZM2G017426	36.5707	16.1888	-1.17547	6.91e-07	4.04e-06
GRMZM2G017474	3.2521	0.51792	-2.64617	0.00053748	0.00117729
GRMZM2G017486	4.67526	14.6944	1.65127	4e-09	7.83e-08
GRMZM2G017520	1.66389	5.61961	1.74674	9.63e-05	0.000256791
GRMZM2G017522	1.51007	0.123219	-3.57249	0.000419489	0.000943092
GRMZM2G017536	29.3367	145.373	2.3098	1.06e-08	1.58e-07
GRMZM2G017550	2.88337	0.271369	-3.38325	3.84e-08	4.12e-07
GRMZM2G017555	0.957296	3.54266	1.8493	0.00278917	0.00515581
GRMZM2G017578	21.5773	43.2887	1.00427	5.78e-06	2.31e-05
GRMZM2G017593	21.4039	5.97396	-1.84023	5.59e-09	9.93e-08
GRMZM2G017616	65.7159	32.4084	-1.01937	9.72e-06	3.58e-05
GRMZM2G017643	2.24297	7.4794	1.73372	1.31e-06	6.8e-06
GRMZM2G017670	2.35324	0.074141	-4.89795	1.2e-05	4.27e-05
GRMZM2G017682	33.486	7.79062	-2.10296	5.59e-12	7.68e-10
GRMZM2G017685	2.9301	0.690307	-2.08477	0.00131959	0.00263117
GRMZM2G017739	6.48224	1.50392	-2.10511	1.34e-06	6.91e-06
GRMZM2G017802	1.46059	6.22992	2.08947	1.62e-07	1.27e-06
GRMZM2G017805	108.557	47.7777	-1.18384	7.6e-10	2.5e-08
GRMZM2G017815	2.92922	7.19466	1.29459	0.000190212	0.000467676
GRMZM2G017882	3.0213	12.5234	2.04946	4.71e-09	8.86e-08
GRMZM2G017894	36.5795	13.8657	-1.39907	2.34e-07	1.69e-06
GRMZM2G017957	5.32535	14.1351	1.40735	1.47e-07	1.18e-06
GRMZM2G017982	0.0689813	18.3851	7.93863	1.67e-13	7.8e-11
GRMZM2G017991	8.27281	21.2294	1.35988	0.000172096	0.000428689
GRMZM2G018004	3.01394	0.172953	-4.07808	1.76e-09	4.45e-08
GRMZM2G018018	0.814369	0	-7.27258	6.86e-05	0.000191306
GRMZM2G018020	41.3852	94.0494	1.18416	1.84e-07	1.4e-06
GRMZM2G018027	30.9916	4.64979	-2.73493	0.000429661	0.000962809
GRMZM2G018059	23.1945	7.67452	-1.595	5.58e-05	0.000159687
GRMZM2G018062	3.82063	13.7932	1.85106	2.05e-08	2.59e-07
GRMZM2G018070	132.942	10.7178	-3.63245	9.32e-07	5.16e-06
GRMZM2G018105	2.21793	10.4412	2.2325	2.59e-08	3.06e-07
GRMZM2G018177	44.8587	133.29	1.57131	2.81e-09	6.09e-08
GRMZM2G018197	105.975	236.118	1.15562	5.45e-05	0.000156575
GRMZM2G018228	107.357	482.06	2.16668	4.64e-07	2.94e-06
GRMZM2G018254	1.3613	0.396682	-1.74523	0.00621089	0.0106461
GRMZM2G018281	29.2019	11.5407	-1.33944	2.05e-09	4.94e-08
GRMZM2G018336	31.6963	0.990175	-4.99382	4.4e-11	3.37e-09
GRMZM2G018356	114.915	46.7721	-1.29672	3.55e-07	2.37e-06
GRMZM2G018375	1.72564	82.284	5.60217	9.18e-07	5.09e-06
GRMZM2G018403	7.699	35.3317	2.19688	4.05e-08	4.26e-07
GRMZM2G018416	68.0595	174.766	1.36034	2.21e-08	2.74e-07
GRMZM2G018441	0.854127	1.84627	1.11908	0.031755	0.0466933
GRMZM2G018595	19.4273	9.1725	-1.08241	2.93e-06	1.32e-05
GRMZM2G018673	2.73908	0.0740385	-5.11587	3.29e-07	2.22e-06
GRMZM2G018707	4.80847	0.296585	-3.99785	6e-07	3.61e-06
GRMZM2G018756	1.94162	10.6205	2.44919	6.2e-10	2.18e-08
GRMZM2G018760	1.0984	0.0988231	-3.4285	1.57e-05	5.38e-05
GRMZM2G018770	77.2471	217.255	1.49167	9.22e-06	3.42e-05
GRMZM2G018786	4.14685	13.2373	1.67305	1.05e-08	1.58e-07
GRMZM2G018798	17.6911	5.54444	-1.67276	2.52e-08	3.01e-07
GRMZM2G018806	1.56829	0.370571	-2.07801	0.000597864	0.00129329
GRMZM2G018946	4.30222	16.5853	1.94648	3.09e-10	1.32e-08
GRMZM2G018947	32.3924	99.0185	1.61169	6.12e-08	5.89e-07
GRMZM2G018951	15.7498	44.9617	1.51079	3.34e-06	1.47e-05
GRMZM2G018992	2.213	5.30727	1.25596	0.00237181	0.0044635
GRMZM2G019056	6.52186	0.148214	-5.41204	4.07e-08	4.28e-07
GRMZM2G019106	38.0051	12.7085	-1.57976	4.86e-07	3.05e-06
GRMZM2G019144	16.1143	33.3002	1.04693	1.87e-07	1.42e-06
GRMZM2G019177	32.6891	7.61157	-2.1017	6.34e-07	3.78e-06
GRMZM2G019180	2.46791	5.75548	1.21825	5.02e-05	0.000145645
GRMZM2G019183	301.135	102.546	-1.55416	1.02e-07	8.72e-07
GRMZM2G019225	16.9033	77.9892	2.20751	1.35e-08	1.89e-07
GRMZM2G019246	104.582	13.5061	-2.95218	8.79e-11	5.47e-09
GRMZM2G019266	61.5448	290.29	2.23803	6.19e-13	1.83e-10
GRMZM2G019291	35.6925	13.0061	-1.45596	7.86e-07	4.5e-06
GRMZM2G019317	23.3659	62.4742	1.41897	6.72e-08	6.33e-07
GRMZM2G019325	208.723	540.902	1.37372	6.94e-07	4.05e-06
GRMZM2G019353	58.93	4.42451	-3.73402	7.34e-07	4.25e-06
GRMZM2G019356	25.5381	64.4503	1.33497	1.74e-06	8.53e-06
GRMZM2G019363	1.07571	3.82253	1.808	5.41e-05	0.000155569
GRMZM2G019386	12.4044	25.6174	1.04574	1.01e-06	5.52e-06
GRMZM2G019404	330.529	32.6336	-3.34021	2.06e-13	8.6e-11
GRMZM2G019413	2.77824	6.02835	1.11586	0.00036555	0.00083469
GRMZM2G019446	39.9914	17.8017	-1.16684	1.91e-07	1.44e-06
GRMZM2G019500	8.54701	19.0938	1.16036	2.46e-05	7.91e-05
GRMZM2G019586	25.3503	210.777	3.05581	8.54e-12	1.04e-09
GRMZM2G019612	0.838847	12.8658	3.93501	4.9e-07	3.07e-06
GRMZM2G019621	8.81169	44.0908	2.32529	6.78e-08	6.36e-07
GRMZM2G019686	976.258	184.593	-2.40287	3.36e-08	3.73e-07
GRMZM2G019746	2.88619	0.839912	-1.7713	0.00044198	0.000987521
GRMZM2G019777	18.5472	1.32995	-3.79462	3.15e-05	9.76e-05
GRMZM2G019810	5.42467	16.8272	1.63346	6.45e-08	6.15e-07
GRMZM2G019872	0.137176	1.2074	3.05358	0.000712479	0.00151332
GRMZM2G019971	1.38972	3.98886	1.51354	2.18e-05	7.12e-05
GRMZM2G019974	16.8905	1.38363	-3.60475	0.000223522	0.000539071
GRMZM2G019999	49.3409	119.837	1.28021	4.98e-10	1.88e-08
GRMZM2G020054	24.9668	0.789059	-4.97379	1.6e-05	5.46e-05
GRMZM2G020104	21.654	5.92008	-1.86973	2.5e-07	1.78e-06
GRMZM2G020150	30.5521	3.39772	-3.16751	6.07e-11	4.22e-09
GRMZM2G020156	2.13503	9.18611	2.09709	0.000487126	0.00107659
GRMZM2G020196	8.07717	3.20236	-1.33356	2.42e-08	2.93e-07
GRMZM2G020423	2.59944	9.70493	1.89807	0.000343468	0.000789987
GRMZM2G020446	49.5201	129.038	1.3811	6.72e-08	6.33e-07
GRMZM2G020468	2.34621	77.6116	5.04418	2.2e-09	5.18e-08
GRMZM2G020523	4.65397	0.470333	-3.29409	0.000111833	0.000292625
GRMZM2G020574	49.4219	10.3816	-2.25061	5.87e-12	8.02e-10
GRMZM2G020740	4.80273	27.9366	2.53641	7.29e-09	1.21e-07
GRMZM2G020742	1.2287	3.12393	1.35192	0.000767126	0.00161543
GRMZM2G020761	9.68728	0.295743	-5.01031	1.74e-06	8.54e-06
GRMZM2G020766	28.112	7.91488	-1.82807	5.18e-08	5.18e-07
GRMZM2G020772	19.7263	7.66501	-1.36309	2.86e-05	9e-05
GRMZM2G020781	0.194452	2.41778	3.53132	3.21e-06	1.42e-05
GRMZM2G020799	1.1359	0.346762	-1.73636	0.0230789	0.0349462
GRMZM2G020814	81.195	26.8941	-1.59379	2.48e-10	1.1e-08
GRMZM2G020843	15.0176	5.50159	-1.44781	1.59e-05	5.44e-05
GRMZM2G020912	180.414	67.347	-1.42152	4.32e-06	1.81e-05
GRMZM2G020953	0.445954	2.60618	2.53283	2.04e-07	1.52e-06
GRMZM2G020974	6.05547	39.932	2.72546	2.76e-09	6.03e-08
GRMZM2G020982	23.3444	10.6851	-1.12639	1.38e-06	7.07e-06
GRMZM2G021055	1.07941	2.34851	1.12731	0.00608007	0.010445
GRMZM2G021069	28.1284	285.756	3.34383	8.4e-09	1.32e-07
GRMZM2G021074	73.4136	19.9775	-1.87753	1.05e-05	3.81e-05
GRMZM2G021170	15.9678	34.626	1.11693	1.37e-06	7.04e-06
GRMZM2G021194	105.318	48.1838	-1.12827	5.15e-06	2.1e-05
GRMZM2G021219	42.3321	142.972	1.75597	4.02e-08	4.24e-07
GRMZM2G021270	97.0573	322.484	1.73265	6.78e-08	6.36e-07
GRMZM2G021319	4.3377	8.79224	1.01864	6.2e-06	2.45e-05
GRMZM2G021331	189.023	401.833	1.08805	2.6e-06	1.19e-05
GRMZM2G021339	2.5288	10.3482	2.03062	8.26e-07	4.68e-06
GRMZM2G021378	7.05897	0.566602	-3.62854	9.23e-11	5.61e-09
GRMZM2G021416	63.0611	1.43446	-5.4539	1.27e-09	3.56e-08
GRMZM2G021459	2.25503	0.395038	-2.49232	3.84e-05	0.000115685
GRMZM2G021482	9.55153	26.3147	1.46091	5.72e-10	2.07e-08
GRMZM2G021560	7.64652	3.49869	-1.12673	3.2e-05	9.9e-05
GRMZM2G021573	7.26246	34.8444	2.26424	7.02e-11	4.64e-09
GRMZM2G021624	19.6349	9.73567	-1.01186	7.28e-05	0.00020165
GRMZM2G021687	2.92101	8.68112	1.5695	2.38e-07	1.71e-06
GRMZM2G021706	1.89118	0.615849	-1.63636	0.0154714	0.0243509
GRMZM2G021725	3.67723	1.75326	-1.06969	0.000239225	0.000572448
GRMZM2G021781	3.18539	8.18985	1.3611	7.14e-06	2.76e-05
GRMZM2G021786	16.6691	0.641669	-4.68787	0.000139022	0.000354318
GRMZM2G021816	34.3423	74.3597	1.11487	9.79e-05	0.000260699
GRMZM2G021846	64.2215	23.2809	-1.4634	4.89e-08	4.95e-07
GRMZM2G021877	8.49814	3.38134	-1.32871	0.00133142	0.00265294
GRMZM2G021879	3.82264	1.77734	-1.10386	0.00102142	0.00209389
GRMZM2G021881	2.5963	0.493342	-2.38452	6.23e-07	3.73e-06
GRMZM2G021885	42.722	172.196	2.01125	1.37e-10	7.49e-09
GRMZM2G021912	84.3465	30.6507	-1.46032	1.61e-09	4.23e-08
GRMZM2G021921	4.52098	12.712	1.49153	3.77e-06	1.63e-05
GRMZM2G022032	206.741	54.2972	-1.92857	2.48e-11	2.2e-09
GRMZM2G022061	159.697	76.346	-1.06467	1.82e-06	8.86e-06
GRMZM2G022101	4.84596	0.469815	-3.35403	0.00011164	0.000292284
GRMZM2G022206	242.861	110.696	-1.13345	2.53e-06	1.17e-05
GRMZM2G022242	37.077	4.66976	-2.98711	1.45e-11	1.53e-09
GRMZM2G022253	31.9921	187.674	2.55263	7.21e-10	2.43e-08
GRMZM2G022269	106.669	252.719	1.24434	2.62e-06	1.2e-05
GRMZM2G022403	84.7623	38.9251	-1.12212	0.000143985	0.000365847
GRMZM2G022514	8.51219	3.75759	-1.17985	0.00142065	0.00280964
GRMZM2G022558	38.3092	90.6976	1.24347	2.12e-08	2.66e-07
GRMZM2G022606	14.3853	32.6909	1.18345	7.41e-08	6.8e-07
GRMZM2G022616	2.07178	0.518114	-1.98927	0.000250412	0.000596162
GRMZM2G022619	111.265	243.581	1.13026	0.000117113	0.000304903
GRMZM2G022645	24.214	11.1886	-1.11318	7.59e-05	0.000208963
GRMZM2G022651	0.982745	4.99565	2.348	1.27e-08	1.81e-07
GRMZM2G022662	7.68708	17.5691	1.19231	1.78e-05	5.98e-05
GRMZM2G022679	108.757	1.18257	-6.51601	1.09e-12	2.77e-10
GRMZM2G022686	1.14649	0.271497	-2.04146	0.00220135	0.00417264
GRMZM2G022820	41.6148	102.977	1.30632	1.54e-06	7.73e-06
GRMZM2G022837	1.17551	8.1377	2.78647	1.17e-08	1.7e-07
GRMZM2G022915	23.3006	0.959427	-4.59357	4.63e-10	1.77e-08
GRMZM2G022934	29.7934	62.1752	1.0614	0.000170605	0.000425338
GRMZM2G022945	11.6541	35.0057	1.59029	2.44e-08	2.94e-07
GRMZM2G022979	2.63462	0.495155	-2.39842	0.00195252	0.00374786
GRMZM2G023003	1.65507	4.26881	1.36081	0.000583971	0.00126688
GRMZM2G023008	23.7918	48.4661	1.02546	2.85e-07	1.98e-06
GRMZM2G023051	4.81189	41.4609	3.10652	2e-11	1.88e-09
GRMZM2G023068	1.10811	0.271379	-2.01643	0.00196407	0.00376539
GRMZM2G023133	8.57931	2.95101	-1.53782	8.47e-05	0.000230065
GRMZM2G023204	13.2522	5.14287	-1.36494	1.68e-05	5.7e-05
GRMZM2G023220	13.2199	30.7079	1.21488	3.88e-07	2.54e-06
GRMZM2G023232	173.51	450.369	1.3761	2.73e-07	1.91e-06
GRMZM2G023237	4.49267	0.986459	-2.18404	0.00231316	0.00436403
GRMZM2G023242	71.4934	202.575	1.50239	4.09e-06	1.73e-05
GRMZM2G023285	1.88274	4.70002	1.31794	0.0017097	0.00332802
GRMZM2G023289	98.1523	205.242	1.06403	6.63e-08	6.26e-07
GRMZM2G023325	9.37509	0.887908	-3.39475	4.42e-09	8.47e-08
GRMZM2G023346	2.26234	0.0246697	-6.25532	3.7e-06	1.6e-05
GRMZM2G023387	66.3301	24.7836	-1.42025	4.31e-07	2.77e-06
GRMZM2G023436	3.1164	0.442719	-2.80938	2.43e-05	7.84e-05
GRMZM2G023444	22.6462	1.93282	-3.54717	1.26e-09	3.54e-08
GRMZM2G023520	0.472011	0.0493965	-3.10767	0.0137793	0.0218929
GRMZM2G023591	5.11132	13.8661	1.4388	1.23e-06	6.47e-06
GRMZM2G023715	0.955723	3.51123	1.85902	1.96e-06	9.44e-06
GRMZM2G023748	90.3873	515.704	2.51233	3.74e-07	2.47e-06
GRMZM2G023791	8.83753	3.70476	-1.25369	0.00100832	0.00207011
GRMZM2G023833	28.7116	63.4641	1.14418	3.87e-06	1.66e-05
GRMZM2G023836	45.7584	21.0504	-1.12032	1.78e-07	1.36e-06
GRMZM2G023840	1.89922	12.6052	2.72538	1.92e-05	6.37e-05
GRMZM2G023847	1.0146	0.0988664	-3.33112	0.00250854	0.00469093
GRMZM2G023899	2.02273	0.491378	-2.042	0.00150303	0.00295703
GRMZM2G023921	7.82312	1.01183	-2.94391	1.79e-09	4.5e-08
GRMZM2G023946	2.81968	6.52373	1.20566	0.00148993	0.00293323
GRMZM2G023952	1.65493	3.86918	1.22327	0.00400911	0.0071466
GRMZM2G023988	54.12	17.8433	-1.60034	4.82e-11	3.55e-09
GRMZM2G023992	14.2384	6.15745	-1.20851	7.45e-07	4.31e-06
GRMZM2G024024	0.450535	0.0740385	-2.52798	0.00117749	0.00237646
GRMZM2G024099	55.7308	150.01	1.4277	2.51e-06	1.16e-05
GRMZM2G024104	139.646	4.37899	-4.99364	1.28e-06	6.64e-06
GRMZM2G024145	56.1949	27.2119	-1.04591	7.86e-05	0.000215305
GRMZM2G024150	0.391749	9.52778	4.5775	9.11e-08	7.99e-07
GRMZM2G024264	49.4337	14.3841	-1.78016	4.51e-10	1.74e-08
GRMZM2G024310	70.8491	160.556	1.18026	2.38e-07	1.71e-06
GRMZM2G024312	1.15092	2.88545	1.31014	0.000427734	0.000958767
GRMZM2G024345	29.6881	9.92604	-1.58078	1.16e-07	9.66e-07
GRMZM2G024354	260.69	532.804	1.03124	1.17e-06	6.21e-06
GRMZM2G024391	0.976724	0.39488	-1.30772	0.00879169	0.0145943
GRMZM2G024395	43.0733	17.025	-1.33857	3.35e-10	1.4e-08
GRMZM2G024476	3.49659	0.147887	-4.52358	9.17e-05	0.00024647
GRMZM2G024517	36.1511	3.95212	-3.19185	1.9e-05	6.32e-05
GRMZM2G024530	68.152	14.4062	-2.24143	7.45e-08	6.83e-07
GRMZM2G024561	1.5478	3.47884	1.16393	0.000166089	0.000415365
GRMZM2G024624	3.26169	6.68126	1.03272	7.1e-05	0.000197269
GRMZM2G024647	115.526	328.839	1.50902	8.1e-06	3.06e-05
GRMZM2G024680	9.06516	0.222329	-5.31714	9.34e-11	5.66e-09
GRMZM2G024738	5.91861	17.8852	1.59422	1.82e-10	8.92e-09
GRMZM2G024799	0.511149	2.35418	2.15379	4.79e-05	0.000140015
GRMZM2G024806	32.6784	15.8826	-1.04058	0.0189079	0.0291563
GRMZM2G024808	4.37232	10.5524	1.26962	6.57e-08	6.23e-07
GRMZM2G024823	105.568	33.9055	-1.63806	1.77e-06	8.67e-06
GRMZM2G024865	69.8946	16.1408	-2.11407	3.35e-10	1.4e-08
GRMZM2G024898	0.840389	0.270716	-1.65327	0.00765901	0.0128863
GRMZM2G024927	1.41516	8.03239	2.50888	3.43e-07	2.3e-06
GRMZM2G024948	0.658205	2.37951	1.84396	0.00103889	0.00212522
GRMZM2G024958	3.91718	0.14841	-4.6702	4.56e-10	1.76e-08
GRMZM2G024976	32.8089	15.0988	-1.11933	4.49e-06	1.87e-05
GRMZM2G024993	48.756	2.82872	-4.10408	2.48e-11	2.2e-09
GRMZM2G025031	1.95182	4.31014	1.1406	2.63e-05	8.35e-05
GRMZM2G025074	132.756	42.5243	-1.64217	5.1e-07	3.17e-06
GRMZM2G025109	4.25211	0.395491	-3.40933	1.44e-09	3.87e-08
GRMZM2G025132	0.0492242	2.42044	5.4254	1.65e-08	2.2e-07
GRMZM2G025164	6.34268	25.7718	2.02286	2.1e-10	9.85e-09
GRMZM2G025171	1.58366	6.45477	2.0174	2.2e-06	1.04e-05
GRMZM2G025190	8.08953	0.270813	-4.87583	1.45e-10	7.77e-09
GRMZM2G025222	0.47994	1.43477	1.59173	0.00146901	0.00289545
GRMZM2G025227	19.1164	44.5045	1.21915	2.35e-08	2.86e-07
GRMZM2G025240	1.64844	8.31074	2.33073	1.22e-06	6.42e-06
GRMZM2G025243	7.11537	14.2795	1.0038	3.14e-07	2.14e-06
GRMZM2G025250	16.6254	7.95393	-1.06332	3.47e-06	1.52e-05
GRMZM2G025255	31.1241	11.8772	-1.38914	7.89e-07	4.51e-06
GRMZM2G025414	18.1591	1.87547	-3.27139	0.000791648	0.00166227
GRMZM2G025448	0.287045	2.3681	3.04631	0.000806565	0.00169116
GRMZM2G025459	98.6054	9.04557	-3.44572	2.63e-09	5.86e-08
GRMZM2G025536	9.82732	1.46248	-2.74373	5.76e-07	3.49e-06
GRMZM2G025592	77.6215	785.752	3.34027	3.85e-08	4.12e-07
GRMZM2G025648	4.29068	12.298	1.51811	2.94e-07	2.03e-06
GRMZM2G025659	0.742699	5.29623	2.82781	9.51e-08	8.29e-07
GRMZM2G025685	11.9404	35.785	1.5808	2.15e-07	1.58e-06
GRMZM2G025783	273.182	133.159	-1.03674	0.00586897	0.0101151
GRMZM2G025832	1.22031	0.395344	-1.60766	0.0167641	0.0261861
GRMZM2G025854	20.8647	68.9502	1.72389	1.09e-11	1.25e-09
GRMZM2G025855	9.8806	41.001	2.05266	2.35e-10	1.06e-08
GRMZM2G025867	76.7663	22.4862	-1.77095	1.81e-05	6.08e-05
GRMZM2G025870	0.217763	2.66361	3.62656	8.4e-08	7.48e-07
GRMZM2G025882	1.22395	8.21904	2.7343	1.36e-06	7e-06
GRMZM2G025885	16.9767	0.492458	-5.09317	5.84e-10	2.1e-08
GRMZM2G025954	7.448	22.5598	1.59875	8.26e-06	3.11e-05
GRMZM2G025966	69.1967	32.8429	-1.07493	0.000298164	0.000696212
GRMZM2G025977	39.8639	14.4102	-1.46679	6.79e-06	2.64e-05
GRMZM2G025989	0.866315	2.02245	1.20441	0.00147388	0.0029036
GRMZM2G025992	40.3103	107.352	1.41304	1.04e-07	8.85e-07
GRMZM2G026015	1.68599	39.1874	4.53464	6.29e-09	1.08e-07
GRMZM2G026024	0.506475	16.2465	4.98843	2.44e-08	2.94e-07
GRMZM2G026050	9.60978	20.4212	1.08624	4e-07	2.6e-06
GRMZM2G026117	23.7752	116.651	2.295	1.5e-10	7.89e-09
GRMZM2G026147	39.8672	5.93386	-2.74716	0.00155167	0.00304733
GRMZM2G026151	9.69221	2.14369	-2.17451	4.07e-08	4.27e-07
GRMZM2G026157	0.496294	1.43089	1.50645	0.00106658	0.00217519
GRMZM2G026174	4.75978	10.0611	1.07913	3.12e-07	2.13e-06
GRMZM2G026188	1.52392	0.0493717	-4.81577	6.82e-06	2.65e-05
GRMZM2G026203	26.8158	5.46674	-2.29307	1.29e-11	1.4e-09
GRMZM2G026216	131.066	356.64	1.44405	4.87e-06	2.01e-05
GRMZM2G026218	125.211	265.332	1.08338	4.85e-11	3.55e-09
GRMZM2G026322	1.95496	0.148284	-3.67457	1.5e-07	1.19e-06
GRMZM2G026346	10.9538	82.9186	2.92591	6.21e-09	1.07e-07
GRMZM2G026371	16.3446	50.8989	1.63861	2.78e-07	1.94e-06
GRMZM2G026391	24.9648	8.64142	-1.52914	7.9e-06	3e-05
GRMZM2G026447	14.5014	1.32928	-3.44251	2.16e-09	5.12e-08
GRMZM2G026452	2.93752	1.11194	-1.39847	0.000601799	0.00130108
GRMZM2G026523	0.170594	1.79861	3.36503	1.28e-05	4.52e-05
GRMZM2G026558	4.81107	22.9529	2.25491	1.76e-08	2.32e-07
GRMZM2G026560	56.5454	186.011	1.71813	5.62e-08	5.5e-07
GRMZM2G026580	24.2528	102.62	2.08145	2.57e-08	3.04e-07
GRMZM2G026643	66.8362	159.139	1.25148	2.31e-09	5.34e-08
GRMZM2G026676	5.28199	0.83994	-2.64598	5.09e-06	2.08e-05
GRMZM2G026767	44.0762	5.49172	-3.00303	6e-09	1.04e-07
GRMZM2G026780	31.6199	0.515858	-5.9199	1.39e-05	4.85e-05
GRMZM2G026783	5.7956	0.27182	-4.3862	1.21e-08	1.74e-07
GRMZM2G026802	3.55393	15.1111	2.08747	2.34e-07	1.69e-06
GRMZM2G026833	0.231325	1.64602	2.83339	1.61e-05	5.47e-05
GRMZM2G026839	50.9517	157.9	1.63121	2.57e-08	3.05e-07
GRMZM2G026868	25.0675	50.2386	1.00292	2.13e-05	6.97e-05
GRMZM2G026889	5.57831	0.494053	-3.48674	3.01e-09	6.4e-08
GRMZM2G026892	111.998	34.773	-1.6873	8.34e-11	5.26e-09
GRMZM2G026910	0.156959	1.41514	3.1104	2.78e-05	8.77e-05
GRMZM2G026918	16.0969	65.9501	2.03553	1.09e-09	3.17e-08
GRMZM2G026930	15.1426	4.73239	-1.67728	0.000724903	0.00153719
GRMZM2G027007	3.6204	20.9501	2.5331	1.7e-08	2.26e-07
GRMZM2G027056	1.73361	4.56046	1.39056	4.93e-06	2.03e-05
GRMZM2G027098	2.1541	13.7582	2.67314	2.16e-05	7.06e-05
GRMZM2G027107	2.3007	0	-8.80473	3.24e-05	0.000100032
GRMZM2G027120	5.27713	0.494241	-3.40358	2.04e-06	9.78e-06
GRMZM2G027166	17.2376	2.91503	-2.56172	2.92e-08	3.36e-07
GRMZM2G027272	35.2253	8.37535	-2.07179	2.18e-07	1.6e-06
GRMZM2G027282	90.1493	185.243	1.03909	1.34e-07	1.09e-06
GRMZM2G027302	9.06043	2.24646	-2.00985	4.91e-05	0.000142871
GRMZM2G027309	13.011	28.4273	1.12774	1.03e-05	3.77e-05
GRMZM2G027344	11.6951	3.15458	-1.88845	9.64e-07	5.29e-06
GRMZM2G027375	41.3032	10.0852	-2.03351	0.000857194	0.00178816
GRMZM2G027451	411.225	925.168	1.16977	2.9e-06	1.31e-05
GRMZM2G027495	58.8746	8.03343	-2.87277	4.55e-07	2.89e-06
GRMZM2G027499	4.39944	1.77575	-1.30484	0.00458107	0.00807796
GRMZM2G027522	1.50216	0.246359	-2.56612	1.77e-05	5.95e-05
GRMZM2G027627	7.39428	2.7442	-1.42867	2.04e-05	6.72e-05
GRMZM2G027640	4.84692	11.6941	1.26977	1.88e-06	9.11e-06
GRMZM2G027665	26.945	4.66914	-2.52746	7.96e-08	7.19e-07
GRMZM2G027726	2.5216	0.320436	-2.95859	1.47e-05	5.1e-05
GRMZM2G027728	73.8881	187.141	1.3405	3.92e-08	4.16e-07
GRMZM2G027797	0.430554	0	-6.42578	2.5e-05	8.02e-05
GRMZM2G027851	3.37842	20.3794	2.58975	1.38e-08	1.93e-07
GRMZM2G027857	25.3366	12.0901	-1.06728	5.19e-05	0.000149895
GRMZM2G027867	22.2729	102.118	2.19794	3.66e-09	7.38e-08
GRMZM2G027958	28.3578	1.92518	-3.87707	1.06e-07	9e-07
GRMZM2G027962	20.9281	3.60926	-2.53419	1.74e-05	5.86e-05
GRMZM2G027972	6.71032	1.55902	-2.1031	0.00039225	0.000888615
GRMZM2G028039	44.1883	17.2909	-1.3531	2.71e-08	3.17e-07
GRMZM2G028046	1.2262	5.85113	2.24386	1.74e-08	2.3e-07
GRMZM2G028089	14.2311	32.2533	1.18015	1.23e-05	4.37e-05
GRMZM2G028104	0.274548	1.31357	2.18817	0.00177117	0.00343404
GRMZM2G028110	14.2793	2.67652	-2.41207	2.01e-05	6.64e-05
GRMZM2G028129	4.17734	0.222792	-4.19906	3.84e-05	0.000115701
GRMZM2G028132	30.2013	71.0391	1.2337	0.000751445	0.00158699
GRMZM2G028159	13.8641	4.98741	-1.47494	6.75e-06	2.63e-05
GRMZM2G028216	18.0079	62.4831	1.79467	9.63e-09	1.47e-07
GRMZM2G028234	7.25368	2.72069	-1.41351	0.00190348	0.00366518
GRMZM2G028252	11.8084	3.5494	-1.73412	0.000185143	0.000457043
GRMZM2G028258	1.84258	0.567789	-1.6802	0.00554085	0.00959497
GRMZM2G028302	1.61874	10.8115	2.73302	1.26e-07	1.04e-06
GRMZM2G028307	26.9994	54.6228	1.01861	1.69e-07	1.31e-06
GRMZM2G028313	66.9233	149.933	1.16355	5.56e-06	2.24e-05
GRMZM2G028335	20.8327	69.7355	1.74381	1.21e-08	1.74e-07
GRMZM2G028346	22.2512	49.812	1.16213	3.13e-06	1.39e-05
GRMZM2G028379	51.5455	144.516	1.48715	1.74e-05	5.86e-05
GRMZM2G028386	7.30882	0	-10.4638	3.52e-06	1.54e-05
GRMZM2G028397	157.513	11.8835	-3.72755	4.93e-12	7.01e-10
GRMZM2G028413	6.48055	14.1145	1.12353	3.81e-05	0.000114835
GRMZM2G028432	18.1375	59.2691	1.70878	1.61e-08	2.17e-07
GRMZM2G028438	14.9861	3.8043	-1.97662	7.05e-09	1.18e-07
GRMZM2G028444	0.297995	2.9548	3.30211	1.14e-06	6.07e-06
GRMZM2G028452	36.9816	18.2753	-1.0167	1.14e-06	6.06e-06
GRMZM2G028521	157.689	36.8029	-2.09886	2.71e-12	4.54e-10
GRMZM2G028535	21.8031	61.9077	1.50827	0.000418386	0.000940704
GRMZM2G028568	9.37811	0.884979	-3.40036	1.64e-07	1.29e-06
GRMZM2G028677	9.0414	0.0493717	-7.37297	1.96e-07	1.47e-06
GRMZM2G028713	40.1106	13.1474	-1.60896	1.41e-05	4.92e-05
GRMZM2G028726	3.10934	17.1823	2.46181	9.46e-12	1.12e-09
GRMZM2G028730	20.4902	44.9606	1.13411	3.94e-06	1.68e-05
GRMZM2G028834	33.8073	74.0967	1.1317	1.44e-06	7.37e-06
GRMZM2G028883	72.2509	191.654	1.40735	8.36e-07	4.73e-06
GRMZM2G028887	22.2009	52.9331	1.25389	4.6e-07	2.92e-06
GRMZM2G029039	70.5615	27.2801	-1.37123	0.000295936	0.000691842
GRMZM2G029048	344.791	34.9522	-3.30194	4.74e-12	6.79e-10
GRMZM2G029058	52.1814	25.0453	-1.05859	2.57e-05	8.19e-05
GRMZM2G029082	15.3331	4.2958	-1.83453	1.02e-06	5.53e-06
GRMZM2G029087	17.9128	0.861529	-4.36975	2.59e-07	1.83e-06
GRMZM2G029096	13.4937	4.4949	-1.58468	6.33e-06	2.5e-05
GRMZM2G029107	26.8693	113.989	2.08479	1.82e-10	8.92e-09
GRMZM2G029153	6.27766	0.667771	-3.22037	5.97e-09	1.04e-07
GRMZM2G029211	0.521859	5.10139	3.2447	9.24e-07	5.12e-06
GRMZM2G029219	437.816	200.386	-1.12744	1.71e-05	5.8e-05
GRMZM2G029223	7.74213	36.7828	2.25206	4.17e-08	4.36e-07
GRMZM2G029242	13.275	4.96088	-1.419	3.92e-05	0.000117931
GRMZM2G029314	7.47696	48.5326	2.70349	4.85e-09	9.03e-08
GRMZM2G029385	1.65547	0.445193	-1.8915	0.00156392	0.00306855
GRMZM2G029400	1.98794	6.90125	1.79284	0.000647222	0.00138951
GRMZM2G029486	43.4444	10.3053	-2.07488	1.38e-07	1.11e-06
GRMZM2G029530	19.6105	41.6706	1.08648	1.22e-08	1.75e-07
GRMZM2G029536	3.56368	16.7419	2.23336	2.27e-09	5.27e-08
GRMZM2G029543	35.9413	98.8275	1.45925	2.24e-06	1.06e-05
GRMZM2G029547	27.9631	13.3459	-1.06708	0.000263341	0.000623635
GRMZM2G029559	130.193	353.921	1.44267	1.44e-05	5.01e-05
GRMZM2G029587	6.58253	1.30857	-2.32825	0.000162138	0.000406312
GRMZM2G029641	58.7383	24.4314	-1.26546	2.03e-05	6.68e-05
GRMZM2G029685	36.7906	73.8337	1.00447	0.000326649	0.000756296
GRMZM2G029690	0.121877	1.08438	3.12327	2.37e-05	7.68e-05
GRMZM2G029692	24.3158	5.55511	-2.12897	3.44e-06	1.51e-05
GRMZM2G029720	2.94045	23.5395	2.99897	7.44e-10	2.48e-08
GRMZM2G029756	0.926523	0.172569	-2.3951	0.000202785	0.000494423
GRMZM2G029815	2.53422	5.85057	1.20799	1.14e-05	4.09e-05
GRMZM2G029833	5.36437	15.9236	1.56939	8.57e-10	2.68e-08
GRMZM2G029863	22.1733	5.56368	-1.99377	2e-09	4.86e-08
GRMZM2G029868	74.2624	20.8097	-1.83504	7.73e-06	2.94e-05
GRMZM2G029912	214.423	68.8556	-1.63874	2.79e-09	6.08e-08
GRMZM2G029922	6.6742	23.1371	1.79472	3.55e-08	3.88e-07
GRMZM2G030009	2.08849	4.98249	1.25038	2.31e-05	7.51e-05
GRMZM2G030016	432.715	950.52	1.1353	6.1e-07	3.66e-06
GRMZM2G030038	12.4902	37.9245	1.601	1.32e-07	1.07e-06
GRMZM2G030099	1.93342	0.172497	-3.45779	1.52e-06	7.65e-06
GRMZM2G030116	0.368883	0.0494188	-2.82189	0.0245717	0.0369597
GRMZM2G030122	2.46358	1.16283	-1.07379	0.00178951	0.00346632
GRMZM2G030123	2.28693	12.6881	2.4692	8.44e-12	1.04e-09
GRMZM2G030139	30.4049	14.5159	-1.06614	8.62e-06	3.23e-05
GRMZM2G030167	47.8965	144.898	1.59733	6.86e-10	2.34e-08
GRMZM2G030169	9.07245	25.2984	1.47856	5.28e-06	2.15e-05
GRMZM2G030173	6.84737	20.2688	1.56446	5.57e-09	9.93e-08
GRMZM2G030203	6.05185	16.8235	1.47492	1.93e-08	2.48e-07
GRMZM2G030228	48.9145	171.455	1.80934	5.66e-10	2.06e-08
GRMZM2G030252	0.155911	3.96249	4.60052	2.57e-06	1.18e-05
GRMZM2G030272	21.1787	3.43357	-2.62309	5.99e-13	1.8e-10
GRMZM2G030284	30.7797	214.143	2.79935	9.2e-10	2.83e-08
GRMZM2G030293	98.4401	324.764	1.72195	5.46e-07	3.34e-06
GRMZM2G030297	0.924851	0.295848	-1.61944	0.0242983	0.0365886
GRMZM2G030299	3.97783	20.1265	2.33975	1.63e-10	8.34e-09
GRMZM2G030305	94.4223	18.5666	-2.34631	1.02e-12	2.7e-10
GRMZM2G030312	18.9527	65.0596	1.77903	3.41e-08	3.78e-07
GRMZM2G030350	2.98164	6.17662	1.05013	5.95e-05	0.000168721
GRMZM2G030523	25.8884	198.193	2.93702	7.13e-08	6.62e-07
GRMZM2G030528	6.6186	15.5747	1.23419	1.45e-07	1.16e-06
GRMZM2G030567	5.07736	2.17192	-1.2204	7.61e-05	0.000209545
GRMZM2G030646	43.0133	131.575	1.6126	8.21e-07	4.66e-06
GRMZM2G030712	3.29206	12.5826	1.93279	1.3e-07	1.06e-06
GRMZM2G030731	195.113	528.215	1.43678	7.55e-07	4.35e-06
GRMZM2G030762	17.1889	37.8195	1.13838	2.38e-07	1.71e-06
GRMZM2G030768	15.6507	196.55	3.65296	5.67e-08	5.55e-07
GRMZM2G030831	1.62516	6.97034	2.09225	7.07e-06	2.73e-05
GRMZM2G030850	0.612624	11.1608	4.18034	7.96e-09	1.28e-07
GRMZM2G030862	1.89473	5.00896	1.40051	5.51e-06	2.23e-05
GRMZM2G030915	245.579	574.216	1.22537	3.92e-07	2.56e-06
GRMZM2G031001	54.5861	1.138	-5.57812	3.12e-08	3.54e-07
GRMZM2G031028	33.4872	6.85755	-2.28709	2.48e-07	1.77e-06
GRMZM2G031033	1.89793	0.493704	-1.94206	0.0126063	0.0201997
GRMZM2G031040	4.30423	0.172873	-4.59451	8.25e-10	2.63e-08
GRMZM2G031062	3.47971	0.197431	-4.10563	7.89e-08	7.14e-07
GRMZM2G031065	1.13809	5.17391	2.17979	6.74e-06	2.63e-05
GRMZM2G031138	6.27712	1.06323	-2.55446	2.29e-07	1.66e-06
GRMZM2G031169	2.9806	8.14808	1.44956	1.03e-05	3.77e-05
GRMZM2G031239	50.4301	23.3434	-1.11117	4.49e-08	4.63e-07
GRMZM2G031280	26.289	1.88025	-3.80191	2.67e-09	5.9e-08
GRMZM2G031298	17.7827	35.6459	1.00402	3.18e-07	2.16e-06
GRMZM2G031317	7.00471	14.4755	1.04289	0.000155152	0.000390861
GRMZM2G031331	1.37641	4.19149	1.59926	0.00304379	0.00557395
GRMZM2G031338	0.076726	2.68249	5.02794	7.04e-06	2.73e-05
GRMZM2G031432	24.8602	0.173025	-7.12601	2.74e-12	4.54e-10
GRMZM2G031447	68.8524	0.51663	-7.04237	2e-11	1.88e-09
GRMZM2G031568	25.2282	9.01756	-1.48364	1.54e-10	8.04e-09
GRMZM2G031580	48.0998	1.06143	-5.49472	7.99e-12	1e-09
GRMZM2G031591	19.704	7.77884	-1.34049	0.000172614	0.000429795
GRMZM2G031607	10.7612	27.5888	1.35886	1.74e-05	5.88e-05
GRMZM2G031613	0.729499	3.55145	2.27153	1.65e-05	5.6e-05
GRMZM2G031615	0.490342	2.93185	2.53586	8.9e-06	3.31e-05
GRMZM2G031625	7.03411	17.2781	1.29627	4.14e-05	0.000123738
GRMZM2G031660	1.61654	0.368995	-2.12442	0.00169473	0.0033008
GRMZM2G031721	0.153509	1.66033	3.3866	6.31e-06	2.49e-05
GRMZM2G031761	9.57258	52.9526	2.46659	7.84e-12	9.98e-10
GRMZM2G031790	50.9671	15.4261	-1.72448	1.8e-05	6.05e-05
GRMZM2G031824	116.388	44.5555	-1.38486	8.77e-08	7.75e-07
GRMZM2G031882	2.18502	0.123219	-4.0968	4.07e-07	2.64e-06
GRMZM2G031925	3.10001	0.665325	-2.20936	0.000750541	0.00158551
GRMZM2G031938	8.39829	1.58129	-2.40484	2.96e-08	3.4e-07
GRMZM2G031941	15.4551	34.8894	1.17304	5.94e-07	3.58e-06
GRMZM2G031954	17.7384	4.35556	-2.02462	7.44e-05	0.000205619
GRMZM2G031983	0	1.92554	8.54185	1.69e-07	1.31e-06
GRMZM2G031991	1.20593	3.25109	1.41639	0.00534144	0.00928269
GRMZM2G032003	133.471	342.191	1.35823	9.47e-10	2.89e-08
GRMZM2G032028	0.529948	0	-6.72683	0.000228633	0.000549977
GRMZM2G032047	1.51702	0.321211	-2.23393	0.000187209	0.000461225
GRMZM2G032132	28.5161	62.8319	1.13966	9.01e-07	5.02e-06
GRMZM2G032160	36.5096	9.11557	-2.00119	4.57e-08	4.69e-07
GRMZM2G032209	11.1152	46.9875	2.07907	8.51e-09	1.34e-07
GRMZM2G032218	12.4659	3.72608	-1.74026	0.000497563	0.00109727
GRMZM2G032244	12.248	4.78226	-1.35582	5.74e-05	0.000163316
GRMZM2G032253	1.20977	10.394	3.09521	1.31e-09	3.62e-08
GRMZM2G032315	141.998	478.382	1.75221	1.47e-07	1.18e-06
GRMZM2G032351	52.8834	14.502	-1.86618	3.66e-06	1.59e-05
GRMZM2G032367	31.0667	99.075	1.67321	8.34e-07	4.71e-06
GRMZM2G032419	18.0029	53.5956	1.57308	2.66e-06	1.22e-05
GRMZM2G032478	0.264622	5.95366	4.41406	3.16e-09	6.63e-08
GRMZM2G032547	9.04436	29.5175	1.70677	2.25e-08	2.77e-07
GRMZM2G032555	4.30273	0.713414	-2.58578	8.59e-08	7.62e-07
GRMZM2G032564	103.182	269.459	1.3849	2.43e-06	1.13e-05
GRMZM2G032602	5.76693	2.15468	-1.41736	8.62e-06	3.23e-05
GRMZM2G032628	57.4164	6.02583	-3.2505	1.21e-12	2.89e-10
GRMZM2G032654	1.99423	0.541104	-1.87175	0.000476106	0.00105544
GRMZM2G032655	0.640236	3.92308	2.60339	4.37e-06	1.83e-05
GRMZM2G032711	15.9983	76.7005	2.26248	2.4e-08	2.91e-07
GRMZM2G032721	0.0957512	0.866282	3.10771	0.000123097	0.000318387
GRMZM2G032763	1.83951	3.70221	1.0077	0.00694425	0.0117856
GRMZM2G032766	124.167	14.4613	-3.10136	1.66e-12	3.56e-10
GRMZM2G032896	5.12854	0	-9.95753	4.21e-06	1.77e-05
GRMZM2G032905	1.03822	0.0493494	-4.26863	0.000236804	0.000567412
GRMZM2G032955	1.25473	0.418678	-1.59054	0.000660735	0.00141513
GRMZM2G032977	5.6112	2.22417	-1.33354	0.0134363	0.0213931
GRMZM2G033074	0.499309	2.45553	2.24275	0.00105171	0.00214861
GRMZM2G033098	33.8305	5.75377	-2.55456	2.99e-06	1.34e-05
GRMZM2G033138	117.597	44.0963	-1.41479	7.12e-09	1.19e-07
GRMZM2G033175	1.28684	0.468601	-1.45808	0.00262695	0.00488963
GRMZM2G033219	22.3341	59.0732	1.40296	6.04e-07	3.63e-06
GRMZM2G033230	1.07879	0.246557	-2.11232	0.00276953	0.00512437
GRMZM2G033236	22.1243	4.65626	-2.24697	0.000948676	0.00196077
GRMZM2G033267	10.5742	22.8586	1.11113	4.46e-08	4.6e-07
GRMZM2G033406	0.214423	0.863119	2.00612	0.00529846	0.00921143
GRMZM2G033519	10.1219	3.90176	-1.37399	1.68e-06	8.28e-06
GRMZM2G033544	4.25753	41.9043	3.28662	2.57e-07	1.82e-06
GRMZM2G033555	193.578	70.8679	-1.44967	4.46e-05	0.000131825
GRMZM2G033570	728.474	138.242	-2.39764	1.21e-11	1.35e-09
GRMZM2G033576	1.82887	8.9599	2.29208	1.2e-06	6.31e-06
GRMZM2G033612	9.69238	20.5859	1.08681	1.83e-05	6.13e-05
GRMZM2G033626	78.1267	157.977	1.0159	9.03e-06	3.36e-05
GRMZM2G033634	73.5237	21.4487	-1.77728	2.53e-06	1.17e-05
GRMZM2G033644	80.9269	23.2094	-1.80139	0.000165286	0.000413489
GRMZM2G033724	91.1659	253.311	1.47425	2.31e-10	1.05e-08
GRMZM2G033746	0.540603	0	-6.75282	4.35e-05	0.000128937
GRMZM2G033785	8.56006	88.1776	3.36728	8.69e-11	5.43e-09
GRMZM2G033787	30.56	1.85694	-4.03618	5.9e-06	2.36e-05
GRMZM2G033828	20.1607	184.225	3.19187	2.35e-09	5.42e-08
GRMZM2G033862	1.10557	0.0987798	-3.42334	1.09e-05	3.94e-05
GRMZM2G033885	18.423	125.209	2.76543	2.98e-08	3.42e-07
GRMZM2G033926	45.7509	15.9411	-1.52084	2.15e-12	4.12e-10
GRMZM2G033962	9.25617	1.71961	-2.42514	1.97e-07	1.48e-06
GRMZM2G034024	5.07628	0.296807	-4.07368	5.18e-08	5.18e-07
GRMZM2G034061	1.94817	0.467765	-2.02756	0.00175839	0.00341085
GRMZM2G034069	33.635	77.8082	1.20981	7.25e-08	6.7e-07
GRMZM2G034110	89.7909	23.0717	-1.9601	9.04e-10	2.8e-08
GRMZM2G034155	0.75931	7.22075	3.24164	3.71e-07	2.46e-06
GRMZM2G034157	0.0193318	0.420086	4.09208	0.0247886	0.0372739
GRMZM2G034206	1.41647	6.85978	2.27199	2.16e-05	7.05e-05
GRMZM2G034243	0.204592	2.42663	3.46086	6.05e-06	2.41e-05
GRMZM2G034302	0.67409	2.34541	1.73583	0.0180943	0.0279997
GRMZM2G034360	2.26469	0.592743	-1.91634	8.78e-05	0.000237311
GRMZM2G034417	6.87653	18.1543	1.39919	8.04e-06	3.04e-05
GRMZM2G034453	31.6048	78.8356	1.31838	6.19e-08	5.94e-07
GRMZM2G034471	1.02095	3.29098	1.69237	0.00121358	0.0024419
GRMZM2G034508	1.16394	3.6748	1.65547	9e-06	3.35e-05
GRMZM2G034611	22.9532	1.23085	-4.21473	6.12e-08	5.9e-07
GRMZM2G034647	11.1936	64.1777	2.52112	7.31e-09	1.21e-07
GRMZM2G034697	3.50856	8.79771	1.32493	4.67e-07	2.95e-06
GRMZM2G034764	47.7735	16.7181	-1.51431	6.63e-07	3.91e-06
GRMZM2G034794	115.021	239.634	1.05888	3.54e-05	0.000107864
GRMZM2G034811	10.1031	3.61493	-1.48144	2.87e-06	1.3e-05
GRMZM2G034828	39.6948	297.809	2.90793	2.05e-09	4.94e-08
GRMZM2G034882	5.02847	2.34412	-1.10058	0.00585347	0.0100921
GRMZM2G035023	7.41229	1.3293	-2.47532	1.97e-08	2.52e-07
GRMZM2G035063	13.6237	59.0835	2.11488	3.5e-07	2.34e-06
GRMZM2G035103	34.3866	0.222892	-7.23704	1.66e-09	4.29e-08
GRMZM2G035131	28.5467	3.23894	-3.13781	1.27e-09	3.56e-08
GRMZM2G035134	17.1092	2.81088	-2.60339	8.51e-07	4.79e-06
GRMZM2G035153	24.3315	11.742	-1.05077	1.31e-09	3.62e-08
GRMZM2G035213	0.532312	9.38818	4.13957	4.92e-10	1.86e-08
GRMZM2G035222	70.3658	9.86014	-2.83513	7.57e-10	2.5e-08
GRMZM2G035243	117.183	36.7265	-1.67346	2.45e-08	2.94e-07
GRMZM2G035248	1.24055	0.0988231	-3.60693	0.000831689	0.00173884
GRMZM2G035256	0.349964	1.30516	1.88886	0.0037502	0.00672254
GRMZM2G035268	22.6403	7.58169	-1.57758	2.2e-05	7.18e-05
GRMZM2G035278	11.8482	36.7653	1.63401	0.000394921	0.000893625
GRMZM2G035370	0.121712	0.643166	2.37957	0.000714862	0.00151797
GRMZM2G035477	81.3323	191.289	1.23372	1.87e-07	1.41e-06
GRMZM2G035520	160.506	396.49	1.30463	1.64e-09	4.29e-08
GRMZM2G035526	33.9132	74.9166	1.14407	8.11e-06	3.06e-05
GRMZM2G035552	15.9362	2.89913	-2.45729	0.00048829	0.00107896
GRMZM2G035557	47.2619	18.6226	-1.34346	0.000243611	0.000582226
GRMZM2G035584	31.5298	7.14866	-2.13951	1.67e-07	1.3e-06
GRMZM2G035599	7.1986	2.09655	-1.77753	3.49e-06	1.52e-05
GRMZM2G035665	7.3389	67.1459	3.18821	6.56e-10	2.28e-08
GRMZM2G035708	2.53975	8.71944	1.77671	1.16e-05	4.16e-05
GRMZM2G035749	2.7459	31.3679	3.52708	6.35e-05	0.000178675
GRMZM2G035805	0.855696	4.99346	2.53972	8.06e-08	7.26e-07
GRMZM2G035821	18.621	0.419945	-5.45308	1.26e-08	1.79e-07
GRMZM2G035848	3.434	1.50607	-1.18352	0.000633238	0.00136199
GRMZM2G035853	2.55114	0.744346	-1.77831	0.00173645	0.00337341
GRMZM2G035890	0.670853	0	-7.06531	0.0113076	0.018325
GRMZM2G035944	11.3632	30.2209	1.41662	0.00239329	0.00449956
GRMZM2G035994	0.358264	1.28142	1.83582	0.00187341	0.00361203
GRMZM2G035996	39.4094	19.3684	-1.02451	1.47e-06	7.48e-06
GRMZM2G036007	4.32363	12.4307	1.52203	5.24e-07	3.24e-06
GRMZM2G036070	69.1301	160.168	1.21222	8.31e-06	3.12e-05
GRMZM2G036086	4.97605	1.43194	-1.79574	3.78e-08	4.07e-07
GRMZM2G036120	0.623927	2.80714	2.15781	3.56e-06	1.55e-05
GRMZM2G036134	13.702	48.7281	1.82888	3.57e-06	1.55e-05
GRMZM2G036262	4.63754	80.7778	4.12978	4.6e-06	1.91e-05
GRMZM2G036282	0.582866	3.80534	2.69615	1.66e-07	1.3e-06
GRMZM2G036340	0.503091	4.31487	3.09817	9.53e-08	8.3e-07
GRMZM2G036351	155.138	0.271154	-9.13213	7.05e-11	4.64e-09
GRMZM2G036427	12.1152	2.5208	-2.26228	6.38e-05	0.000179261
GRMZM2G036436	2.06772	0.074108	-4.71229	3.45e-06	1.51e-05
GRMZM2G036448	25.4957	5.0921	-2.32113	0.00235349	0.00443295
GRMZM2G036455	0.224953	6.1264	4.72354	3.39e-09	6.99e-08
GRMZM2G036534	29.2816	65.6993	1.16587	4.36e-06	1.83e-05
GRMZM2G036564	315.205	128.218	-1.29772	8.37e-05	0.000227615
GRMZM2G036619	11.6984	68.3805	2.54991	9.52e-09	1.46e-07
GRMZM2G036640	9.72717	26.9686	1.47065	5.57e-09	9.93e-08
GRMZM2G036697	66.1994	31.9147	-1.05233	3.77e-10	1.53e-08
GRMZM2G036708	31.8826	12.5379	-1.34379	0.00232319	0.00438118
GRMZM2G036752	1.83736	3.99773	1.11695	0.00242332	0.0045476
GRMZM2G036826	4.31033	0.493865	-3.11575	5.61e-05	0.000160316
GRMZM2G036829	10.6988	35.3671	1.72452	5.5e-08	5.42e-07
GRMZM2G036861	20.0493	50.4955	1.3333	0.0098695	0.016198
GRMZM2G036880	0.138292	3.32715	4.49597	1.48e-06	7.51e-06
GRMZM2G036905	5.08119	1.94472	-1.38608	8e-06	3.03e-05
GRMZM2G036918	44.1552	89.853	1.02453	2.2e-08	2.73e-07
GRMZM2G036921	37.6449	100.604	1.41828	6.49e-08	6.18e-07
GRMZM2G036966	19.143	6.21367	-1.62252	1.23e-06	6.47e-06
GRMZM2G036980	5.81874	0.468099	-3.62054	5.67e-07	3.45e-06
GRMZM2G036996	0.260331	1.72991	2.73117	2.79e-05	8.8e-05
GRMZM2G037012	2.109	6.28324	1.57054	1.11e-06	5.95e-06
GRMZM2G037015	67.6087	1.92514	-5.13013	6.08e-09	1.05e-07
GRMZM2G037043	0.257241	1.01065	1.87839	0.00313319	0.00572016
GRMZM2G037048	0.840221	1.9968	1.23129	0.000936189	0.00193771
GRMZM2G037130	6.89394	2.64149	-1.38209	7.21e-05	0.000200132
GRMZM2G037146	0.467464	2.91692	2.59505	0.000265019	0.000627146
GRMZM2G037189	322.173	2.86899	-6.80643	1.41e-10	7.64e-09
GRMZM2G037193	11.8549	4.92499	-1.26626	0.000153204	0.000386413
GRMZM2G037226	36.8943	82.2758	1.15686	3.57e-05	0.000108678
GRMZM2G037284	76.0574	19.3978	-1.96983	0.029728	0.0440038
GRMZM2G037308	7.54419	16.2317	1.10498	3.85e-07	2.53e-06
GRMZM2G037322	21.7679	2.00544	-3.43764	1.76e-10	8.76e-09
GRMZM2G037342	18.2809	7.66737	-1.25313	8.9e-05	0.000240188
GRMZM2G037422	17.5554	2.76674	-2.66306	1.05e-09	3.1e-08
GRMZM2G037431	3.24738	8.26397	1.34625	0.000168611	0.000420995
GRMZM2G037452	338.491	2.12094	-7.3141	6.47e-06	2.54e-05
GRMZM2G037485	1.02481	0.148284	-2.75196	0.000374928	0.000853597
GRMZM2G037496	2.98282	7.43552	1.31614	3.26e-07	2.2e-06
GRMZM2G037617	1.21055	9.71197	2.99805	3.15e-12	5e-10
GRMZM2G037685	97.5148	6.13302	-3.9881	9.5e-06	3.51e-05
GRMZM2G037698	111.649	238.805	1.09683	1.98e-06	9.52e-06
GRMZM2G037781	1.25948	0.197089	-2.65739	0.00188886	0.00363882
GRMZM2G037823	28.7227	9.55922	-1.58636	2.99e-06	1.34e-05
GRMZM2G037875	29.6961	9.88733	-1.58649	5.16e-06	2.11e-05
GRMZM2G037998	1.42236	0.246665	-2.51562	0.000302105	0.000704358
GRMZM2G038003	0.075928	2.76349	5.10345	2.49e-08	2.98e-07
GRMZM2G038019	2.05642	6.03861	1.55204	1.28e-05	4.51e-05
GRMZM2G038032	193.28	521.005	1.43055	1.55e-05	5.33e-05
GRMZM2G038034	1.70514	0.543415	-1.65048	0.0193559	0.029792
GRMZM2G038073	64.8947	10.0248	-2.69428	1.12e-08	1.64e-07
GRMZM2G038075	20.4025	4.61509	-2.14314	2.57e-08	3.04e-07
GRMZM2G038108	3.87978	12.3544	1.67092	1.19e-05	4.25e-05
GRMZM2G038152	6.41456	17.1312	1.41719	2.05e-07	1.52e-06
GRMZM2G038153	25.9445	0.969864	-4.73471	1.62e-08	2.19e-07
GRMZM2G038183	27.1373	8.1711	-1.73066	1.33e-10	7.34e-09
GRMZM2G038243	0.615559	2.09236	1.74127	0.00441238	0.0078023
GRMZM2G038279	7.0033	14.4945	1.04846	1.54e-05	5.29e-05
GRMZM2G038284	501.109	100.288	-2.32088	9.71e-07	5.31e-06
GRMZM2G038309	87.3613	19.8749	-2.13579	2.66e-13	1e-10
GRMZM2G038335	0.569728	1.62757	1.50779	5.64e-05	0.00016099
GRMZM2G038340	1.62085	0.221679	-2.8175	0.00231397	0.00436518
GRMZM2G038388	19.5634	8.50402	-1.20134	0.000888592	0.00184771
GRMZM2G038401	93.8889	211.817	1.17377	1e-06	5.47e-06
GRMZM2G038436	1.74857	0.173243	-3.2752	0.000160734	0.000403008
GRMZM2G038449	21.1576	5.23191	-2.01498	6.13e-05	0.000173166
GRMZM2G038487	5.01562	12.8892	1.36041	8.23e-05	0.000224365
GRMZM2G038490	1.14209	3.4927	1.61233	0.000228407	0.000549547
GRMZM2G038497	18.4156	5.06435	-1.86195	7.53e-07	4.34e-06
GRMZM2G038519	16.7707	50.0401	1.5773	4.5e-07	2.87e-06
GRMZM2G038536	53.7636	13.8007	-1.96152	1.17e-10	6.66e-09
GRMZM2G038598	13.1623	0.962231	-3.76684	3.21e-05	9.91e-05
GRMZM2G038606	28.6155	87.2118	1.60768	1.19e-07	9.88e-07
GRMZM2G038669	3.36552	1.09139	-1.62018	0.000396986	0.000897864
GRMZM2G038677	2.49519	0.0493717	-5.51541	0.000730916	0.00154835
GRMZM2G038783	94.5462	25.3904	-1.89638	4.63e-10	1.77e-08
GRMZM2G038801	8.45525	3.81173	-1.14855	0.000122303	0.000316615
GRMZM2G038821	2.21986	0.345683	-2.6661	0.000404665	0.000913284
GRMZM2G038833	6.36216	21.0333	1.72411	1.34e-08	1.89e-07
GRMZM2G038846	0.160777	1.11349	2.768	0.000192155	0.000471856
GRMZM2G038851	1.26684	0.0986455	-3.61626	8.6e-05	0.000232927
GRMZM2G038893	10.5472	0.148025	-6.10654	5.85e-09	1.02e-07
GRMZM2G038898	95.9632	22.9662	-2.06204	1.67e-06	8.24e-06
GRMZM2G038934	4.59187	16.4957	1.84454	7.36e-07	4.27e-06
GRMZM2G038982	51.9792	13.9318	-1.89891	1.23e-06	6.47e-06
GRMZM2G039106	44.4464	20.8446	-1.09179	0.000120915	0.000313458
GRMZM2G039113	4.27449	11.8999	1.47848	0.000125515	0.00032371
GRMZM2G039155	55.4137	141.052	1.34772	2.15e-08	2.67e-07
GRMZM2G039251	53.8715	136.662	1.34295	2.21e-07	1.61e-06
GRMZM2G039278	2.10484	0.542665	-1.92963	0.00132655	0.00264437
GRMZM2G039362	9.72684	1.09443	-3.14563	1.05e-05	3.82e-05
GRMZM2G039443	27.8291	13.2919	-1.06614	8.14e-05	0.000222074
GRMZM2G039445	28.0358	5.81374	-2.26919	8.78e-08	7.76e-07
GRMZM2G039525	1.60073	4.9896	1.63562	2.19e-07	1.61e-06
GRMZM2G039586	0.190692	13.1505	6.07084	4.68e-11	3.49e-09
GRMZM2G039618	1.35522	3.52658	1.36894	0.000242774	0.000580345
GRMZM2G039711	24.6181	66.608	1.43524	1.95e-08	2.5e-07
GRMZM2G039725	24.8702	7.59396	-1.71051	7.61e-10	2.5e-08
GRMZM2G039757	9.63538	1.48087	-2.69828	5.61e-07	3.43e-06
GRMZM2G039792	45.3227	14.6741	-1.62658	1.78e-09	4.48e-08
GRMZM2G039797	34.4118	16.7534	-1.03828	7.55e-09	1.24e-07
GRMZM2G039841	9.30979	28.1474	1.59361	8.29e-10	2.63e-08
GRMZM2G039867	74.0821	20.9518	-1.82162	7.8e-09	1.27e-07
GRMZM2G039919	5.99038	34.716	2.53542	2.91e-09	6.24e-08
GRMZM2G039922	65.9555	19.5856	-1.75136	2.42e-09	5.53e-08
GRMZM2G039930	16.09	33.0993	1.03958	1.93e-06	9.3e-06
GRMZM2G039934	10.2385	26.2385	1.3588	2.5e-05	8.02e-05
GRMZM2G039948	1.78743	3.87332	1.10859	0.000181671	0.000449326
GRMZM2G039949	0.526352	1.55642	1.55057	0.00167831	0.00327155
GRMZM2G039961	3.81344	0.074174	-5.59016	4.86e-09	9.03e-08
GRMZM2G039978	22.8603	8.87055	-1.36488	3.42e-08	3.78e-07
GRMZM2G039988	0.0828493	2.60312	4.94526	3.37e-05	0.000103397
GRMZM2G039993	17.2996	0.0246697	-9.17973	2.55e-10	1.13e-08
GRMZM2G039996	6.11616	37.6394	2.61728	1.94e-05	6.43e-05
GRMZM2G040030	176.665	83.1375	-1.08741	3.01e-06	1.35e-05
GRMZM2G040033	5.24287	0.470359	-3.46198	2.69e-07	1.88e-06
GRMZM2G040069	24.4836	50.4151	1.04203	7.49e-05	0.000206679
GRMZM2G040094	29.4244	2.36241	-3.63544	5.12e-10	1.91e-08
GRMZM2G040095	295.683	44.5463	-2.73023	0.000439637	0.000982992
GRMZM2G040102	2.09132	7.48194	1.83629	4.85e-05	0.000141451
GRMZM2G040115	0.265108	3.62962	3.70696	0.00016743	0.000418315
GRMZM2G040263	0.0941424	1.01038	3.37148	5.53e-06	2.23e-05
GRMZM2G040278	0.728346	3.95884	2.42548	5.93e-07	3.58e-06
GRMZM2G040298	1.49603	0.0990013	-3.86217	0.000222244	0.000536211
GRMZM2G040309	63.5283	8.7391	-2.86097	8.12e-12	1.01e-09
GRMZM2G040359	0.485027	2.41338	2.30789	1.38e-05	4.81e-05
GRMZM2G040369	15.861	47.2581	1.57433	0.000657855	0.00140974
GRMZM2G040389	16.6862	115.748	2.79284	6.89e-08	6.44e-07
GRMZM2G040397	85.1714	22.0498	-1.94922	1.14e-12	2.8e-10
GRMZM2G040452	19.0592	5.78039	-1.72069	0.00241484	0.00453459
GRMZM2G040515	10.3322	2.05226	-2.3281	0.00213265	0.00405626
GRMZM2G040517	1.4689	23.6194	4.0162	3.56e-09	7.23e-08
GRMZM2G040548	0.861392	0.148088	-2.48702	0.000714931	0.00151798
GRMZM2G040559	3.95082	0.641232	-2.61695	1.14e-05	4.1e-05
GRMZM2G040600	0.372508	2.76815	2.89399	4.48e-06	1.87e-05
GRMZM2G040618	9.53534	19.0651	1.00009	5.08e-07	3.16e-06
GRMZM2G040689	384.839	186.928	-1.04172	0.00146612	0.00289125
GRMZM2G040692	28.6686	7.17318	-1.99765	2.29e-07	1.66e-06
GRMZM2G040762	268.83	132.979	-1.01547	2.58e-07	1.83e-06
GRMZM2G040803	42.4767	7.01889	-2.59705	0.000100586	0.000267119
GRMZM2G040840	3.48761	0.148543	-4.49899	3.77e-06	1.63e-05
GRMZM2G040876	66.3983	147.969	1.15596	1.87e-07	1.42e-06
GRMZM2G040905	1.10938	0.0493494	-4.34099	4.78e-05	0.000139568
GRMZM2G040924	1.05775	4.38271	2.04017	8.19e-08	7.34e-07
GRMZM2G040975	32.986	9.25496	-1.83234	1.23e-06	6.47e-06
GRMZM2G041015	27.7242	9.45664	-1.5502	2.94e-05	9.21e-05
GRMZM2G041028	22.75	47.0048	1.04756	6.49e-07	3.85e-06
GRMZM2G041125	15.767	82.15	2.38379	2.08e-09	4.99e-08
GRMZM2G041141	37.5739	4.19467	-3.16216	4.3e-11	3.33e-09
GRMZM2G041159	12.6908	41.9317	1.72437	1.03e-09	3.06e-08
GRMZM2G041175	10.9783	0.22261	-5.59174	1.74e-09	4.42e-08
GRMZM2G041235	24.5718	4.6242	-2.40878	5.04e-07	3.14e-06
GRMZM2G041258	53.088	112.688	1.08555	2.06e-07	1.52e-06
GRMZM2G041262	1.35231	0.518101	-1.3696	0.00236399	0.00444985
GRMZM2G041310	13.2997	54.4292	2.03668	7.06e-09	1.18e-07
GRMZM2G041350	0.266229	2.76024	3.35057	6.68e-08	6.3e-07
GRMZM2G041352	3.17465	0.935513	-1.76128	0.000248461	0.000592425
GRMZM2G041356	6.75679	2.65157	-1.34711	0.000556157	0.0012141
GRMZM2G041369	65.1182	0.0246937	-11.0888	5.37e-07	3.3e-06
GRMZM2G041381	85.3303	464.061	2.44321	7.97e-09	1.28e-07
GRMZM2G041415	10.789	2.54209	-2.08349	3.34e-05	0.00010273
GRMZM2G041418	0.229053	1.09163	2.23381	0.00219278	0.00415809
GRMZM2G041462	17.0191	2.09863	-3.01643	0.000260251	0.000616818
GRMZM2G041493	0.636713	0.0246697	-4.46028	0.000195271	0.000478552
GRMZM2G041513	0.00962728	0.61563	5.36847	2.96e-05	9.25e-05
GRMZM2G041549	27.9649	4.26827	-2.71044	4.66e-10	1.78e-08
GRMZM2G041636	1.09699	4.64859	2.08606	5.04e-05	0.000146141
GRMZM2G041645	2.37586	7.09731	1.57725	4.22e-06	1.78e-05
GRMZM2G041694	1.31872	7.2041	2.44312	1.26e-07	1.04e-06
GRMZM2G041699	3.88244	0.37042	-3.37935	1.48e-05	5.12e-05
GRMZM2G041714	253.873	10.6931	-4.56893	2.01e-08	2.55e-07
GRMZM2G041729	16.8032	2.20661	-2.92607	1.92e-05	6.37e-05
GRMZM2G041761	17.8967	2.64744	-2.75452	1.53e-08	2.09e-07
GRMZM2G041774	60.5459	0.988711	-5.92978	2.29e-11	2.08e-09
GRMZM2G041809	13.5826	2.831	-2.26017	1.79e-07	1.37e-06
GRMZM2G041839	2.19967	0.295974	-2.87133	5.52e-06	2.23e-05
GRMZM2G041881	66.7942	145.404	1.12218	1.27e-06	6.62e-06
GRMZM2G041959	66.1379	22.6517	-1.54515	2.45e-09	5.58e-08
GRMZM2G041991	1.00901	8.52711	3.06834	8.96e-11	5.49e-09
GRMZM2G042040	13.9451	34.6072	1.31114	1.12e-05	4.04e-05
GRMZM2G042055	99.4315	30.72	-1.69439	2.23e-09	5.2e-08
GRMZM2G042078	44.5484	97.5513	1.13068	1.52e-07	1.2e-06
GRMZM2G042118	217.967	603.212	1.46852	2.44e-06	1.13e-05
GRMZM2G042133	1.05739	0.221769	-2.22465	0.0053544	0.00930107
GRMZM2G042146	51.9598	122.647	1.23924	8.91e-06	3.32e-05
GRMZM2G042173	116.457	57.6413	-1.01451	3.26e-06	1.44e-05
GRMZM2G042181	0.736315	14.9222	4.32597	8.32e-05	0.000226522
GRMZM2G042245	20.2276	8.57448	-1.23757	3.58e-07	2.39e-06
GRMZM2G042253	1.12013	6.77983	2.57097	0.000225109	0.000542339
GRMZM2G042278	14.9503	2.17739	-2.77621	1.14e-05	4.08e-05
GRMZM2G042313	88.9225	35.2733	-1.33367	1.86e-08	2.42e-07
GRMZM2G042323	103.55	24.3751	-2.08647	1.16e-08	1.69e-07
GRMZM2G042412	1.96779	0.22167	-3.12912	8.42e-05	0.000228862
GRMZM2G042438	40.7814	18.4052	-1.14736	6.5e-07	3.85e-06
GRMZM2G042492	7.68363	40.1299	2.38449	2.32e-10	1.05e-08
GRMZM2G042502	101.19	293.972	1.53853	1.22e-06	6.41e-06
GRMZM2G042516	2.02034	4.66329	1.20218	0.00703657	0.0119258
GRMZM2G042538	3.23908	6.86481	1.0822	0.000258012	0.000612009
GRMZM2G042552	57.7865	28.831	-1.00291	8.59e-08	7.62e-07
GRMZM2G042593	8.89534	40.443	2.18867	2.34e-09	5.4e-08
GRMZM2G042602	17.9579	4.53827	-1.98304	1.65e-09	4.29e-08
GRMZM2G042604	31.1076	115.898	1.89784	1.82e-09	4.58e-08
GRMZM2G042612	0.817463	0.0493494	-3.92907	3.16e-05	9.76e-05
GRMZM2G042636	76.0789	294.605	1.95343	5.54e-08	5.45e-07
GRMZM2G042639	80.203	3.23796	-4.62801	4.96e-05	0.000144206
GRMZM2G042660	0.346636	5.09476	3.85185	3.88e-07	2.54e-06
GRMZM2G042677	41.3774	0.0739691	-9.02837	2.7e-07	1.89e-06
GRMZM2G042683	25.8574	72.0665	1.47866	1.49e-06	7.57e-06
GRMZM2G042704	36.8336	10.5373	-1.80499	5.34e-08	5.3e-07
GRMZM2G042754	4.50821	14.7851	1.71413	1.21e-06	6.38e-06
GRMZM2G042756	2.18214	0.024705	-6.20386	0.000742688	0.00157091
GRMZM2G042789	15.9496	2.86993	-2.4714	0.00048109	0.00106527
GRMZM2G042806	25.8976	12.1424	-1.09101	0.000120395	0.000312298
GRMZM2G042838	3.15245	0.370002	-3.07594	5.12e-09	9.35e-08
GRMZM2G042865	1.499	14.3752	3.25718	7.21e-10	2.43e-08
GRMZM2G042893	0.365408	1.15812	1.63931	0.00135275	0.00269063
GRMZM2G042895	991.142	1.99705	-8.94685	3.42e-11	2.85e-09
GRMZM2G042933	0.385224	1.23507	1.65851	0.0130398	0.0208243
GRMZM2G042995	18.6836	7.31381	-1.35224	0.000184078	0.000454703
GRMZM2G043075	65.6491	28.3653	-1.20981	3.22e-05	9.92e-05
GRMZM2G043095	0.887541	0.3212	-1.47343	0.0335506	0.0490616
GRMZM2G043117	3.38291	1.08803	-1.63268	3.05e-05	9.48e-05
GRMZM2G043141	0.836686	0.24718	-1.74121	0.00351231	0.006336
GRMZM2G043183	14.1664	6.48944	-1.12607	1.41e-05	4.9e-05
GRMZM2G043193	6.48163	2.99973	-1.11053	7.22e-05	0.000200435
GRMZM2G043198	39.2321	87.2504	1.15319	5.01e-06	2.05e-05
GRMZM2G043212	22.8398	90.5361	1.98732	4.2e-09	8.12e-08
GRMZM2G043238	47.3064	103.382	1.12739	9e-05	0.000242524
GRMZM2G043242	130.808	27.959	-2.22585	8.16e-08	7.32e-07
GRMZM2G043254	0.75233	0	-7.22078	4.97e-05	0.000144356
GRMZM2G043275	10.7289	21.6034	1.01029	6.01e-09	1.04e-07
GRMZM2G043310	37.7488	17.0237	-1.14844	1.07e-10	6.17e-09
GRMZM2G043338	171.813	80.0565	-1.10156	0.00220775	0.00418341
GRMZM2G043348	28.3944	8.80174	-1.68859	4.25e-07	2.74e-06
GRMZM2G043383	122.082	298.76	1.29114	2.89e-06	1.31e-05
GRMZM2G043435	185.571	66.8303	-1.47335	8.04e-09	1.29e-07
GRMZM2G043445	5.59899	0.567182	-3.2908	1.56e-08	2.12e-07
GRMZM2G043470	3.46725	9.14017	1.39699	6.63e-07	3.91e-06
GRMZM2G043493	12.2451	57.4772	2.2285	1.29e-08	1.83e-07
GRMZM2G043498	11.7962	4.39373	-1.42374	9.36e-06	3.46e-05
GRMZM2G043737	126.206	385.479	1.61083	7.44e-07	4.31e-06
GRMZM2G043799	7.64108	2.2259	-1.77726	4.4e-05	0.000130266
GRMZM2G043854	0.917865	3.12731	1.76627	4.44e-05	0.000131231
GRMZM2G043857	86.122	14.1008	-2.60975	1.28e-06	6.67e-06
GRMZM2G043887	3.38442	10.5076	1.63226	5.53e-06	2.23e-05
GRMZM2G043921	17.3495	2.82022	-2.61838	0.00155886	0.00306042
GRMZM2G043932	111.01	2.1062	-5.71728	4.87e-10	1.84e-08
GRMZM2G043980	237.256	61.5392	-1.94671	1.82e-07	1.39e-06
GRMZM2G044027	108.323	218.03	1.00923	1.52e-05	5.22e-05
GRMZM2G044055	140.825	24.6747	-2.51233	5.07e-11	3.66e-09
GRMZM2G044077	0.365468	1.6577	2.13801	7.67e-05	0.00021093
GRMZM2G044096	52.011	122.337	1.23394	2.19e-06	1.03e-05
GRMZM2G044100	0.785073	2.58997	1.72254	9.31e-06	3.45e-05
GRMZM2G044104	4.8578	1.13929	-2.08097	6.98e-05	0.000194247
GRMZM2G044107	0.593268	2.88827	2.26176	1.89e-05	6.31e-05
GRMZM2G044128	104.787	235.225	1.16637	0.000368128	0.000839756
GRMZM2G044137	93.4572	279.108	1.57835	2.1e-06	9.99e-06
GRMZM2G044174	5.15465	2.49548	-1.04684	0.00136125	0.00270524
GRMZM2G044175	1.63702	3.83075	1.22373	3.88e-05	0.000116835
GRMZM2G044194	1.56622	0.024705	-5.70635	1.42e-06	7.25e-06
GRMZM2G044198	5.93106	12.929	1.12445	1.22e-06	6.42e-06
GRMZM2G044246	3.65911	0.518631	-2.80518	4.85e-06	2e-05
GRMZM2G044247	0.63269	16.8426	4.72936	7.54e-12	9.72e-10
GRMZM2G044281	11.3326	4.26139	-1.41	5.7e-05	0.000162378
GRMZM2G044317	13.472	59.1447	2.13237	3.58e-08	3.91e-07
GRMZM2G044337	45.2104	9.42975	-2.26014	8.3e-10	2.63e-08
GRMZM2G044359	13.6585	4.68717	-1.54197	6.08e-06	2.42e-05
GRMZM2G044383	3.20591	0.246863	-3.67703	0.000575503	0.00125049
GRMZM2G044423	2.98984	1.23248	-1.27518	0.00125889	0.00252352
GRMZM2G044442	15.4994	38.7643	1.32258	3.48e-13	1.19e-10
GRMZM2G044448	1.29769	0.566808	-1.20331	0.00833587	0.0139168
GRMZM2G044460	23.4799	6.25007	-1.90853	8.07e-11	5.15e-09
GRMZM2G044469	29.8385	14.3467	-1.05598	1.49e-05	5.14e-05
GRMZM2G044472	54.8174	0.468099	-6.85346	5.3e-05	0.00015268
GRMZM2G044493	1.51906	0.0988231	-3.87472	1.93e-07	1.45e-06
GRMZM2G044495	19.2291	39.4885	1.03833	9.13e-09	1.41e-07
GRMZM2G044498	28.4769	10.5768	-1.42826	1.44e-05	5e-05
GRMZM2G044537	12.6586	0.123603	-6.61934	2.61e-07	1.84e-06
GRMZM2G044550	4.18864	16.0606	1.93845	2.85e-08	3.3e-07
GRMZM2G044576	0.744765	5.73911	2.94035	2.19e-08	2.71e-07
GRMZM2G044670	0.920121	4.96305	2.42123	1.44e-08	1.99e-07
GRMZM2G044684	20.1042	47.8344	1.25048	2.28e-08	2.8e-07
GRMZM2G044736	3.17791	6.81383	1.09922	0.00644105	0.0110117
GRMZM2G044762	17.3161	93.4808	2.43149	1.34e-06	6.91e-06
GRMZM2G044775	9.8543	3.84894	-1.3551	2.23e-07	1.63e-06
GRMZM2G044797	4.65115	23.4919	2.33804	4.08e-08	4.29e-07
GRMZM2G044800	240.119	621.925	1.37295	1.13e-06	6.02e-06
GRMZM2G044832	13.0981	28.9128	1.14171	5.45e-05	0.000156453
GRMZM2G044858	5.48002	16.2419	1.56568	1.95e-06	9.4e-06
GRMZM2G044882	8.89044	46.9599	2.39644	0.000147787	0.000374206
GRMZM2G044902	24.8418	8.07382	-1.62056	0.00169795	0.00330679
GRMZM2G044947	49.0513	6.15638	-2.99341	7.46e-10	2.48e-08
GRMZM2G044963	120.008	273.627	1.18902	1.37e-09	3.71e-08
GRMZM2G044989	22.9846	48.9427	1.0902	4.9e-06	2.02e-05
GRMZM2G044992	1.5211	3.13505	1.02852	0.0171532	0.0266992
GRMZM2G045027	0.399501	0.985055	1.29283	0.0162586	0.0254697
GRMZM2G045039	1.70625	0.0985546	-4.05757	0.000249051	0.000593526
GRMZM2G045067	2.32853	0.467739	-2.30796	0.000772378	0.00162605
GRMZM2G045109	1.05674	3.31853	1.6476	4.99e-05	0.000145007
GRMZM2G045154	1.82901	6.25925	1.78069	5.17e-05	0.000149516
GRMZM2G045171	0.277288	1.75052	2.63235	1.46e-05	5.04e-05
GRMZM2G045188	0.191305	1.062	2.43924	0.000169368	0.000422569
GRMZM2G045275	77.6038	34.7031	-1.16089	1.05e-05	3.82e-05
GRMZM2G045286	25.2034	11.9235	-1.07939	0.000185828	0.000458394
GRMZM2G045294	7.01422	2.50778	-1.4821	2.11e-07	1.56e-06
GRMZM2G045319	5.14409	0.890628	-2.51946	1.58e-07	1.25e-06
GRMZM2G045371	48.4295	101.067	1.06138	5.07e-07	3.16e-06
GRMZM2G045401	14.4423	2.42621	-2.57096	1.05e-12	2.76e-10
GRMZM2G045638	3.70856	0.123603	-4.8613	1.48e-05	5.11e-05
GRMZM2G045664	80.7132	5.30733	-3.92551	2.92e-10	1.26e-08
GRMZM2G045675	1.49315	3.23503	1.11424	5.37e-05	0.000154536
GRMZM2G045678	4.87038	14.3897	1.56091	0.000187919	0.000462769
GRMZM2G045686	15.9989	3.02409	-2.40103	6.29e-09	1.08e-07
GRMZM2G045704	6.83796	2.56827	-1.41088	7.65e-05	0.000210585
GRMZM2G045720	10.675	0.519578	-4.34717	1.28e-07	1.05e-06
GRMZM2G045748	0.473906	2.4644	2.35839	9.72e-06	3.58e-05
GRMZM2G045779	5.90908	1.45927	-2.01433	3.01e-08	3.44e-07
GRMZM2G045781	34.4259	81.3971	1.24095	1e-07	8.62e-07
GRMZM2G045808	5.1032	23.7307	2.22202	3.98e-09	7.83e-08
GRMZM2G045809	0.980355	0.0739691	-3.62999	0.000707131	0.0015036
GRMZM2G045849	61.1472	15.8925	-1.9441	1.15e-06	6.13e-06
GRMZM2G045883	3.04324	13.2426	2.11961	9.01e-07	5.02e-06
GRMZM2G045976	27.6681	4.36357	-2.66284	9.56e-09	1.47e-07
GRMZM2G045981	9.12073	24.9672	1.45211	1.41e-08	1.96e-07
GRMZM2G046011	50.0812	131.252	1.38982	4.09e-06	1.73e-05
GRMZM2G046024	73.4961	4.61184	-3.99267	1.23e-08	1.77e-07
GRMZM2G046055	23.5898	124.219	2.39663	1.26e-07	1.04e-06
GRMZM2G046070	14.9645	44.3088	1.56623	1.97e-09	4.82e-08
GRMZM2G046163	148.539	0.394892	-8.53635	1.35e-12	3.08e-10
GRMZM2G046201	5.77931	34.6738	2.58665	3.54e-08	3.87e-07
GRMZM2G046284	6.39188	26.2124	2.03231	0.00035744	0.000818537
GRMZM2G046290	1.01405	3.2409	1.65956	0.00219268	0.00415809
GRMZM2G046313	1.21647	0.147761	-2.99394	4.6e-06	1.91e-05
GRMZM2G046316	2.99956	8.68099	1.53355	9.95e-08	8.59e-07
GRMZM2G046317	8.3064	0.812048	-3.34853	3.11e-05	9.65e-05
GRMZM2G046359	11.4301	4.1323	-1.4666	4.68e-06	1.94e-05
GRMZM2G046382	12.4697	2.88403	-2.11037	0.000702824	0.00149566
GRMZM2G046407	80.9722	35.8025	-1.17694	3.69e-05	0.000111879
GRMZM2G046438	1.4003	0.2961	-2.209	5.4e-05	0.000155375
GRMZM2G046458	5.63004	14.3091	1.34361	1.53e-06	7.7e-06
GRMZM2G046459	108.79	240.871	1.14651	3.88e-06	1.66e-05
GRMZM2G046528	1.26023	6.34919	2.32702	4.67e-09	8.79e-08
GRMZM2G046532	1.52312	0.173243	-3.10983	0.00394617	0.00704355
GRMZM2G046537	5.18762	11.9933	1.20835	8.93e-07	4.98e-06
GRMZM2G046576	13.9993	31.8878	1.18821	1.61e-05	5.5e-05
GRMZM2G046583	43.2869	16.3625	-1.4033	1.55e-09	4.1e-08
GRMZM2G046676	20.7141	62.433	1.59104	5.11e-08	5.13e-07
GRMZM2G046681	32.1886	88.3377	1.45554	4.1e-08	4.3e-07
GRMZM2G046748	26.738	62.6126	1.22699	4.08e-06	1.73e-05
GRMZM2G046804	358.246	770.645	1.10512	9.37e-09	1.44e-07
GRMZM2G046841	318.238	1646.89	2.37168	1.21e-08	1.74e-07
GRMZM2G046900	30.5523	12.0097	-1.34621	3.25e-08	3.65e-07
GRMZM2G046909	31.6101	12.7572	-1.30888	0.000290048	0.000679982
GRMZM2G046911	31.1243	7.66307	-2.02095	4.83e-07	3.03e-06
GRMZM2G046932	117.085	272.399	1.21817	5.1e-07	3.17e-06
GRMZM2G047002	51.9969	19.232	-1.43433	3.52e-06	1.54e-05
GRMZM2G047038	30.5877	14.3063	-1.09567	1.21e-06	6.38e-06
GRMZM2G047055	111.791	345.016	1.62572	9.83e-07	5.37e-06
GRMZM2G047065	0.87618	0.1728	-2.3082	0.000180844	0.000447804
GRMZM2G047128	9.04387	0.0987366	-6.44502	6.82e-09	1.15e-07
GRMZM2G047139	72.0943	1.65996	-5.43738	4.64e-09	8.76e-08
GRMZM2G047143	9.39418	57.9173	2.6253	3.91e-11	3.11e-09
GRMZM2G047152	46.9149	6.46327	-2.85842	2.01e-09	4.86e-08
GRMZM2G047178	41.1986	16.3694	-1.33134	5.4e-09	9.71e-08
GRMZM2G047187	4.99	10.4198	1.06138	0.000618324	0.00133261
GRMZM2G047219	13.4781	54.9932	2.02799	2.25e-11	2.05e-09
GRMZM2G047255	16.4177	37.6878	1.19849	8.85e-08	7.81e-07
GRMZM2G047299	7.37535	0.989019	-2.89444	0.00134768	0.00268191
GRMZM2G047319	0.843231	0.123491	-2.7353	0.018275	0.0282549
GRMZM2G047368	1.58816	6.11682	1.9456	0.0069866	0.0118515
GRMZM2G047422	5.08985	0.395785	-3.669	5.56e-06	2.24e-05
GRMZM2G047434	65.6922	169.698	1.36878	0.000103501	0.000273833
GRMZM2G047456	174.734	34.4249	-2.34332	7.95e-14	4.64e-11
GRMZM2G047476	15.9173	4.47757	-1.82832	2.56e-08	3.04e-07
GRMZM2G047509	6.44609	14.9821	1.21646	1.96e-05	6.5e-05
GRMZM2G047512	51.8493	119.118	1.20013	8.76e-07	4.91e-06
GRMZM2G047513	9.55026	31.4307	1.71749	5.68e-09	1e-07
GRMZM2G047572	3.22104	21.2006	2.71886	4.01e-08	4.23e-07
GRMZM2G047588	59.9325	18.0786	-1.72844	5.05e-09	9.25e-08
GRMZM2G047626	6.13209	25.9549	2.07939	5.67e-09	1e-07
GRMZM2G047637	13.9305	56.2428	2.01259	1.98e-09	4.84e-08
GRMZM2G047681	28.0546	6.29136	-2.15527	1.65e-07	1.29e-06
GRMZM2G047705	37.867	16.7145	-1.17961	8.07e-06	3.05e-05
GRMZM2G047720	0.870648	13.204	3.91552	6.67e-07	3.93e-06
GRMZM2G047727	156.093	358.227	1.19841	7.06e-06	2.73e-05
GRMZM2G047763	1.86118	0.569397	-1.70069	0.0028402	0.0052377
GRMZM2G047791	24.3491	12.1074	-1.0071	6.35e-07	3.78e-06
GRMZM2G047813	153.184	968.338	2.66051	5.9e-09	1.03e-07
GRMZM2G047851	26.4484	4.90559	-2.42918	1.79e-10	8.86e-09
GRMZM2G047867	91.9674	28.1843	-1.70616	5.65e-09	9.99e-08
GRMZM2G047954	6.45499	61.2979	3.24865	8.44e-08	7.51e-07
GRMZM2G047968	5.01555	12.0575	1.26455	0.000146785	0.00037207
GRMZM2G047969	5.20238	14.331	1.46456	8.42e-08	7.5e-07
GRMZM2G047971	33.5539	96.801	1.52804	3.63e-05	0.000110109
GRMZM2G048013	36.6422	84.4622	1.20476	5.47e-05	0.000157016
GRMZM2G048085	13.5727	6.26368	-1.11496	0.0221883	0.0337201
GRMZM2G048092	0.0392418	1.73265	5.2446	3.98e-08	4.22e-07
GRMZM2G048129	19.3287	0.843563	-4.51026	2.8e-06	1.27e-05
GRMZM2G048131	0.0790894	0.51792	2.58007	0.03346	0.0489538
GRMZM2G048165	1.44467	7.08558	2.28489	1.3e-06	6.74e-06
GRMZM2G048194	21.9956	50.4897	1.1979	3.37e-06	1.48e-05
GRMZM2G048295	52.1468	3.6555	-3.83281	1.41e-15	4.1e-12
GRMZM2G048324	69.7592	1.59389	-5.45092	1.23e-07	1.02e-06
GRMZM2G048366	30.9618	73.6637	1.25028	3.09e-07	2.11e-06
GRMZM2G048434	42.5277	19.1718	-1.1482	5.28e-06	2.15e-05
GRMZM2G048482	135.093	56.5991	-1.25513	2.06e-08	2.59e-07
GRMZM2G048549	46.4627	1.8723	-4.62806	4.04e-09	7.88e-08
GRMZM2G048557	15.8963	42.9578	1.43364	7.23e-07	4.2e-06
GRMZM2G048559	21.6485	9.27606	-1.22238	1.12e-10	6.44e-09
GRMZM2G048616	16.2608	6.99435	-1.21642	0.000560699	0.00122299
GRMZM2G048793	1.70141	5.85277	1.78147	1.16e-05	4.15e-05
GRMZM2G048821	17.8259	48.1878	1.43432	9.44e-09	1.45e-07
GRMZM2G048892	2.10298	0.0246697	-6.14575	8.82e-06	3.29e-05
GRMZM2G048907	3.45155	30.219	3.12856	3.46e-11	2.87e-09
GRMZM2G048919	0.583275	1.84747	1.63534	2.4e-05	7.74e-05
GRMZM2G049077	181.804	34.5265	-2.39645	7.04e-07	4.1e-06
GRMZM2G049159	51.4127	19.6182	-1.38917	4.01e-06	1.71e-05
GRMZM2G049173	1.56042	0.271928	-2.50705	0.00150188	0.00295577
GRMZM2G049176	1.3751	0.222428	-2.6037	7.52e-06	2.88e-05
GRMZM2G049185	20.5001	9.21645	-1.15277	3.31e-08	3.69e-07
GRMZM2G049229	222.063	14.5111	-3.93504	3.78e-11	3.03e-09
GRMZM2G049340	25.1893	10.6946	-1.23583	1.96e-07	1.47e-06
GRMZM2G049346	16.5457	5.8867	-1.48946	7.77e-06	2.96e-05
GRMZM2G049349	15.7733	0.0988231	-7.24523	4.59e-07	2.91e-06
GRMZM2G049364	24.2981	5.88854	-2.04369	4.15e-09	8.05e-08
GRMZM2G049373	1.74905	9.37146	2.41832	3.19e-07	2.16e-06
GRMZM2G049418	0.0577603	3.18188	5.65219	5.98e-10	2.13e-08
GRMZM2G049536	27.4779	58.923	1.10004	5.95e-06	2.37e-05
GRMZM2G049538	77.0832	6.0774	-3.66303	4.03e-08	4.24e-07
GRMZM2G049541	1.54039	14.3893	3.21882	1.39e-10	7.6e-09
GRMZM2G049549	34.7178	14.1208	-1.29755	4.21e-06	1.78e-05
GRMZM2G049623	2.68606	0.445193	-2.57414	5.94e-07	3.58e-06
GRMZM2G049654	0.543301	0.173243	-1.60368	0.00322174	0.00586714
GRMZM2G049681	3.9885	22.5897	2.50022	2.83e-05	8.9e-05
GRMZM2G049693	100.354	239.794	1.25665	1.74e-07	1.34e-06
GRMZM2G049695	15.6265	2.56195	-2.60606	7.48e-07	4.32e-06
GRMZM2G049906	8.30647	4.02308	-1.04516	5.67e-05	0.000161887
GRMZM2G049912	21.152	4.78893	-2.14213	2.38e-06	1.11e-05
GRMZM2G049913	29.2278	10.1613	-1.52361	3.46e-05	0.000105734
GRMZM2G049915	7.06576	110.804	3.97945	2.65e-06	1.21e-05
GRMZM2G049950	1.91688	0.368995	-2.36413	2.5e-05	8.02e-05
GRMZM2G050108	0.843831	5.10246	2.58445	7.88e-06	2.99e-05
GRMZM2G050172	8.82355	3.85563	-1.19327	0.000145567	0.000369426
GRMZM2G050177	2.17469	20.2501	3.21785	3.56e-07	2.37e-06
GRMZM2G050216	0.982542	0.271604	-1.83364	0.00395857	0.00706405
GRMZM2G050234	37.3127	1.50869	-4.6243	1.65e-05	5.61e-05
GRMZM2G050268	8.78612	55.9112	2.67105	2.39e-09	5.48e-08
GRMZM2G050270	11.3199	35.3091	1.64167	3.43e-07	2.3e-06
GRMZM2G050286	2.19075	10.8959	2.31153	3.81e-06	1.64e-05
GRMZM2G050305	14.0028	4.65511	-1.58805	1.51e-07	1.2e-06
GRMZM2G050309	97.3953	38.2187	-1.34947	1.5e-08	2.06e-07
GRMZM2G050371	13.6857	28.0718	1.03505	1.07e-07	9.04e-07
GRMZM2G050384	14.3684	0.024705	-8.90934	0.000103362	0.000273495
GRMZM2G050450	1.87832	0.320044	-2.55223	0.0166802	0.0260759
GRMZM2G050460	45.6403	121.537	1.41252	2.23e-06	1.05e-05
GRMZM2G050501	41.8724	84.7358	1.01664	0.000149653	0.000378437
GRMZM2G050512	21.3076	6.69221	-1.66979	7.81e-06	2.97e-05
GRMZM2G050548	33.4334	13.0433	-1.35879	0.000541126	0.00118417
GRMZM2G050550	63.6519	6.47195	-3.29668	2.16e-09	5.12e-08
GRMZM2G050556	0.198742	1.31156	2.70347	5.99e-06	2.39e-05
GRMZM2G050561	0.540455	5.46331	3.32054	8.27e-09	1.31e-07
GRMZM2G050625	1.16599	0.468279	-1.31445	0.0091209	0.015085
GRMZM2G050641	21.9734	4.49704	-2.28712	1.03e-07	8.82e-07
GRMZM2G050730	55.08	145.74	1.40364	0.00249058	0.00466146
GRMZM2G050734	53.5059	25.1513	-1.08869	4.15e-05	0.000123967
GRMZM2G050741	2.72114	15.5603	2.5146	6.12e-09	1.05e-07
GRMZM2G050825	5.36297	1.48271	-1.85099	1.19e-06	6.28e-06
GRMZM2G050833	80.6647	231.523	1.5212	1.17e-09	3.34e-08
GRMZM2G050915	14.1393	6.0288	-1.22905	1.33e-05	4.69e-05
GRMZM2G050925	112.452	243.68	1.11561	4.87e-05	0.000141995
GRMZM2G050961	16.8931	57.3839	1.76391	4.93e-08	4.99e-07
GRMZM2G050984	125.553	46.4982	-1.43282	4.64e-06	1.92e-05
GRMZM2G050997	123.424	3.27643	-5.23265	1.82e-13	8.31e-11
GRMZM2G051005	0.238919	5.64462	4.50479	1.4e-07	1.13e-06
GRMZM2G051012	4.4315	27.8501	2.64929	1.11e-06	5.95e-06
GRMZM2G051043	136.761	23.2334	-2.55706	1.18e-16	6.9e-13
GRMZM2G051045	42.9522	1.08534	-5.30009	1.15e-07	9.63e-07
GRMZM2G051059	4.24681	10.1015	1.2491	5.59e-07	3.42e-06
GRMZM2G051079	27.0827	8.49506	-1.67279	1.61e-07	1.27e-06
GRMZM2G051103	82.8626	10.2006	-3.02109	8.1e-07	4.61e-06
GRMZM2G051151	28.7127	3.03414	-3.23937	8.66e-05	0.000234448
GRMZM2G051153	3.27219	11.8311	1.85221	2.21e-06	1.04e-05
GRMZM2G051179	67.2636	25.9369	-1.3745	5.41e-08	5.35e-07
GRMZM2G051256	253.87	20.4743	-3.63172	1.1e-09	3.19e-08
GRMZM2G051262	31.4811	64.1812	1.02722	8.86e-07	4.95e-06
GRMZM2G051403	3.87383	11.6796	1.59	6.4e-05	0.000179923
GRMZM2G051528	4.26777	1.10855	-1.94279	3.82e-05	0.000115247
GRMZM2G051541	2.49459	1.00865	-1.30198	0.000671912	0.00143617
GRMZM2G051571	3.6721	0	-9.4744	5.54e-06	2.24e-05
GRMZM2G051619	250.072	2.11005	-6.88312	7.94e-11	5.08e-09
GRMZM2G051630	39.888	97.3329	1.28711	0.000102588	0.000271693
GRMZM2G051659	7.25163	2.24087	-1.69216	8.08e-07	4.6e-06
GRMZM2G051675	1.1405	4.08261	1.83311	3.42e-05	0.00010483
GRMZM2G051677	311.536	714.178	1.19687	3.84e-06	1.65e-05
GRMZM2G051683	10.7441	0.344456	-4.94313	8.22e-09	1.3e-07
GRMZM2G051720	21.6083	6.22779	-1.79365	2.53e-09	5.7e-08
GRMZM2G051738	1.98898	13.1732	2.72439	3.78e-09	7.54e-08
GRMZM2G051767	47.1637	20.551	-1.19834	3.07e-07	2.11e-06
GRMZM2G051792	173.386	69.082	-1.32752	2.04e-06	9.78e-06
GRMZM2G051806	102.466	12.1049	-3.08091	3.18e-05	9.82e-05
GRMZM2G051842	27.2829	57.29	1.07091	1.6e-06	7.99e-06
GRMZM2G051848	115.277	407.295	1.8209	1.05e-08	1.58e-07
GRMZM2G051866	34.1871	14.0837	-1.27882	3.86e-07	2.53e-06
GRMZM2G051894	17.6697	59.4564	1.75077	1.15e-08	1.67e-07
GRMZM2G051896	1.53786	0.542064	-1.50363	0.000290544	0.00068094
GRMZM2G051942	13.1067	3.02363	-2.11401	2.22e-05	7.23e-05
GRMZM2G051949	8.84823	2.53037	-1.80393	0.00180609	0.0034961
GRMZM2G051952	0.175586	1.18072	2.7468	2.52e-05	8.07e-05
GRMZM2G051974	28.1886	11.4669	-1.2976	5.6e-05	0.000160041
GRMZM2G051984	1.63006	0.0246937	-5.77765	9.17e-07	5.09e-06
GRMZM2G052036	2.37641	5.20332	1.12654	0.00570294	0.00985591
GRMZM2G052067	3.25315	1.42811	-1.18323	0.00456452	0.00805486
GRMZM2G052100	29.0707	4.28792	-2.75996	6.61e-05	0.000184925
GRMZM2G052102	31.2616	12.5972	-1.31138	0.000648666	0.00139222
GRMZM2G052105	0.99429	3.96769	1.9935	2.32e-06	1.09e-05
GRMZM2G052111	6.62323	17.1521	1.37308	2.22e-07	1.62e-06
GRMZM2G052277	4.84056	1.23346	-1.96676	2.12e-09	5.06e-08
GRMZM2G052279	1.47943	0.295974	-2.30956	0.000635502	0.00136648
GRMZM2G052323	1.60796	0.321832	-2.30144	3.93e-05	0.000117931
GRMZM2G052336	14.5557	0.76753	-4.236	2.65e-06	1.21e-05
GRMZM2G052344	17.8103	0.666193	-4.72938	1.59e-09	4.18e-08
GRMZM2G052357	3.85958	8.39602	1.1201	0.000782345	0.00164525
GRMZM2G052373	9.18623	18.544	1.01266	0.000162547	0.000407248
GRMZM2G052389	97.7465	46.5738	-1.06954	6.37e-06	2.51e-05
GRMZM2G052412	1.08006	8.28805	2.93282	1.23e-05	4.36e-05
GRMZM2G052467	2.48349	0.667104	-1.88848	0.00062073	0.0013373
GRMZM2G052507	7.49256	44.4761	2.56821	1.14e-09	3.29e-08
[truncated: 6,555 more rows]
