# Supplementary material for: The regulatory landscape of a core maize domestication module controlling bud dormancy and growth repression
Source: Nat Commun. 2019 Aug 23;10:3810. doi: 10.1038/s41467-019-11774-w (PMC6707278; doi:10.1038/s41467-019-11774-w)
Supplement: Supplementary file 11 — Supplementary Data 9 [file 41467_2019_11774_MOESM11_ESM.xlsx]

## Sheet: Sheet1
Supplementary Data 9. Genes differentially expressed between B73 and tb1at both 8 and 12 DAP (days after planting)
aSamples are tiller buds from B73 and tb1 at 8 and 12 DAP and show individual normalized CPM (count-per-million) value based on edgeR output. B8 and B12 represent B73 tiller buds at 8 and 12 DAP, respectively; tb8 and tb12 stand for tb1 tiller buds at 8 and 12 DAP, respectively
bDifferential expression analysis between pairwise samples. log2FC, log2 fold-change. tb8/B8 and tb12/B12 refer to the pairwise comparison between tb1 and B73 at 8 DAP and 12 DAP, respectively.
		aSamples				bDifferntial expression analysis
No.	Gene	B8	B12	tb8	tb12	log2FC(tb8/B8)	log2FC(tb12/B12)
1	AC148152.3_FG005	32.7022	383.112	0.58588	1.55101	-5.77708	-7.94229
2	AC148152.3_FG008	5.09545	6.77986	0.897122	3.15168	-2.49926	-1.10383
3	AC149818.2_FG001	9.885	19.0943	4.262	2.92024	-1.20989	-2.70726
4	AC182482.3_FG003	0.603548	0.233538	1.55856	1.00948	1.35833	2.06758
5	AC185593.3_FG003	0.715133	0.917723	0.15638	0.246764	-2.19372	-1.87481
6	AC186512.3_FG007	1.7819	2.56252	0.787304	0.789819	-1.15977	-1.69592
7	AC193632.2_FG002	1.19962	3.69059	0.460368	0.887119	-1.38859	-2.05216
8	AC197377.3_FG001	2.37765	3.43962	0.808223	0.96002	-1.57018	-1.83304
9	AC198725.4_FG004	18.406	24.935	5.66404	4.71092	-1.69611	-2.40216
10	AC199541.4_FG001	2.392	18.4498	0.23248	0.419791	-3.33525	-5.44053
11	AC199541.4_FG007	0.483522	1.84819	0.0786533	0.0740385	-2.50031	-4.55168
12	AC199703.3_FG003	0.451556	2.7051	0.0788685	0.0493024	-2.48827	-5.64208
13	AC203966.5_FG005	2.50703	0.878554	5.56073	2.34936	1.15377	1.41255
14	AC205502.4_FG004	6.29641	8.15492	0.511688	1.60352	-3.60737	-2.3421
15	AC206030.4_FG001	3.13616	24.9392	0.666383	2.31754	-2.22211	-3.42494
16	AC207043.3_FG002	1.26292	11.4091	0.255202	0.0985977	-2.28716	-6.783
17	AC207342.3_FG008	12.3535	53.276	1.56142	3.92049	-2.97185	-3.76232
18	AC208110.2_FG001	4.18409	4.4785	1.76777	0.369863	-1.24472	-3.58016
19	AC208113.3_FG009	1.88445	3.42214	0.815788	1.42424	-1.23429	-1.26332
20	AC210204.3_FG002	112.72	408.302	48.4511	14.5564	-1.21826	-4.80953
21	AC214771.3_FG003	0.779288	5.04108	0.0633525	0.271262	-3.54161	-4.19356
22	AC217051.3_FG005	2.60604	0.517485	5.56975	4.22802	1.10158	3.01184
23	AC217293.3_FG005	1.8015	0.461303	3.64491	3.04469	1.03952	2.69528
24	AC225718.2_FG006	37.5385	142.569	7.70219	1.5071	-2.28536	-6.55912
25	AC226227.2_FG005	11.9905	18.513	5.00851	2.52529	-1.26067	-2.8721
26	AC226545.2_FG003	0.605155	0.171314	1.87788	2.11426	1.64537	3.58866
27	AC233893.1_FG003	1.4886	6.97077	0.518794	0.396104	-1.5179	-4.11739
28	AC233939.1_FG004	14.1437	19.6971	2.68505	1.89671	-2.3872	-3.37248
29	AC233950.1_FG002	128.367	120.935	24.4269	39.9964	-2.39039	-1.59628
30	AC235547.1_FG005	17.2657	30.0507	6.32955	6.41758	-1.44502	-2.22586
31	GRMZM2G000261	0.485121	1.79766	0.0778606	0.468589	-2.56042	-1.93183
32	GRMZM2G000292	1.13802	0.349772	5.15013	3.3469	2.17059	3.23111
33	GRMZM2G000326	32.0628	263.803	2.35905	1.05938	-3.76494	-7.95182
34	GRMZM2G000353	0.441754	2.24241	0.0787608	0.222049	-2.35733	-3.30924
35	GRMZM2G000842	2.38894	0.0574371	0.357071	7.7686	-2.72212	6.95333
36	GRMZM2G001221	8.03048	7.74313	1.46743	3.20625	-2.4483	-1.27048
37	GRMZM2G001457	30.8099	91.1256	14.991	41.2964	-1.03414	-1.14172
38	GRMZM2G001631	13.7944	48.5806	6.86976	8.15013	-1.0022	-2.57486
39	GRMZM2G002128	51.5561	163.129	17.1571	18.22	-1.58596	-3.1618
40	GRMZM2G003246	21.9102	7.23466	49.3356	39.8358	1.16754	2.45679
41	GRMZM2G003775	2.06564	4.2452	0.845341	0.690307	-1.28752	-2.60995
42	GRMZM2G003970	2.69798	13.6102	0.715661	1.80019	-1.90688	-2.91378
43	GRMZM2G004106	6.57585	2.2743	0.452948	0.419778	-3.8287	-2.41851
44	GRMZM2G004128	1.04838	2.37617	0.387997	0.665325	-1.43181	-1.83056
45	GRMZM2G004160	58.457	169.306	6.31752	7.31862	-3.2034	-4.53055
46	GRMZM2G004523	1.10766	11.3694	0.109334	0.295491	-3.28242	-5.24201
47	GRMZM2G004641	1.90342	10.0108	0.413433	1.6791	-2.18648	-2.57259
48	GRMZM2G005452	15.7079	53.0989	6.6035	13.1159	-1.24507	-2.01712
49	GRMZM2G005624	319.258	1124.63	8.58422	12.1173	-5.21395	-6.53515
50	GRMZM2G005840	13.8605	19.0033	4.73353	4.42615	-1.54602	-2.10114
51	GRMZM2G005954	129.531	284.163	38.6078	9.64816	-1.74629	-4.87915
52	GRMZM2G006219	5.67147	2.22453	11.4281	6.62433	1.01008	1.57118
53	GRMZM2G006894	86.2057	289.376	37.9451	40.2857	-1.18414	-2.8445
54	GRMZM2G006964	35.4084	71.8207	2.98792	1.08895	-3.55524	-6.03791
55	GRMZM2G006977	103.9	340.987	26.3931	49.8973	-1.97469	-2.77254
56	GRMZM2G007130	0.342348	0.428119	0.95215	1.89909	1.43273	2.11017
57	GRMZM2G007195	130.226	445.714	38.9192	20.206	-1.74384	-4.46263
58	GRMZM2G007372	4.4684	4.01387	1.75562	14.5756	-1.34425	1.85941
59	GRMZM2G007736	0.161837	1.20572	0	0.024705	-5.00542	-5.34505
60	GRMZM2G008539	1.15937	10.6462	0.254346	0.0987798	-2.16844	-6.67937
61	GRMZM2G008691	12.5827	15.0253	5.59017	5.98635	-1.16866	-1.3262
62	GRMZM2G008751	4.08019	8.58702	2.02046	1.45323	-1.01397	-2.55863
63	GRMZM2G008792	0.958585	0.0962388	6.7782	1.50319	2.83214	3.88582
64	GRMZM2G008935	2.06748	1.77446	0.432516	0.394587	-2.25457	-2.15845
65	GRMZM2G009048	1.71148	0.358031	4.06156	5.3762	1.25313	3.86724
66	GRMZM2G009103	3.12252	7.96054	0.508112	1.15751	-2.60271	-2.77897
67	GRMZM2G009144	0.756789	13.339	0.0317628	0.492272	-4.36384	-4.74535
68	GRMZM2G010034	1.33581	4.39433	0.294972	0.811346	-2.20564	-2.4265
69	GRMZM2G010494	15.841	44.066	0.0942702	0.0246697	-7.30887	-10.5274
70	GRMZM2G010765	11.834	23.3489	5.5001	4.80553	-1.10376	-2.27865
71	GRMZM2G010779	0.735474	1.85712	0.187452	0.516797	-1.9682	-1.84183
72	GRMZM2G010920	3.95005	14.3855	0.533056	0.938003	-2.88102	-3.93143
73	GRMZM2G011401	7.8236	11.3385	1.24128	4.6708	-2.6509	-1.27853
74	GRMZM2G011588	20.0491	72.4845	8.11086	15.8266	-1.2998	-2.1947
75	GRMZM2G011598	0.270982	4.4107	0	0	-5.74443	-9.73619
76	GRMZM2G011806	28.8197	74.5448	13.8886	12.0147	-1.05277	-2.63314
77	GRMZM2G012724	20.8157	79.1461	6.32414	1.97689	-1.72028	-5.31954
78	GRMZM2G013170	0.375798	2.6671	0	0.024705	-6.19912	-6.48272
79	GRMZM2G013236	1.14206	10.5581	0.207701	0.616671	-2.43907	-4.08714
80	GRMZM2G013430	1.11564	3.72682	0.244959	0.591944	-2.2055	-2.64305
81	GRMZM2G014022	3.68949	14.1952	1.59881	1.28408	-1.20411	-3.46136
82	GRMZM2G014071	17.596	25.8579	6.4763	9.78162	-1.43812	-1.40189
83	GRMZM2G014089	1.79456	3.46824	0.0632639	0.0989145	-4.72112	-5.05315
84	GRMZM2G014695	0.861617	3.65294	0.154506	0.641218	-2.44473	-2.50071
85	GRMZM2G014729	12.8617	4.81589	3.64954	1.35749	-1.80763	-1.82676
86	GRMZM2G014951	1.31738	0.151332	0.0314302	0	-5.16577	-4.90761
87	GRMZM2G015419	987.715	2103.9	264.979	365.338	-1.89813	-2.52572
88	GRMZM2G015605	17.9891	119.823	3.29642	7.27171	-2.43359	-4.04176
89	GRMZM2G015708	0.304627	2.40957	0.0157117	0.984748	-3.87719	-1.29753
90	GRMZM2G015793	3.89281	17.2782	0.337279	0.642995	-3.51194	-4.73679
91	GRMZM2G015941	4.28105	8.61657	2.10628	3.30818	-1.02307	-1.37927
92	GRMZM2G015983	7.37894	19.8517	2.11566	6.09412	-1.8052	-1.70246
93	GRMZM2G016521	0.976905	4.00076	0.226302	0.467739	-2.05991	-3.08885
94	GRMZM2G016734	41.9983	71.5568	18.463	22.0561	-1.1897	-1.69807
95	GRMZM2G017022	1.56836	5.10072	0.677303	1.08953	-1.1939	-2.22419
96	GRMZM2G017045	2.78292	10.2728	0.469679	2.15086	-2.55641	-2.25189
97	GRMZM2G017110	65.9572	185.897	14.9998	23.8619	-2.1364	-2.96114
98	GRMZM2G017164	13.5246	32.6716	5.93715	7.23377	-1.18582	-2.17409
99	GRMZM2G017197	0.421289	2.12635	0.0624438	0.0493494	-2.75395	-5.2918
100	GRMZM2G017229	49.2554	126.805	8.03812	35.1328	-2.60988	-1.85122
101	GRMZM2G017249	53.0794	189.193	8.21635	37.9514	-2.68744	-2.31705
102	GRMZM2G017321	10.9794	9.98369	1.8724	2.13907	-2.55026	-2.21892
103	GRMZM2G017414	43.4099	122.794	12.5172	43.9306	-1.79426	-1.4824
104	GRMZM2G017550	1.32669	2.88337	0.432913	0.271369	-1.61394	-3.38325
105	GRMZM2G017882	4.6819	3.0213	9.94486	12.5234	1.08604	2.04946
106	GRMZM2G017982	0.0271351	0.0689813	19.3082	18.3851	9.22155	7.93863
107	GRMZM2G018070	66.2088	132.942	22.8945	10.7178	-1.5349	-3.63245
108	GRMZM2G018707	0.986057	4.80847	0.187893	0.296585	-2.37098	-3.99785
109	GRMZM2G019177	19.8525	32.6891	8.38367	7.61157	-1.2402	-2.1017
110	GRMZM2G019404	184.878	330.529	85.9249	32.6336	-1.10625	-3.34021
111	GRMZM2G019686	479.145	976.258	238.575	184.593	-1.0059	-2.40287
112	GRMZM2G020574	32.1885	49.4219	10.1052	10.3816	-1.67164	-2.25061
113	GRMZM2G020761	1.12531	9.68728	0.109994	0.295743	-3.30152	-5.01031
114	GRMZM2G020781	0.205261	0.194452	1.66446	2.41778	2.98404	3.53132
115	GRMZM2G020843	8.7473	15.0176	2.18608	5.50159	-1.99649	-1.44781
116	GRMZM2G021378	0.882012	7.05897	0.384061	0.566602	-1.17598	-3.62854
117	GRMZM2G021416	19.3497	63.0611	1.9395	1.43446	-3.30106	-5.4539
118	GRMZM2G022645	10.9221	24.214	4.73265	11.1886	-1.2019	-1.11318
119	GRMZM2G022679	55.277	108.757	14.1638	1.18257	-1.97602	-6.51601
120	GRMZM2G023133	6.0968	8.57931	0.789499	2.95101	-2.94318	-1.53782
121	GRMZM2G023444	5.38151	22.6462	1.32967	1.93282	-2.01072	-3.54717
122	GRMZM2G023520	0.704649	0.472011	0.0159035	0.0493965	-5.06948	-3.10767
123	GRMZM2G024104	12.3576	139.646	1.30144	4.37899	-3.22417	-4.99364
124	GRMZM2G024958	3.64397	3.91718	0.239571	0.14841	-3.89896	-4.6702
125	GRMZM2G024993	20.0359	48.756	5.4312	2.82872	-1.88127	-4.10408
126	GRMZM2G025109	0.637798	4.25211	0.109994	0.395491	-2.4608	-3.40933
127	GRMZM2G025132	0.162761	0.0492242	0.654205	2.42044	1.98169	5.4254
128	GRMZM2G025190	1.62666	8.08953	0.663747	0.270813	-1.28183	-4.87583
129	GRMZM2G025459	30.3089	98.6054	9.48743	9.04557	-1.67048	-3.44572
130	GRMZM2G025885	0.813789	16.9767	0.0630873	0.492458	-3.59199	-5.09317
131	GRMZM2G026151	3.91119	9.69221	1.86067	2.14369	-1.07035	-2.17451
132	GRMZM2G026391	13.9073	24.9648	6.6365	8.64142	-1.06415	-1.52914
133	GRMZM2G026447	3.86976	14.5014	0.913367	1.32928	-2.07513	-3.44251
134	GRMZM2G026767	21.677	44.0762	7.3255	5.49172	-1.56222	-3.00303
135	GRMZM2G026783	1.13589	5.7956	0.0631755	0.27182	-4.04551	-4.3862
136	GRMZM2G026802	12.2288	3.55393	24.6126	15.1111	1.00898	2.08747
137	GRMZM2G026889	1.65002	5.57831	0.738311	0.494053	-1.14738	-3.48674
138	GRMZM2G027107	0.608525	2.3007	0	0	-6.83439	-8.80473
139	GRMZM2G027166	6.22643	17.2376	3.06144	2.91503	-1.0215	-2.56172
140	GRMZM2G027272	14.1785	35.2253	6.8268	8.37535	-1.0572	-2.07179
141	GRMZM2G027302	5.11902	9.06043	1.40928	2.24646	-1.85505	-2.00985
142	GRMZM2G027495	21.9084	58.8746	7.37393	8.03343	-1.56319	-2.87277
143	GRMZM2G027499	2.02377	4.39944	0.496674	1.77575	-2.0058	-1.30484
144	GRMZM2G027726	0.560743	2.5216	0.124013	0.320436	-2.20746	-2.95859
145	GRMZM2G027797	1.51311	0.430554	0	0	-8.1858	-6.42578
146	GRMZM2G027958	4.37682	28.3578	0.741988	1.92518	-2.56049	-3.87707
147	GRMZM2G028397	57.2682	157.513	22.9582	11.8835	-1.314	-3.72755
148	GRMZM2G028568	1.36858	9.37811	0.395389	0.884979	-1.79077	-3.40036
149	GRMZM2G029048	258.559	344.791	110.365	34.9522	-1.22823	-3.30194
150	GRMZM2G029153	2.03653	6.27766	0.612624	0.667771	-1.74539	-3.22037
151	GRMZM2G029692	11.0538	24.3158	3.30534	5.55511	-1.73917	-2.12897
152	GRMZM2G029833	6.8352	5.36437	16.1634	15.9236	1.24328	1.56939
153	GRMZM2G030009	2.55568	2.08849	5.22873	4.98249	1.03071	1.25038
154	GRMZM2G030272	10.7573	21.1787	4.29292	3.43357	-1.32413	-2.62309
155	GRMZM2G031001	4.98055	54.5861	0.915395	1.138	-2.44145	-5.57812
156	GRMZM2G031040	0.913242	4.30423	0.0945226	0.172873	-3.21331	-4.59451
157	GRMZM2G031062	0.68176	3.47971	0.142111	0.197431	-2.2334	-4.10563
158	GRMZM2G031432	20.035	24.8602	5.9845	0.173025	-1.743	-7.12601
159	GRMZM2G031447	17.9608	68.8524	3.9624	0.51663	-2.18903	-7.04237
160	GRMZM2G031580	14.7473	48.0998	5.29315	1.06143	-1.47926	-5.49472
161	GRMZM2G031591	14.391	19.704	6.17357	7.77884	-1.21842	-1.34049
162	GRMZM2G031790	24.328	50.9671	8.55878	15.4261	-1.50965	-1.72448
163	GRMZM2G032218	1.92707	12.4659	0.450001	3.72608	-2.08834	-1.74026
164	GRMZM2G032478	0.206525	0.264622	0.676343	5.95366	1.67893	4.41406
165	GRMZM2G032628	37.7676	57.4164	12.0456	6.02583	-1.64546	-3.2505
166	GRMZM2G033555	132.727	193.578	38.9011	70.8679	-1.77135	-1.44967
167	GRMZM2G033962	4.07734	9.25617	1.84228	1.71961	-1.14757	-2.42514
168	GRMZM2G034611	2.15303	22.9532	0.573662	1.23085	-1.89133	-4.21473
169	GRMZM2G035131	7.45198	28.5467	3.31946	3.23894	-1.16192	-3.13781
170	GRMZM2G035278	6.01113	11.8482	1.55016	36.7653	-1.9527	1.63401
171	GRMZM2G035599	10.8249	7.1986	4.22744	2.09655	-1.35571	-1.77753
172	GRMZM2G035848	1.78961	3.434	0.723082	1.50607	-1.29096	-1.18352
173	GRMZM2G036427	3.43538	12.1152	0.962563	2.5208	-1.82796	-2.26228
174	GRMZM2G036455	2.3545	0.224953	8.43362	6.1264	1.83176	4.72354
175	GRMZM2G036564	152.884	315.205	39.6088	128.218	-1.94819	-1.29772
176	GRMZM2G036640	10.0945	9.72717	30.8665	26.9686	1.6092	1.47065
177	GRMZM2G036708	34.4825	31.8826	9.86872	12.5379	-1.81026	-1.34379
178	GRMZM2G036826	0.539472	4.31033	0.0157117	0.493865	-4.69295	-3.11575
179	GRMZM2G036980	1.68908	5.81874	0.0313847	0.468099	-5.53724	-3.62054
180	GRMZM2G037322	14.5201	21.7679	4.75739	2.00544	-1.60889	-3.43764
181	GRMZM2G037617	4.34434	1.21055	8.69865	9.71197	1.00035	2.99805
182	GRMZM2G037685	47.6223	97.5148	3.03114	6.13302	-3.96101	-3.9881
183	GRMZM2G037875	16.9941	29.6961	6.31635	9.88733	-1.42741	-1.58649
184	GRMZM2G038075	10.0302	20.4025	4.39169	4.61509	-1.18539	-2.14314
185	GRMZM2G038108	7.23096	3.87978	14.922	12.3544	1.04291	1.67092
186	GRMZM2G038153	1.44763	25.9445	0.173056	0.969864	-3.03907	-4.73471
187	GRMZM2G038284	193.235	501.109	81.4903	100.288	-1.24512	-2.32088
188	GRMZM2G038449	8.539	21.1576	2.17126	5.23191	-1.97172	-2.01498
189	GRMZM2G038497	10.2369	18.4156	4.61097	5.06435	-1.14892	-1.86195
190	GRMZM2G038893	1.75459	10.5472	0.124915	0.148025	-3.75991	-6.10654
191	GRMZM2G039278	3.12616	2.10484	0.916662	0.542665	-1.77162	-1.92963
192	GRMZM2G039362	0.950759	9.72684	0.139369	1.09443	-2.738	-3.14563
193	GRMZM2G039445	10.4066	28.0358	4.54002	5.81374	-1.1865	-2.26919
194	GRMZM2G039961	0.312431	3.81344	0.0157117	0.074174	-3.89823	-5.59016
195	GRMZM2G039993	7.61319	17.2996	2.87473	0.0246697	-1.40225	-9.17973
196	GRMZM2G040094	9.58359	29.4244	2.07786	2.36241	-2.20111	-3.63544
197	GRMZM2G040095	186.292	295.683	24.5989	44.5463	-2.91852	-2.73023
198	GRMZM2G040263	0.379435	0.0941424	1.11245	1.01038	1.53439	3.37148
199	GRMZM2G040600	0.0675081	0.372508	2.68622	2.76815	5.20197	2.89399
200	GRMZM2G041235	6.83318	24.5718	2.9274	4.6242	-1.22678	-2.40878
201	GRMZM2G041350	0.993782	0.266229	2.27113	2.76024	1.18957	3.35057
202	GRMZM2G041369	29.2083	65.1182	3.87196	0.0246937	-2.91771	-11.0888
203	GRMZM2G041761	4.43808	17.8967	1.53661	2.64744	-1.53183	-2.75452
204	GRMZM2G041839	1.78612	2.19967	0.707409	0.295974	-1.32046	-2.87133
205	GRMZM2G042677	9.26872	41.3774	1.38941	0.0739691	-2.72974	-9.02837
206	GRMZM2G043857	21.943	86.122	8.96096	14.1008	-1.28824	-2.60975
207	GRMZM2G043932	10.567	111.01	1.7293	2.1062	-2.61033	-5.71728
208	GRMZM2G044337	16.1685	45.2104	7.03014	9.42975	-1.20096	-2.26014
209	GRMZM2G044359	6.9145	13.6585	2.59405	4.68717	-1.41472	-1.54197
210	GRMZM2G044472	41.7198	54.8174	4.27623	0.468099	-3.27751	-6.85346
211	GRMZM2G044947	11.2939	49.0513	0.291157	6.15638	-5.24036	-2.99341
212	GRMZM2G045109	2.18727	1.05674	0.787209	3.31853	-1.43351	1.6476
213	GRMZM2G045319	2.19387	5.14409	0.900774	0.890628	-1.26936	-2.51946
214	GRMZM2G045664	21.5147	80.7132	3.97847	5.30733	-2.43286	-3.92551
215	GRMZM2G045849	25.3367	61.1472	1.98441	15.8925	-3.66308	-1.9441
216	GRMZM2G046163	41.7261	148.539	11.9376	0.394892	-1.81033	-8.53635
217	GRMZM2G046911	20.8795	31.1243	10.1206	7.66307	-1.04009	-2.02095
218	GRMZM2G047065	0.240406	0.87618	0.046953	0.1728	-2.23369	-2.3082
219	GRMZM2G047128	3.77047	9.04387	0.0313392	0.0987366	-6.68948	-6.44502
220	GRMZM2G047139	1.75485	72.0943	0.0943962	1.65996	-4.10558	-5.43738
221	GRMZM2G047152	19.1001	46.9149	8.78288	6.46327	-1.11885	-2.85842
222	GRMZM2G047422	1.1772	5.08985	0.265326	0.395785	-2.15429	-3.669
223	GRMZM2G048092	0.0411839	0.0392418	1.36052	1.73265	4.84738	5.2446
224	GRMZM2G048295	24.0171	52.1468	11.1471	3.6555	-1.10998	-3.83281
225	GRMZM2G048549	8.48996	46.4627	2.1555	1.8723	-1.95936	-4.62806
226	GRMZM2G049346	8.3972	16.5457	3.16372	5.8867	-1.40522	-1.48946
227	GRMZM2G049349	0.945083	15.7733	0.0314302	0.0988231	-4.69799	-7.24523
228	GRMZM2G049364	10.9595	24.2981	5.32794	5.88854	-1.0383	-2.04369
229	GRMZM2G049418	0.589417	0.0577603	2.75786	3.18188	2.19374	5.65219
230	GRMZM2G049538	21.4311	77.0832	8.0863	6.0774	-1.40377	-3.66303
231	GRMZM2G049549	23.2392	34.7178	8.60324	14.1208	-1.42998	-1.29755
232	GRMZM2G049695	5.81259	15.6265	2.55763	2.56195	-1.18375	-2.60606
233	GRMZM2G050234	6.38986	37.3127	0.829997	1.50869	-2.97403	-4.6243
234	GRMZM2G050997	78.9464	123.424	6.81403	3.27643	-3.53582	-5.23265
235	GRMZM2G051045	7.47912	42.9522	1.38092	1.08534	-2.42187	-5.30009
236	GRMZM2G051103	30.0663	82.8626	6.96395	10.2006	-2.10524	-3.02109
237	GRMZM2G051528	1.78513	4.26777	0.360149	1.10855	-2.29161	-1.94279
238	GRMZM2G051683	2.8583	10.7441	0.478742	0.344456	-2.56552	-4.94313
239	GRMZM2G051942	6.19448	13.1067	2.52221	3.02363	-1.29478	-2.11401
240	GRMZM2G052102	15.4674	31.2616	4.79889	12.5972	-1.68168	-1.31138
241	GRMZM2G052277	3.59683	4.84056	1.73586	1.23346	-1.05301	-1.96676
242	GRMZM2G053833	0.689458	3.07964	0.0475108	0.0985546	-3.73519	-4.90018
243	GRMZM2G054050	2.54155	10.5757	0.423693	1.9679	-2.57058	-2.42345
244	GRMZM2G054465	15.8143	57.3741	7.01087	6.86884	-1.16351	-3.06128
245	GRMZM2G054938	1.7698	3.93556	0.200958	0.074174	-3.12487	-5.62993
246	GRMZM2G055135	8.10148	2.5039	18.4415	28.0809	1.18416	3.48608
247	GRMZM2G055150	4.81805	19.5257	0.268038	1.03634	-4.14754	-4.22864
248	GRMZM2G055698	8.34426	41.3047	1.54067	1.74707	-2.43775	-4.55773
249	GRMZM2G055699	0.925642	1.25268	0.315383	0.445206	-1.5106	-1.48986
250	GRMZM2G055704	0.529431	2.02916	0.157902	0.714808	-1.68698	-1.51268
251	GRMZM2G056068	2.06821	5.97542	0.315712	12.0578	-2.6917	1.01224
252	GRMZM2G056247	33.1673	122.271	8.6326	9.06612	-1.93868	-3.75272
253	GRMZM2G056513	13.0276	25.1153	4.03983	8.76038	-1.68618	-1.5191
254	GRMZM2G056629	0.427986	0.386306	0.0943962	4.3239	-2.14315	3.45795
255	GRMZM2G057067	24.0018	145.698	4.63555	5.60994	-2.3816	-4.69743
256	GRMZM2G057116	2.6479	24.41	0.140375	0.0741043	-4.18872	-8.26648
257	GRMZM2G057159	38.3088	111.632	0.694757	5.69602	-5.76301	-4.29089
258	GRMZM2G057247	4.57035	10.6195	2.13229	2.76257	-1.09733	-1.94087
259	GRMZM2G057616	11.5511	24.5941	4.77486	9.39583	-1.26898	-1.38752
260	GRMZM2G057907	1.23075	0.448466	3.26779	3.54518	1.41914	2.94608
261	GRMZM2G058491	8.58187	11.1653	1.34556	3.96032	-2.6698	-1.49235
262	GRMZM2G058568	8.834	13.2636	3.63219	4.16403	-1.28073	-1.66996
263	GRMZM2G058632	0	0	1.22002	1.50429	7.88105	8.18604
264	GRMZM2G059102	218.54	367.556	102.892	141.686	-1.08666	-1.37517
265	GRMZM2G059252	33.8753	133.261	11.1705	16.3356	-1.59267	-3.02765
266	GRMZM2G059397	13.4197	87.7735	2.40428	0.908334	-2.47768	-6.58394
267	GRMZM2G059453	22.6839	25.5441	11.0317	7.35823	-1.04735	-1.79426
268	GRMZM2G059502	22.0299	37.3097	1.50708	0.296575	-3.8575	-6.95064
269	GRMZM2G059693	37.2866	162.959	2.81463	9.48474	-3.71255	-4.10139
270	GRMZM2G059939	14.7988	56.6666	4.93827	1.85381	-1.57549	-4.93039
271	GRMZM2G060029	8.53358	4.35929	1.76416	10.7426	-2.27048	1.30021
272	GRMZM2G060216	12.9808	13.7908	5.98948	6.28216	-1.11339	-1.13268
273	GRMZM2G060369	9.08668	2.63068	23.3407	26.9312	1.35848	3.3511
274	GRMZM2G060723	19.096	24.213	8.52009	9.14053	-1.16234	-1.40499
275	GRMZM2G060918	9.46132	17.0216	3.78426	2.42488	-1.32163	-2.80893
276	GRMZM2G061515	32.4073	60.4202	6.93794	12.5968	-2.22321	-2.26166
277	GRMZM2G061537	19.0147	74.9352	4.56962	6.04881	-2.06418	-3.63049
278	GRMZM2G061568	7.14499	37.3198	2.17372	5.53917	-1.70897	-2.75113
279	GRMZM2G061821	1.15755	1.68065	4.30681	5.01067	1.88316	1.57719
280	GRMZM2G062009	22.9535	58.4106	0.389864	1.33368	-5.85585	-5.44796
281	GRMZM2G062156	9.45468	39.4613	2.41305	4.23701	-1.96546	-3.21759
282	GRMZM2G062396	0.624692	6.47433	0.096598	0.172945	-2.59287	-5.18365
283	GRMZM2G063156	0.756896	0.515297	2.55135	2.12265	1.75897	2.01736
284	GRMZM2G063244	3.59885	0.517099	0.870834	6.72616	-2.03326	3.68163
285	GRMZM2G063291	3.0118	4.29743	0	0	-9.19004	-9.70008
286	GRMZM2G063438	5.11318	84.3948	0.0632639	0.619641	-6.20584	-7.07924
287	GRMZM2G063522	0.29217	7.72668	0.0313392	0.172945	-3.02321	-5.44166
288	GRMZM2G063533	4.98749	8.88994	2.20989	2.00871	-1.17194	-2.14293
289	GRMZM2G063824	0.562299	5.90645	0.109707	0.370862	-2.33835	-3.97526
290	GRMZM2G064255	12.1681	26.6507	5.72464	6.59945	-1.08192	-2.01273
291	GRMZM2G064818	35.296	6.59702	9.22894	21.1168	-1.93858	1.68071
292	GRMZM2G065451	13.3973	25.1026	6.18429	8.99989	-1.11358	-1.47913
293	GRMZM2G065617	1.13524	4.92134	0.156188	0.69332	-2.80205	-2.81287
294	GRMZM2G065640	0.278775	1.37624	0.046953	0.0493494	-2.43621	-4.65112
295	GRMZM2G066067	5.33201	5.51803	1.89714	2.49281	-1.48623	-1.145
296	GRMZM2G066234	8.38105	8.01448	17.292	18.6506	1.04578	1.2171
297	GRMZM2G066441	5.3634	9.18777	1.73435	0.965655	-1.62439	-3.24297
298	GRMZM2G066489	2.67066	9.13617	0.381137	0.344752	-2.79185	-4.7091
299	GRMZM2G066870	1.19102	6.39983	0.157511	1.7793	-2.87319	-1.84363
300	GRMZM2G067225	1050.28	1847.08	356.302	104.276	-1.55961	-4.14668
301	GRMZM2G067626	1.41089	3.43468	0.351609	0.444536	-1.99846	-2.93635
302	GRMZM2G067865	4.62939	17.1993	1.90619	1.70665	-1.2789	-3.32909
303	GRMZM2G067919	0.769046	3.539	8.109	0.539747	3.37717	-2.71183
304	GRMZM2G068259	66.6751	64.9672	9.53647	6.35214	-2.80565	-3.35265
305	GRMZM2G068826	0.617457	2.39989	0.110139	0.197684	-2.41321	-3.55897
306	GRMZM2G068943	27.7769	35.9793	9.03443	13.7301	-1.61772	-1.39017
307	GRMZM2G068947	9.18354	59.8359	1.7347	10.3843	-2.40615	-2.52541
308	GRMZM2G069016	7.34654	20.3809	0.0157117	0.0494188	-8.46071	-8.54445
309	GRMZM2G069047	0.631332	0.175043	1.75472	0.469492	1.44419	1.37797
310	GRMZM2G069298	0.475638	1.52826	0.0953566	0.222338	-2.20424	-2.76257
311	GRMZM2G069325	1.17582	3.05224	0.186566	0.469118	-2.62158	-2.69207
312	GRMZM2G069444	2.08049	0.139725	7.75224	2.60221	1.91573	4.1325
313	GRMZM2G070138	29.2833	72.1886	10.103	13.5946	-1.53622	-2.40836
314	GRMZM2G070673	12.3935	25.4226	2.6603	2.62758	-2.21625	-3.2726
315	GRMZM2G071154	25.4493	103.254	10.0583	14.0472	-1.33645	-2.87713
316	GRMZM2G071277	16.2222	63.8608	1.86871	1.03428	-3.10794	-5.94005
317	GRMZM2G071325	2.05365	3.11593	0.569108	0.467071	-1.83914	-2.73131
318	GRMZM2G071602	1.28257	4.2378	0.303962	0.667118	-2.03642	-2.6543
319	GRMZM2G072280	3.88832	2.08001	10.6399	23.2024	1.44823	3.47907
320	GRMZM2G072529	1.47694	10.5957	0.0474429	0.148151	-4.81307	-6.1118
321	GRMZM2G073250	11.4365	25.3919	5.13563	7.36364	-1.1503	-1.78517
322	GRMZM2G073310	5.21325	15.3083	2.29636	3.30917	-1.18163	-2.20795
323	GRMZM2G073324	7.88461	10.8118	1.79405	1.69788	-2.13414	-2.66696
324	GRMZM2G073779	3.9451	9.69364	1.77207	1.75675	-1.15329	-2.46065
325	GRMZM2G073884	2.63643	3.81915	0.625243	1.25958	-2.08427	-1.59498
326	GRMZM2G074040	1.65598	3.59808	0.550031	1.50392	-1.5731	-1.25947
327	GRMZM2G074193	12.0553	16.403	5.93337	4.9329	-1.02094	-1.73187
328	GRMZM2G074381	23.6342	38.0092	9.15186	3.04661	-1.36929	-3.63962
329	GRMZM2G074427	17.0896	23.0367	4.08291	4.42559	-2.0621	-2.37868
330	GRMZM2G074604	946.434	883.066	363.325	249.611	-1.38122	-1.8228
331	GRMZM2G074611	1.00395	8.45674	0.0781777	0.148221	-3.62312	-5.78434
332	GRMZM2G075002	13.7144	49.6741	5.17775	4.40373	-1.39954	-3.49307
333	GRMZM2G075262	23.5684	87.7	7.82887	8.76704	-1.58284	-3.32157
334	GRMZM2G075333	20.8929	94.9881	8.39509	4.91771	-1.31923	-4.27028
335	GRMZM2G075502	150.379	308.512	70.7322	31.3014	-1.08824	-3.30065
336	GRMZM2G076029	0.32101	10.5978	0.0157117	0.617947	-3.96312	-4.08961
337	GRMZM2G076468	10.8921	32.9626	2.93818	5.24644	-1.89006	-2.65055
338	GRMZM2G077124	58.17	61.8897	13.9757	17.7186	-2.05456	-1.8046
339	GRMZM2G077127	47.8366	124.684	21.1615	13.4251	-1.17324	-3.21485
340	GRMZM2G077187	3.38804	21.5848	0.942853	1.30653	-1.84347	-4.04032
341	GRMZM2G077356	70.4602	176.55	6.18699	20.8441	-3.50494	-3.08241
342	GRMZM2G078781	29.54	94.0352	3.25076	9.2845	-3.17713	-3.34016
343	GRMZM2G079127	221.469	233.494	107.792	68.4046	-1.03859	-1.77096
344	GRMZM2G079219	0.866489	8.68954	0.0934539	0.123496	-3.16428	-6.07715
345	GRMZM2G079263	4.4344	12.878	1.41744	1.94795	-1.64244	-2.72167
346	GRMZM2G079303	1.34842	1.83331	0.370412	0.445541	-1.89126	-2.02444
347	GRMZM2G079616	2.76353	6.66462	0.351663	1.13393	-2.94283	-2.5517
348	GRMZM2G079956	20.9581	47.2414	10.0097	10.5762	-1.06455	-2.15882
349	GRMZM2G080041	13.9803	13.8243	3.3459	3.43755	-2.06491	-2.00683
350	GRMZM2G080045	0.420587	4.4126	0.046953	0.32147	-3.01995	-3.76119
351	GRMZM2G080178	10.6268	18.18	3.21882	7.42827	-1.72289	-1.29057
352	GRMZM2G080247	5.30879	17.9725	1.02445	1.2161	-2.36734	-3.88026
353	GRMZM2G080354	243.035	519.504	27.5845	7.56618	-3.1397	-6.10018
354	GRMZM2G080375	10.2072	41.1046	3.21104	3.03941	-1.6691	-3.75529
355	GRMZM2G080516	21.6145	144.999	6.80356	1.87588	-1.6762	-6.26812
356	GRMZM2G080871	2.15976	5.05759	0.714612	1.75329	-1.59506	-1.52098
357	GRMZM2G081504	8.54881	29.3905	1.25522	7.11126	-2.76644	-2.04615
358	GRMZM2G081843	0.525259	4.03112	0.0778606	0.272154	-2.69668	-3.86167
359	GRMZM2G081928	1.28102	0.415178	2.74673	5.43085	1.10587	3.67478
360	GRMZM2G081949	80.6996	118.814	37.4262	29.8726	-1.11155	-1.99142
361	GRMZM2G082490	4.665	8.09869	2.06908	2.50086	-1.16804	-1.69181
362	GRMZM2G082686	3.91	4.13537	1.32764	1.4337	-1.54992	-1.52641
363	GRMZM2G082745	25.4533	113.379	8.00784	7.83358	-1.66339	-3.85448
364	GRMZM2G083176	25.4613	33.0514	9.44523	14.6553	-1.43204	-1.173
365	GRMZM2G083186	5.06801	15.7217	0.911166	1.62389	-2.46874	-3.2711
366	GRMZM2G083402	3.59305	6.58616	1.19694	1.13303	-1.57943	-2.53468
367	GRMZM2G083427	40.2814	66.8761	19.6999	20.4811	-1.03148	-1.70687
368	GRMZM2G083555	13.6451	34.3115	0.29546	0.0493717	-5.49756	-9.29716
369	GRMZM2G083580	20.7852	21.7545	10.2775	8.70827	-1.01658	-1.31991
370	GRMZM2G083677	10.0864	20.9277	4.67486	6.14306	-1.09982	-1.76747
371	GRMZM2G083759	25.3222	65.6554	6.81031	9.08937	-1.89028	-2.85233
372	GRMZM2G083935	0.496091	1.45492	1.73396	6.36099	1.78596	2.10425
373	GRMZM2G084005	2.4075	4.44835	0.477879	0.715534	-2.3148	-2.63034
374	GRMZM2G084086	0.026947	0.00949611	1.45279	0.763846	5.51221	5.72382
375	GRMZM2G084717	41.0212	164.875	12.2585	7.84502	-1.74865	-4.39296
376	GRMZM2G084825	0.510468	3.37704	0	0.0493494	-6.62006	-5.95877
377	GRMZM2G085111	58.7102	123.053	26.1948	33.7849	-1.16217	-1.86456
378	GRMZM2G085381	33.3737	21.8257	9.06625	76.9273	-1.88172	1.81979
379	GRMZM2G085568	110.05	231.661	31.5523	42.7211	-1.80197	-2.43883
380	GRMZM2G085751	2.60194	7.62131	0.530672	1.60982	-2.27266	-2.23816
381	GRMZM2G085921	0.0274086	0.0288268	2.66597	3.03605	6.31514	6.4715
382	GRMZM2G085945	11.72	4.29256	5.55751	15.2887	-1.07483	1.83129
383	GRMZM2G085967	6.4895	39.4494	1.77482	14.0775	-1.85708	-1.4857
384	GRMZM2G086587	33.2422	70.2297	11.3377	8.31292	-1.54833	-3.07809
385	GRMZM2G086835	9.27767	29.884	1.50379	5.05322	-2.61228	-2.5634
386	GRMZM2G087094	14.3165	54.8055	5.01295	1.13302	-1.52108	-5.58772
387	GRMZM2G087150	19.7128	70.374	7.87422	21.9286	-1.3147	-1.68158
388	GRMZM2G087662	6.94765	33.2957	0.608692	0.862358	-3.48956	-5.262
389	GRMZM2G087753	8.5877	4.45326	17.9965	20.6292	1.06394	2.20814
390	GRMZM2G087827	6.94693	20.6338	2.57065	0.0246697	-1.43361	-9.43342
391	GRMZM2G087893	0	0	3.64204	6.62963	9.4556	10.3231
392	GRMZM2G088291	9.15592	20.2606	2.98245	4.3392	-1.61075	-2.22205
393	GRMZM2G088427	1.44387	3.2358	0.654537	0.172873	-1.11358	-4.18437
394	GRMZM2G088443	8.64791	16.0659	4.24505	2.76535	-1.02308	-2.53542
395	GRMZM2G088765	1.18738	6.05633	0.0640141	0	-4.07292	-10.1895
396	GRMZM2G088819	1.10011	3.04987	0.11353	0	-3.1753	-9.21132
397	GRMZM2G089121	20.8244	27.9554	9.84939	9.78305	-1.07988	-1.5138
398	GRMZM2G089448	26.2131	20.9367	9.25752	56.9417	-1.49281	1.44284
399	GRMZM2G089767	7.92884	20.2313	3.73005	2.99873	-1.08802	-2.7525
400	GRMZM2G089836	48.7547	45.6506	16.4773	20.5706	-1.55956	-1.15042
401	GRMZM2G089895	0.34228	2.88217	0.0313392	0.74266	-3.23746	-1.95234
402	GRMZM2G089952	1.37157	4.66753	0.315712	0.370873	-2.12933	-3.63334
403	GRMZM2G090028	2.09886	8.93399	0.647152	1.95162	-1.69875	-2.1912
404	GRMZM2G090104	6.49808	8.36452	2.94304	2.33063	-1.14194	-1.84105
405	GRMZM2G090226	113.752	179.922	8.89602	10.3504	-3.67101	-4.11852
406	GRMZM2G090245	5.7548	279.709	0.129545	0.0246697	-5.42248	-13.1934
407	GRMZM2G090528	1.18771	0.443511	3.34557	3.22624	1.49425	2.86674
408	GRMZM2G090584	0.445822	14.7428	0.015735	0.123325	-4.43099	-6.84254
409	GRMZM2G091088	6.49625	12.278	3.15876	5.00182	-1.03976	-1.29456
410	GRMZM2G091124	65.6231	369.213	4.02599	1.89954	-4.0449	-7.59841
411	GRMZM2G091169	1.12714	14.082	0.109994	0.0493965	-3.3097	-8.01151
412	GRMZM2G091648	25.0327	44.4575	9.00789	6.73959	-1.47277	-2.72102
413	GRMZM2G092442	2.2827	0.420357	6.48876	7.09558	1.51529	4.05961
414	GRMZM2G092867	4.0755	27.0808	1.1229	1.57911	-1.84861	-4.09562
415	GRMZM2G092925	1.24871	2.54966	0.492537	0.817667	-1.38915	-1.63457
416	GRMZM2G093405	112.948	307.698	40.2737	32.53	-1.48705	-3.24128
417	GRMZM2G093826	52.7896	267.298	2.33474	2.22891	-4.49514	-6.90387
418	GRMZM2G094017	59.4962	97.4149	21.6144	4.48049	-1.46079	-4.43993
419	GRMZM2G094165	5.77631	7.14442	2.32546	3.55597	-1.31027	-1.00572
420	GRMZM2G094892	1.15561	5.49344	0.109564	0.197007	-3.33449	-4.77565
421	GRMZM2G095511	4.15375	3.27897	8.74285	8.23415	1.07346	1.32647
422	GRMZM2G095898	11.7967	12.1705	2.17922	1.23637	-2.44075	-3.29379
423	GRMZM2G095899	5.48133	2.62885	13.8933	5.47307	1.34182	1.05747
424	GRMZM2G096008	0.37415	1.18913	0.0470863	0.27182	-2.86259	-2.0941
425	GRMZM2G096020	23.5365	41.2815	11.5664	12.6104	-1.02447	-1.71034
426	GRMZM2G096228	1.75216	17.6965	0.276659	0.887895	-2.63876	-4.30884
427	GRMZM2G096365	27.1589	105.07	6.43444	5.78763	-2.07978	-4.18062
428	GRMZM2G096680	4.06542	32.4815	0.436088	0.321076	-3.19115	-6.63686
429	GRMZM2G097297	40.4345	1087.35	4.82838	17.2509	-3.05273	-5.97754
430	GRMZM2G097641	3.74674	11.6886	1.68896	3.65193	-1.14829	-1.67691
431	GRMZM2G098460	1.743	5.06142	0.265905	0.222338	-2.68456	-4.47848
432	GRMZM2G098813	3.2329	1.27411	9.83699	5.84027	1.60419	2.1934
433	GRMZM2G098892	0.572185	1.65462	0.0313847	0.123443	-3.9576	-3.67705
434	GRMZM2G099239	32.8395	92.2392	9.92274	10.9942	-1.73009	-3.06791
435	GRMZM2G099319	6.44452	15.1713	2.34087	3.97646	-1.4556	-1.92965
436	GRMZM2G099337	127.2	342.188	59.1565	60.1002	-1.10377	-2.50923
437	GRMZM2G099363	16.9404	62.7061	4.64115	10.7102	-1.8668	-2.54886
438	GRMZM2G099454	57.7404	436.201	0.891265	3.81144	-6.0021	-6.83725
439	GRMZM2G099740	2.24478	22.0144	0.528874	0.345289	-2.07423	-5.97334
440	GRMZM2G100315	2.48197	5.99031	0.9765	0.568592	-1.34266	-3.38411
441	GRMZM2G100360	13.8986	56.8678	1.06058	4.0003	-3.68767	-3.82658
442	GRMZM2G100524	3.04252	9.2793	1.22002	2.23488	-1.31306	-2.0507
443	GRMZM2G101393	4.32205	1.14936	0.497127	0.221958	-3.06477	-2.33654
444	GRMZM2G101687	12.5746	29.4343	6.23838	4.66053	-1.0038	-2.65767
445	GRMZM2G101754	10.1479	16.4055	4.34383	4.88944	-1.22132	-1.74523
446	GRMZM2G102605	60.2114	70.9094	11.6049	11.2346	-2.37264	-2.65805
447	GRMZM2G102616	2.64898	9.33117	0.942424	1.05755	-1.49686	-3.13596
448	GRMZM2G103559	7.22342	29.9123	1.92213	6.50807	-1.8977	-2.1996
449	GRMZM2G103748	2.16637	25.704	0.0314302	0.0741043	-5.89893	-8.34083
450	GRMZM2G103771	2.16404	4.12209	0.0313392	0	-5.88442	-9.63933
451	GRMZM2G104204	2.42871	28.883	0.539583	1.30722	-2.14519	-4.45924
452	GRMZM2G104347	2.23048	5.08555	0.868249	1.30585	-1.34181	-1.95692
453	GRMZM2G104443	67.9871	85.3557	24.681	23.0483	-1.46136	-1.88798
454	GRMZM2G104534	1.08911	3.01801	0.45122	0.838882	-1.25691	-1.84457
455	GRMZM2G104626	26.4806	137.969	6.61473	2.17362	-1.99553	-5.98516
456	GRMZM2G105834	0.661592	2.69367	0.109851	0.715762	-2.53027	-1.91819
457	GRMZM2G106344	16.9962	79.0722	2.44152	1.1346	-2.79213	-6.11593
458	GRMZM2G107380	3.6659	17.5141	0.45869	0.816695	-2.98443	-4.41388
459	GRMZM2G107818	1.16323	2.27388	0.0317628	0	-4.98298	-8.78357
460	GRMZM2G108147	2.07127	6.34833	0.525629	0.738589	-1.98871	-3.09725
461	GRMZM2G108514	3.73237	42.8391	0.4393	0.738864	-3.07099	-5.84766
462	GRMZM2G109056	186.967	385.203	93.051	72.91	-1.00689	-2.40133
463	GRMZM2G109252	7.13052	6.1076	1.84618	1.05993	-1.94384	-2.51844
464	GRMZM2G109405	32.0764	57.4944	9.38053	9.69941	-1.77306	-2.56652
465	GRMZM2G110295	3.63975	1.40519	0.890025	21.3094	-2.02623	3.91823
466	GRMZM2G110423	13.5822	30.5938	3.35677	3.03414	-2.00741	-3.33172
467	GRMZM2G110567	39.9976	195.213	5.54376	29.7382	-2.84137	-2.71477
468	GRMZM2G111152	1.03087	1.42607	0.459948	0.197431	-1.127	-2.82387
469	GRMZM2G111394	0.340601	0.97581	0.0317163	0.0986887	-3.22735	-3.24654
470	GRMZM2G112229	2.57858	3.29014	1.13359	1.38233	-1.18649	-1.24914
471	GRMZM2G112524	1.51592	8.07765	0.171614	0.0740714	-3.1079	-6.67284
472	GRMZM2G112538	1.78918	12.3686	0.172238	0	-3.33888	-11.2222
473	GRMZM2G112830	2.97072	2.97044	10.3097	14.1658	1.79338	2.25153
474	GRMZM2G113052	7.91326	26.0587	3.29174	3.47084	-1.26852	-2.90579
475	GRMZM2G113057	1.07361	3.60315	0.046953	0.0246937	-4.39048	-6.91921
476	GRMZM2G113272	2.72356	10.0788	0.609446	2.05432	-2.16486	-2.29068
477	GRMZM2G113761	4.02407	21.6761	0.373206	3.57279	-3.40666	-2.59835
478	GRMZM2G113800	0.362308	1.62945	0	0.0985977	-6.18958	-3.97583
479	GRMZM2G114184	1.30971	2.75299	0.347187	0.370431	-1.90756	-2.8723
480	GRMZM2G114322	37.8639	89.3918	12.6154	12.3433	-1.58769	-2.85538
481	GRMZM2G114354	0.434741	0.298082	0.0788685	0.0740714	-2.39509	-1.9141
482	GRMZM2G114751	8.25229	36.8119	0.249439	2.49458	-5.01549	-3.88031
483	GRMZM2G114772	4.23015	12.5003	1.27533	1.33131	-1.72751	-3.22602
484	GRMZM2G115422	1.76621	7.02625	0.186566	0	-3.20184	-10.4087
485	GRMZM2G115841	13.9884	36.6704	4.4753	7.63239	-1.64159	-2.26371
486	GRMZM2G116881	4.57906	7.16295	1.11817	3.00207	-2.02791	-1.25356
487	GRMZM2G117164	0.343422	2.68815	0	0	-6.09878	-9.03018
488	GRMZM2G117531	5.88013	22.8632	0.620774	2.9418	-3.23047	-2.95636
489	GRMZM2G117614	171.259	225.667	80.2053	47.2213	-1.09437	-2.25645
490	GRMZM2G117707	781.538	1067.61	366.939	232.667	-1.09074	-2.19798
491	GRMZM2G117851	0.769445	0.99851	0.20404	0.271487	-1.92011	-1.87365
492	GRMZM2G117956	13.4777	1.01706	49.2358	30.3708	1.8701	4.8879
493	GRMZM2G118378	0.808915	5.412	0.0631755	0.197937	-3.55213	-4.73596
494	GRMZM2G118529	0.635661	2.29638	0.0313847	0.172569	-4.19092	-3.69714
495	GRMZM2G118951	3.45407	13.0322	1.40771	3.21064	-1.29171	-2.0194
496	GRMZM2G119168	103.931	123.114	47.0641	12.5485	-1.14346	-3.2939
497	GRMZM2G119186	9.89891	20.9249	3.89388	4.72003	-1.34037	-2.14724
498	GRMZM2G119571	59.7334	75.6197	28.1907	26.7784	-1.08257	-1.49714
499	GRMZM2G119705	304.61	1809.14	19.1783	1.05991	-3.98899	-10.7295
500	GRMZM2G119714	20.0598	52.0084	7.63041	7.90706	-1.39613	-2.71662
501	GRMZM2G119755	1.09195	16.202	0.0933302	1.60576	-3.47929	-3.33067
502	GRMZM2G119802	61.0055	197.52	28.3269	40.3252	-1.10387	-2.29198
503	GRMZM2G119999	1.82474	1.29737	4.01643	4.85366	1.13896	1.89546
504	GRMZM2G120304	68.2222	108.291	25.3037	52.8616	-1.43085	-1.03449
505	GRMZM2G120621	42.966	112.346	8.4232	6.64962	-2.35053	-4.0769
506	GRMZM2G120971	19.6157	32.776	45.4641	10.295	1.21062	-1.66965
507	GRMZM2G121229	1.20755	3.64084	0.417453	0.913492	-1.53186	-1.98872
508	GRMZM2G121468	5.28433	10.0274	2.5535	2.68616	-1.04769	-1.89847
509	GRMZM2G121565	14.2409	52.7027	4.90972	4.81261	-1.53568	-3.45158
510	GRMZM2G122126	5.43911	3.06305	10.9713	9.53633	1.01283	1.63699
511	GRMZM2G122231	198.476	557.561	91.9566	37.6159	-1.11027	-3.88964
512	GRMZM2G122284	0.64489	4.0392	0.189468	1.2083	-1.71202	-1.73823
513	GRMZM2G122618	1.27956	5.12684	0.343142	2.09945	-1.89157	-1.28622
514	GRMZM2G123373	9.64756	16.5342	3.9249	6.01752	-1.2954	-1.45736
515	GRMZM2G123977	24.4424	48.9569	9.35847	10.3951	-1.38638	-2.23524
516	GRMZM2G124567	5.72611	3.46717	13.6481	15.8703	1.25101	2.19432
517	GRMZM2G124744	0.699329	0.0960824	2.27827	9.81156	1.69894	6.59494
518	GRMZM2G125823	5.57701	46.0697	0.729518	2.73261	-2.9199	-4.07225
519	GRMZM2G125923	13.43	62.8964	5.08872	4.94441	-1.4005	-3.66694
520	GRMZM2G126010	17.2781	28.6408	2.55714	2.46661	-2.75	-3.53375
521	GRMZM2G126260	12.3279	42.9268	3.49464	8.70884	-1.82204	-2.30009
522	GRMZM2G126285	8.31776	27.1138	2.50468	3.84737	-1.7284	-2.81575
523	GRMZM2G126732	7.75349	5.54787	0.972693	0.886539	-2.98584	-2.6386
524	GRMZM2G126749	2.7804	22.3675	0.161232	0.71438	-4.05604	-4.95858
525	GRMZM2G126808	6.30761	43.7199	0.377878	2.77278	-4.03141	-3.97684
526	GRMZM2G126975	13.7032	67.7389	0.564228	4.28726	-4.58182	-3.97998
527	GRMZM2G127117	6.28546	43.135	3.02743	4.53398	-1.05634	-3.24728
528	GRMZM2G127134	16.8308	66.0061	3.24028	7.93894	-2.38071	-3.05451
529	GRMZM2G127338	2.88592	23.6202	0.37993	0.0493494	-2.91883	-8.75874
530	GRMZM2G127379	70.3071	341.233	24.0225	3.82093	-1.54539	-6.47815
531	GRMZM2G127421	4.87837	12.2681	1.03964	1.77732	-2.22156	-2.78364
532	GRMZM2G127695	29.7506	127.105	11.463	30.5932	-1.3667	-2.05465
533	GRMZM2G128466	10.3227	17.9748	4.6254	5.47063	-1.15581	-1.71546
534	GRMZM2G129114	0.561719	12.1331	0.0157117	0.074174	-4.77187	-7.25675
535	GRMZM2G129304	9.81637	2.75485	20.3924	12.1599	1.05341	2.13949
536	GRMZM2G129860	6.15008	15.705	1.69438	0.840702	-1.85656	-4.21508
537	GRMZM2G130016	3.84265	3.73388	14.2718	14.6698	1.89154	1.97282
538	GRMZM2G130053	0.121564	3.19345	0	0.0246937	-4.61221	-6.74541
539	GRMZM2G130348	94.1956	119.283	39.2961	34.8724	-1.26006	-1.774
540	GRMZM2G130389	22.324	69.8533	9.50228	26.0728	-1.23186	-1.42245
541	GRMZM2G130505	10.1811	23.0341	3.42364	4.04223	-1.56867	-2.50876
542	GRMZM2G130904	1.86676	37.8936	0.0475108	0.0987366	-5.14138	-8.51017
543	GRMZM2G131099	0.530554	5.70833	0.0625303	0.0493494	-3.04565	-6.71524
544	GRMZM2G131442	1.81172	24.316	0.0932067	0.123437	-4.19981	-7.56312
545	GRMZM2G131650	8.52372	18.3742	1.92431	4.50408	-2.14453	-2.02726
546	GRMZM2G132154	6.67107	1.58448	14.8587	24.9799	1.15412	3.9772
547	GRMZM2G132212	31.8535	115.401	10.7349	6.99838	-1.56488	-4.04186
548	GRMZM2G132303	10.8701	28.5861	2.51268	12.9663	-2.1027	-1.14011
549	GRMZM2G132358	4.73996	15.2589	1.10259	2.02081	-2.09745	-2.91319
550	GRMZM2G133023	27.5091	126.517	7.25882	4.53662	-1.91817	-4.79945
551	GRMZM2G133430	3.28299	12.7038	1.01074	0.493168	-1.69635	-4.67333
552	GRMZM2G133558	2.33223	5.70928	0.580012	2.00502	-1.99283	-1.50665
553	GRMZM2G133675	24.1678	56.8104	9.09819	6.67058	-1.40413	-3.08852
554	GRMZM2G133836	3.41673	5.64332	1.15756	2.14751	-1.55612	-1.39253
555	GRMZM2G134476	18.7493	42.6194	5.87641	15.2462	-1.68104	-1.48315
556	GRMZM2G134628	111.864	164.24	19.3418	27.202	-2.5333	-2.59355
557	GRMZM2G134708	12.2758	83.5191	1.17333	0.912674	-3.40284	-6.50695
558	GRMZM2G134857	4.36598	5.65054	0.971056	2.60028	-2.16962	-1.11994
559	GRMZM2G134951	11.3468	10.107	3.74545	3.75605	-1.5972	-1.4268
560	GRMZM2G135165	24.8647	56.3098	3.25479	6.49523	-2.93983	-3.11642
561	GRMZM2G135277	2.15015	12.2966	0.819115	2.54747	-1.39251	-2.26819
562	GRMZM2G135332	0.997107	1.2516	0.408831	0.469634	-1.24851	-1.39802
563	GRMZM2G135501	5.08079	21.5876	1.68072	5.59758	-1.58615	-1.94656
564	GRMZM2G135526	4.72251	14.4439	1.05759	1.2586	-2.15384	-3.51519
565	GRMZM2G135739	1.26214	2.23219	0.421323	0.395173	-1.56878	-2.47198
566	GRMZM2G135877	7.58236	10.2516	1.34951	1.78434	-2.48751	-2.51872
567	GRMZM2G135949	3.31473	6.99732	1.5143	3.02744	-1.12721	-1.20745
568	GRMZM2G136300	20.0256	59.7032	6.53759	3.718	-1.61787	-4.00403
569	GRMZM2G136455	1.493	6.50434	0.578082	0.54418	-1.3574	-3.56681
570	GRMZM2G136486	2.18402	5.14411	0.402365	0.346234	-2.42767	-3.87265
571	GRMZM2G136525	0.648571	0.0485827	1.96119	5.72495	1.59083	6.71249
572	GRMZM2G136831	202.71	350.352	100.315	35.3361	-1.01476	-3.30944
573	GRMZM2G136977	1.11422	2.81445	0.28952	0.320559	-1.97005	-3.11148
574	GRMZM2G137582	81.6791	124.309	31.0774	26.4215	-1.39428	-2.23369
575	GRMZM2G137802	3.4494	6.501	1.61447	2.14244	-1.08985	-1.60005
576	GRMZM2G137891	0.530785	5.4913	0.0313392	0.0493717	-3.95402	-6.65124
577	GRMZM2G138259	0.47896	5.20048	0.0781777	0.0493494	-2.53872	-6.57859
578	GRMZM2G138589	11.8415	38.2543	0.877952	2.24604	-3.75316	-4.08672
579	GRMZM2G139815	18.8648	57.6373	8.67999	6.35332	-1.12789	-3.18036
580	GRMZM2G139852	137.785	168.269	59.4987	72.9222	-1.21122	-1.20617
581	GRMZM2G139874	286.928	333.774	135.194	70.921	-1.08536	-2.23444
582	GRMZM2G139878	13.4715	13.5961	4.68065	4.68694	-1.52443	-1.53585
583	GRMZM2G140160	0.258938	0.221132	5.64241	7.50301	4.37252	5.04841
584	GRMZM2G140448	5.12207	12.6627	2.2265	0.517726	-1.20192	-4.59892
585	GRMZM2G140651	17.6963	23.499	5.10817	8.43397	-1.78675	-1.4784
586	GRMZM2G141353	3.75206	6.00803	1.18422	1.15438	-1.66397	-2.37604
587	GRMZM2G141834	0.706548	1.98809	0	0	-7.169	-8.5796
588	GRMZM2G142241	0.230003	1.43528	0.0157117	0.123384	-3.50192	-3.48539
589	GRMZM2G142249	21.7424	62.1714	8.99188	11.4726	-1.26834	-2.43776
590	GRMZM2G142315	67.6047	173.134	10.1649	12.0419	-2.72903	-3.84441
591	GRMZM2G142390	1.47021	2.01976	0.217453	0.247081	-2.73714	-3.00459
592	GRMZM2G142870	21.922	11.2711	51.3394	26.2344	1.22478	1.21822
593	GRMZM2G142999	5.00679	7.3087	2.31962	1.94757	-1.10727	-1.90482
594	GRMZM2G143029	9.70319	21.9381	4.7355	6.67469	-1.03227	-1.71547
595	GRMZM2G143187	2.43088	11.8874	0.924713	0.345683	-1.39016	-5.083
596	GRMZM2G143373	11.4609	45.8741	3.26521	1.21025	-1.81608	-5.23779
597	GRMZM2G143457	1.57226	3.76219	0.7422	1.18802	-1.0787	-1.65585
598	GRMZM2G143494	14.0535	51.2842	4.10471	1.06444	-1.77198	-5.58455
599	GRMZM2G143640	22.0875	49.1363	4.0279	0.0493494	-2.4578	-9.81524
600	GRMZM2G144028	8.35765	36.186	3.94164	2.54703	-1.08705	-3.82616
601	GRMZM2G144153	21.3201	52.9279	10.561	17.0847	-1.01128	-1.63064
602	GRMZM2G144224	6.36225	19.0764	1.54389	4.19629	-2.04068	-2.1832
603	GRMZM2G144668	2.55612	14.9978	0.875095	1.35305	-1.54105	-3.46549
604	GRMZM2G145045	1.11633	21.2546	0.0313847	0.14848	-4.94003	-7.11203
605	GRMZM2G145075	2.28687	19.8577	0.015735	0.22149	-6.77639	-6.45342
606	GRMZM2G145109	1.8977	20.3301	0.015735	0.074141	-6.50658	-8.00198
607	GRMZM2G145407	0.554286	3.35859	0.112229	0	-2.23583	-9.33878
608	GRMZM2G145440	2.75756	13.2088	0.356954	0.296216	-2.93483	-5.45463
609	GRMZM2G145579	17.8148	29.8748	2.99387	8.98546	-2.56055	-1.73332
610	GRMZM2G145840	6.28913	25.6053	1.45879	3.60876	-2.10392	-2.82498
611	GRMZM2G146163	0.589221	1.79319	0.202371	0.296216	-1.55143	-2.5891
612	GRMZM2G146809	0.566731	0.0384445	4.6207	3.33703	3.02551	6.25211
613	GRMZM2G147221	89.8678	48.9762	36.6897	24.0602	-1.29091	-1.0256
614	GRMZM2G147390	2.48424	6.46982	1.15486	1.70358	-1.10279	-1.92184
615	GRMZM2G147532	2.02852	2.36122	0.109851	0.246458	-4.15657	-3.23139
616	GRMZM2G147849	41.2603	129.54	16.2676	52.5144	-1.34183	-1.3024
617	GRMZM2G148074	7.86527	17.2675	1.29126	3.15701	-2.60279	-2.44944
618	GRMZM2G148098	17.6709	42.4129	5.70703	14.0022	-1.62537	-1.59834
619	GRMZM2G148176	98.4635	250.696	30.5798	33.0038	-1.68681	-2.92497
620	GRMZM2G148460	0.878283	4.86205	0.0624438	0.221958	-3.72778	-4.42569
621	GRMZM2G148485	0.525848	0.950495	0.0638336	0	-2.89319	-7.52768
622	GRMZM2G148904	2.41333	9.7263	0.388558	0.172721	-2.61525	-5.77255
623	GRMZM2G148941	2.4321	3.85679	0.015735	0	-6.87666	-9.54157
624	GRMZM2G148964	1.48395	2.64406	0.506691	0.0246697	-1.52373	-6.49184
625	GRMZM2G149624	2.98937	1.02147	0.184387	75.5324	-3.98394	6.20059
626	GRMZM2G149923	1.20178	0.398983	4.71422	2.69258	2.00219	2.72742
627	GRMZM2G150893	38.0705	141.626	3.13723	17.2401	-3.59162	-3.03809
628	GRMZM2G150915	0.406784	2.04424	0.0313847	0.444375	-3.54331	-2.18949
629	GRMZM2G150952	3.05391	11.6016	1.11671	1.98423	-1.44821	-2.54451
630	GRMZM2G151216	0.0939263	0	0.747558	0.148284	2.94629	4.8902
631	GRMZM2G151230	2.02338	23.4818	0.0317163	0.123331	-5.78102	-7.51369
632	GRMZM2G151992	20.44	40.3908	7.39524	13.1344	-1.47298	-1.62118
633	GRMZM2G152041	12.4497	31.9918	3.57925	7.93828	-1.79119	-2.0109
634	GRMZM2G152175	0.225023	0.129651	1.10634	1.82739	2.28699	3.8038
635	GRMZM2G152258	3.52047	21.3034	1.11451	0.912111	-1.65383	-4.53795
636	GRMZM2G152417	272.082	346.046	48.2803	38.2377	-2.49451	-3.17771
637	GRMZM2G152477	14.8912	44.8825	3.04739	9.39383	-2.28282	-2.25518
638	GRMZM2G152739	48.2092	130.27	14.3976	5.0992	-1.74345	-4.67301
639	GRMZM2G152781	2.33169	4.94972	1.15257	1.33472	-1.01857	-1.8861
640	GRMZM2G152895	1.13871	0.617582	0.509003	2.25206	-1.13148	1.85877
641	GRMZM2G153200	8.55364	7.79357	3.32547	1.86953	-1.36108	-2.05658
642	GRMZM2G154093	11.2059	55.3129	4.00746	6.13723	-1.47125	-3.17022
643	GRMZM2G154523	549.524	1385.98	159.191	110.923	-1.78732	-3.64314
644	GRMZM2G154678	4.95353	13.9804	1.81324	0.717619	-1.44403	-4.27408
645	GRMZM2G154890	55.148	38.8324	111.818	116.084	1.01912	1.57976
646	GRMZM2G154958	5.69601	20.7863	1.45536	0.665353	-1.96403	-4.95447
647	GRMZM2G155242	68.6464	18.3951	170.355	59.3533	1.31037	1.69026
648	GRMZM2G155767	36.4509	56.2941	6.46254	21.8937	-2.49137	-1.36264
649	GRMZM2G156079	14.6059	12.1933	0.372479	0.14841	-5.27198	-6.31178
650	GRMZM2G156238	16.0333	36.8015	4.89482	3.28085	-1.71466	-3.4846
651	GRMZM2G156376	2.63765	12.747	1.03458	1.84947	-1.34856	-2.78162
652	GRMZM2G156748	2.98411	29.8778	0.527412	2.89724	-2.45967	-3.3648
653	GRMZM2G156861	1877.45	2609.83	393.173	55.3247	-2.25547	-5.55978
654	GRMZM2G157027	1.25935	7.31762	0.614212	1.00949	-1.03301	-2.85248
655	GRMZM2G157168	0.204612	3.65092	0.0157117	0.296575	-3.34213	-3.59867
656	GRMZM2G157218	0.466542	1.14713	0.0474429	0.17317	-3.18006	-2.70731
657	GRMZM2G157727	98.3	241.657	21.1576	20.1921	-2.21271	-3.58054
658	GRMZM2G157936	3.3212	4.4703	0.447084	0.271037	-2.87297	-4.02473
659	GRMZM2G158232	7.79091	16.3092	0.514687	0.742205	-3.90699	-4.44783
660	GRMZM2G158328	0.92955	5.57866	0.29792	0.640612	-1.62482	-3.11411
661	GRMZM2G158544	14.6887	36.3324	1.93195	1.4859	-2.91807	-4.60852
662	GRMZM2G159149	350.467	1014.66	23.5879	30.5	-3.89157	-5.05563
663	GRMZM2G159285	30.4861	44.118	3.02962	8.32439	-3.33048	-2.40504
664	GRMZM2G159724	222.291	350.291	87.0382	84.5575	-1.35258	-2.05044
665	GRMZM2G159908	11.7417	67.9254	2.91552	3.99142	-2.01958	-4.08659
666	GRMZM2G159937	121.867	497.527	55.167	4.0231	-1.14423	-6.94835
667	GRMZM2G159996	82.9599	132.253	23.8958	34.8375	-1.79753	-1.92473
668	GRMZM2G160064	25.0632	5.80365	55.4384	47.405	1.14269	3.02858
669	GRMZM2G160838	9.00196	20.6572	2.59314	0.790565	-1.79569	-4.6987
670	GRMZM2G161169	3.34683	13.7344	1.30267	0.593799	-1.3621	-4.51801
671	GRMZM2G161459	10.1829	34.4334	0.730813	3.70834	-3.79342	-3.21344
672	GRMZM2G161696	3.46035	6.95969	0.964529	3.25697	-1.83951	-1.09317
673	GRMZM2G161809	5.40253	10.6617	2.24291	3.77582	-1.26707	-1.49624
674	GRMZM2G162305	5.14838	9.07368	2.18012	4.20366	-1.2375	-1.10921
675	GRMZM2G162690	38.1224	151.405	0.827694	2.14325	-5.49608	-6.13827
676	GRMZM2G162739	8.77255	11.6199	19.0865	4.48504	1.11701	-1.37276
677	GRMZM2G162868	29.0311	63.6794	4.31742	2.67324	-2.75007	-4.5721
678	GRMZM2G163045	52.37	142.611	19.1696	31.9095	-1.44872	-2.15981
679	GRMZM2G163054	3.03703	34.6431	0.268332	0.172648	-3.46093	-7.60584
680	GRMZM2G163717	20.8988	45.4395	7.19319	13.1979	-1.53163	-1.78251
681	GRMZM2G163998	11.3525	40.4242	4.78899	5.93129	-1.24328	-2.76707
682	GRMZM2G164074	1.37801	13.7341	0.452861	1.33299	-1.59526	-3.36
683	GRMZM2G164090	3.00368	0.767464	7.41918	4.80165	1.307	2.62776
684	GRMZM2G164224	8.48403	14.0458	0.928263	0.839431	-3.18457	-4.05626
685	GRMZM2G164318	1.60036	0.860276	3.87837	2.29585	1.28399	1.40531
686	GRMZM2G164967	1.72714	0.261025	4.72031	2.10116	1.44117	2.9773
687	GRMZM2G165177	2.00783	10.109	0.580727	0.0740714	-1.75624	-6.99635
688	GRMZM2G165422	6.61036	17.4959	3.12531	4.30058	-1.08077	-2.0235
689	GRMZM2G165613	1.93097	3.72041	0.898258	1.7051	-1.09831	-1.12247
690	GRMZM2G166281	180.926	297.306	72.9657	86.8476	-1.30946	-1.77523
691	GRMZM2G166297	36.2476	63.8892	16.0905	6.45635	-1.17417	-3.30445
692	GRMZM2G166452	10.3635	11.9226	4.55356	4.77096	-1.18479	-1.32041
693	GRMZM2G166459	7.57605	32.9977	1.74887	2.17491	-2.10591	-3.92042
694	GRMZM2G166687	18.7831	57.5643	8.48082	2.53621	-1.13952	-4.5015
695	GRMZM2G166692	2.69263	0.483242	8.14533	15.4564	1.59477	4.97759
696	GRMZM2G166738	31.6456	119.947	14.3096	15.3772	-1.1462	-2.96274
697	GRMZM2G166944	914.277	1670.42	316.195	226.697	-1.53166	-2.88134
698	GRMZM2G166999	0.422585	0.239833	1.70706	2.76999	1.98575	3.49792
699	GRMZM2G167220	36.018	44.6475	1.72988	2.32579	-4.36734	-4.26087
700	GRMZM2G167387	4.30384	18.9744	0.475889	0.985309	-3.15801	-4.25965
701	GRMZM2G167492	3.04775	18.3702	0.768732	2.28319	-1.97616	-3.00504
702	GRMZM2G168431	0.135756	1.56024	0	0.0987798	-4.77299	-3.93255
703	GRMZM2G168747	10.3361	13.7367	2.52965	0.66557	-2.03079	-4.3568
704	GRMZM2G168987	0	0.00949611	3.3552	4.13653	9.33802	8.15296
705	GRMZM2G169458	13.0593	29.997	1.38421	6.01408	-3.22878	-2.31796
706	GRMZM2G169562	4.74274	9.58533	1.91008	2.36152	-1.31354	-2.01896
707	GRMZM2G169726	0.589365	0.239842	1.86838	1.23511	1.64521	2.37472
708	GRMZM2G170017	0.27717	5.57033	0.0314302	0.0494188	-2.93454	-6.67486
709	GRMZM2G170034	27.0464	122.14	0.354291	0.49463	-6.24402	-7.93392
710	GRMZM2G170049	23.6474	96.3912	2.00885	1.25958	-3.55993	-6.25202
711	GRMZM2G170101	38.726	11.1609	106.835	81.3797	1.4612	2.86429
712	GRMZM2G170120	285.292	750.384	135.089	34.7833	-1.07887	-4.43098
713	GRMZM2G170413	0.766989	5.09672	0.0475789	0.024705	-3.91011	-7.41523
714	GRMZM2G170552	0.323158	1.81748	0.0159035	0.0493717	-3.89272	-5.08329
715	GRMZM2G170692	13.2835	29.5436	3.49457	6.25885	-1.92303	-2.23743
716	GRMZM2G171036	3.25205	5.3323	1.16248	1.45606	-1.4815	-1.86786
717	GRMZM2G171045	7.18002	7.85145	1.37176	1.5021	-2.38534	-2.38191
718	GRMZM2G171078	7.07983	15.757	1.30871	0.715962	-2.43115	-4.44977
719	GRMZM2G171395	1.73531	2.73642	0.486542	0.939107	-1.81636	-1.54082
720	GRMZM2G171600	87.1391	209.183	35.8014	47.3039	-1.28203	-2.14461
721	GRMZM2G171616	53.4076	89.9199	21.2249	24.9907	-1.32962	-1.84713
722	GRMZM2G171713	2.73297	12.919	1.06389	1.01328	-1.35636	-3.66585
723	GRMZM2G171752	1.8554	0.326202	5.46526	4.81794	1.5642	3.88268
724	GRMZM2G171781	10.5544	22.6245	4.44388	7.49135	-1.24999	-1.59427
725	GRMZM2G172429	1.91153	5.36901	0.349528	0.494604	-2.42843	-3.42572
726	GRMZM2G172652	0.722187	5.00669	0.108626	0.420883	-2.70365	-3.55324
727	GRMZM2G172904	1.00884	1.50969	0.410733	0.320312	-1.26867	-2.22921
728	GRMZM2G172936	2.81543	6.38779	6.33725	1.84945	1.17522	-1.7865
729	GRMZM2G174128	1.81467	7.71903	0.414619	1.13643	-2.12705	-2.75726
730	GRMZM2G174396	4.05195	10.5867	0.59977	0.271252	-2.72865	-5.26081
731	GRMZM2G174615	1.14752	11.8899	0	0.123609	-7.79203	-6.52891
732	GRMZM2G174799	1.64084	6.02059	0.28033	2.02452	-2.52896	-1.57001
733	GRMZM2G175082	0.874983	3.32725	0.282252	0.246972	-1.59807	-3.71678
734	GRMZM2G175779	0.182229	0.123103	0	0	-5.12874	-4.62092
735	GRMZM2G175812	2.76197	10.3524	0.674259	1.66189	-2.02628	-2.63521
736	GRMZM2G175874	23.9878	42.3295	6.14221	5.40396	-1.96315	-2.96816
737	GRMZM2G176081	0.895449	0.261425	2.96436	8.47185	1.69937	5.02904
738	GRMZM2G176206	0.595458	3.7897	0.0317628	1.58538	-4.00841	-1.25764
739	GRMZM2G176225	22.1761	47.1234	7.38585	11.7416	-1.58544	-2.00443
740	GRMZM2G176472	2.38687	10.0905	0.396922	0.320312	-2.58332	-4.95416
741	GRMZM2G176998	164.72	571.957	25.2776	80.9448	-2.70244	-2.82085
742	GRMZM2G177050	24.6564	57.018	11.3705	5.63443	-1.11398	-3.33735
743	GRMZM2G177220	5.96365	18.5728	2.78471	4.05269	-1.09367	-2.19526
744	GRMZM2G177227	13.3721	45.6515	5.77542	5.6044	-1.20743	-3.02514
745	GRMZM2G177340	1.67911	9.90369	0.142471	0.0246697	-3.50869	-8.37563
746	GRMZM2G177510	2.14673	0.490344	6.08684	1.64227	1.51107	1.72557
747	GRMZM2G177883	4.53237	17.1424	1.35761	1.28806	-1.73554	-3.729
748	GRMZM2G178025	2.82756	13.1074	0.648085	3.1126	-2.11603	-2.07236
749	GRMZM2G178046	0.60822	0.88483	0	0.148151	-6.89273	-2.51777
750	GRMZM2G178546	60.1802	14.0483	175.905	49.0947	1.54875	1.80378
751	GRMZM2G178686	4.77036	2.08356	11.3444	14.769	1.24828	2.82081
752	GRMZM2G178875	1.20678	10.1279	0.140905	0.246873	-3.06299	-5.32781
753	GRMZM2G179432	95.5828	306.578	3.0588	27.9488	-4.97158	-3.45522
754	GRMZM2G179490	2.9223	2.11579	0.139369	0.0989145	-4.35423	-4.35077
755	GRMZM2G179810	13.6958	4.16216	30.2879	9.46953	1.14233	1.18199
756	GRMZM2G180080	2.14113	9.43878	0.297605	1.97606	-2.83038	-2.25127
757	GRMZM2G180324	0.334049	15.8812	0	0.271712	-6.0364	-5.84244
758	GRMZM2G180452	47.6179	73.314	19.5823	15.37	-1.28096	-2.25382
759	GRMZM2G180490	22.772	33.6938	9.69327	16.4539	-1.23305	-1.0342
760	GRMZM2G180916	7.30182	3.03342	2.19177	0.961374	-1.73532	-1.65074
761	GRMZM2G181551	283.456	651.802	80.1845	51.6416	-1.82185	-3.65764
762	GRMZM2G181568	21.101	45.9341	9.88479	9.03811	-1.09223	-2.34474
763	GRMZM2G300135	11.3596	20.659	3.55179	2.27433	-1.67356	-3.18032
764	GRMZM2G302604	4.03042	48.2526	0.312279	0.815378	-3.63975	-5.87883
765	GRMZM2G303728	3.53013	5.83079	1.4412	2.19805	-1.29106	-1.40495
766	GRMZM2G305080	25.5747	5.09087	53.2435	56.1162	1.05554	3.45775
767	GRMZM2G305148	0.529782	0.819139	0.139023	0.172648	-1.90197	-2.19968
768	GRMZM2G305311	0.322305	1.23157	0.046953	0.172728	-2.66044	-2.80301
769	GRMZM2G305332	4.07373	8.1227	1.20093	2.19935	-1.77391	-1.88204
770	GRMZM2G305834	1.84491	5.31288	0.580747	0.246972	-1.65375	-4.39805
771	GRMZM2G306216	12.0259	25.542	4.16466	4.94094	-1.52959	-2.36849
772	GRMZM2G312419	2.36781	1.79272	5.66219	5.2137	1.26193	1.53846
773	GRMZM2G312661	25.3899	133.623	5.01848	3.2507	-2.33266	-5.3606
774	GRMZM2G314396	34.0732	143.738	9.84191	7.84351	-1.79782	-4.19467
775	GRMZM2G314593	0.829993	0.656587	6.0218	3.59616	2.8418	2.4205
776	GRMZM2G314955	32.1553	37.0066	10.736	17.3635	-1.58156	-1.09135
777	GRMZM2G315431	0.629941	2.42211	0	0.172569	-6.94012	-3.77664
778	GRMZM2G315726	15.5956	41.2031	4.29658	3.26186	-1.86245	-3.65698
779	GRMZM2G316136	0.849257	3.71344	0.142111	0.493355	-2.56612	-2.90299
780	GRMZM2G317262	29.9425	72.0553	13.0542	23.7966	-1.1985	-1.59854
781	GRMZM2G317426	0.484492	4.05694	0.0157117	0.0246697	-4.5769	-7.09153
782	GRMZM2G317770	69.1005	115.532	34.2856	25.5029	-1.01124	-2.17933
783	GRMZM2G318213	6.32228	15.6713	2.7035	2.91078	-1.22603	-2.42557
784	GRMZM2G318408	14.1273	27.1274	4.21837	4.16925	-1.74476	-2.6999
785	GRMZM2G318592	3.83971	1.89152	10.9756	4.01645	1.52159	1.08569
786	GRMZM2G318843	6.32427	23.02	2.65142	1.80333	-1.24957	-3.6704
787	GRMZM2G319057	0.478785	3.99536	0	0.420099	-6.56423	-3.23493
788	GRMZM2G320506	9.31822	42.5305	1.64768	2.41824	-2.49839	-4.13352
789	GRMZM2G321041	1.97741	5.78208	0.424851	1.06173	-2.19862	-2.43923
790	GRMZM2G322728	2.3479	3.17012	0.799888	0.321448	-1.54232	-3.27966
791	GRMZM2G323731	5.96481	30.0773	0.062617	0.172728	-6.45121	-7.40169
792	GRMZM2G325513	1.09933	5.85752	0.157902	0.221958	-2.75807	-4.68846
793	GRMZM2G326707	0.530793	9.48594	0.0313847	0.173018	-3.88301	-5.73537
794	GRMZM2G327208	0.676835	1.55892	0.108345	0.247398	-2.63436	-2.62498
795	GRMZM2G327907	25.9682	59.4813	6.43736	4.93182	-2.01004	-3.59204
796	GRMZM2G328742	1.35692	6.12197	0.12697	1.43157	-3.34344	-2.09505
797	GRMZM2G328785	1.37038	12.2046	0.258167	0.197684	-2.38384	-5.91154
798	GRMZM2G328988	74.1183	127.486	33.8671	26.0964	-1.12952	-2.2882
799	GRMZM2G330302	157.317	19.7324	411.94	187.555	1.38899	3.24933
800	GRMZM2G331766	1.73076	2.64439	0.351264	5.44826	-2.29584	1.03674
801	GRMZM2G331811	10.882	33.2584	5.24712	4.26611	-1.04973	-2.96155
802	GRMZM2G332225	0.963559	0.144285	2.41599	3.04997	1.32314	4.34948
803	GRMZM2G333049	12.0183	62.2489	3.63837	1.81953	-1.75372	-5.09093
804	GRMZM2G334336	0.694148	1.08133	1.81598	0.444201	1.41757	-1.27772
805	GRMZM2G334660	5.70291	11.39	0.720481	0.074002	-2.96053	-7.16895
806	GRMZM2G335052	2.82215	3.08712	0.430562	0.790307	-2.70641	-1.95801
807	GRMZM2G336437	2.07208	1.75989	0.423297	0.0493717	-2.29583	-5.01807
808	GRMZM2G336448	57.4432	88.3068	25.8502	20.7169	-1.15003	-2.0912
809	GRMZM2G336824	56.0954	212.612	23.9088	1.10735	-1.23517	-7.57654
810	GRMZM2G337048	0.600019	3.29797	0.12697	0.668221	-2.16843	-2.29479
811	GRMZM2G337330	1.61655	10.1447	0.552209	1.31424	-1.55473	-2.94197
812	GRMZM2G338160	5.78969	17.8198	1.05201	0.344467	-2.44356	-5.67096
813	GRMZM2G340656	62.7277	401.155	10.4872	21.396	-2.57744	-4.22792
814	GRMZM2G341155	0.562341	4.27823	0.0157117	0.123603	-4.77351	-5.05103
815	GRMZM2G341499	0.233029	5.71523	0	0.0740385	-5.53966	-6.17405
816	GRMZM2G341959	7.54782	1.67229	36.1072	18.783	2.2516	3.49156
817	GRMZM2G342821	2.80191	1.06403	7.30561	5.67136	1.37809	2.39556
818	GRMZM2G343157	26.5024	58.8661	12.7991	1.65508	-1.05093	-5.14888
819	GRMZM2G344416	0.67775	1.22381	0.216957	0.0493024	-1.64671	-4.48945
820	GRMZM2G344521	75.9891	96.3188	28.8411	26.428	-1.3967	-1.86567
821	GRMZM2G345081	11.7917	37.4341	1.06725	6.13886	-3.45293	-2.60732
822	GRMZM2G345544	62.3014	100.469	26.338	24.7982	-1.2423	-2.01838
823	GRMZM2G345991	7.30939	4.94597	15.2366	13.8562	1.05834	1.4866
824	GRMZM2G349655	3.07212	27.3598	0.410342	0.986754	-2.8847	-4.78582
825	GRMZM2G351318	8.58016	32.2112	2.46903	4.67617	-1.79472	-2.78326
826	GRMZM2G351330	2.92155	11.4175	0.0317163	0	-6.31943	-11.1063
827	GRMZM2G352132	25.1363	10.5549	11.7794	46.2513	-1.0945	2.13015
828	GRMZM2G352891	64.0359	100.423	10.4823	4.33232	-2.60853	-4.53402
829	GRMZM2G353076	9.0759	71.3301	3.62498	1.6746	-1.30487	-5.40672
830	GRMZM2G353114	2.79595	6.06982	1.2532	0.963103	-1.14476	-2.65032
831	GRMZM2G353313	8.14189	11.8583	2.72688	4.96251	-1.57513	-1.25567
832	GRMZM2G353444	345.035	372.13	145.892	149.585	-1.24219	-1.31484
833	GRMZM2G354319	2.1036	4.0433	0.484448	0.368869	-2.09881	-3.43629
834	GRMZM2G357112	1.64343	6.14013	0.721273	1.18322	-1.20841	-2.36977
835	GRMZM2G357688	10.9562	18.7035	5.47472	2.74188	-1.00078	-2.76694
836	GRMZM2G358791	3.49072	7.03139	0.889366	1.82777	-1.9665	-1.94176
837	GRMZM2G358830	3.77203	22.9826	1.18697	0.986165	-1.66776	-4.53506
838	GRMZM2G359664	6.30108	24.0937	1.90567	3.40172	-1.7184	-2.82152
839	GRMZM2G359986	0.781275	7.35417	0.0468866	0.0987798	-3.92082	-6.14854
840	GRMZM2G361064	43.5929	219.209	16.4232	11.2463	-1.41218	-4.28378
841	GRMZM2G361855	1.11275	8.11074	0.26266	0.418997	-2.09349	-4.25946
842	GRMZM2G362693	7.01536	19.9112	2.7918	7.88194	-1.32603	-1.33655
843	GRMZM2G364208	2.19622	3.75097	0.496039	0.148151	-2.12739	-4.61397
844	GRMZM2G365374	181.919	80.5808	374.441	264.139	1.04086	1.71272
845	GRMZM2G365961	19.1794	39.2778	7.4728	6.26588	-1.35838	-2.64674
846	GRMZM2G366130	0.492218	2.46912	0.0788685	0.0246697	-2.59372	-6.37525
847	GRMZM2G366264	0.250585	0.708163	0.015735	0.0246937	-3.58164	-4.54043
848	GRMZM2G369703	43.5342	68.738	18.6737	22.4687	-1.21894	-1.61312
849	GRMZM2G370193	4.03862	28.1472	0.142111	2.09696	-4.77619	-3.74313
850	GRMZM2G371033	6.28642	38.2673	1.94218	1.74937	-1.69645	-4.44617
851	GRMZM2G372102	0.855104	0.160255	0.201432	6.13227	-2.05941	5.22561
852	GRMZM2G374309	0.594488	2.56404	0.2019	0.172569	-1.5743	-3.85509
853	GRMZM2G374986	0.476618	0.0656076	1.94727	4.44729	2.04737	6.00237
854	GRMZM2G375113	1.44818	3.40729	0.539583	0.715506	-1.39892	-2.23961
855	GRMZM2G375249	1.42266	13.3502	0.108626	0.620055	-3.65351	-4.41671
856	GRMZM2G376661	4.57262	6.6788	1.61662	1.73304	-1.49408	-1.94233
857	GRMZM2G377131	46.1918	91.5452	11.1627	25.7405	-2.04386	-1.83028
858	GRMZM2G377217	0.307854	0.0489365	1.31583	3.97127	2.02252	6.15838
859	GRMZM2G377303	1.66414	0.843613	3.82982	2.51228	1.20689	1.55787
860	GRMZM2G379773	0.594049	0.208503	0	0.0246697	-6.91071	-2.83689
861	GRMZM2G381025	1.07858	2.05074	0.538219	0.917054	-1.01403	-1.14889
862	GRMZM2G381378	3.28399	91.741	0.109851	0.543067	-4.85844	-7.38652
863	GRMZM2G382569	3.06451	20.4222	0.831538	1.8991	-1.87383	-3.42315
864	GRMZM2G382785	64.3271	155.289	23.5845	6.6146	-1.44911	-4.55183
865	GRMZM2G384755	8.67762	16.6151	3.30719	4.47967	-1.39232	-1.88992
866	GRMZM2G387528	13.3396	14.311	5.26725	3.76508	-1.34103	-1.9252
867	GRMZM2G389070	6.44568	5.13771	1.44639	10.6165	-2.15264	1.04676
868	GRMZM2G389301	1.74897	1.18443	0.195032	0.148214	-3.10511	-2.96151
869	GRMZM2G390896	1.48508	2.94288	0.506401	0.864195	-1.48294	-1.75005
870	GRMZM2G391794	32.7203	91.2657	16.3839	11.8531	-1.00012	-2.94401
871	GRMZM2G391936	4.36265	0.870648	10.5252	10.4348	1.27194	3.57563
872	GRMZM2G393349	26.7241	43.8766	8.09795	12.9628	-1.72099	-1.75803
873	GRMZM2G393529	1.39789	4.10273	0.45869	1.61508	-1.59439	-1.34364
874	GRMZM2G396482	9.25712	24.2601	0.391884	0.0246937	-4.55058	-9.6656
875	GRMZM2G397518	0.376875	0.151332	1.41315	0.34609	1.84984	1.17906
876	GRMZM2G397557	3.12689	7.63383	0.938163	1.16252	-1.733	-2.70969
877	GRMZM2G398055	44.0203	76.0954	20.137	17.8784	-1.12583	-2.08993
878	GRMZM2G398854	0.652004	9.56663	0.0474429	0.296111	-3.61349	-4.98975
879	GRMZM2G399218	1.03723	3.48985	0.34019	0.8425	-1.59082	-2.04686
880	GRMZM2G399921	7.57433	14.5822	0.963832	3.06717	-2.96397	-2.24732
881	GRMZM2G400092	58.3624	83.84	0.0806213	0	-9.42218	-13.9825
882	GRMZM2G400281	1.3183	13.6922	0.125074	0.024705	-3.34582	-8.83993
883	GRMZM2G400714	6.42836	44.1896	2.14975	0.468266	-1.57466	-6.54385
884	GRMZM2G401664	10.0962	50.3427	1.36896	2.711	-2.87933	-4.21184
885	GRMZM2G402977	2.09133	7.39632	0.309865	0.665542	-2.73409	-3.46455
886	GRMZM2G403740	1.29083	6.30345	0.155264	2.26615	-3.0625	-1.47416
887	GRMZM2G404367	4.9136	11.2025	2.17317	2.51586	-1.17505	-2.15239
888	GRMZM2G404375	9.22514	29.2319	2.1104	2.97252	-2.12246	-3.29458
889	GRMZM2G405567	30.6351	57.876	13.999	22.737	-1.13001	-1.34732
890	GRMZM2G406014	22.5877	39.0401	11.0815	9.53052	-1.03005	-2.03395
891	GRMZM2G406155	1.5655	10.7215	0.110139	0.370745	-3.77835	-4.83412
892	GRMZM2G407683	0	0	1.89932	2.22118	8.49982	8.74728
893	GRMZM2G408376	39.0393	67.7577	19.2827	20.4293	-1.01655	-1.72945
894	GRMZM2G408462	1.16113	9.14011	0.157707	0.0493494	-2.8508	-7.38991
895	GRMZM2G410191	0.311455	0.469607	2.01492	2.22675	2.67607	2.21572
896	GRMZM2G413337	7.16247	28.4676	2.65293	1.86216	-1.43472	-3.93105
897	GRMZM2G414540	8.78673	19.3806	3.73623	2.48744	-1.23172	-2.95905
898	GRMZM2G414727	2.31913	11.7909	0.521087	0.936886	-2.13244	-3.6476
899	GRMZM2G417905	1.54404	3.16243	0.0474429	0.320425	-4.91444	-3.27702
900	GRMZM2G418689	7.64276	18.4914	2.23249	4.00236	-1.77088	-2.20641
901	GRMZM2G420571	1.55066	1.26066	0.43327	8.56297	-1.80018	2.76654
902	GRMZM2G420715	10.6494	48.7543	2.75811	0.888962	-1.95509	-5.76897
903	GRMZM2G420823	16.0479	3.68621	36.1564	18.1941	1.17259	2.30244
904	GRMZM2G421491	18.8033	54.6546	2.65928	5.37965	-2.81809	-3.34295
905	GRMZM2G423129	9.04702	32.342	2.95854	11.0394	-1.61015	-1.5505
906	GRMZM2G424205	62.9467	110.306	19.439	27.5463	-1.69213	-2.00183
907	GRMZM2G425230	0.832862	1.46216	0.175591	0.396104	-2.17245	-1.86226
908	GRMZM2G425236	1.01338	0.213613	4.96203	5.91018	2.28845	4.77741
909	GRMZM2G425427	2.28031	20.7234	0.314233	0	-2.83844	-11.9662
910	GRMZM2G425545	0.314969	1.30493	0.0475108	0.420407	-2.71934	-1.62085
911	GRMZM2G425719	19.2908	61.4111	4.8366	4.09825	-1.9895	-3.90326
912	GRMZM2G426125	1.99521	4.12092	0.643161	1.63509	-1.62722	-1.33281
913	GRMZM2G428040	0.629421	2.69125	0	0.024705	-7.00476	-6.49897
914	GRMZM2G428168	9.93058	12.7602	4.24184	5.9412	-1.22538	-1.10244
915	GRMZM2G428518	2.8839	22.6601	0.380762	1.56707	-2.90434	-3.84976
916	GRMZM2G428859	0.46141	1.1874	0.0480121	0.14829	-3.07453	-2.96373
917	GRMZM2G429118	15.2108	19.8368	4.38878	7.33357	-1.79002	-1.43525
918	GRMZM2G429396	15.0374	12.9926	3.12404	4.49417	-2.265	-1.53184
919	GRMZM2G431783	0.85181	3.90889	0.0933302	0.296934	-3.17408	-3.69403
920	GRMZM2G433119	0.581515	29.8494	0	0	-6.817	-12.4927
921	GRMZM2G433767	2.15046	11.8036	0.839594	2.16317	-1.35679	-2.44445
922	GRMZM2G434514	1.63408	3.73556	0.153941	0.222139	-3.40167	-4.04545
923	GRMZM2G435592	30.1743	77.7995	5.14851	7.18457	-2.55604	-3.4353
924	GRMZM2G437912	30.0124	124.782	7.46479	2.36767	-2.00721	-5.71618
925	GRMZM2G438811	0.735536	0.622464	0.0313847	0.074108	-4.34268	-2.97868
926	GRMZM2G439784	1.5416	1.94775	0.0932067	0.0246937	-3.99525	-6.02541
927	GRMZM2G443728	7.48987	22.6523	3.08372	4.91656	-1.26532	-2.20216
928	GRMZM2G444378	2.25068	4.33712	0.980228	1.45712	-1.2104	-1.57031
929	GRMZM2G444748	10.8945	3.00927	3.11549	9.04309	-1.803	1.58634
930	GRMZM2G445575	7.46351	118.074	0.33985	2.07216	-4.40578	-5.82837
931	GRMZM2G446201	33.2875	101.347	13.5246	1.16033	-1.29927	-6.44229
932	GRMZM2G447551	21.1568	77.621	8.43964	9.19493	-1.32194	-3.07681
933	GRMZM2G447785	63.5641	300.867	12.9095	7.25871	-2.29399	-5.37217
934	GRMZM2G448282	17.1759	24.8015	7.46032	8.28235	-1.1985	-1.5814
935	GRMZM2G449133	1.79868	3.36496	0.608476	0.443373	-1.56915	-2.90891
936	GRMZM2G449681	94.0118	323.395	41.2038	7.83404	-1.19234	-5.36662
937	GRMZM2G450125	27.5711	73.0545	13.0111	11.6631	-1.08421	-2.64585
938	GRMZM2G450498	164.606	287.19	54.2385	30.7536	-1.60081	-3.22275
939	GRMZM2G450866	19.2252	100.852	5.63397	4.47314	-1.77042	-4.49366
940	GRMZM2G451147	0.671011	4.13055	0.202135	0.19726	-1.71794	-4.35562
941	GRMZM2G452954	25.5336	116.325	9.86311	10.3756	-1.37117	-3.48615
942	GRMZM2G455440	0.591367	8.98704	0.0159035	0	-4.80157	-10.7627
943	GRMZM2G455784	2.26214	10.7557	0.379642	1.83136	-2.55948	-2.55078
944	GRMZM2G456618	4.23935	14.6239	1.33326	2.02083	-1.66349	-2.85208
945	GRMZM2G458448	0.53159	3.64418	0.110139	0.344587	-2.19137	-3.38358
946	GRMZM2G458728	4.09827	14.8996	0.368977	2.03151	-3.45133	-2.87151
947	GRMZM2G458974	4.60906	5.95814	29.9395	29.6249	2.69484	2.3117
948	GRMZM2G459663	1.25062	5.45349	0.224423	0.54169	-2.45796	-3.3219
949	GRMZM2G460396	2.04197	6.53538	0.375439	1.67913	-2.41974	-1.95466
950	GRMZM2G460566	14.3596	30.1389	7.04244	7.61159	-1.0291	-1.98358
951	GRMZM2G461159	68.2633	6.92649	269.378	191.339	1.97983	4.78396
952	GRMZM2G463462	98.283	261.425	16.9307	14.4586	-2.53728	-4.17628
953	GRMZM2G463574	6.199	14.3815	2.61433	5.0045	-1.2436	-1.52206
954	GRMZM2G465868	0.867555	16.8576	0.0157117	0	-5.39515	-11.6679
955	GRMZM2G466298	0.98259	5.57889	0.1712	0.394733	-2.49851	-3.80881
956	GRMZM2G470075	3.43479	4.01649	7.87353	19.6558	1.19582	2.28956
957	GRMZM2G472376	36.4744	67.6373	15.7777	23.2013	-1.20789	-1.54321
958	GRMZM2G474531	3.96631	8.70156	1.1898	1.57945	-1.73036	-2.45799
959	GRMZM2G475380	10.5456	15.4574	3.03643	1.79791	-1.79868	-3.10036
960	GRMZM2G475647	1.03605	1.9135	0.349174	0.689626	-1.52568	-1.47148
961	GRMZM2G476637	11.4404	51.6734	1.83668	7.26942	-2.63337	-2.82866
962	GRMZM2G479245	0.33031	0.0473449	1.37196	4.65078	1.99841	6.48519
963	GRMZM2G479746	104.426	162.369	49.8257	66.7106	-1.0668	-1.28315
964	GRMZM2G480850	0.575597	1.0769	0.0630873	5.25872	-3.10856	2.25092
965	GRMZM2G481440	1.60851	0.216578	5.12128	1.6761	1.68206	2.93283
966	GRMZM2G485905	0.35794	1.1024	0.0796808	0.074141	-2.09103	-3.80715
967	GRMZM2G493549	1.89103	2.04868	0.77575	0.885475	-1.28099	-1.19925
968	GRMZM2G551565	5.54339	38.2048	0.997351	3.88423	-2.44754	-3.2949
969	GRMZM2G700188	217.368	308.175	97.8191	125.811	-1.1515	-1.29244
970	GRMZM2G700200	140.931	162.938	29.2796	5.30755	-2.26778	-4.93766
971	GRMZM2G700208	42.3909	69.9931	10.23	11.7923	-2.04894	-2.56842
972	GRMZM2G701201	11.2537	100.049	3.86695	4.16666	-1.52695	-4.58356
973	GRMZM2G701362	23.9873	38.959	7.80788	6.85711	-1.61404	-2.50479
974	GRMZM2G701576	0.336105	1.98452	0.0313847	0.444523	-3.22658	-2.15846
975	GRMZM2G702991	1.01021	7.42326	0.20622	0.197847	-2.30083	-5.19036
976	GRMZM2G703641	0.921539	6.22551	0.046953	0.0740385	-4.18217	-6.29867
977	GRMZM2G704039	0.932226	1.32445	0.0313392	0	-4.71067	-8.00799
978	GRMZM2G704042	0.163034	2.07314	0	0	-5.03149	-8.66368
979	GRMZM5G800853	27.2657	17.8279	80.0814	61.5379	1.55172	1.78718
980	GRMZM5G805008	0.749052	0.111201	2.54687	1.23863	1.74649	3.45862
981	GRMZM5G805685	9.88731	18.2204	1.88235	5.94047	-2.39407	-1.61568
982	GRMZM5G805906	0.910495	2.80911	0.265615	0.56801	-1.7583	-2.29886
983	GRMZM5G810393	0.469096	4.46116	0.0470196	0.665556	-3.18984	-2.73982
984	GRMZM5G811633	3.11205	4.79687	1.39317	1.33371	-1.1596	-1.84206
985	GRMZM5G813670	2.19093	4.66356	1.0247	2.03237	-1.09978	-1.19556
986	GRMZM5G817182	7.10822	16.3744	2.38588	2.56828	-1.57558	-2.67
987	GRMZM5G819035	0.463307	1.06424	0.14407	0.172945	-1.62532	-2.59046
988	GRMZM5G822137	19.7556	62.984	6.20699	9.67283	-1.6657	-2.7014
989	GRMZM5G822237	8.93304	22.4595	2.72227	3.31114	-1.70326	-2.75962
990	GRMZM5G827174	0.979668	0.392542	2.33146	4.88761	1.22408	3.64112
991	GRMZM5G831577	12.8345	15.6962	1.41633	2.91956	-3.16719	-2.42372
992	GRMZM5G834837	9.76717	76.779	1.33828	13.5953	-2.85534	-2.49705
993	GRMZM5G834874	39.2287	83.1939	14.0616	13.2524	-1.47744	-2.64967
994	GRMZM5G835276	1.2942	14.0883	0.0780718	0.986165	-3.96871	-3.82987
995	GRMZM5G837754	4.56661	11.2671	1.11451	1.90432	-2.03097	-2.56154
996	GRMZM5G838098	7.08221	31.6634	2.54062	0.074141	-1.48502	-8.64139
997	GRMZM5G839349	0.925649	1.82625	0.433311	0.445703	-1.10015	-2.01365
998	GRMZM5G841893	2.48878	4.85115	0.239571	0.024705	-3.36083	-7.34403
999	GRMZM5G842877	1.23764	2.50932	0.0470863	0	-4.57631	-8.93049
1000	GRMZM5G844703	7.23181	9.9086	3.06208	2.68202	-1.23815	-1.88316
1001	GRMZM5G849099	2.30091	13.0019	0.446256	0.641669	-2.35267	-4.33043
1002	GRMZM5G850129	1.6322	0.394072	6.54182	6.22057	2.00354	3.96992
1003	GRMZM5G851032	0.841378	4.42375	0.2019	0.839122	-2.04291	-2.39168
1004	GRMZM5G851051	4.98782	13.5768	1.31158	5.24593	-1.92263	-1.37096
1005	GRMZM5G851266	2141.54	2452.86	907.997	1092.3	-1.23785	-1.1671
1006	GRMZM5G852704	2.09685	3.25896	0.603408	0.493342	-1.79982	-2.71116
1007	GRMZM5G854334	25.5645	25.0917	53.3231	61.4879	1.05858	1.29293
1008	GRMZM5G858609	0.244464	0.106211	1.83113	2.66957	2.82741	4.57496
1009	GRMZM5G858784	15.2289	32.8017	0.851019	1.0119	-4.14824	-5.01156
1010	GRMZM5G860590	2.36771	8.24946	0.836739	1.83171	-1.49831	-2.16829
1011	GRMZM5G862317	4.21045	2.83997	1.39556	7.13064	-1.58459	1.32617
1012	GRMZM5G863420	7.78145	59.707	2.43473	0.789833	-1.68032	-6.23048
1013	GRMZM5G867798	12.6576	61.3484	2.89017	3.89349	-2.14429	-3.97593
1014	GRMZM5G870932	15.2466	32.8969	5.14904	3.08868	-1.56338	-3.40921
1015	GRMZM5G872068	148.562	402.453	71.7077	125.244	-1.05021	-1.68402
1016	GRMZM5G872254	2.6069	2.65542	0.251732	0.321346	-3.33972	-3.02469
1017	GRMZM5G872392	6.05918	3.4836	14.1513	8.83171	1.22301	1.34078
1018	GRMZM5G873681	1.58794	8.48975	0.550595	2.00375	-1.51028	-2.07952
1019	GRMZM5G874270	1.36117	7.59049	0.294972	0.982747	-2.20705	-2.94404
1020	GRMZM5G874608	2.39962	1.96926	0.539583	0.886553	-2.12511	-1.15146
1021	GRMZM5G876616	14.7817	33.6678	5.42601	5.85339	-1.44605	-2.52233
1022	GRMZM5G877590	0	0	0.972174	1.23151	7.56719	7.89755
1023	GRMZM5G877788	6.43535	25.8766	2.19951	1.85025	-1.54748	-3.80218
1024	GRMZM5G877929	5.40153	9.80794	0.652905	1.20515	-3.04349	-3.01951
1025	GRMZM5G878732	5.20797	12.0672	2.4832	2.39912	-1.06872	-2.328
1026	GRMZM5G881798	0.406972	0.23359	1.04685	1.92273	1.39684	3.03249
1027	GRMZM5G881887	3.43731	6.47252	1.06534	2.22719	-1.66732	-1.53676
1028	GRMZM5G891327	0.92092	0.784421	0.173477	0.0985546	-2.34618	-2.91245
1029	GRMZM5G892973	14.5132	20.1323	0	0	-11.45	-11.9246
1030	GRMZM5G893117	1.7085	0.363411	6.32447	6.55321	1.8918	4.14178
1031	GRMZM5G894862	0.0135419	0.00949611	0.941943	1.18416	5.6265	6.35465
1032	GRMZM5G895899	27.204	41.6622	13.5924	12.0542	-1.00012	-1.78822
1033	GRMZM5G897067	0.570172	2.26248	0.0480121	0.172576	-3.44132	-3.6712
1034	GRMZM5G898668	0.738428	5.0324	0.0780718	0.640557	-3.16161	-2.96878
1035	GRMZM5G898755	590.527	1002.15	189.119	194.812	-1.64263	-2.36291
1036	GRMZM5G898898	3.90689	12.1311	1.21053	2.26873	-1.68719	-2.41617
1037	GRMZM5G899308	4.8223	47.721	1.22364	2.6415	-1.95763	-4.17252
1038	GRMZM5G899865	0	0	1.42181	1.86791	8.10072	8.49585
1039	GRMZM6G257110	1.67931	6.85506	0.356719	0.962826	-2.2321	-2.82335
1040	GRMZM6G474234	3.8225	15.3187	1.25929	3.75453	-1.59882	-2.02684
1041	GRMZM6G514393	1.12481	8.2833	0.190145	1.83369	-2.53078	-2.17205
1042	zma-MIR156l	0.917803	5.22184	0.0313847	0.074108	-4.70089	-6.04165
1043	zma-MIR171e	0.730075	2.25679	0.252012	0.618373	-1.52175	-1.85755
