# Supplementary material for: The regulatory landscape of a core maize domestication module controlling bud dormancy and growth repression
Source: Nat Commun. 2019 Aug 23;10:3810. doi: 10.1038/s41467-019-11774-w (PMC6707278; doi:10.1038/s41467-019-11774-w)
Supplement: Supplementary file 12 — Supplementary Data 10 [file 41467_2019_11774_MOESM12_ESM.xlsx]

## Sheet: gt8B8
Supplementary Data 10. Genes differentially expressed between B73 and gt1 at 8 DAP (days after planting)
aSamples are tiller buds from B73 and gt1 at 8 DAP and show individual normalized CPM (count-per-million) value based on edgeR output. B8 and gt8 refer to B73 and gt1 tiller buds at 8 DAP, respectively.
bDifferential expression analysis between pairwise samples. log2FC, log2 fold-change. gt8/B8 refers to the comparison between gt1 and B73 at 8 DAP. p-value, the p-value obtained during the statistical test on differential expression of a given gene between two samples; FDR, adjusted p-value.
	aSamples		bDifferntial expression analysis
GeneID	B8	gt8	log2FC(gt8/B8)	p-value	FDR
AC148152.3_FG005	32.7022	1.78193	-4.19438	1.5e-07	1.19e-05
AC185593.3_FG003	0.715133	0.0778865	-3.15398	1.34e-05	0.000544279
AC187262.4_FG007	4.09856	85.264	4.36644	2.24e-05	0.000832147
AC190915.3_FG007	0.92195	0.453285	-1.07778	0.00329281	0.0417133
AC193787.3_FG008	0.494622	0	-6.58281	3e-08	2.83e-06
AC196394.3_FG002	0.0136789	1.1945	5.95149	3.67e-07	2.51e-05
AC197377.3_FG001	2.37765	0.66337	-1.8251	3.07e-05	0.0010855
AC197387.3_FG004	2.28693	0.120337	-4.21523	1.22e-08	1.28e-06
AC197432.4_FG001	1.20004	0	-7.8368	5.71e-11	1.15e-08
AC198725.4_FG004	18.406	7.77264	-1.24339	0.000350089	0.00799342
AC199526.5_FG002	702.78	317.257	-1.14749	0.000145752	0.00393783
AC199541.4_FG001	2.392	0.287201	-3.03621	0.000118127	0.00335454
AC199571.3_FG001	0.0274086	0.785342	4.56681	3.19e-06	0.000159202
AC199826.4_FG003	0.709803	1.6098	1.14575	0.000398084	0.00878759
AC202011.3_FG010	0.578633	0.125425	-2.16872	1.44e-05	0.000581096
AC204212.4_FG001	3.46012	0.167544	-4.3239	1.89e-05	0.000717671
AC204711.3_FG002	2.42402	1.15641	-1.06249	0.00287257	0.0381424
AC205500.3_FG002	4.34234	0.0424804	-6.51773	5.74e-16	4.46e-13
AC205502.4_FG004	6.29641	0.0215074	-7.88556	5.64e-13	1.94e-10
AC205558.3_FG002	3.06007	0	-9.20232	9.69e-11	1.87e-08
AC205886.3_FG001	1.11083	16.1274	3.86075	1.62e-10	3e-08
AC206030.4_FG001	3.13616	0.353235	-3.131	8.61e-09	9.57e-07
AC206031.3_FG007	1.15564	0.0566525	-4.23692	1.23e-10	2.32e-08
AC206840.3_FG002	10.472	4.74745	-1.14096	8.05e-10	1.25e-07
AC207342.3_FG008	12.3535	5.59987	-1.13061	0.00277326	0.0372048
AC210003.2_FG015	1.2898	0.509404	-1.31639	0.00172714	0.0266821
AC210816.3_FG006	1.30961	0.293482	-2.1187	3.01e-07	2.13e-05
AC211887.3_FG006	0	0.705743	7.08465	8.96e-07	5.37e-05
AC212219.3_FG005	0.246176	4.12484	3.965	1.13e-06	6.44e-05
AC213050.3_FG002	2.60814	0.682456	-1.92966	4.29e-07	2.87e-05
AC214771.3_FG003	0.779288	0.209233	-1.91955	0.0012978	0.0213805
AC214817.3_FG007	2.09159	0.644545	-1.68995	0.000662997	0.0130492
AC215260.3_FG001	6.17327	1.82447	-1.75309	1.29e-06	7.21e-05
AC226545.2_FG003	0.605155	1.67025	1.4736	0.000552758	0.0112887
AC233853.1_FG002	0.731817	1.70644	1.23307	0.00254966	0.0351701
AC233853.1_FG003	13.7953	28.9668	1.06661	0.00118121	0.0199659
AC234160.1_FG003	11.6684	2.65954	-2.1321	2.91e-06	0.000147782
AC234203.1_FG004	137.52	67.7831	-1.01999	4.93e-05	0.0016453
AC234528.1_FG001	39.8337	0.861299	-5.51187	3.29e-18	5.48e-15
GRMZM2G000261	0.485121	0.0920757	-2.32364	0.000187118	0.00482641
GRMZM2G000292	1.13802	3.51338	1.62608	2.12e-06	0.000112318
GRMZM2G000326	32.0628	8.47374	-1.90603	0.00192963	0.0287164
GRMZM2G000842	2.38894	0.4479	-2.38444	2.11e-06	0.000111938
GRMZM2G001079	0.593508	1.53697	1.35555	0.00260915	0.0356725
GRMZM2G001139	8.03617	24.8769	1.63	1.74e-05	0.000677745
GRMZM2G001205	1.02547	0.0143209	-5.71344	0.00112835	0.0192396
GRMZM2G001361	0	3.41409	9.36204	1.24e-09	1.81e-07
GRMZM2G001421	6.91472	20.1749	1.54131	1.79e-09	2.46e-07
GRMZM2G001696	0.230618	4.60081	4.28773	1.1e-05	0.000460867
GRMZM2G001824	0.81123	0.120304	-2.74502	0.000282301	0.00674489
GRMZM2G001938	0.295875	0.0432197	-2.67675	0.00237672	0.0335034
GRMZM2G002128	51.5561	20.6484	-1.32044	3.98e-06	0.000192105
GRMZM2G004160	58.457	10.6227	-2.45962	2.21e-09	2.95e-07
GRMZM2G004314	0.0551779	3.91379	5.99232	3.03e-12	8.42e-10
GRMZM2G004356	1.20105	2.77285	1.22344	0.000831005	0.0154444
GRMZM2G004435	1.15223	0.40284	-1.48358	0.000586566	0.0118536
GRMZM2G004523	1.10766	0.0288152	-5.03107	1.36e-05	0.000552371
GRMZM2G004641	1.90342	0.30652	-2.61156	0.000188764	0.00485812
GRMZM2G005260	6.0029	13.052	1.11737	7.88e-06	0.000349518
GRMZM2G005557	1.58395	0.29221	-2.4206	7.73e-08	6.63e-06
GRMZM2G006119	0.794723	0.189423	-2.03546	0.00333899	0.0420172
GRMZM2G006759	4.47998	1.40997	-1.66939	4.96e-09	5.91e-07
GRMZM2G007130	0.342348	1.71982	2.31301	7.1e-06	0.000318568
GRMZM2G007195	130.226	59.5618	-1.12848	3.4e-06	0.000168317
GRMZM2G007969	0.954851	0.00715146	-6.25175	1.33e-07	1.07e-05
GRMZM2G008539	1.15937	0.306861	-1.90616	8.83e-05	0.0026621
GRMZM2G008740	0.525738	0.126044	-1.95847	0.00187955	0.0281787
GRMZM2G009144	0.756789	0.0634842	-3.47147	0.000695865	0.0135702
GRMZM2G009232	0.782727	0.0789101	-3.21234	1.12e-05	0.000465797
GRMZM2G009435	0.026947	0.717312	4.51028	3.12e-06	0.000156309
GRMZM2G009892	0.261551	0.0358442	-2.66109	0.00138024	0.0223587
GRMZM2G010920	3.95005	0.864905	-2.19044	1.05e-06	6.09e-05
GRMZM2G010927	0.418885	1.04737	1.36009	0.00136954	0.0222471
GRMZM2G011240	0.471411	1.26382	1.4244	0.00340377	0.0425571
GRMZM2G011401	7.8236	3.07391	-1.34616	4.43e-05	0.00149428
GRMZM2G012355	0	0.920043	7.4817	9.2e-07	5.51e-05
GRMZM2G012728	0.227617	0.965216	2.0478	0.000769567	0.0147005
GRMZM2G012758	0.33788	2.43013	2.84927	7.02e-06	0.000315952
GRMZM2G013170	0.375798	0.0143209	-4.2832	5.85e-06	0.000271097
GRMZM2G013581	0.226438	1.64963	2.84061	8.01e-07	4.88e-05
GRMZM2G013855	0.0135419	19.198	10.0016	3.7e-16	3.2e-13
GRMZM2G013960	7.48193	2.71104	-1.46129	0.000316063	0.00738512
GRMZM2G014089	1.79456	0.755026	-1.25589	0.000758705	0.0146126
GRMZM2G014729	12.8617	56.6593	2.14103	4.41e-05	0.00149002
GRMZM2G014844	152.085	32.0024	-2.25022	4.02e-07	2.7e-05
GRMZM2G015520	0.289119	0.0287114	-3.13362	0.00089833	0.0163443
GRMZM2G015793	3.89281	1.09123	-1.83229	6.89e-05	0.00216193
GRMZM2G015923	0	0.889747	7.43507	3.85e-07	2.61e-05
GRMZM2G016088	2.26575	0.814185	-1.48035	3.67e-05	0.00127594
GRMZM2G017022	1.56836	0.561861	-1.44632	0.000144857	0.00392476
GRMZM2G017110	65.9572	24.422	-1.43129	1.89e-05	0.000717671
GRMZM2G017229	49.2554	8.96755	-2.44923	5.56e-07	3.58e-05
GRMZM2G017249	53.0794	13.2707	-1.99441	3.51e-06	0.000172709
GRMZM2G017321	10.9794	1.33686	-3.03044	6.99e-08	6.09e-06
GRMZM2G017584	31.6118	11.0698	-1.51231	1.03e-15	7.74e-13
GRMZM2G017882	4.6819	10.8668	1.2136	4.34e-06	0.00020722
GRMZM2G018678	7.26841	3.34165	-1.11969	7.28e-07	4.51e-05
GRMZM2G018820	31.6044	2.08475	-3.95081	2.72e-05	0.000988516
GRMZM2G019177	19.8525	9.67945	-1.02969	0.000556195	0.0113292
GRMZM2G019515	6.48524	3.13191	-1.05216	0.000118486	0.00336064
GRMZM2G019562	15.5157	1.8594	-3.05085	1.47e-16	1.38e-13
GRMZM2G019689	6.556	14.3443	1.1287	3.85e-08	3.56e-06
GRMZM2G021406	26.625	13.1901	-1.01804	6.3e-05	0.00200075
GRMZM2G021416	19.3497	7.85871	-1.29187	0.00244636	0.0341744
GRMZM2G021459	0.852155	2.14287	1.34514	0.002159	0.0310904
GRMZM2G021498	21.7313	87.0751	2.00407	2.69e-12	7.67e-10
GRMZM2G022804	0.600718	0	-6.8809	2e-07	1.49e-05
GRMZM2G022837	3.2916	1.20662	-1.44033	3.16e-05	0.0011142
GRMZM2G022974	2.549	5.46042	1.08974	0.00398049	0.047479
GRMZM2G023285	2.18054	6.67036	1.61205	9.64e-05	0.00285306
GRMZM2G023444	5.38151	2.51019	-1.0969	0.00100642	0.0177305
GRMZM2G023715	0.494357	2.41433	2.28992	9.9e-08	8.28e-06
GRMZM2G023791	2.77005	0.831364	-1.74437	1.56e-05	0.000615692
GRMZM2G023921	5.43492	11.3828	1.06626	0.00014445	0.0039208
GRMZM2G024104	12.3576	1.31995	-3.19945	5.35e-05	0.00174433
GRMZM2G024150	1.0609	0.261725	-1.99072	0.00182788	0.0277797
GRMZM2G024668	35.6472	535.595	3.90717	1.04e-13	4.32e-11
GRMZM2G024823	71.4233	30.6474	-1.22314	1.16e-05	0.000477223
GRMZM2G024927	6.87795	0.00715146	-9.11846	8.84e-14	3.75e-11
GRMZM2G025190	1.62666	0.13522	-3.53739	5.4e-09	6.3e-07
GRMZM2G025200	0	1.6138	8.28414	9.02e-08	7.6e-06
GRMZM2G025459	30.3089	13.9101	-1.12095	0.000822343	0.0153322
GRMZM2G026322	0.490922	0.148278	-1.6963	0.000473459	0.0100472
GRMZM2G026447	3.86976	1.61601	-1.25772	0.000281647	0.00673616
GRMZM2G026783	1.13589	0.413866	-1.45021	0.00132519	0.0217539
GRMZM2G026910	0.697882	4.91792	2.80795	3.86e-06	0.000187528
GRMZM2G027068	5.20827	2.36056	-1.13957	0.00339932	0.0425243
GRMZM2G027107	0.608525	0.07677	-2.88213	0.00250808	0.0348106
GRMZM2G027495	21.9084	8.83792	-1.3015	0.000799879	0.0150577
GRMZM2G027522	1.43538	2.96715	1.04522	0.00413655	0.0486936
GRMZM2G028302	3.54072	1.54308	-1.18899	0.00098448	0.0174768
GRMZM2G029455	3.70897	0.745823	-2.29834	1.51e-11	3.49e-09
GRMZM2G029756	0.593214	1.46421	1.29362	0.0025098	0.0348106
GRMZM2G030009	2.55568	7.21449	1.49707	4.74e-07	3.14e-05
GRMZM2G030717	0.953284	0.0863567	-3.4043	7.69e-05	0.00237144
GRMZM2G030727	0.802312	0.375212	-1.10855	0.00279661	0.0374017
GRMZM2G031040	0.913242	0.43046	-1.10106	0.00378649	0.0458444
GRMZM2G031062	0.68176	0.154013	-2.14697	0.000107333	0.00311626
GRMZM2G031177	5.26051	0.742983	-2.81462	9.24e-12	2.25e-09
GRMZM2G031724	6.46694	17.5253	1.43761	0.00125742	0.0209506
GRMZM2G031827	0.603452	27.9975	5.52691	8.35e-06	0.000363693
GRMZM2G031882	1.24972	3.23268	1.38663	0.000987157	0.0175035
GRMZM2G033555	132.727	51.7581	-1.3583	1.45e-05	0.000581126
GRMZM2G033644	97.1363	34.1246	-1.50326	0.00017366	0.00455477
GRMZM2G034113	1.29259	0.348848	-1.85961	0.00293594	0.0386541
GRMZM2G034471	0.610956	2.24197	1.87343	0.000465853	0.0099219
GRMZM2G034724	8.22353	3.51125	-1.23156	0.000304773	0.00720803
GRMZM2G035008	62.8283	0.0712605	-9.68057	9.49e-20	2.57e-16
GRMZM2G035023	5.0495	2.50543	-1.00463	0.000253267	0.00621662
GRMZM2G035128	0.334748	0	-6.02493	3.88e-07	2.62e-05
GRMZM2G035131	7.45198	2.57132	-1.5277	7.99e-06	0.000352419
GRMZM2G035256	0.405408	0	-6.26623	1.12e-05	0.000466089
GRMZM2G035552	5.61043	18.5886	1.7216	0.00297676	0.038928
GRMZM2G035688	4.34054	12.8856	1.56957	0.00039312	0.00870645
GRMZM2G035848	1.78961	0.665215	-1.42684	2.61e-05	0.000952861
GRMZM2G035944	12.2296	2.57395	-2.26174	5.48e-06	0.000255403
GRMZM2G036092	20.191	43.8554	1.11842	1.25e-05	0.000512083
GRMZM2G036217	26.0524	7.03886	-1.88851	1.99e-06	0.000106952
GRMZM2G036448	8.65381	1.49582	-2.53487	0.000398289	0.00878759
GRMZM2G036455	2.3545	0.705797	-1.72274	0.000206666	0.005238
GRMZM2G036708	34.4825	11.3911	-1.5964	7.76e-05	0.00238779
GRMZM2G036826	0.539472	0.105956	-2.28806	0.00325021	0.0413009
GRMZM2G036861	17.0194	6.5453	-1.37498	0.00371398	0.0452246
GRMZM2G036880	0.274243	0.0288156	-3.03601	0.00302027	0.0392633
GRMZM2G037265	46.2538	17.9339	-1.36338	5.8e-05	0.00187082
GRMZM2G037685	47.6223	5.23596	-3.16549	8.69e-06	0.000375094
GRMZM2G038449	8.539	3.16805	-1.42854	0.000546713	0.0112035
GRMZM2G038519	12.1461	5.90289	-1.04422	3.77e-05	0.00130284
GRMZM2G039362	0.950759	0.0285887	-4.82754	5.21e-06	0.000243535
GRMZM2G039463	1.50042	0.573056	-1.39769	0.000279551	0.00670664
GRMZM2G039968	0	1.29993	7.98187	9.23e-06	0.000393691
GRMZM2G039993	7.61319	2.85597	-1.41346	0.00108749	0.0187507
GRMZM2G040095	186.292	32.7824	-2.50508	0.000144932	0.00392476
GRMZM2G040517	31.5702	66.7044	1.07563	0.00336442	0.0421782
GRMZM2G040924	1.94004	5.6825	1.55125	9.52e-07	5.63e-05
GRMZM2G041463	2.51306	0.885546	-1.50385	2.37e-05	0.000875417
GRMZM2G041839	1.78612	0.623963	-1.48095	0.000403549	0.00886175
GRMZM2G042278	8.11718	1.74047	-2.21942	1.69e-05	0.000659363
GRMZM2G042677	9.26872	1.95671	-2.21651	0.00190385	0.0284875
GRMZM2G043141	0.602783	1.73075	1.53535	0.000769066	0.0147005
GRMZM2G043295	16.6811	5.59995	-1.57926	3.11e-08	2.92e-06
GRMZM2G043799	1.74138	4.04846	1.212	0.00120705	0.0203291
GRMZM2G043932	10.567	2.83225	-1.88003	0.000147076	0.00395985
GRMZM2G043976	2.37991	0	-8.83974	1.22e-12	3.86e-10
GRMZM2G044247	3.96397	1.39825	-1.49815	3.88e-05	0.00133576
GRMZM2G044281	6.52324	2.76298	-1.23799	5.25e-05	0.0017197
GRMZM2G044947	11.2939	2.22335	-2.34234	5.21e-09	6.11e-07
GRMZM2G045188	0.210399	0.875187	2.05585	0.000514009	0.0106939
GRMZM2G045319	2.19387	0.668405	-1.70081	4.86e-06	0.000229792
GRMZM2G045849	25.3367	3.49537	-2.85473	2.29e-10	4.14e-08
GRMZM2G046313	0.956458	2.06265	1.12835	0.00228283	0.0324532
GRMZM2G046317	1.75094	0.380032	-2.1906	0.00109056	0.0187736
GRMZM2G046618	8.22099	2.53869	-1.69393	7.89e-07	4.84e-05
GRMZM2G046679	0.752279	0.0285389	-4.53338	2.04e-08	2.03e-06
GRMZM2G046776	0.0135419	4.41288	7.87814	1.81e-07	1.38e-05
GRMZM2G046848	0.0134461	48.8187	11.3558	8.79e-18	1.28e-14
GRMZM2G047128	3.77047	1.10344	-1.76854	0.000269797	0.00651953
GRMZM2G047139	1.75485	0.238841	-2.81834	0.00050861	0.010648
GRMZM2G047187	7.40779	1.46574	-2.33441	2.04e-09	2.73e-07
GRMZM2G047456	82.7413	35.2666	-1.23044	8.26e-10	1.28e-07
GRMZM2G047677	4.32664	9.32526	1.10856	0.00257221	0.0353819
GRMZM2G047954	10.6327	4.45082	-1.26828	0.00184715	0.0279081
GRMZM2G047968	3.71192	1.38556	-1.41919	2.01e-05	0.000756799
GRMZM2G048085	5.59886	1.47234	-1.92242	0.000156692	0.00417542
GRMZM2G048092	0.0411839	1.124	4.56926	5.85e-07	3.75e-05
GRMZM2G048313	0.62257	0.200208	-1.60249	0.00426066	0.049928
GRMZM2G049654	0.526352	1.14752	1.111	0.00317788	0.0407058
GRMZM2G049695	5.81259	2.4748	-1.23081	0.000843678	0.015655
GRMZM2G050150	0.335448	1.09975	1.65896	0.000189401	0.00485845
GRMZM2G050177	20.6223	0.643056	-4.99162	4.15e-11	8.56e-09
GRMZM2G050536	0.0135419	1.24158	6.05176	2.82e-07	2.02e-05
GRMZM2G050645	2.65248	0.0213765	-6.66153	8e-11	1.57e-08
GRMZM2G050915	8.96305	0.0143217	-8.84409	3.75e-18	5.83e-15
GRMZM2G050961	38.4587	15.6264	-1.3044	5.54e-07	3.57e-05
GRMZM2G050997	78.9464	25.7671	-1.61753	6.33e-07	4e-05
GRMZM2G051103	30.0663	9.73269	-1.61508	0.000208537	0.00526993
GRMZM2G051168	2.51935	10.6392	2.07345	2.12e-07	1.57e-05
GRMZM2G051403	3.59106	1.65192	-1.11706	0.00121987	0.0204858
GRMZM2G051836	15.2427	0.832764	-4.18509	6.15e-19	1.2e-15
GRMZM2G051842	61.9911	27.109	-1.195	2.6e-08	2.53e-06
GRMZM2G051896	0.666552	1.49463	1.1509	0.000854559	0.0157816
GRMZM2G052067	1.52893	0.677316	-1.15496	0.00258743	0.0354896
GRMZM2G052123	0.0134461	2.30815	6.96579	1.34e-08	1.41e-06
GRMZM2G052266	2.97192	0.236714	-3.6204	4.24e-06	0.000203107
GRMZM2G052422	60.0059	26.9912	-1.15517	2.18e-06	0.000115006
GRMZM2G052920	0.622573	0.141309	-2.08318	0.000195143	0.00498928
GRMZM2G052948	2.1951	0	-8.72443	2.66e-12	7.65e-10
GRMZM2G053627	3.1129	8.12379	1.38387	2.45e-06	0.000127534
GRMZM2G054050	2.54155	0.725287	-1.79781	7.05e-05	0.00220298
GRMZM2G054653	0.0135419	4.73822	7.9867	7.8e-11	1.54e-08
GRMZM2G054938	1.7698	0.183371	-3.21057	5.92e-05	0.00189974
GRMZM2G055025	27.6512	67.3456	1.28228	4.34e-06	0.00020722
GRMZM2G055150	4.81805	0.374193	-3.67602	5.13e-09	6.06e-07
GRMZM2G055898	32.4385	5.65046	-2.51136	8.43e-05	0.00256144
GRMZM2G056247	33.1673	12.4747	-1.40086	0.00103006	0.0179953
GRMZM2G056303	0.987955	0.381151	-1.32757	0.000278107	0.00669263
GRMZM2G056513	13.0276	5.71118	-1.18932	0.000359442	0.00818344
GRMZM2G056629	0.427986	0.0999914	-2.06301	0.000207028	0.00524148
GRMZM2G057116	2.6479	0.901575	-1.54882	0.00417715	0.049122
GRMZM2G057159	38.3088	0.823553	-5.52189	5.61e-14	2.47e-11
GRMZM2G057412	41.4945	15.4772	-1.42288	1.83e-07	1.39e-05
GRMZM2G057616	11.5511	2.37391	-2.29458	9.44e-07	5.59e-05
GRMZM2G057652	5.128	2.0759	-1.3061	7.96e-07	4.86e-05
GRMZM2G058402	8.37314	64.3949	2.93996	4.6e-15	2.75e-12
GRMZM2G058528	1.35865	3.00241	1.14385	1.01e-05	0.000424372
GRMZM2G059012	0.0551779	1.3031	4.38419	5.49e-07	3.55e-05
GRMZM2G059088	0.980299	0.0143224	-5.64592	4.92e-07	3.25e-05
GRMZM2G059129	1.24272	3.14244	1.33538	2.44e-06	0.000127241
GRMZM2G059134	0.255082	1.20462	2.21217	0.000470599	0.0100138
GRMZM2G059252	33.8753	14.8905	-1.17881	0.000590592	0.0119052
GRMZM2G059392	4.52155	9.95788	1.13807	0.000123327	0.00346056
GRMZM2G059428	9.05959	3.74388	-1.27398	0.000441507	0.00950746
GRMZM2G059939	14.7988	7.1989	-1.02752	0.00128763	0.0212719
GRMZM2G060148	4.08917	1.15886	-1.81334	1.12e-05	0.000465874
GRMZM2G060216	12.9808	6.07846	-1.09491	8e-06	0.000352419
GRMZM2G060942	4.45973	46.6063	3.39692	3.95e-12	1.06e-09
GRMZM2G061499	48.7721	101.087	1.04909	0.000244812	0.00604723
GRMZM2G061742	1.33085	0.463831	-1.55904	0.00294022	0.0386607
GRMZM2G061758	138.249	303.904	1.13622	0.000536167	0.0110205
GRMZM2G061791	11.7358	0.0634576	-7.41592	2.77e-14	1.35e-11
GRMZM2G061821	1.15755	3.42138	1.5492	3.42e-07	2.39e-05
GRMZM2G062009	22.9535	1.85279	-3.61493	1.18e-09	1.74e-07
GRMZM2G062156	9.45468	3.59333	-1.38842	5.53e-05	0.00178929
GRMZM2G062453	0.0409015	2.20227	5.55295	8.3e-09	9.31e-07
GRMZM2G062504	3.89998	8.85182	1.18557	0.00340931	0.0426036
GRMZM2G062718	4.06907	0.813287	-2.30618	9.83e-07	5.8e-05
GRMZM2G062777	7.11066	0	-10.4251	1.2e-14	6.09e-12
GRMZM2G062788	15.7898	1.74566	-3.1755	5.76e-13	1.95e-10
GRMZM2G062885	6.4434	3.14879	-1.03112	0.00069532	0.0135702
GRMZM2G063438	5.11318	0.459435	-3.40659	1.76e-06	9.62e-05
GRMZM2G063550	26.6436	2.8929	-3.20135	2.51e-05	0.000919233
GRMZM2G063733	0.605287	0.205452	-1.53746	0.00179415	0.0274809
GRMZM2G063756	681.535	313.539	-1.12023	0.000511825	0.010677
GRMZM2G064202	0.700504	6.66746	3.24571	7.25e-10	1.14e-07
GRMZM2G064530	1.30392	0.169689	-2.93803	0.000868961	0.0159592
GRMZM2G064708	5.26684	1.88259	-1.47835	1.49e-08	1.53e-06
GRMZM2G064715	2.97811	0.0357147	-6.20021	5.38e-13	1.9e-10
GRMZM2G064903	1.1677	2.6635	1.19648	0.000176708	0.00460818
GRMZM2G064948	7.39883	15.651	1.07918	9.18e-06	0.000392289
GRMZM2G065478	0.758615	2.15655	1.52632	0.000516001	0.0107257
GRMZM2G065635	1.29012	3.69782	1.51193	0.000228013	0.0056986
GRMZM2G065640	0.278775	0.0781818	-1.75401	0.000931419	0.0167118
GRMZM2G066345	1.99017	0.73059	-1.42698	1.68e-05	0.000658421
GRMZM2G066441	5.3634	1.4236	-1.91107	7.95e-07	4.86e-05
GRMZM2G066489	2.67066	0.338127	-2.98895	1.44e-05	0.000581034
GRMZM2G066805	0.210399	0	-5.34369	0.001107	0.0189588
GRMZM2G066997	0.641677	2.63242	2.02902	1.71e-06	9.38e-05
GRMZM2G067225	1050.28	518.84	-1.01743	6.38e-06	0.000292495
GRMZM2G067624	5.34768	12.6145	1.23689	0.000305263	0.00721229
GRMZM2G067626	1.41089	0.577724	-1.27057	0.00107356	0.018563
GRMZM2G067830	2.19099	4.44053	1.02465	0.000660981	0.0130402
GRMZM2G067865	4.62939	1.9853	-1.22013	0.000253974	0.0062207
GRMZM2G067929	23.55	0.0285873	-9.44538	5.72e-20	2.23e-16
GRMZM2G068604	1.15478	2.74824	1.25447	0.00416498	0.0490036
GRMZM2G068826	0.617457	0.0143217	-4.96958	4.55e-08	4.09e-06
GRMZM2G068943	27.7769	13.0245	-1.09484	0.000474254	0.0100518
GRMZM2G068947	9.18354	1.82135	-2.33614	6.88e-07	4.31e-05
GRMZM2G069016	7.34654	0.600273	-3.59825	1.66e-09	2.29e-07
GRMZM2G069317	4.3712	0.0143217	-7.80864	9.56e-15	5.07e-12
GRMZM2G069630	0.0135419	1.80684	6.58461	2.33e-07	1.7e-05
GRMZM2G070138	29.2833	9.72746	-1.58685	1.57e-07	1.23e-05
GRMZM2G070172	1.84153	0.166931	-3.37062	0.000436349	0.00943993
GRMZM2G071157	0.153337	1.53667	3.2386	2.25e-06	0.000118694
GRMZM2G071277	16.2222	3.22163	-2.33284	5.47e-10	8.99e-08
GRMZM2G071292	0.214231	1.42419	2.71268	6.06e-06	0.00027923
GRMZM2G071325	2.05365	0.178055	-3.49459	4.52e-09	5.47e-07
GRMZM2G071374	0.674932	0.00716458	-5.7733	1.95e-08	1.96e-06
GRMZM2G071688	1.5934	0.144128	-3.41847	3.23e-09	3.99e-07
GRMZM2G071977	2.04458	4.47866	1.13509	0.000291823	0.00692982
GRMZM2G072029	0.260292	0.939409	1.80877	0.00114348	0.0194551
GRMZM2G072091	1.79425	4.55228	1.34667	0.000306029	0.00721824
GRMZM2G072529	1.47694	0.440721	-1.72989	0.00208384	0.0303669
GRMZM2G072586	0.351348	0.105026	-1.72488	0.0039861	0.0475217
GRMZM2G072589	0	7.58507	10.5172	6.09e-12	1.53e-09
GRMZM2G073059	0.775346	0.202752	-1.89382	0.000188453	0.00485546
GRMZM2G073219	0.34537	1.42833	2.0474	2.93e-06	0.000148544
GRMZM2G073310	5.21325	2.5857	-1.01047	0.000830098	0.0154398
GRMZM2G073401	41.0413	19.2718	-1.09391	0.000322529	0.00751377
GRMZM2G074138	5.27869	10.9104	1.0444	3.58e-06	0.000175481
GRMZM2G074317	8.65705	3.48236	-1.30792	4.89e-05	0.00163184
GRMZM2G074427	17.0896	8.18847	-1.06296	1.8e-05	0.000699354
GRMZM2G075002	13.7144	5.04282	-1.43528	1.38e-06	7.73e-05
GRMZM2G075229	0.728689	0.0999661	-2.78267	0.000112982	0.00323601
GRMZM2G075262	23.5684	9.65192	-1.28143	2.78e-05	0.00100435
GRMZM2G075502	150.379	49.6651	-1.59797	3.44e-07	2.4e-05
GRMZM2G076307	15.1303	7.56207	-1.00274	1.93e-06	0.00010408
GRMZM2G076313	0.29405	0.978211	1.76464	0.000955435	0.0170771
GRMZM2G076468	10.8921	5.11365	-1.09121	0.000107302	0.00311626
GRMZM2G076766	2.64594	5.57234	1.06692	3.27e-05	0.00114621
GRMZM2G076989	0.909445	0.0572135	-3.83257	1.19e-06	6.74e-05
GRMZM2G077124	58.17	22.9154	-1.34071	4.13e-05	0.00140974
GRMZM2G077858	1.97699	4.42384	1.15773	6.15e-05	0.00196186
GRMZM2G078164	5.2875	13.7185	1.37362	0.000853706	0.0157783
GRMZM2G078781	29.54	4.29888	-2.78032	2.4e-10	4.24e-08
GRMZM2G079219	0.866489	0.152215	-2.47587	5.39e-05	0.00175337
GRMZM2G079417	0.741086	0.217718	-1.76832	2.68e-05	0.000977636
GRMZM2G079616	2.76353	0.346407	-2.95847	1.42e-06	7.89e-05
GRMZM2G079727	8.94705	26.847	1.58621	9.34e-06	0.000396704
GRMZM2G080116	0.859779	2.32909	1.42293	0.00123535	0.0206864
GRMZM2G080178	10.6268	5.2168	-1.02712	0.00023773	0.00590883
GRMZM2G080295	1.18222	3.2432	1.46791	0.000896694	0.01634
GRMZM2G080354	243.035	27.9468	-3.11677	2.32e-09	3.06e-07
GRMZM2G080466	751.126	131.809	-2.51121	3.32e-07	2.32e-05
GRMZM2G080524	0.596457	1.34338	1.17929	0.00192715	0.0287164
GRMZM2G080586	0.956458	3.33311	1.81612	2.12e-06	0.000112318
GRMZM2G081322	4.58503	24.4153	2.4094	1.71e-10	3.14e-08
GRMZM2G081504	8.54881	1.20814	-2.81941	6.58e-10	1.06e-07
GRMZM2G081529	22.9147	53.502	1.21489	0.000166045	0.00440453
GRMZM2G081626	43.0407	20.6976	-1.0517	0.00301017	0.0392454
GRMZM2G082174	158.048	54.4309	-1.53797	8.23e-15	4.47e-12
GRMZM2G082434	0.943207	0.0500883	-4.10016	0.000602512	0.0121036
GRMZM2G082586	5.56306	12.8775	1.21009	6.64e-06	0.0003029
GRMZM2G082745	25.4533	8.38096	-1.59753	2e-07	1.49e-05
GRMZM2G083538	64.9551	24.7267	-1.39526	8.35e-06	0.000363693
GRMZM2G083759	25.3222	10.8854	-1.21064	0.000314226	0.00735706
GRMZM2G083788	7.95768	2.55364	-1.64981	0.00342578	0.042677
GRMZM2G083847	73.6725	29.1774	-1.3373	3.06e-05	0.00108507
GRMZM2G084149	74.6233	36.3987	-1.03441	3.27e-09	4.01e-07
GRMZM2G084825	0.510468	0.035504	-3.65432	1.1e-06	6.36e-05
GRMZM2G084940	34.6798	10.5974	-1.70841	9.15e-13	3.01e-10
GRMZM2G085420	0.590202	1.2423	1.09627	0.00237735	0.0335034
GRMZM2G085568	110.05	32.9649	-1.73743	1.06e-08	1.15e-06
GRMZM2G085751	2.60194	0.492046	-2.37468	2.42e-05	0.000887278
GRMZM2G085924	6.61808	30.266	2.19517	0.00152933	0.0242522
GRMZM2G086464	0.947423	0.389601	-1.24643	0.0032143	0.0409337
GRMZM2G086835	9.27767	2.52883	-1.86711	0.000390892	0.00869009
GRMZM2G086869	1.60557	0.353506	-2.14663	7.53e-06	0.000336913
GRMZM2G086876	1.50734	0.622814	-1.26111	0.000396929	0.00877416
GRMZM2G088028	1.38703	3.3756	1.27195	0.00381517	0.0460245
GRMZM2G088166	0	2.31499	8.80416	2.53e-08	2.48e-06
GRMZM2G088375	78.2154	0.0500003	-10.4679	7.67e-22	8.95e-18
GRMZM2G088524	37.3396	10.9169	-1.77157	2.59e-08	2.53e-06
GRMZM2G088543	6.48434	3.07203	-1.07399	2.42e-05	0.000887278
GRMZM2G088689	146.288	63.7042	-1.19732	0.00121883	0.0204831
GRMZM2G088765	1.18738	0.107774	-3.37903	8.93e-06	0.000382331
GRMZM2G089102	4.06445	0.608189	-2.73461	3.32e-06	0.000164901
GRMZM2G089619	16.4771	38.7284	1.22888	0.000587528	0.0118536
GRMZM2G089631	22.2977	0.726586	-4.91027	6.93e-15	3.85e-12
GRMZM2G089836	48.7547	20.982	-1.21519	5.35e-05	0.00174433
GRMZM2G089895	0.34228	0.0646572	-2.2852	0.000222084	0.0055696
GRMZM2G090028	2.09886	0.751881	-1.47889	1.08e-06	6.25e-05
GRMZM2G090029	45.0098	17.2165	-1.38375	2.8e-05	0.00100698
GRMZM2G090226	113.752	12.2741	-3.19843	3.73e-07	2.55e-05
GRMZM2G090245	5.7548	0.275709	-4.3524	1.65e-05	0.000646794
GRMZM2G090379	1.82996	0	-8.4643	1.42e-11	3.36e-09
GRMZM2G090411	1.60079	0.0215464	-5.90467	1.01e-11	2.44e-09
GRMZM2G090872	0.026947	0.297833	3.25936	0.00197788	0.0291843
GRMZM2G091124	65.6231	16.5392	-1.98486	1.64e-05	0.000643389
GRMZM2G091169	1.12714	0.408194	-1.46775	0.00204566	0.0299827
GRMZM2G091456	43.6633	0.028536	-10.3392	9.65e-20	2.57e-16
GRMZM2G091648	25.0327	3.43181	-2.86784	7.05e-10	1.12e-07
GRMZM2G092147	16.6369	33.5889	1.01422	2.67e-07	1.94e-05
GRMZM2G092432	13.1403	30.1146	1.19328	0.000712805	0.0138313
GRMZM2G092823	4.21717	10.544	1.32319	0.00190598	0.0284875
GRMZM2G092867	4.0755	1.10984	-1.86424	0.00021754	0.00547203
GRMZM2G093038	20.6378	0.021414	-9.60122	3.68e-20	1.72e-16
GRMZM2G093175	7.00122	1.89348	-1.88539	0.00213228	0.0308197
GRMZM2G093346	0.039954	5.35314	6.90322	2.36e-10	4.2e-08
GRMZM2G093422	0.0272168	4.40394	7.07167	4.24e-08	3.85e-06
GRMZM2G093826	52.7896	5.1378	-3.36022	1.3e-11	3.08e-09
GRMZM2G094165	5.77631	1.57524	-1.87132	5.14e-07	3.37e-05
GRMZM2G094168	5.93102	13.0722	1.13661	0.00135743	0.022112
GRMZM2G094390	1.67464	0.707239	-1.26374	0.00182584	0.0277797
GRMZM2G095020	4.76265	0.0985781	-5.52549	4.95e-16	3.98e-13
GRMZM2G095382	26.3382	12.584	-1.06814	2.09e-05	0.000780467
GRMZM2G095698	3.43783	9.18317	1.41658	3.05e-07	2.15e-05
GRMZM2G096008	0.37415	0.0357147	-3.2093	0.000136212	0.00374953
GRMZM2G096016	2.89617	1.43705	-1.00608	0.00103519	0.0180296
GRMZM2G096252	0.466933	0.134959	-1.74284	0.00174499	0.026869
GRMZM2G096365	27.1589	11.7474	-1.20399	0.00276648	0.0371352
GRMZM2G097297	40.4345	11.1166	-1.85527	0.000510728	0.0106636
GRMZM2G097641	3.74674	1.38458	-1.43342	0.000161464	0.00429279
GRMZM2G098813	3.2329	7.10872	1.13592	0.000389676	0.00868067
GRMZM2G099049	2.08531	5.17361	1.3008	0.00104911	0.0182213
GRMZM2G099285	1.09743	0.475597	-1.19715	0.00208153	0.0303669
GRMZM2G099305	1.87869	3.82157	1.02891	0.000412787	0.00901906
GRMZM2G099454	57.7404	3.64328	-4.00227	1.64e-08	1.67e-06
GRMZM2G099740	2.24478	0.53041	-2.07112	4.79e-05	0.00160258
GRMZM2G100360	13.8986	2.14709	-2.69291	1.25e-06	7.04e-05
GRMZM2G100524	3.04252	1.48647	-1.03616	0.000440381	0.00950076
GRMZM2G101069	1.08163	0.354117	-1.57682	0.000812202	0.0152433
GRMZM2G101393	4.32205	0.276665	-3.94728	7.95e-09	8.96e-07
GRMZM2G101928	20.4306	0.0142326	-10.0377	6.45e-17	7.53e-14
GRMZM2G102494	0.441338	0	-6.41782	5.97e-07	3.82e-05
GRMZM2G102795	7.37679	1.53638	-2.26016	7.71e-11	1.54e-08
GRMZM2G103137	133.647	20.1435	-2.73135	1.84e-05	0.00070743
GRMZM2G103197	5.54635	0.0143209	-8.14084	3.93e-11	8.34e-09
GRMZM2G103292	1.20234	0	-7.88071	5.78e-10	9.43e-08
GRMZM2G103452	0.120114	20.3166	7.34158	3.69e-15	2.33e-12
GRMZM2G103559	7.22342	3.33053	-1.11069	0.00333059	0.0420084
GRMZM2G103748	2.16637	0.0143733	-6.7998	4.93e-06	0.000232466
GRMZM2G104299	1.20416	0.217215	-2.44015	1.79e-06	9.78e-05
GRMZM2G104443	67.9871	26.7485	-1.34551	6.85e-07	4.3e-05
GRMZM2G104534	1.08911	5.52201	2.34866	2.26e-09	2.99e-07
GRMZM2G105092	2.48179	0.767235	-1.66905	0.00135586	0.0221019
GRMZM2G105233	1.48208	0.430011	-1.79051	0.000623843	0.0124465
GRMZM2G105494	7.33395	2.45419	-1.57966	5.18e-07	3.39e-05
GRMZM2G105627	1.63452	3.31984	1.03126	0.00211172	0.0305983
GRMZM2G105834	0.661592	0.12406	-2.33907	0.000280783	0.00672927
GRMZM2G106276	0.227925	1.3395	2.52942	0.000139025	0.00380979
GRMZM2G106420	3.67712	7.44607	1.01497	4.5e-07	3e-05
GRMZM2G106980	0.864481	6.96586	3.00487	0.000636595	0.0126576
GRMZM2G107003	17.9342	40.4227	1.17057	0.000291776	0.00692982
GRMZM2G107129	0.147821	1.02879	2.74755	0.00016819	0.00444124
GRMZM2G107299	0.993271	3.18729	1.67042	0.000183656	0.00475814
GRMZM2G107380	3.6659	0.719783	-2.34029	0.000673768	0.0132277
GRMZM2G107495	0.173926	1.0628	2.56161	0.000257519	0.00627207
GRMZM2G107805	3.60931	8.59459	1.25047	2.8e-06	0.000143334
GRMZM2G107851	1.25482	7.58788	2.58935	3.28e-09	4.01e-07
GRMZM2G108147	2.07127	0.462346	-2.17899	9.35e-06	0.000396704
GRMZM2G108530	2.63606	1.12213	-1.22759	0.00174434	0.026869
GRMZM2G109130	41.6173	14.854	-1.48794	7.67e-05	0.00236826
GRMZM2G110027	25.3417	6.07024	-2.06129	2.69e-06	0.000138364
GRMZM2G110195	0.329927	0.87474	1.38549	0.00253679	0.0350807
GRMZM2G110368	0.573909	1.66855	1.56948	0.000929359	0.0166877
GRMZM2G110742	0.0404977	11.0425	7.91821	2.5e-14	1.24e-11
GRMZM2G111396	0.107887	1.37464	3.6142	4.45e-05	0.00150062
GRMZM2G113057	1.07361	0.0143471	-5.78907	5.95e-09	6.91e-07
GRMZM2G113229	2.24466	0.297812	-2.89127	2e-09	2.71e-07
GRMZM2G113340	2.48715	0.73061	-1.75666	0.00180112	0.0275337
GRMZM2G113583	0.403513	0.0908183	-2.1174	0.000413722	0.00902571
GRMZM2G113761	4.02407	0.604608	-2.71583	0.000190244	0.00487471
GRMZM2G113800	0.362308	0.0281955	-3.52502	0.000441043	0.00950625
GRMZM2G113844	0.918245	0.403085	-1.20897	0.000284904	0.00680012
GRMZM2G114008	4.82024	10.0173	1.05444	0.000362414	0.0082294
GRMZM2G114667	8.55966	4.21518	-1.02125	8.57e-07	5.19e-05
GRMZM2G114751	8.25229	0.565989	-3.85289	1.43e-13	5.75e-11
GRMZM2G114816	20.0795	6.3101	-1.67033	3.56e-15	2.31e-12
GRMZM2G115133	2.31931	0.639877	-1.83698	6.98e-07	4.36e-05
GRMZM2G115422	1.76621	0.147574	-3.5308	0.000257174	0.00627207
GRMZM2G116029	1.9711	0.712687	-1.43717	0.00235062	0.0332146
GRMZM2G116881	4.57906	1.8111	-1.33888	0.00119184	0.020102
GRMZM2G117392	1.53256	3.04388	1.01279	0.00287134	0.0381424
GRMZM2G117531	5.88013	1.93995	-1.59509	0.000141792	0.00386664
GRMZM2G117822	0.181979	18.722	6.64669	1.69e-12	5.11e-10
GRMZM2G117956	13.4777	6.5258	-1.0448	0.0014111	0.0227482
GRMZM2G118529	0.635661	0.00715183	-5.74853	3.23e-06	0.000160713
GRMZM2G118959	0.0793625	0.486942	2.58458	0.000872877	0.0160059
GRMZM2G119517	6.18876	2.09036	-1.56446	0.00034389	0.00789315
GRMZM2G119705	304.61	16.008	-4.24618	9.92e-10	1.5e-07
GRMZM2G119802	61.0055	22.5522	-1.43184	0.000125548	0.0035014
GRMZM2G120621	42.966	6.58736	-2.709	1.59e-09	2.24e-07
GRMZM2G120964	1.22689	0.462159	-1.37271	0.000774675	0.0147826
GRMZM2G122337	15.8442	4.15434	-1.93724	3.91e-05	0.00134296
GRMZM2G123373	9.64756	3.33878	-1.53216	7.1e-07	4.42e-05
GRMZM2G123482	18.4276	4.25956	-2.10996	9.25e-07	5.52e-05
GRMZM2G123489	0.960584	0.204232	-2.17774	5.12e-05	0.00168793
GRMZM2G123776	4.39491	0.817893	-2.41167	3.05e-10	5.2e-08
GRMZM2G123900	21.0322	10.468	-1.00577	5.66e-05	0.00182849
GRMZM2G123977	24.4424	8.33901	-1.54886	2.79e-06	0.000143334
GRMZM2G125268	189.581	90.8521	-1.06098	0.00258567	0.0354896
GRMZM2G125304	63.7793	26.9731	-1.2405	1.98e-08	1.98e-06
GRMZM2G125557	56.0561	22.2319	-1.33067	7.57e-05	0.00234025
GRMZM2G125747	4.65788	0.817905	-2.46327	0.000734651	0.0142139
GRMZM2G125823	5.57701	2.05235	-1.43836	0.00015469	0.00412677
GRMZM2G126260	12.3279	3.83266	-1.68349	1.74e-05	0.000677808
GRMZM2G126732	7.75349	2.50525	-1.63294	3.5e-07	2.43e-05
GRMZM2G126765	29.1949	5.82553	-2.33288	9.75e-05	0.00287776
GRMZM2G126808	6.30761	0.58907	-3.39448	2.05e-06	0.000109981
GRMZM2G126972	0.498338	0.146559	-1.6627	0.00362514	0.0445143
GRMZM2G126975	13.7032	2.41537	-2.50185	4.77e-06	0.000226236
GRMZM2G127134	16.8308	2.75626	-2.60729	7.56e-09	8.57e-07
GRMZM2G127147	15.1268	6.34904	-1.25569	0.00342615	0.042677
GRMZM2G127150	0.204152	1.30473	2.63376	8.97e-05	0.00268937
GRMZM2G127213	0.359285	2.28997	2.62261	5.47e-07	3.55e-05
GRMZM2G127232	3.27125	0.854689	-1.9168	7.26e-09	8.27e-07
GRMZM2G127338	2.88592	0.330864	-3.10783	3.77e-06	0.000184066
GRMZM2G127379	70.3071	2.2544	-4.92772	6.44e-10	1.04e-07
GRMZM2G127421	4.87837	0.432604	-3.47853	1.09e-09	1.61e-07
GRMZM2G127635	2.67881	5.85055	1.13418	0.00154898	0.0245305
GRMZM2G127821	1.54033	0.528939	-1.54133	0.000380178	0.00851679
GRMZM2G129114	0.561719	0.0642065	-3.03884	0.000635492	0.0126465
GRMZM2G129302	29.7037	13.9444	-1.09231	1.97e-05	0.000744465
GRMZM2G129304	9.81637	20.4734	1.05799	0.00113486	0.0193365
GRMZM2G129513	13.4339	6.15445	-1.12976	2.37e-06	0.000123913
GRMZM2G129597	15.1764	0.0861438	-7.37807	1.13e-19	2.63e-16
GRMZM2G129860	6.15008	2.63653	-1.22037	0.000900474	0.0163578
GRMZM2G129879	0.639191	9.06397	3.80907	1.01e-09	1.51e-07
GRMZM2G130348	94.1956	41.016	-1.19839	1.58e-07	1.23e-05
GRMZM2G130904	1.86676	0.192792	-3.2211	0.000122186	0.00344467
GRMZM2G131650	8.52372	2.46628	-1.78749	1.06e-06	6.14e-05
GRMZM2G132069	14.1499	6.12176	-1.20492	0.00180232	0.0275337
GRMZM2G132450	4.03859	11.4234	1.49887	1.81e-07	1.38e-05
GRMZM2G132506	1.31465	0.481114	-1.40623	0.00128387	0.0212399
GRMZM2G132547	241.444	28.257	-3.09542	3.13e-08	2.92e-06
GRMZM2G133023	27.5091	9.79825	-1.47996	0.000529223	0.0109421
GRMZM2G133331	4.88348	11.8635	1.27969	0.000481571	0.0101731
GRMZM2G133836	3.41673	1.61315	-1.07677	0.00226891	0.0323341
GRMZM2G133966	2.46745	0.38337	-2.61621	0.00353821	0.0438156
GRMZM2G134182	0.339394	0.0853836	-1.89742	0.00381117	0.0460001
GRMZM2G134604	1.38944	2.8367	1.04873	0.0037463	0.0454521
GRMZM2G134708	12.2758	4.35102	-1.48402	0.00259621	0.0355653
GRMZM2G134716	4.27901	17.0987	1.99884	1e-06	5.89e-05
GRMZM2G134857	4.36598	1.03378	-2.07044	1.04e-06	6.08e-05
GRMZM2G134951	11.3468	4.71639	-1.2646	4.48e-08	4.04e-06
GRMZM2G135068	0.159435	6.3812	5.29807	4.35e-10	7.3e-08
GRMZM2G135526	4.72251	1.65979	-1.50598	0.000509884	0.0106571
GRMZM2G135608	0.282853	1.16285	2.05186	0.00296946	0.0388544
GRMZM2G135949	3.31473	7.49354	1.17607	6.99e-06	0.000315203
GRMZM2G136300	20.0256	9.51696	-1.07856	2.42e-05	0.000887278
GRMZM2G136455	1.493	6.21785	2.05306	1.83e-07	1.39e-05
GRMZM2G137293	9.69025	0.00715146	-9.6178	2.72e-17	3.53e-14
GRMZM2G137864	34.9501	74.6353	1.09145	0.00127823	0.0211916
GRMZM2G138587	0	1.887	8.51624	1.23e-07	9.99e-06
GRMZM2G138589	11.8415	2.00921	-2.5479	6.7e-06	0.000304323
GRMZM2G139073	2.79727	26.7984	3.25445	4.1e-11	8.55e-09
GRMZM2G139846	0.0402241	22.3279	8.94258	6.88e-15	3.85e-12
GRMZM2G139963	1.06803	4.82871	2.17512	3.08e-06	0.00015457
GRMZM2G140448	5.12207	1.2726	-2.00639	1.07e-07	8.76e-06
GRMZM2G140730	0	1.34796	8.0328	4.96e-07	3.27e-05
GRMZM2G140915	7.8979	2.04795	-1.95496	3.47e-07	2.41e-05
GRMZM2G141136	0.964382	5.08919	2.39232	2.2e-08	2.18e-06
GRMZM2G141353	3.75206	0.859796	-2.12065	5.07e-06	0.000237582
GRMZM2G141665	6.32909	2.93412	-1.10775	8.34e-06	0.000363693
GRMZM2G141723	4.70979	13.4351	1.51112	6.39e-09	7.35e-07
GRMZM2G142315	67.6047	15.0027	-2.17284	9.22e-09	1.01e-06
GRMZM2G143082	3.08572	0	-9.21909	1.33e-13	5.46e-11
GRMZM2G143373	11.4609	2.41806	-2.23786	9.18e-08	7.71e-06
GRMZM2G143397	0.207908	1.42033	2.77515	0.000682715	0.0133809
GRMZM2G143625	0.586385	0.248537	-1.23007	0.000390167	0.00868223
GRMZM2G143759	0.572435	0.261958	-1.12974	0.00161665	0.0253782
GRMZM2G144024	0.408675	1.15996	1.46305	0.00374256	0.0454304
GRMZM2G144982	3.68243	1.31462	-1.48721	1.21e-06	6.84e-05
GRMZM2G145045	1.11633	0.0640686	-4.01818	1.46e-05	0.00058344
GRMZM2G145075	2.28687	0.085205	-4.66481	3.08e-07	2.17e-05
GRMZM2G145109	1.8977	0.0860042	-4.38179	3.5e-06	0.000172709
GRMZM2G145554	6.43755	2.71692	-1.235	0.000898028	0.0163443
GRMZM2G145562	1.19678	2.63374	1.13433	0.004207	0.0493984
GRMZM2G145909	0.488542	1.76385	1.87716	0.000779222	0.0148336
GRMZM2G146948	0.916867	3.40674	1.9014	2.65e-06	0.000136307
GRMZM2G147301	1.16221	0	-7.8296	2.65e-08	2.56e-06
GRMZM2G147481	0	13.7392	11.3736	2.08e-12	6.22e-10
GRMZM2G147849	41.2603	20.1884	-1.0319	0.000865348	0.0159179
GRMZM2G147910	1.47928	0.446858	-1.69956	6.54e-05	0.0020672
GRMZM2G148074	7.86527	1.4849	-2.40199	3.81e-05	0.00131491
GRMZM2G148167	0.323812	0.950108	1.53655	0.00291943	0.0385406
GRMZM2G148176	98.4635	36.6736	-1.4237	5.23e-05	0.00171614
GRMZM2G148281	96.5871	24.3065	-1.98943	2.33e-12	6.79e-10
GRMZM2G149238	23.5643	6.12464	-1.93837	1.01e-08	1.1e-06
GRMZM2G149624	2.98937	0.122405	-4.56182	9.94e-05	0.00292697
GRMZM2G149646	0.230281	0	-5.60182	0.000910275	0.0164973
GRMZM2G149647	0.986457	3.94187	2.0118	3.65e-06	0.000178627
GRMZM2G150532	4.5109	0.616514	-2.86518	3.29e-11	7.17e-09
GRMZM2G150691	1.57584	0.534767	-1.54913	0.000257675	0.00627207
GRMZM2G150867	16.3019	5.38809	-1.59395	7.38e-10	1.16e-07
GRMZM2G150893	38.0705	6.38639	-2.5746	8.42e-09	9.4e-07
GRMZM2G150915	0.406784	0	-6.35506	8.4e-07	5.11e-05
GRMZM2G151216	0.0939263	2.38008	4.60259	2.96e-08	2.81e-06
GRMZM2G151230	2.02338	0.294427	-2.76046	5.45e-05	0.00176687
GRMZM2G151801	0.657863	1.46274	1.18751	0.00199817	0.0293723
GRMZM2G151811	9.20678	1.82891	-2.32626	1.14e-06	6.5e-05
GRMZM2G152041	12.4497	4.24201	-1.54846	2.09e-06	0.000111444
GRMZM2G152135	5.54896	2.43786	-1.18436	0.000670354	0.0131718
GRMZM2G152258	3.52047	0.732003	-2.25825	6.83e-06	0.000308979
GRMZM2G152354	25.5914	59.367	1.21491	9.05e-05	0.00270914
GRMZM2G152370	13.7041	6.32848	-1.11279	1.35e-08	1.41e-06
GRMZM2G152417	272.082	81.766	-1.73379	8.11e-05	0.0024814
GRMZM2G152477	14.8912	1.92515	-2.95356	1.07e-10	2.05e-08
GRMZM2G152485	22.6974	8.83355	-1.36177	1.07e-08	1.16e-06
GRMZM2G152739	48.2092	17.1869	-1.489	1.53e-07	1.2e-05
GRMZM2G152981	0.53417	0.0721924	-2.7943	6.01e-05	0.0019192
GRMZM2G153103	5.51581	11.5176	1.06465	0.00126098	0.0209951
GRMZM2G153184	19.8053	3.76657	-2.39731	2.06e-08	2.05e-06
GRMZM2G153393	133.681	37.8947	-1.81863	2.34e-11	5.35e-09
GRMZM2G153450	86.1185	37.4704	-1.20102	3.11e-12	8.45e-10
GRMZM2G153536	17.953	6.26581	-1.50793	0.000921256	0.0165933
GRMZM2G154036	1.44086	4.43212	1.61734	1.27e-07	1.03e-05
GRMZM2G154124	3.15773	0.653775	-2.26341	2.8e-07	2.01e-05
GRMZM2G154290	1.87753	0.722239	-1.37885	0.000463909	0.00989857
GRMZM2G154422	0.780707	0.203808	-1.91175	0.000200135	0.00510017
GRMZM2G154565	2.23492	0.445071	-2.33578	1.86e-09	2.54e-07
GRMZM2G154958	5.69601	1.67276	-1.76556	3.18e-06	0.000158802
GRMZM2G155002	2.1681	4.54844	1.07551	9.55e-05	0.00283222
GRMZM2G155242	68.6464	258.289	1.91062	1.72e-07	1.33e-05
GRMZM2G155340	8.84225	4.05925	-1.12229	5.01e-07	3.3e-05
GRMZM2G155343	2.7729	5.79445	1.06138	0.000364685	0.0082649
GRMZM2G155767	36.4509	16.0892	-1.18145	2.65e-08	2.56e-06
GRMZM2G156238	16.0333	7.44495	-1.09877	0.00204611	0.0299827
GRMZM2G156599	0.180583	0.00715146	-3.9366	0.000533302	0.0109898
GRMZM2G156748	2.98411	0.808537	-1.85492	0.0001501	0.00401811
GRMZM2G156861	1877.45	613.754	-1.61293	0.00089662	0.01634
GRMZM2G156924	0.75117	18.2546	4.59389	9.42e-13	3.05e-10
GRMZM2G157218	0.466542	0.0647999	-2.76462	0.00068917	0.0134734
GRMZM2G158232	7.79091	0.429185	-4.16381	5.01e-11	1.02e-08
GRMZM2G158586	2.01916	0.0143996	-6.6912	8.67e-11	1.69e-08
GRMZM2G158831	0.123172	0.0142836	-2.74623	0.00354446	0.0438465
GRMZM2G159149	350.467	32.4247	-3.43254	2.33e-10	4.18e-08
GRMZM2G159397	45.7016	11.8084	-1.95143	1.63e-09	2.29e-07
GRMZM2G159500	10.3074	3.14632	-1.72116	2.02e-06	0.000108243
GRMZM2G160927	202.406	43.0266	-2.23325	4.15e-15	2.55e-12
GRMZM2G161306	0.688126	0.252076	-1.39495	0.00262486	0.0358316
GRMZM2G161459	10.1829	2.1718	-2.22907	4.85e-09	5.8e-07
GRMZM2G161696	3.46035	0.827595	-2.04793	3.72e-05	0.00128547
GRMZM2G162119	0.0681738	3.85133	5.70129	1.07e-09	1.6e-07
GRMZM2G162127	4.46245	10.6358	1.25076	0.00023126	0.00576125
GRMZM2G162233	3.67098	1.67423	-1.12542	0.00275785	0.0370832
GRMZM2G162396	2.87234	1.22152	-1.22905	0.00307198	0.0397942
GRMZM2G162529	1.18401	0.245444	-2.23372	7.4e-06	0.000331422
GRMZM2G162690	38.1224	7.56557	-2.3249	2.44e-06	0.000127241
GRMZM2G162755	5.4795	0.170991	-4.96381	9.61e-09	1.05e-06
GRMZM2G162977	0.318045	0.874249	1.4722	0.000268555	0.00649625
GRMZM2G163054	3.03703	0.982295	-1.60962	0.00169003	0.0263003
GRMZM2G163761	8.12554	16.5218	1.02222	0.00116194	0.019683
GRMZM2G164308	0.923305	1.94193	1.03803	0.000100656	0.00295548
GRMZM2G164547	5.10098	12.0828	1.24091	0.000792647	0.0149813
GRMZM2G164672	8.11198	0	-10.6136	4.27e-16	3.56e-13
GRMZM2G164781	3.35502	1.4814	-1.17578	0.00107687	0.0186066
GRMZM2G164967	1.72714	5.85663	1.75248	1.53e-05	0.000605064
GRMZM2G164974	1.20578	0.395906	-1.59152	0.00365183	0.0446984
GRMZM2G165601	0.399844	1.07481	1.3941	0.00289817	0.0383733
GRMZM2G165613	1.93097	10.3608	2.42167	1.08e-10	2.05e-08
GRMZM2G165769	6.67021	0.489937	-3.75486	3.95e-11	8.34e-09
GRMZM2G165867	1.8005	0	-8.4568	7.32e-08	6.33e-06
GRMZM2G166459	7.57605	2.60581	-1.53326	0.000278831	0.00670315
GRMZM2G166603	0	1.21235	7.8778	1.51e-07	1.19e-05
GRMZM2G166687	18.7831	4.05291	-2.2052	8.75e-09	9.67e-07
GRMZM2G166979	9.90745	0.0142319	-8.99694	5.38e-19	1.14e-15
GRMZM2G167220	36.018	5.89479	-2.60343	1.82e-08	1.84e-06
GRMZM2G167336	1.10014	0.17748	-2.60684	1.44e-05	0.000581096
GRMZM2G167387	4.30384	1.20901	-1.82025	0.000306133	0.00721824
GRMZM2G167986	15.8389	38.0047	1.26433	0.000183569	0.00475814
GRMZM2G168431	0.135756	0.00716458	-3.51311	0.000370439	0.00836282
GRMZM2G168665	1.28275	0	-7.92795	3.87e-08	3.57e-06
GRMZM2G168704	0.870588	2.80089	1.65461	6.22e-05	0.00198124
GRMZM2G168744	0.486891	1.3005	1.41646	0.00103798	0.0180548
GRMZM2G169005	0.852353	0.225929	-1.95719	0.000660083	0.0130402
GRMZM2G169009	0.166498	0.854209	2.29732	0.000132935	0.00367231
GRMZM2G169812	1.12204	0	-7.78704	3.96e-11	8.34e-09
GRMZM2G170017	0.27717	0.0357802	-2.76665	0.000482319	0.0101797
GRMZM2G170034	27.0464	1.12689	-4.57369	4.36e-13	1.56e-10
GRMZM2G170049	23.6474	1.90613	-3.62003	3.52e-13	1.29e-10
GRMZM2G170413	0.766989	0.021116	-4.94437	9.29e-07	5.53e-05
GRMZM2G170552	0.323158	0.00716458	-4.67785	0.000137573	0.00377808
GRMZM2G170577	0.510301	0.0662304	-2.8028	0.00186419	0.0280024
GRMZM2G170692	13.2835	4.38388	-1.59866	0.000584376	0.0118309
GRMZM2G171139	0.422326	1.78721	2.0733	0.0028033	0.037457
GRMZM2G171390	2.39795	1.08427	-1.14569	0.000342967	0.00787981
GRMZM2G171466	5.12358	1.79845	-1.50831	0.00402724	0.0477294
GRMZM2G172099	0.876111	2.24945	1.37944	0.00389351	0.0467282
GRMZM2G172192	0.0406227	1.31499	4.84519	5.26e-08	4.68e-06
GRMZM2G172652	0.722187	0.244281	-1.55669	0.00211643	0.0306475
GRMZM2G173315	0.580066	2.19462	1.90407	5.24e-05	0.00171762
GRMZM2G174099	0.640185	0.246717	-1.35821	0.00225425	0.0322037
GRMZM2G174128	1.81467	0.575569	-1.67152	0.000211033	0.0053198
GRMZM2G174396	4.05195	0.680664	-2.56899	0.000389725	0.00868067
GRMZM2G174449	0.23647	0	-5.53352	0.00183052	0.0277828
GRMZM2G174708	3.4457	0.445756	-2.94163	1.46e-05	0.00058344
GRMZM2G174799	1.64084	0.653952	-1.30508	0.000251935	0.0062035
GRMZM2G174819	0.718109	0	-7.11081	3.08e-09	3.85e-07
GRMZM2G175076	4.0281	0.509441	-2.95454	6.86e-06	0.00030994
GRMZM2G175082	0.874983	0.24277	-1.81026	0.000330489	0.00766098
GRMZM2G175779	0.182229	0.968999	2.41972	0.000297402	0.00704797
GRMZM2G175874	23.9878	9.30417	-1.36444	1e-07	8.35e-06
GRMZM2G176206	0.595458	0.115669	-2.29898	0.00164069	0.0256694
GRMZM2G176998	164.72	52.8836	-1.63821	0.00341415	0.0426412
GRMZM2G177220	5.96365	2.8802	-1.04715	0.000536319	0.0110205
GRMZM2G177508	0.665068	0.141543	-2.20261	0.00134479	0.0219829
GRMZM2G177929	2.91126	6.59733	1.18186	0.000189351	0.00485845
GRMZM2G178025	2.82756	0.720795	-1.96424	1.88e-05	0.000715645
GRMZM2G178415	116.223	58.007	-1.00206	7.36e-07	4.54e-05
GRMZM2G178640	0	3.19845	9.27213	1.41e-09	2.05e-07
GRMZM2G178787	72.3596	35.8516	-1.01245	0.000474538	0.0100518
GRMZM2G178894	2.75963	0.987164	-1.45929	0.00227988	0.032431
GRMZM2G178998	1.53997	0.657546	-1.20983	0.000107823	0.00312661
GRMZM2G179329	0.62086	1.94323	1.65671	0.000970281	0.0172895
GRMZM2G179432	95.5828	3.02918	-4.97716	4.68e-12	1.23e-09
GRMZM2G179521	1.35721	0.071387	-4.15161	2.73e-09	3.51e-07
GRMZM2G179792	0.997446	0.110698	-3.09871	0.000208922	0.00527228
GRMZM2G179885	0.0272168	0.420213	3.67287	8.86e-05	0.00266746
GRMZM2G180086	24.6416	49.4893	1.0055	0.00030802	0.00724809
GRMZM2G180190	7.61999	17.5476	1.20284	8.71e-06	0.000375094
GRMZM2G180879	3.06425	0.0501792	-5.78962	1.4e-12	4.3e-10
GRMZM2G181354	8.3669	27.0691	1.69308	4.67e-09	5.62e-07
GRMZM2G181362	144.073	62.4156	-1.20471	0.00143938	0.0230924
GRMZM2G181546	0.232424	0.028639	-2.82067	0.0003146	0.00735842
GRMZM2G181605	3.16053	0.459811	-2.76769	6.8e-07	4.28e-05
GRMZM2G300111	0.332662	1.84937	2.43836	0.00329339	0.0417133
GRMZM2G301885	8.65974	1.2262	-2.8199	2.26e-07	1.66e-05
GRMZM2G301904	0.472197	0.0698511	-2.73106	0.000507926	0.010647
GRMZM2G302293	0.910476	1.86829	1.03163	0.000341726	0.00787454
GRMZM2G302322	0	1.15627	7.80899	2.9e-05	0.00103934
GRMZM2G302604	4.03042	0.633574	-2.63718	6.7e-06	0.000304323
GRMZM2G303999	1.46969	0	-8.1485	2.55e-10	4.45e-08
GRMZM2G305148	0.529782	0.125018	-2.05489	0.000495677	0.0104333
GRMZM2G305159	4.43116	1.58554	-1.4795	2.02e-05	0.00075763
GRMZM2G305332	4.07373	1.44382	-1.49859	0.00108763	0.0187507
GRMZM2G306732	1.7271	0.359848	-2.22934	1.87e-06	0.000101311
GRMZM2G308752	0.352601	0.0214527	-3.72904	0.00266436	0.0362648
GRMZM2G308860	13.8795	5.64597	-1.29869	1.42e-06	7.89e-05
GRMZM2G311036	202.723	87.2738	-1.21575	4.1e-05	0.00140225
GRMZM2G311165	53.3748	0.0358424	-10.3469	4.53e-24	1.06e-19
GRMZM2G312661	25.3899	4.49048	-2.47953	3.06e-07	2.15e-05
GRMZM2G314064	0.904691	0.281494	-1.63074	0.000574565	0.0116627
GRMZM2G314660	2.26837	0.720133	-1.63969	0.00122077	0.0204864
GRMZM2G314769	1.92046	0.0566534	-4.98308	1.48e-08	1.53e-06
GRMZM2G316007	0.257953	0.0572107	-2.07479	0.00362774	0.0445228
GRMZM2G316685	0.218223	1.54726	2.86593	4.23e-06	0.000203026
GRMZM2G317033	2.55259	0.0143733	-7.02472	3.58e-11	7.73e-09
GRMZM2G317426	0.484492	0.120942	-1.98396	0.00314514	0.0404553
GRMZM2G318213	6.32228	3.07559	-1.03963	0.00250384	0.0348106
GRMZM2G318958	0	1.68263	8.3355	4.58e-08	4.1e-06
GRMZM2G319345	0.876137	0	-7.41933	2.72e-08	2.61e-06
GRMZM2G320305	7.14778	0.0572059	-6.84039	1.15e-14	5.95e-12
GRMZM2G320506	9.31822	3.42821	-1.43591	0.000454969	0.0097345
GRMZM2G321023	0	4.74612	9.83948	3.04e-09	3.82e-07
GRMZM2G321033	0.755606	3.9233	2.37739	2.74e-08	2.62e-06
GRMZM2G321153	10.5135	4.68976	-1.15259	0.00107286	0.018563
GRMZM2G321778	1.34127	2.94594	1.13212	0.0025303	0.0350617
GRMZM2G323731	5.96481	0.0419862	-6.97403	2.87e-11	6.43e-09
GRMZM2G323830	0.765124	3.04793	2.00481	0.000286169	0.00682334
GRMZM2G327907	25.9682	3.78202	-2.78618	4.86e-11	9.94e-09
GRMZM2G328742	1.35692	0.359182	-1.89513	8.82e-07	5.31e-05
GRMZM2G329040	37.9502	6.20982	-2.61236	1.01e-12	3.22e-10
GRMZM2G329655	5.71794	14.8963	1.38113	2.86e-09	3.65e-07
GRMZM2G335419	0.556201	0.0434747	-3.50647	0.000106658	0.00311213
GRMZM2G336448	57.4432	26.0902	-1.13686	3.21e-05	0.00112748
GRMZM2G336824	56.0954	18.8108	-1.57404	5.92e-05	0.00189974
GRMZM2G337113	17.6029	6.92626	-1.35312	0.00204753	0.0299846
GRMZM2G337581	9.60665	0.328586	-4.84764	1.9e-15	1.39e-12
GRMZM2G339122	0.763137	3.22672	2.08765	0.000577444	0.0117109
GRMZM2G340656	62.7277	9.88723	-2.66052	9.9e-05	0.00291827
GRMZM2G341155	0.562341	0.0213765	-4.42652	4.65e-07	3.09e-05
GRMZM2G341499	0.233029	0.00715183	-4.28606	8.38e-05	0.00255185
GRMZM2G342821	2.80191	0.715832	-1.96382	2.86e-05	0.00102744
GRMZM2G343856	0.0135419	2.55446	7.09246	1.65e-09	2.29e-07
GRMZM2G344163	1.40457	0.392916	-1.81525	0.00370882	0.0451853
GRMZM2G345081	11.7917	2.62285	-2.15787	8.71e-06	0.000375094
GRMZM2G347270	0.0960928	14.3812	7.14702	5.14e-09	6.06e-07
GRMZM2G347280	22.9223	8.29611	-1.45222	0.0012997	0.0213805
GRMZM2G349352	0	12.8128	11.2729	2.43e-11	5.51e-09
GRMZM2G349655	3.07212	0.44065	-2.78144	1.93e-05	0.000731088
GRMZM2G351232	0.039954	0.851676	4.26095	5.01e-06	0.000235916
GRMZM2G351259	0.615647	0.129938	-2.18989	0.00013453	0.0037076
GRMZM2G351261	0	6.44785	10.281	8.78e-09	9.67e-07
GRMZM2G351347	0.201318	0	-5.31304	0.00226361	0.0322979
GRMZM2G353024	12.3433	5.95718	-1.05166	0.000794538	0.0149813
GRMZM2G353097	6.94719	14.6005	1.07423	0.000172063	0.00452815
GRMZM2G353734	1.04425	2.77305	1.42484	0.00193418	0.028721
GRMZM2G354560	0	1.05533	7.68108	5.96e-08	5.27e-06
GRMZM2G355846	5.99147	0.814507	-2.87037	2.63e-09	3.41e-07
GRMZM2G357455	4.11967	1.72902	-1.2594	4.39e-05	0.00148669
GRMZM2G357734	0.0135419	0.981194	5.72321	2.09e-07	1.55e-05
GRMZM2G358791	3.49072	0.892689	-1.95386	1.37e-07	1.1e-05
GRMZM2G358830	3.77203	1.36988	-1.45972	0.00273456	0.036919
GRMZM2G359986	0.781275	0.172857	-2.15522	0.00320633	0.0408544
GRMZM2G361518	6.02379	17.705	1.55534	7.24e-05	0.00225539
GRMZM2G361633	0	14.3485	11.4356	3.86e-14	1.77e-11
GRMZM2G361688	3.18309	1.28256	-1.30389	6.64e-05	0.0020952
GRMZM2G361855	1.11275	0.316167	-1.81921	0.000353362	0.0080552
GRMZM2G362693	7.01536	2.64615	-1.40458	1.46e-06	8.07e-05
GRMZM2G365162	8.5431	17.6583	1.04454	1.44e-05	0.000581096
GRMZM2G366130	0.492218	0.0141439	-4.73636	5.29e-06	0.000247124
GRMZM2G367898	6.37618	0.0214528	-7.89998	2.41e-15	1.65e-12
GRMZM2G369703	43.5342	11.1153	-1.96969	1.45e-09	2.1e-07
GRMZM2G369884	0	3.7791	9.50736	2.85e-08	2.71e-06
GRMZM2G370193	4.03862	0.605092	-2.72327	1.55e-06	8.54e-05
GRMZM2G373124	2.02098	0.455515	-2.14242	0.000111549	0.00320675
GRMZM2G380319	8.03335	3.4949	-1.19852	0.00169244	0.0263203
GRMZM2G380955	29.9399	0	-12.4971	3.16e-16	2.83e-13
GRMZM2G382632	25.4309	51.5163	1.02037	1e-05	0.000421579
GRMZM2G382785	64.3271	29.3906	-1.13333	0.000132253	0.00365779
GRMZM2G383125	0.183213	0.0355653	-2.17471	0.00199493	0.0293618
GRMZM2G384463	0.0668549	4.87018	6.0996	3e-11	6.66e-09
GRMZM2G384871	0	0.450604	6.44267	3.01e-05	0.00106605
GRMZM2G389070	6.44568	2.5107	-1.35869	0.000256298	0.00626467
GRMZM2G391288	0.561408	0	-6.80309	3.12e-08	2.92e-06
GRMZM2G391511	0.866909	1.78909	1.02252	0.00289656	0.0383733
GRMZM2G391908	0.410373	0	-6.3407	8.67e-07	5.23e-05
GRMZM2G392106	1.10692	4.64087	2.08047	0.00343852	0.0427854
GRMZM2G392172	0	5.42172	10.0311	1.65e-09	2.29e-07
GRMZM2G392791	2.11652	14.9451	2.8192	1.37e-08	1.42e-06
GRMZM2G393349	26.7241	11.0635	-1.27005	1.84e-05	0.000707185
GRMZM2G394876	2.47612	0.00715146	-7.66247	6.75e-14	2.92e-11
GRMZM2G395950	1.92832	0.435058	-2.12859	0.000124082	0.0034688
GRMZM2G396169	0.469568	0.0423058	-3.31434	7.84e-06	0.000349166
GRMZM2G396477	17.201	0.00716458	-10.4447	6.75e-19	1.21e-15
GRMZM2G397518	0.376875	1.58568	2.02177	1.83e-05	0.000707185
GRMZM2G398848	28.0199	62.075	1.14542	1.67e-06	9.2e-05
GRMZM2G398854	0.652004	0.148741	-2.07205	0.00254563	0.0351405
GRMZM2G399112	2.80736	7.08494	1.33714	8.49e-06	0.000368216
GRMZM2G399183	10.5529	4.88705	-1.11416	0.000587296	0.0118536
GRMZM2G399325	0	29.7573	12.4879	3.08e-15	2.05e-12
GRMZM2G399921	7.57433	3.52589	-1.10117	0.00101921	0.0178883
GRMZM2G400156	13.5467	39.4827	1.54621	0.000724452	0.0140339
GRMZM2G400929	0.697805	0	-7.0338	1.16e-07	9.44e-06
GRMZM2G401664	10.0962	2.90282	-1.79384	0.000683534	0.0133857
GRMZM2G402368	0	1.4466	8.13171	1.61e-07	1.25e-05
GRMZM2G403740	1.29083	0.0431118	-4.77654	3.05e-06	0.000153367
GRMZM2G404769	0.0135419	0.380621	4.35344	8.74e-05	0.00264414
GRMZM2G405575	10.578	0.465841	-4.48895	2.42e-13	9.41e-11
GRMZM2G406155	1.5655	0.021246	-5.90874	8.87e-08	7.51e-06
GRMZM2G408462	1.16113	0.146835	-2.935	0.000110207	0.003176
GRMZM2G409372	5.80074	14.8017	1.34875	0.000182691	0.00474365
GRMZM2G410757	2.16171	0.898	-1.25062	0.00013003	0.00360915
GRMZM2G411216	0.38148	0	-6.2813	2.79e-05	0.0010056
GRMZM2G412426	0	8.44201	10.6703	9.02e-12	2.22e-09
GRMZM2G412846	7.94933	21.6239	1.44429	0.000919901	0.0165817
GRMZM2G413835	24.4054	0.0500844	-8.78676	1.68e-20	1.25e-16
GRMZM2G416625	0.294743	0.0215074	-3.47927	0.000814121	0.0152433
GRMZM2G417082	1.30335	4.60944	1.80013	2.86e-07	2.04e-05
GRMZM2G417594	2.29262	0.960724	-1.26006	7.48e-05	0.00231645
GRMZM2G417905	1.54404	0	-8.2648	7.97e-08	6.82e-06
GRMZM2G418223	2.02598	0.83317	-1.27458	0.000219512	0.00551568
GRMZM2G420571	1.55066	0.346917	-2.1451	1.41e-05	0.000569498
GRMZM2G420715	10.6494	2.91315	-1.86895	3.53e-05	0.00122909
GRMZM2G421491	18.8033	7.25651	-1.37382	1.26e-05	0.000515895
GRMZM2G422295	0.106215	2.07136	4.26244	1.06e-07	8.76e-06
GRMZM2G422750	5.51949	0.695495	-2.98522	2.72e-07	1.96e-05
GRMZM2G423129	9.04702	3.32221	-1.44993	5.87e-05	0.00188828
GRMZM2G425427	2.28031	0.164523	-3.75088	1.16e-05	0.000479253
GRMZM2G425430	0.0697769	6.99223	6.50939	4.65e-10	7.75e-08
GRMZM2G425719	19.2908	5.01583	-1.94102	2.89e-06	0.000147514
GRMZM2G426140	0.026947	15.3036	8.89786	9.99e-17	1.11e-13
GRMZM2G426175	0.294982	0.818744	1.46116	0.00169677	0.0263662
GRMZM2G426271	5.9203	0.00715146	-8.90734	4.18e-17	5.14e-14
GRMZM2G426294	3.38715	0.967331	-1.78519	2.83e-06	0.000144439
GRMZM2G428040	0.629421	0.0361656	-3.98679	0.000118863	0.00336727
GRMZM2G428518	2.8839	0.436211	-2.71015	9.4e-07	5.58e-05
GRMZM2G428859	0.46141	0.00710639	-5.23249	8.31e-06	0.000363693
GRMZM2G429128	22.0353	0.0142319	-10.1496	2.14e-20	1.25e-16
GRMZM2G429759	32.1978	15.5017	-1.05269	1.61e-08	1.65e-06
GRMZM2G429940	27.9254	123.047	2.1352	1.05e-07	8.72e-06
GRMZM2G429955	0.026947	0.279827	3.13039	0.00400501	0.0476289
GRMZM2G430039	14.3039	37.3206	1.38027	8.61e-07	5.2e-05
GRMZM2G430526	0.0134461	8.40811	8.82385	3.09e-12	8.45e-10
GRMZM2G430807	10.2974	30.9515	1.58486	2.97e-06	0.000149611
GRMZM2G431783	0.85181	0.203926	-2.0543	0.000125317	0.00349914
GRMZM2G433119	0.581515	0.0142326	-4.91215	0.000222135	0.0055696
GRMZM2G434514	1.63408	0.50863	-1.6831	0.00280678	0.0374821
GRMZM2G434541	76.1831	33.3274	-1.19386	3.35e-10	5.66e-08
GRMZM2G435294	4.62402	1.27783	-1.85007	3.18e-05	0.00111974
GRMZM2G435592	30.1743	7.60023	-1.98405	2.55e-09	3.32e-07
GRMZM2G440363	6.78304	0	-10.3561	5.53e-13	1.93e-10
GRMZM2G441903	23.1475	10.9292	-1.08219	0.000661259	0.0130402
GRMZM2G444748	10.8945	4.04585	-1.42804	0.000676368	0.0132676
GRMZM2G445575	7.46351	0.469292	-3.96172	1.68e-07	1.3e-05
GRMZM2G447551	21.1568	45.7026	1.11634	0.000616566	0.0123329
GRMZM2G447785	63.5641	13.7708	-2.1954	0.000325103	0.00756619
GRMZM2G449123	151.099	39.9712	-1.91796	2.19e-12	6.46e-10
GRMZM2G449133	1.79868	0.696373	-1.3883	4.84e-05	0.0016182
GRMZM2G450498	164.606	44.0568	-1.8997	3.97e-05	0.00135889
GRMZM2G450939	0.488716	11.2618	4.50951	6.07e-13	2.02e-10
GRMZM2G451224	13.817	5.39752	-1.36388	0.0039019	0.0467893
GRMZM2G452954	25.5336	8.59965	-1.56138	3.6e-07	2.48e-05
GRMZM2G453148	2.53246	0.0141439	-7.05829	2.81e-13	1.04e-10
GRMZM2G454399	0.026947	1.89397	5.88681	6.34e-08	5.56e-06
GRMZM2G455784	2.26214	0	-8.77603	2.93e-09	3.71e-07
GRMZM2G455809	0.722664	1.88022	1.38293	0.00234089	0.0331172
GRMZM2G456960	0.906619	0.342562	-1.43726	0.00184102	0.0278695
GRMZM2G457118	1.28243	0	-7.95926	4.08e-09	4.96e-07
GRMZM2G457147	19.4313	9.31624	-1.06081	1.91e-10	3.49e-08
GRMZM2G458401	5.61284	12.3591	1.13741	0.00363163	0.0445471
GRMZM2G458824	6.20349	2.64137	-1.23378	8e-06	0.000352419
GRMZM2G458974	4.60906	2.21536	-1.05718	0.000121308	0.00342821
GRMZM2G459563	0	0.751207	7.17289	2.64e-06	0.000136307
GRMZM2G460988	16.274	5.95971	-1.44812	6.35e-09	7.34e-07
GRMZM2G462433	0.0135419	2.321	6.954	1.54e-09	2.2e-07
GRMZM2G463462	98.283	29.5324	-1.73026	1.46e-06	8.07e-05
GRMZM2G464885	7.73698	0.300741	-4.66514	9.77e-18	1.34e-14
GRMZM2G465868	0.867555	0.0432133	-4.17763	0.000123817	0.00346555
GRMZM2G465953	0.37912	1.06334	1.47853	0.00103148	0.0179953
GRMZM2G466044	15.1784	6.29586	-1.27407	0.00124143	0.0207435
GRMZM2G467848	0.352946	0	-6.12039	4.4e-05	0.00148774
GRMZM2G468585	5.28686	0.710526	-2.88843	4.09e-06	0.000196745
GRMZM2G470981	0.0134461	5.87004	8.30471	1.59e-10	2.96e-08
GRMZM2G472236	0.380692	0.0639255	-2.50093	0.00075261	0.0145072
GRMZM2G472473	1.84186	0.00710639	-7.23189	2.64e-13	9.94e-11
GRMZM2G472852	16.6698	6.23532	-1.41487	0.00069346	0.013546
GRMZM2G476637	11.4404	2.54311	-2.16136	1.13e-08	1.19e-06
GRMZM2G478212	2.04178	0.936895	-1.1167	0.000522762	0.0108277
GRMZM2G480850	0.575597	0.0987947	-2.51664	0.00109732	0.0188619
GRMZM2G481353	0.860593	0	-7.38075	3.12e-09	3.87e-07
GRMZM2G485905	0.35794	0.0715135	-2.25599	0.000146238	0.00394639
GRMZM2G495234	2.27823	6.0579	1.40208	9.65e-06	0.000407439
GRMZM2G496991	4.17065	0.0143217	-7.73756	1.08e-08	1.16e-06
GRMZM2G533147	1.17364	0	-7.82804	3.79e-07	2.57e-05
GRMZM2G536584	0	18.4989	11.8025	5.72e-12	1.45e-09
GRMZM2G546175	1.67861	0.0215096	-5.97721	1.44e-11	3.37e-09
GRMZM2G564571	0.950286	0.0578865	-3.89422	2.31e-07	1.7e-05
GRMZM2G567512	0	1.70189	8.36344	1.46e-07	1.17e-05
GRMZM2G569903	0	1.87995	8.51002	8.88e-08	7.51e-06
GRMZM2G588623	0.219681	1.30471	2.53364	0.00193185	0.0287164
GRMZM2G700188	217.368	60.7517	-1.83952	8.2e-06	0.000359923
GRMZM2G700208	42.3909	14.1603	-1.58022	8.93e-05	0.00267891
GRMZM2G701201	11.2537	2.83245	-1.98837	5.07e-06	0.000237582
GRMZM2G701675	0.845918	0	-7.32642	6.88e-10	1.1e-07
GRMZM2G702108	0	0.769708	7.23212	1.26e-06	7.11e-05
GRMZM2G702159	5.11485	2.53454	-1.01595	0.0014279	0.022924
GRMZM2G702490	98.8184	41.8007	-1.24002	1.86e-05	0.000711556
GRMZM2G703582	0	2.81367	9.08877	2.76e-10	4.78e-08
GRMZM2G703641	0.921539	0.0352066	-4.55797	7.71e-06	0.000343981
GRMZM2G703783	1.42643	0.00710639	-6.85496	2.95e-12	8.3e-10
GRMZM2G703807	0.266193	1.41448	2.39411	8.13e-06	0.000357337
GRMZM2G703821	0.897537	0.0431662	-4.23378	0.000184336	0.00476517
GRMZM5G803802	14.4395	0.0280261	-8.76412	1.46e-16	1.38e-13
GRMZM5G804708	1.16706	0.424597	-1.48913	0.00187156	0.0280771
GRMZM5G807260	1.61263	0.105391	-3.86785	9.88e-10	1.5e-07
GRMZM5G809579	0.659817	0	-7.10146	3.77e-07	2.57e-05
GRMZM5G810393	0.469096	0.0287647	-3.79785	3.6e-05	0.00125206
GRMZM5G811373	2.78349	0.850903	-1.71032	2.78e-05	0.00100435
GRMZM5G813670	2.19093	7.0484	1.67541	9.64e-06	0.000407439
GRMZM5G813886	24.0367	5.31209	-2.17766	4.32e-14	1.94e-11
GRMZM5G815369	13.5993	4.45439	-1.60961	2.53e-10	4.43e-08
GRMZM5G817046	33.9902	0.0215085	-10.3157	9.93e-20	2.57e-16
GRMZM5G818983	0.606075	0	-6.88572	1.49e-07	1.19e-05
GRMZM5G819035	0.463307	5.48764	3.56353	5.28e-12	1.37e-09
GRMZM5G821252	1.06869	2.5719	1.28204	0.000648279	0.012868
GRMZM5G821482	1.02065	2.51629	1.30798	0.000743377	0.014341
GRMZM5G821755	4.78655	10.411	1.12025	0.00027011	0.00652035
GRMZM5G822137	19.7556	7.62141	-1.37226	0.000247573	0.00610897
GRMZM5G824201	0.0134461	1.26132	6.09185	5.7e-08	5.06e-06
GRMZM5G825025	0.934029	3.44955	1.88176	4.73e-06	0.000225082
GRMZM5G825090	0.944087	0.225544	-2.03594	6.38e-08	5.58e-06
GRMZM5G826020	3.21308	0	-9.28176	6.27e-15	3.66e-12
GRMZM5G827174	0.979668	2.4866	1.32322	0.000410702	0.00899345
GRMZM5G827566	0.979351	0	-7.61567	2e-09	2.71e-07
GRMZM5G828487	0.945141	2.1345	1.16903	0.00141347	0.0227504
GRMZM5G829831	17.679	0.00715146	-10.4841	2.29e-15	1.62e-12
GRMZM5G834596	0.217665	3.46227	3.95906	3.66e-08	3.4e-06
GRMZM5G834837	9.76717	1.59323	-2.6343	1.99e-07	1.49e-05
GRMZM5G835276	1.2942	0.11571	-3.42596	1.53e-05	0.000605064
GRMZM5G836341	0.122299	0.714769	2.49295	0.000173927	0.00455666
GRMZM5G836389	0.923077	2.16296	1.2537	0.000189275	0.00485845
GRMZM5G837754	4.56661	2.14759	-1.08905	0.0011462	0.0194871
GRMZM5G838098	7.08221	28.2519	1.99955	6.44e-06	0.000294818
GRMZM5G839530	6.50281	1.30707	-2.31403	1.59e-09	2.24e-07
GRMZM5G841053	2.65711	0	-9.00929	2.56e-13	9.78e-11
GRMZM5G841743	0.55386	0.0142577	-4.7995	9.88e-07	5.81e-05
GRMZM5G841920	0.674038	5.08211	2.91795	1.13e-07	9.29e-06
GRMZM5G842103	0.2309	0	-5.52243	0.000126626	0.00352303
GRMZM5G842695	5.52463	2.59519	-1.09319	0.000122784	0.00345319
GRMZM5G845018	2.11995	0	-8.66467	5.61e-12	1.44e-09
GRMZM5G847216	16.7421	6.81931	-1.29758	2.32e-06	0.000122061
GRMZM5G848768	87.6659	41.767	-1.06824	0.000100168	0.00294488
GRMZM5G850640	0.207908	1.0186	2.30634	0.000143751	0.00390638
GRMZM5G851051	4.98782	0.668629	-2.88938	7.26e-08	6.3e-06
GRMZM5G852177	0.872569	0.140388	-2.60557	2.92e-06	0.000148388
GRMZM5G852704	2.09685	7.86978	1.8997	1.1e-08	1.17e-06
GRMZM5G854138	36.0594	6.65922	-2.43634	0.000360039	0.00818344
GRMZM5G856022	0.45953	0.0647759	-2.68343	7.29e-05	0.00226749
GRMZM5G857641	0.809633	0.271934	-1.56662	0.00332195	0.0419385
GRMZM5G858609	0.244464	2.10743	3.01199	1.39e-05	0.000563748
GRMZM5G858784	15.2289	1.55228	-3.28508	4.36e-08	3.95e-06
GRMZM5G860152	23.1191	11.5151	-1.00526	2.84e-09	3.64e-07
GRMZM5G861800	1.27444	0.37762	-1.74115	0.000512926	0.0106904
GRMZM5G866989	1.042	0	-7.68865	1.79e-06	9.78e-05
GRMZM5G873675	7.15856	2.51237	-1.50787	7.4e-08	6.37e-06
GRMZM5G874608	2.39962	0	-8.8478	3.04e-11	6.69e-09
GRMZM5G874955	11.5821	3.53199	-1.7027	2.9e-05	0.00103934
GRMZM5G875564	56.7412	26.0971	-1.1191	8.88e-05	0.00266986
GRMZM5G876389	0.383225	0.919048	1.27826	0.0022674	0.0323323
GRMZM5G879280	1.41421	0.641658	-1.14794	1.57e-05	0.000617497
GRMZM5G880993	1.55041	0.021246	-5.88541	4.12e-12	1.09e-09
GRMZM5G881180	7.96327	0	-10.5868	1.39e-16	1.38e-13
GRMZM5G881798	0.406972	0.953638	1.22331	0.00402805	0.0477294
GRMZM5G881887	3.43731	1.19393	-1.50871	0.000243855	0.00603638
GRMZM5G882446	1.75374	0.00715183	-7.12958	1.28e-12	3.97e-10
GRMZM5G882821	7.61868	2.81678	-1.43195	1.53e-07	1.2e-05
GRMZM5G883813	8.11761	0.238774	-5.05263	1.81e-13	7.17e-11
GRMZM5G887216	0.530957	1.44359	1.39925	0.00269491	0.0365651
GRMZM5G888196	15.3748	45.4715	1.56251	8e-06	0.000352419
GRMZM5G888250	1.77755	3.80448	1.10926	0.000134067	0.00369919
GRMZM5G890472	3.91865	0.640231	-2.61448	4.7e-10	7.79e-08
GRMZM5G892642	0.0672898	21.0288	8.18146	1.4e-16	1.38e-13
GRMZM5G894031	4.47127	0.0500601	-6.33494	2.94e-14	1.4e-11
GRMZM5G895573	4.6296	11.4174	1.30128	6.04e-08	5.32e-06
GRMZM5G897944	3.00468	1.37942	-1.12461	0.00268121	0.0364363
GRMZM5G898740	20.3806	6.49829	-1.64878	3.8e-14	1.77e-11
GRMZM6G037947	0.692869	1.43324	1.02619	0.00183861	0.0278512
GRMZM6G257110	1.67931	0.353434	-2.23267	6.61e-05	0.00208646
GRMZM6G474234	3.8225	1.48096	-1.3656	2.96e-05	0.00105316
GRMZM6G616789	0	2.25265	8.76574	1.26e-06	7.11e-05
GRMZM6G818567	0.671422	0.330568	-1.0504	0.00419338	0.0492633
GRMZM6G946111	3.87333	8.26645	1.09388	0.000281193	0.00673219
zma-MIR319d	0.762987	1.69206	1.10926	0.00102112	0.0179083
