# Supplementary material for: The regulatory landscape of a core maize domestication module controlling bud dormancy and growth repression
Source: Nat Commun. 2019 Aug 23;10:3810. doi: 10.1038/s41467-019-11774-w (PMC6707278; doi:10.1038/s41467-019-11774-w)
Supplement: Supplementary file 13 — Supplementary Data 11 [file 41467_2019_11774_MOESM13_ESM.xlsx]

## Sheet: gt12B12
Supplementary Data 11. Genes differentially expressed between B73 and gt1 at 12 DAP (days after planting)
aSamples are tiller buds from B73 and gt1 at 12 DAP and show individual normalized CPM (count-per-million) value based on edgeR output. B12 and tb12 refer to B73 and gt1 tiller buds at 12 DAP, respectively.
bDifferential expression analysis between pairwise samples. log2FC, log2 fold-change. gt12/B12 refers tothe comparison between gt1 and B73 at 12 DAP. p-value, the p-value obtained during the statistical test on differential expression of a given gene between two samples; FDR, adjusted p-value.
	aSamples		bDifferntial expression analysis
GeneID	B12	gt12	log2FC(gt12/B12)	p-value	FDR
AC148152.3_FG005	383.112	6.99458	-5.76594	2.49e-09	5.46e-08
AC148152.3_FG008	6.77986	13.7247	1.01696	0.00509567	0.00996466
AC149475.2_FG002	36.4285	93.5658	1.36129	2.29e-10	8.39e-09
AC149818.2_FG001	19.0943	5.63337	-1.76058	3e-06	1.58e-05
AC149828.2_FG002	42.5144	85.8163	1.01372	3.64e-06	1.86e-05
AC149829.2_FG002	192.123	0.708266	-8.08531	4.17e-09	8.09e-08
AC149829.2_FG006	208.633	60.5274	-1.78518	7.94e-11	3.74e-09
AC152495.1_FG017	3.80537	0.482047	-2.96325	4.37e-08	5.08e-07
AC155376.2_FG004	55.5787	13.9739	-1.99138	1.78e-14	5.48e-12
AC166636.1_FG007	4.51456	12.9015	1.51415	1.14e-05	4.92e-05
AC166636.1_FG008	1.32846	0.512371	-1.37693	0.00192385	0.00421439
AC166636.1_FG009	1.21279	0.0705176	-4.00827	1.25e-07	1.16e-06
AC177897.2_FG002	14.3933	1.31105	-3.45124	2.14e-10	7.95e-09
AC177941.3_FG001	0.518691	1.35547	1.39974	0.0155157	0.0267569
AC182482.3_FG003	0.233538	1.41486	2.56384	7.16e-08	7.42e-07
AC183412.5_FG005	0.347446	1.52732	2.11646	0.00219346	0.00472647
AC184831.3_FG003	3.96538	1.97325	-1.00612	0.000432489	0.00113459
AC185300.4_FG002	16.9482	4.91131	-1.78466	1.23e-08	1.87e-07
AC185475.3_FG001	0.676369	1.43269	1.07701	0.0137912	0.0241036
AC185593.3_FG003	0.917723	0.100672	-3.09289	4.64e-05	0.000163409
AC186231.4_FG002	2.25532	12.9273	2.50996	0.00038034	0.00101269
AC186606.4_FG003	1.65657	0.226372	-2.85134	1.79e-05	7.24e-05
AC187080.3_FG006	0.522192	1.07548	1.05477	0.0209524	0.034848
AC187157.4_FG001	0.962152	0.113673	-2.99397	0.000364251	0.000974522
AC187262.4_FG007	0.36337	79.922	7.81824	2.03e-07	1.7e-06
AC187891.3_FG006	4.8451	38.3828	2.98064	2.7e-12	2.74e-10
AC188721.3_FG001	1.51847	0.663648	-1.19107	0.00916156	0.0167469
AC188838.3_FG005	17.5963	7.58783	-1.2122	9.67e-07	6.11e-06
AC189795.3_FG001	2.30981	10.5032	2.184	1.3e-06	7.78e-06
AC190609.3_FG002	145.931	342.651	1.23148	2.9e-05	0.000109823
AC190623.3_FG001	2.70133	45.2199	4.07108	9.09e-07	5.81e-06
AC190792.2_FG006	3.16491	1.29682	-1.27751	2.52e-05	9.7e-05
AC190885.4_FG006	0.317768	0.80977	1.28654	0.00211356	0.00457585
AC190915.3_FG007	0.505389	1.33235	1.39577	0.000410012	0.00108183
AC190922.3_FG007	1.42825	0.609408	-1.21486	0.00394746	0.00795319
AC190933.3_FG004	44.5483	0.0984226	-8.74525	1.1e-06	6.82e-06
AC191069.3_FG004	5.89374	12.4249	1.07609	0.00174573	0.00387398
AC191421.3_FG001	0.603278	0.29402	-1.03778	0.0202086	0.0337722
AC192372.3_FG003	1.8898	0.903037	-1.05885	0.00727247	0.0136376
AC193353.3_FG002	1.05501	0.323763	-1.69678	0.0022398	0.00481167
AC193379.3_FG001	26.8679	11.7576	-1.19271	0.00119253	0.00277071
AC193591.3_FG001	6.72209	0.0977843	-6.03624	2.57e-07	2.07e-06
AC193632.2_FG002	3.69059	1.05687	-1.80003	1.02e-06	6.38e-06
AC193787.3_FG008	1.14058	0	-7.79886	8.75e-09	1.44e-07
AC194005.3_FG004	0.196012	0.823494	2.00422	0.00239832	0.0051183
AC194158.3_FG005	2.49939	0.172171	-3.7906	4.57e-05	0.000161301
AC194259.3_FG001	0.404407	0.968595	1.28826	0.0150971	0.0261375
AC194341.4_FG002	29.2257	64.9384	1.15206	2.16e-05	8.49e-05
AC194485.3_FG002	0.460433	0.127099	-1.84999	0.00975312	0.017687
AC194609.2_FG003	4.11222	13.8869	1.75848	2.13e-06	1.18e-05
AC194898.3_FG003	2.08509	5.28537	1.34887	0.00406689	0.0081579
AC194965.4_FG004	3.69067	0.386721	-3.25168	2.22e-05	8.7e-05
AC195147.3_FG008	0.271205	0.844259	1.63152	0.00134434	0.00307504
AC195331.3_FG008	17.7363	41.3692	1.22087	0.000123968	0.000381912
AC195340.3_FG001	353.586	862.376	1.28629	3.62e-07	2.71e-06
AC195484.3_FG003	0.236751	0.962248	2.03757	0.000976452	0.00232656
AC195785.3_FG004	5.83121	1.73718	-1.74306	1.33e-07	1.22e-06
AC195807.3_FG004	8.69117	3.05599	-1.50498	0.00343839	0.00704303
AC195860.3_FG005	1.87476	4.98719	1.40865	9.45e-07	6e-06
AC196059.3_FG003	5.20756	11.6834	1.1641	9.16e-06	4.09e-05
AC196090.3_FG006	20.5343	65.831	1.68035	2.28e-08	3.02e-07
AC196278.2_FG003	4.24871	19.7648	2.22396	1.62e-05	6.65e-05
AC196278.2_FG004	8.48838	34.9808	2.04454	6.48e-06	3.05e-05
AC196278.2_FG005	0.0284471	1.01209	4.97163	9.03e-05	0.000289622
AC196394.3_FG002	0.0188859	1.25827	5.74535	1.24e-07	1.15e-06
AC196475.3_FG005	280.662	122.144	-1.20031	1.21e-06	7.36e-06
AC196956.3_FG003	0.793215	1.83277	1.23841	0.00329931	0.00678971
AC196961.2_FG003	16.9335	117.418	2.7981	1.9e-08	2.61e-07
AC197029.3_FG003	2.49299	10.7877	2.11188	1.56e-07	1.38e-06
AC197047.3_FG001	0.319289	1.852	2.53274	2.9e-07	2.27e-06
AC197146.3_FG001	7.92065	34.7245	2.13628	6.33e-06	2.99e-05
AC197146.3_FG002	1.43249	0.219933	-2.73282	0.000331873	0.000900071
AC197242.3_FG001	0.0574371	0.535006	3.10411	9.64e-05	0.000306365
AC197246.3_FG003	44.8334	100.858	1.16962	1.51e-05	6.26e-05
AC197355.3_FG001	3.68619	0.32628	-3.49802	1.67e-06	9.64e-06
AC197387.3_FG004	4.75408	0.0841716	-5.74187	9.23e-10	2.51e-08
AC197432.4_FG001	1.39916	0	-8.08136	4.8e-10	1.5e-08
AC197705.4_FG001	17.1788	0.0281768	-9.01349	4.88e-06	2.39e-05
AC197705.4_FG003	7.12051	0.0281768	-7.73914	6.89e-06	3.21e-05
AC197764.4_FG003	1.28606	0.0141415	-6.06124	1.64e-07	1.44e-06
AC198366.3_FG004	0.0572342	0.911703	3.88477	3.93e-06	1.99e-05
AC198725.4_FG004	24.935	5.40622	-2.20767	6.5e-07	4.41e-06
AC198725.4_FG009	2.99595	0.168426	-4.12722	6.45e-08	6.86e-07
AC198871.3_FG002	0.411355	0.923915	1.20702	0.0306319	0.0488774
AC198923.4_FG002	0.745945	3.59386	2.24147	3.41e-07	2.58e-06
AC199043.2_FG002	0.386372	0.0141551	-4.39472	0.000904116	0.0021715
AC199054.3_FG003	0.544525	1.13642	1.07685	0.0173327	0.0294853
AC199068.2_FG017	20.138	5.93051	-1.76294	5.05e-07	3.56e-06
AC199315.4_FG001	3.74973	11.2948	1.59088	0.000178196	0.000522369
AC199384.3_FG002	0.685138	1.67443	1.30731	0.00219215	0.0047241
AC199526.5_FG002	637.681	232.1	-1.45805	1.67e-05	6.83e-05
AC199526.5_FG003	4.66507	10.0048	1.09922	6.6e-08	7e-07
AC199541.4_FG001	18.4498	0.514243	-5.15127	5.48e-08	6.05e-07
AC199541.4_FG004	0.828418	0	-7.3563	2.53e-05	9.75e-05
AC199541.4_FG007	1.84819	0.894229	-1.03392	0.0102842	0.0185477
AC199571.3_FG001	0.0851359	1.12029	3.66723	2.21e-06	1.22e-05
AC199571.3_FG003	0.00949611	0.871218	5.95527	3.6e-06	1.84e-05
AC199703.3_FG003	2.7051	0.386645	-2.77982	6.54e-06	3.07e-05
AC199782.5_FG001	22.3189	45.3234	1.0216	6.75e-06	3.16e-05
AC199782.5_FG003	6.07983	2.63751	-1.2014	2.52e-08	3.27e-07
AC200099.4_FG006	1.67825	0.070452	-4.48732	3.02e-06	1.59e-05
AC202011.3_FG010	1.56394	0.300781	-2.35436	1.53e-06	8.93e-06
AC202107.3_FG001	0.908486	0.33048	-1.4389	0.00101015	0.00239633
AC202181.3_FG010	12.2013	5.92399	-1.04175	8.47e-05	0.000274909
AC202185.4_FG004	2.26417	6.91336	1.60607	0.00725275	0.0136061
AC202435.3_FG001	83.2538	6.72013	-3.63506	4.2e-10	1.36e-08
AC202439.3_FG006	4.69267	0.180824	-4.67047	9.72e-07	6.14e-06
AC203394.3_FG004	1.26283	3.0754	1.28484	3.35e-05	0.000123646
AC203535.4_FG004	1.46901	6.9127	2.23255	6.69e-07	4.51e-06
AC203748.3_FG002	0.228866	1.03843	2.1293	0.00298997	0.00622058
AC203753.4_FG006	2.16371	0.409005	-2.39413	1.62e-05	6.67e-05
AC203966.5_FG005	0.878554	2.36826	1.42364	0.000634746	0.00158673
AC203972.3_FG001	1.27362	0.328885	-1.96203	0.000999016	0.00237426
AC203985.4_FG001	1.42941	0.4193	-1.75442	0.0104877	0.0188725
AC203989.4_FG001	48.4005	0.172326	-8.10105	1.32e-07	1.21e-06
AC204050.4_FG006	9.17457	0.0423654	-7.59381	1.32e-10	5.51e-09
AC204300.3_FG003	0.644508	1.55497	1.28625	0.0164569	0.0281637
AC204311.4_FG004	1.43861	3.11731	1.12741	0.00476222	0.00939127
AC204381.3_FG001	0.563577	1.21663	1.12697	0.0236346	0.0387377
AC204502.4_FG006	1.09197	0.515972	-1.05924	0.0151701	0.0262406
AC204515.4_FG006	0.763291	0.237682	-1.67491	0.00174929	0.00388078
AC204530.4_FG003	2.42329	0.170811	-3.77571	1.25e-06	7.55e-06
AC204662.3_FG005	2.18069	0.325235	-2.72461	4.11e-06	2.07e-05
AC204711.3_FG002	1.04271	4.35344	2.05036	5.39e-06	2.61e-05
AC204711.3_FG003	1.50133	0.0283487	-5.48618	0.00230636	0.00493921
AC204868.3_FG004	0.956109	2.46147	1.36573	8.47e-05	0.000274948
AC205035.3_FG004	0	2.38276	8.87029	0.000158654	0.000471958
AC205122.4_FG003	238.354	109.154	-1.12669	2.56e-05	9.85e-05
AC205376.4_FG003	0.377493	1.57242	2.07356	0.000276163	0.000765251
AC205471.4_FG007	11.0643	2.0237	-2.44793	1.44e-10	5.87e-09
AC205500.3_FG002	5.64882	0.0699155	-6.2394	8.55e-15	3.07e-12
AC205502.4_FG004	8.15492	0.379834	-4.40611	5.57e-10	1.69e-08
AC205558.3_FG002	5.67005	0	-10.0982	1.64e-10	6.5e-09
AC205574.3_FG006	102.334	49.3756	-1.05148	1.14e-06	6.99e-06
AC205730.3_FG001	0.75302	2.12204	1.49171	0.00171887	0.00382312
AC205886.3_FG001	0.98986	26.2017	4.71983	3.9e-12	3.68e-10
AC206030.4_FG001	24.9392	1.23672	-4.32793	3.81e-12	3.64e-10
AC206031.3_FG007	0.600964	0.240004	-1.29493	0.00206398	0.00448473
AC206198.3_FG001	0.554973	1.41626	1.32939	0.00446828	0.0088678
AC206201.3_FG004	58.1738	14.4549	-2.00953	7.77e-11	3.69e-09
AC206223.3_FG010	8.76372	19.2763	1.137	4.28e-07	3.11e-06
AC206425.3_FG002	0.869329	7.83685	3.15006	6.53e-05	0.00021924
AC206788.3_FG008	1.49876	4.53962	1.59666	0.002012	0.00438279
AC206840.3_FG002	10.0661	4.01851	-1.32315	2.02e-10	7.61e-09
AC206901.3_FG005	16.9543	2.69585	-2.64858	3.19e-10	1.1e-08
AC206951.3_FG017	197.99	36.0565	-2.459	7.2e-07	4.79e-06
AC206968.3_FG003	52.8082	115.096	1.12388	6.72e-08	7.08e-07
AC207043.3_FG002	11.4091	0.127097	-6.43131	3.93e-11	2.16e-09
AC207205.3_FG004	0.57266	1.21116	1.07288	0.00186372	0.00410116
AC207265.3_FG002	34.9392	15.8328	-1.14214	4.49e-11	2.39e-09
AC207342.3_FG008	53.276	5.75487	-3.2111	8.66e-09	1.43e-07
AC207628.4_FG009	138.304	33.5872	-2.04217	1.12e-05	4.84e-05
AC207628.4_FG010	0.66186	2.59989	1.97105	1.52e-05	6.29e-05
AC207722.2_FG009	16.9444	396.182	4.5486	2.54e-08	3.29e-07
AC208023.3_FG001	42.0209	88.9712	1.08224	0.000120607	0.000372595
AC208110.2_FG006	35.3785	217.769	2.62269	5.81e-11	2.89e-09
AC208201.3_FG003	0.520677	1.95046	1.89097	0.000174117	0.000511696
AC208204.3_FG006	37.1503	18.0921	-1.03753	0.00961233	0.0174656
AC208897.3_FG003	2.60657	14.1904	2.44575	3.44e-09	6.96e-08
AC209050.3_FG003	50.1282	0.18573	-8.04318	2.11e-11	1.37e-09
AC209208.3_FG001	91.8913	40.0725	-1.19742	5.68e-10	1.71e-08
AC209208.3_FG002	67.0076	411.424	2.61837	1.32e-13	2.71e-11
AC209213.4_FG002	0.00962728	1.6414	6.80941	1.91e-06	1.08e-05
AC209664.3_FG002	9.3847	19.1955	1.03075	4.51e-07	3.26e-06
AC209819.3_FG003	1.44232	0.335568	-2.09404	0.000731289	0.00179992
AC209819.3_FG012	4.24687	13.102	1.62349	1.67e-09	3.99e-08
AC210003.2_FG015	1.13385	4.69452	2.04476	1.18e-05	5.08e-05
AC210013.4_FG002	0.26207	0.973741	1.85148	0.00706276	0.0132914
AC210013.4_FG017	0.270446	1.70046	2.57418	0.000377937	0.00100698
AC210013.4_FG018	3.42043	1.66205	-1.04415	0.0161017	0.027647
AC210163.3_FG005	10.2587	0.326041	-4.95282	3.8e-11	2.12e-09
AC210168.4_FG003	1.11246	3.50744	1.67188	0.000170255	0.000501837
AC210204.3_FG002	408.302	26.9573	-3.92015	2.95e-13	5.17e-11
AC210517.3_FG003	1.65706	6.30306	1.91989	0.0050566	0.00989739
AC210598.3_FG003	0.33157	1.38687	2.06928	0.000186715	0.000544336
AC210669.3_FG001	168.996	66.9826	-1.33564	0.00133926	0.00306463
AC211218.4_FG002	0	1.77792	8.45942	0.000828748	0.00201138
AC211474.3_FG006	29.4878	5.24107	-2.48988	2.51e-11	1.56e-09
AC211887.3_FG006	0.0188859	1.36708	5.87112	7.57e-08	7.77e-07
AC212219.3_FG005	3.55876	0.274476	-3.68678	1.18e-06	7.18e-06
AC212351.4_FG001	7.30712	2.06028	-1.8156	0.00167013	0.00372679
AC212353.4_FG004	6.61588	15.5321	1.23131	1.65e-07	1.45e-06
AC212565.3_FG001	80.9128	432.777	2.4198	1.22e-07	1.14e-06
AC212835.3_FG008	0.629881	0.286705	-1.13012	0.0218427	0.0361434
AC212898.2_FG006	3.41615	1.18439	-1.5286	0.00014046	0.000425482
AC213431.4_FG005	1.11615	3.02412	1.44886	0.00536027	0.0104192
AC213463.3_FG004	6.22191	14.8554	1.25564	1.3e-06	7.81e-06
AC213463.3_FG009	0.582638	2.53312	2.11265	4.24e-07	3.09e-06
AC213521.3_FG005	23.6608	10.2941	-1.20104	6.24e-07	4.26e-06
AC213654.3_FG003	1.59957	4.00447	1.31615	3.3e-07	2.51e-06
AC213654.3_FG005	20.0043	8.55758	-1.22453	1.07e-05	4.66e-05
AC213800.3_FG001	0.426983	0.928905	1.10128	0.022769	0.0374901
AC213857.4_FG003	0.998947	0.255612	-1.94885	0.000544589	0.00138918
AC213884.3_FG002	0.0289318	1.1651	5.08468	1.17e-07	1.1e-06
AC214040.3_FG009	0.89766	0.334363	-1.43741	0.00357169	0.00728348
AC214168.3_FG001	0.00962728	0.841114	5.86864	0.000175945	0.000516548
AC214359.3_FG003	0.368391	1.52049	2.07629	9.16e-05	0.000293212
AC214771.3_FG003	5.04108	0.168721	-4.86414	6.9e-09	1.19e-07
AC214817.3_FG004	8.22889	24.5218	1.57632	1.04e-05	4.55e-05
AC214817.3_FG007	17.5462	0.563473	-4.94856	1.49e-10	6.06e-09
AC215201.3_FG005	21.6964	157.084	2.8561	6.05e-08	6.53e-07
AC216067.3_FG002	50.5438	103.705	1.03682	2.36e-07	1.92e-06
AC216247.3_FG001	0.369915	2.09186	2.436	6.19e-05	0.000209514
AC216264.3_FG001	0.548553	0.0983354	-2.41999	0.00176246	0.00390555
AC216867.3_FG003	0	1.06361	7.72977	2.09e-05	8.24e-05
AC216886.3_FG002	5.13436	16.488	1.6812	8.98e-06	4.02e-05
AC217051.3_FG005	0.517485	3.11281	2.57148	8.98e-07	5.75e-06
AC217293.3_FG005	0.461303	1.36104	1.53756	9.19e-05	0.000293994
AC217300.3_FG005	1.8218	5.20941	1.51179	3.44e-07	2.6e-06
AC217401.3_FG003	61.2639	23.4655	-1.38321	5.93e-06	2.82e-05
AC217499.3_FG001	79.2525	28.6662	-1.46688	2.35e-09	5.21e-08
AC217811.3_FG002	1.34364	3.10902	1.21697	0.00104892	0.00247672
AC217811.3_FG003	6.20466	14.5683	1.23051	1.76e-05	7.16e-05
AC217910.3_FG004	16.108	0.0281768	-8.91629	1.57e-12	1.84e-10
AC217947.4_FG002	222.811	56.2351	-1.98598	2.82e-12	2.83e-10
AC217975.3_FG001	5.70233	1.33822	-2.08738	3.91e-06	1.98e-05
AC218972.3_FG004	25.3491	61.2464	1.27224	6.89e-08	7.2e-07
AC219006.2_FG006	3.91187	1.31816	-1.56233	6.21e-07	4.25e-06
AC219006.2_FG007	1.45956	3.8551	1.39139	7.09e-05	0.000236042
AC219156.3_FG002	2.28055	0.711447	-1.6869	0.00085097	0.00205719
AC220924.2_FG004	1.20832	3.26336	1.44952	0.00928951	0.0169556
AC220927.3_FG007	183.37	55.588	-1.72221	0.000369045	0.000986331
AC220972.3_FG001	1.96271	0.681017	-1.52476	0.000836708	0.00202754
AC225176.2_FG003	11.99	5.91264	-1.01925	0.000105404	0.000331641
AC225354.2_FG004	0.67175	1.44536	1.11199	0.000808862	0.00196782
AC225555.3_FG005	2.78489	6.75983	1.27646	8.79e-05	0.000283425
AC225718.2_FG006	142.569	4.72017	-4.93022	1.87e-09	4.38e-08
AC225718.2_FG009	24.4781	0.0570085	-8.62288	5.21e-08	5.83e-07
AC226227.2_FG005	18.513	3.71381	-2.31626	4.35e-10	1.39e-08
AC226235.2_FG001	0.157836	0.630452	1.88673	0.0076279	0.014231
AC226248.1_FG002	16.7678	5.16754	-1.69689	4.05e-07	2.98e-06
AC226545.2_FG003	0.171314	1.08209	2.61295	4.6e-06	2.28e-05
AC231180.2_FG006	6.04636	28.0953	2.21208	7.43e-10	2.12e-08
AC232238.2_FG004	6.16126	1.85073	-1.72993	7.6e-07	5.01e-06
AC233751.1_FG002	2.21243	5.69902	1.36512	9.89e-06	4.37e-05
AC233788.2_FG002	141.065	9.90525	-3.83392	1.35e-11	9.75e-10
AC233850.1_FG002	0.215757	3.36852	3.9498	4.08e-08	4.82e-07
AC233850.1_FG009	0.941669	2.59506	1.44669	0.00143248	0.00325149
AC233851.1_FG011	0.389152	1.49411	1.92438	0.000277116	0.000767619
AC233853.1_FG002	0.596169	1.83904	1.62608	0.000246051	0.000691579
AC233854.1_FG002	0.978894	0.347249	-1.43945	0.0111686	0.0199853
AC233865.1_FG001	155.386	617.424	1.99049	2.04e-08	2.75e-07
AC233865.1_FG003	0.807793	1.63639	1.00137	0.00900242	0.0164866
AC233879.1_FG002	1.83145	0.1553	-3.52564	7.21e-06	3.34e-05
AC233885.1_FG002	0.672078	1.36784	1.01216	0.00988106	0.0178996
AC233893.1_FG003	6.97077	0.777039	-3.1553	3.68e-09	7.33e-08
AC233898.1_FG003	0.550647	1.28095	1.21156	0.00700918	0.0131969
AC233899.1_FG002	12.5955	3.92946	-1.67858	0.001846	0.00406867
AC233899.1_FG004	7.56447	3.04705	-1.311	0.0017382	0.00385911
AC233899.1_FG005	3.14944	0.993533	-1.65265	0.000123532	0.000380623
AC233935.1_FG005	0.230486	1.79638	2.92302	3.66e-07	2.74e-06
AC233939.1_FG004	19.6971	6.94148	-1.50584	0.00319761	0.00659672
AC233953.1_FG005	63.4734	130.658	1.04156	2.47e-06	1.34e-05
AC233955.1_FG002	1.30995	0.239046	-2.4323	1.57e-05	6.49e-05
AC233966.1_FG001	3.79674	1.46645	-1.36597	2.41e-06	1.31e-05
AC233979.1_FG007	8.30151	2.64747	-1.648	0.00336191	0.00690576
AC234152.1_FG005	2.57143	0.0283491	-6.24474	1.12e-07	1.06e-06
AC234156.1_FG005	22.2057	44.5828	1.00579	4.41e-07	3.19e-06
AC234157.1_FG002	6.81856	19.5486	1.51878	1.01e-07	9.72e-07
AC234160.1_FG003	48.1835	4.51613	-3.41122	3.21e-09	6.6e-08
AC234161.1_FG010	11.1267	24.0044	1.11022	3.62e-06	1.85e-05
AC234164.1_FG004	11.2076	45.2647	2.01499	1.94e-07	1.64e-06
AC234185.1_FG006	0.838016	1.67025	1.00604	0.00218367	0.00470755
AC234202.1_FG004	0.0284471	1.66693	5.68221	1.53e-06	8.93e-06
AC234203.1_FG004	259.886	110.109	-1.23886	8.06e-06	3.67e-05
AC234515.1_FG003	62.3404	137.761	1.14411	4.73e-07	3.38e-06
AC234526.1_FG005	1.48093	0.0970628	-3.89605	1.16e-05	5.01e-05
AC234528.1_FG001	66.4494	0.776899	-6.40136	3.58e-18	8.05e-15
AC234528.1_FG005	50.9326	102.727	1.01203	0.000121293	0.000374566
AC234528.1_FG006	4.38374	0.02815	-7.03661	1.41e-10	5.82e-09
AC235540.1_FG001	0	1.89664	8.55811	0.00550232	0.0106616
AC235540.1_FG002	0.833028	2.68084	1.67049	0.000350446	0.00094234
AC235544.1_FG006	2.6939	0.799558	-1.73538	9.71e-05	0.000308444
AC235547.1_FG005	30.0507	11.4554	-1.39074	2.74e-08	3.5e-07
AF546187.1_FG012	0.993581	0.0561767	-4.06398	3.29e-05	0.000121859
AY542798.1_FG003	55.2844	22.8986	-1.27109	3.3e-11	1.9e-09
EF517601.1_FG012	164.634	333.288	1.01751	0.000108336	0.000339083
EF517601.1_FG016	431.708	1100.32	1.34977	2.05e-08	2.77e-07
EF517601.1_FG025	0.25319	0.802177	1.64279	0.00693936	0.0130802
GRMZM2G000014	73.2794	31.4812	-1.2191	8.28e-08	8.37e-07
GRMZM2G000035	0.658896	0.152318	-2.12598	0.000121764	0.00037587
GRMZM2G000093	12.0846	35.2352	1.54525	9.08e-09	1.48e-07
GRMZM2G000126	0.0382182	1.19816	4.79866	5.69e-09	1.03e-07
GRMZM2G000158	0.217934	1.62039	2.87479	1.42e-05	5.95e-05
GRMZM2G000209	13.1501	3.05874	-2.10208	1.1e-05	4.79e-05
GRMZM2G000219	21.9829	6.84681	-1.6816	2.96e-07	2.31e-06
GRMZM2G000236	1.19959	0.0141415	-5.98006	0.00238385	0.00509114
GRMZM2G000254	2.37656	12.7905	2.42511	2.44e-09	5.37e-08
GRMZM2G000261	1.79766	0.418231	-2.10378	6.36e-05	0.000214563
GRMZM2G000292	0.349772	2.33619	2.71215	4.44e-09	8.48e-08
GRMZM2G000326	263.803	36.2296	-2.86307	5.09e-05	0.000176845
GRMZM2G000353	2.24241	0.195144	-3.50447	4.18e-07	3.05e-06
GRMZM2G000380	0.222896	1.11528	2.33411	0.00014025	0.000424902
GRMZM2G000520	0.983483	0.0283763	-4.88861	0.000963228	0.00229787
GRMZM2G000576	13.786	4.81062	-1.51798	6.7e-06	3.14e-05
GRMZM2G000592	2.52966	9.88371	1.96755	1.38e-06	8.18e-06
GRMZM2G000608	11.4691	50.2014	2.13403	1.42e-07	1.27e-06
GRMZM2G000614	4.05117	9.6553	1.25187	8.35e-08	8.42e-07
GRMZM2G000620	16.2813	4.40775	-1.88387	3.44e-05	0.000126474
GRMZM2G000718	39.0568	89.5216	1.1962	2.93e-09	6.18e-08
GRMZM2G000739	48.94	12.3645	-1.98565	7.12e-08	7.39e-07
GRMZM2G000812	1.66095	0.757555	-1.15569	0.0307173	0.0489944
GRMZM2G000816	8.7435	21.1591	1.27394	0.00012838	0.000394053
GRMZM2G000825	7.51643	36.214	2.27131	4.29e-08	5.01e-07
GRMZM2G000842	0.0574371	8.79555	7.13398	7.02e-12	5.83e-10
GRMZM2G000932	0.891605	0.0423247	-4.25809	2.54e-06	1.37e-05
GRMZM2G000959	0.347759	1.48548	2.06817	0.00115138	0.0026866
GRMZM2G001106	5.80495	2.89044	-1.00141	0.00248007	0.00527108
GRMZM2G001114	7.19385	42.1865	2.55202	1.15e-09	2.94e-08
GRMZM2G001160	5.68466	21.0986	1.89562	1.37e-07	1.24e-06
GRMZM2G001205	17.0091	0	-11.6807	4.21e-07	3.07e-06
GRMZM2G001221	7.74313	17.7402	1.19565	1.22e-05	5.21e-05
GRMZM2G001241	9.7803	44.7403	2.19095	1.83e-05	7.38e-05
GRMZM2G001247	0.681064	3.15033	2.20739	1.7e-07	1.48e-06
GRMZM2G001332	0.392383	0.0566697	-2.67517	0.00251468	0.00533638
GRMZM2G001361	0	3.09286	9.22319	6.45e-10	1.91e-08
GRMZM2G001451	0.116633	0.584956	2.24281	0.00247007	0.00525269
GRMZM2G001514	20.6951	54.9604	1.40777	8.77e-07	5.64e-06
GRMZM2G001577	7.73491	0.752256	-3.35167	1.46e-08	2.13e-07
GRMZM2G001631	48.5806	15.0038	-1.69459	8.92e-07	5.72e-06
GRMZM2G001639	38.9453	14.748	-1.40125	4.31e-09	8.28e-08
GRMZM2G001653	1.30513	26.5244	4.34394	2.58e-06	1.39e-05
GRMZM2G001661	0.495703	1.02496	1.0099	0.0178076	0.0301701
GRMZM2G001663	23.3447	4.832	-2.27126	2.09e-06	1.16e-05
GRMZM2G001696	0.0683531	0.612498	3.04507	0.00378964	0.0076743
GRMZM2G001772	0.456373	3.9157	3.07952	2.75e-08	3.52e-07
GRMZM2G001799	0.520405	0.0566172	-3.0705	0.0112894	0.0201683
GRMZM2G001824	5.8562	0.0284039	-7.44146	2.35e-09	5.23e-08
GRMZM2G001889	0.625159	1.62136	1.36746	0.000177466	0.000520555
GRMZM2G001905	0.0786609	0.937295	3.48082	0.000248289	0.000697197
GRMZM2G001915	59.1108	8.55602	-2.78787	2.02e-09	4.63e-08
GRMZM2G001930	373.784	67.554	-2.46813	8.69e-13	1.25e-10
GRMZM2G001938	1.94818	0.113043	-4.03754	2.05e-06	1.15e-05
GRMZM2G001981	0.759652	2.16381	1.46571	0.0119145	0.0211562
GRMZM2G002034	0.0768667	1.14029	3.80145	8.8e-05	0.000283576
GRMZM2G002115	13.1567	6.0564	-1.1181	4.15e-07	3.03e-06
GRMZM2G002128	163.129	19.3419	-3.07638	7.52e-12	6.09e-10
GRMZM2G002131	3.05616	0.251949	-3.58482	1.95e-09	4.52e-08
GRMZM2G002147	15.2288	60.2901	1.98457	1.57e-07	1.39e-06
GRMZM2G002227	16.0496	6.28497	-1.35267	0.0019685	0.00429899
GRMZM2G002280	0.441238	2.41663	2.43001	4.59e-07	3.3e-06
GRMZM2G002396	3.37331	0.0279531	-6.68596	2.63e-09	5.68e-08
GRMZM2G002420	9.25651	18.8612	1.02555	2.69e-06	1.44e-05
GRMZM2G002555	0.729899	0.0842492	-3.05661	8.37e-05	0.000272032
GRMZM2G002627	0.0191412	1.20626	5.64804	2.56e-06	1.38e-05
GRMZM2G002830	21.0361	110.725	2.39695	5.87e-08	6.39e-07
GRMZM2G002894	62.7944	24.1738	-1.37668	5.49e-06	2.65e-05
GRMZM2G002976	1.02615	0.365139	-1.5012	0.00210337	0.00455676
GRMZM2G003002	117.934	327.572	1.47382	3.65e-07	2.74e-06
GRMZM2G003138	2.23792	0.242776	-3.1635	1.28e-06	7.68e-06
GRMZM2G003246	7.23466	23.6746	1.70662	2.97e-07	2.31e-06
GRMZM2G003252	25.3081	12.2963	-1.0394	1.05e-06	6.55e-06
GRMZM2G003306	125.921	694.991	2.46481	2.85e-08	3.61e-07
GRMZM2G003385	105.461	216.413	1.03713	0.000228991	0.000650442
GRMZM2G003506	2.1403	0.0985156	-4.3836	3.53e-05	0.000129321
GRMZM2G003526	19.6233	0.127909	-7.20373	6.61e-11	3.26e-09
GRMZM2G003625	4.54308	1.80767	-1.3245	0.00022491	0.000640489
GRMZM2G003642	47.1701	20.0622	-1.2325	1.15e-09	2.94e-08
GRMZM2G003679	3.44235	0.683417	-2.32908	2.48e-05	9.58e-05
GRMZM2G003682	52.139	7.31737	-2.83633	0.000361367	0.000967881
GRMZM2G003711	0.7441	0.169029	-2.12678	0.0111809	0.0200028
GRMZM2G003715	81.5363	24.4568	-1.7377	3.08e-08	3.83e-07
GRMZM2G003738	3.91608	0.606151	-2.65716	0.00285664	0.00597621
GRMZM2G003750	0.262997	2.25421	3.06398	1.33e-07	1.21e-06
GRMZM2G003769	0.925854	0.399305	-1.23002	0.00495181	0.00970693
GRMZM2G003775	4.2452	1.50089	-1.49823	5.92e-05	0.000201558
GRMZM2G003789	7.7425	19.6104	1.34143	4.55e-08	5.23e-07
GRMZM2G003852	15.8266	33.8005	1.09445	7.91e-05	0.000259274
GRMZM2G003897	85.7922	190.998	1.15463	2.61e-05	0.0001
GRMZM2G003909	0.28999	0.97842	1.64718	0.0174084	0.0295925
GRMZM2G003937	119.692	13.9608	-3.09921	2.79e-11	1.66e-09
GRMZM2G003947	12.9966	5.54442	-1.22871	0.00107802	0.00253775
GRMZM2G003970	13.6102	1.81337	-2.90636	3.36e-09	6.81e-08
GRMZM2G003988	51.5681	12.9052	-1.9986	5.02e-10	1.56e-08
GRMZM2G004006	0.135159	1.17269	3.05605	7.4e-06	3.42e-05
GRMZM2G004012	29.1043	80.1016	1.46043	1.46e-08	2.13e-07
GRMZM2G004060	162.66	75.6295	-1.10456	0.0230754	0.0379463
GRMZM2G004111	34.2922	90.0031	1.39196	4.99e-07	3.52e-06
GRMZM2G004138	74.8644	17.7838	-2.0733	5.96e-09	1.07e-07
GRMZM2G004160	169.306	4.75095	-5.15032	3.71e-14	9.95e-12
GRMZM2G004172	43.2084	106.468	1.30095	2.59e-07	2.08e-06
GRMZM2G004180	3.05748	13.2481	2.11455	4.05e-08	4.79e-07
GRMZM2G004207	1.49345	0.168575	-3.10924	0.000385619	0.00102511
GRMZM2G004211	0.593859	2.49523	2.03168	0.000595682	0.00150276
GRMZM2G004222	12.6098	25.5908	1.02008	7.97e-07	5.21e-06
GRMZM2G004314	0.691488	4.78044	2.79592	5.96e-09	1.07e-07
GRMZM2G004334	5.8369	14.4106	1.30216	3.02e-06	1.59e-05
GRMZM2G004356	1.30412	3.8173	1.53471	9.03e-05	0.000289659
GRMZM2G004377	64.0341	19.2316	-1.73584	7.39e-08	7.63e-07
GRMZM2G004396	27.1752	8.57591	-1.66372	5.78e-11	2.89e-09
GRMZM2G004397	66.0831	25.9566	-1.34763	3.26e-09	6.67e-08
GRMZM2G004422	17.9775	8.5684	-1.06838	1.28e-05	5.46e-05
GRMZM2G004435	2.09338	0.827078	-1.34026	0.00128309	0.00295201
GRMZM2G004455	126.496	45.6026	-1.47161	1.06e-07	1.01e-06
GRMZM2G004466	0.243504	0.729303	1.58844	0.00827565	0.0153025
GRMZM2G004511	11.3628	2.43083	-2.22207	0.000336785	0.000911275
GRMZM2G004519	3.85149	0.553707	-2.79117	4.82e-05	0.000169145
GRMZM2G004523	11.3694	0.734222	-3.94358	3.47e-07	2.62e-06
GRMZM2G004531	47.2841	14.0964	-1.74516	1.91e-10	7.33e-09
GRMZM2G004548	1.16424	0.271213	-2.09911	0.0141429	0.0246629
GRMZM2G004641	10.0108	0.903216	-3.46196	1.69e-06	9.75e-06
GRMZM2G004683	0.783166	0.0978734	-2.95373	4.69e-05	0.000164945
GRMZM2G004694	4.75048	0.424812	-3.46597	8.31e-05	0.000270364
GRMZM2G004699	21.3358	60.3093	1.4987	2.27e-07	1.86e-06
GRMZM2G004795	4.40327	0.152987	-4.81343	0.000379987	0.00101198
GRMZM2G004835	19.4701	7.69555	-1.33792	3.98e-10	1.3e-08
GRMZM2G004858	6.75819	0.527475	-3.68125	2.81e-08	3.57e-07
GRMZM2G004880	21.4525	10.0773	-1.08883	1.95e-08	2.66e-07
GRMZM2G004909	0.285787	1.44319	2.27276	0.00216103	0.00466781
GRMZM2G004924	20.0022	66.662	1.73622	2.99e-07	2.32e-06
GRMZM2G004932	196.808	63.5605	-1.63046	0.001175	0.00273487
GRMZM2G004949	8.91195	24.2597	1.44416	6.06e-09	1.08e-07
GRMZM2G004996	33.3546	16.6203	-1.0047	3.44e-05	0.000126634
GRMZM2G005013	8.8924	3.03084	-1.55167	1.52e-08	2.2e-07
GRMZM2G005052	3.63387	1.7925	-1.01456	0.00111198	0.00260638
GRMZM2G005146	5.57484	11.298	1.01804	0.0233759	0.038381
GRMZM2G005155	27.4216	9.23925	-1.56867	4.11e-08	4.85e-07
GRMZM2G005195	49.4244	20.2688	-1.28607	2.21e-09	4.95e-08
GRMZM2G005236	49.3885	125.379	1.34385	1.03e-10	4.56e-09
GRMZM2G005260	3.29294	18.5638	2.49437	3.76e-11	2.1e-09
GRMZM2G005293	23.5449	53.3094	1.17879	1.66e-05	6.79e-05
GRMZM2G005301	7.54701	0.380738	-4.28954	3.26e-09	6.66e-08
GRMZM2G005304	107.562	53.5799	-1.00489	2.26e-06	1.24e-05
GRMZM2G005310	47.3004	286.888	2.60186	2.43e-07	1.97e-06
GRMZM2G005419	2.04434	18.5279	3.17623	5.44e-08	6.02e-07
GRMZM2G005452	53.0989	21.4236	-1.31003	8.56e-05	0.0002772
GRMZM2G005483	5.91393	13.6771	1.20863	7.97e-08	8.1e-07
GRMZM2G005486	6.19387	19.1896	1.63197	6.32e-07	4.3e-06
GRMZM2G005522	4.43557	1.14144	-1.9544	0.00017863	0.000523512
GRMZM2G005552	0.747731	4.13806	2.44905	2.31e-06	1.27e-05
GRMZM2G005619	8.77147	35.2685	2.00964	1.99e-09	4.56e-08
GRMZM2G005659	0.0281766	3.87926	6.91436	5.16e-09	9.56e-08
GRMZM2G005715	2.95071	22.7503	2.94298	7.74e-10	2.19e-08
GRMZM2G005849	349.883	110.15	-1.66736	1.64e-10	6.5e-09
GRMZM2G005886	19.1067	42.6374	1.15612	8.77e-07	5.64e-06
GRMZM2G005909	6.38946	13.3534	1.06328	2.35e-05	9.14e-05
GRMZM2G005939	11.609	4.27561	-1.43873	1.57e-06	9.14e-06
GRMZM2G005954	284.163	50.4463	-2.49342	4.73e-10	1.49e-08
GRMZM2G005955	14.9978	33.0955	1.14029	1.85e-06	1.05e-05
GRMZM2G005984	1.11182	7.89504	2.8131	5.01e-06	2.45e-05
GRMZM2G006119	0.0962388	0.657724	2.69261	0.00184976	0.0040754
GRMZM2G006216	17.4559	5.22107	-1.74081	3.09e-07	2.38e-06
GRMZM2G006219	2.22453	5.75731	1.36899	9.62e-06	4.26e-05
GRMZM2G006229	4.86149	10.4904	1.10768	3.44e-05	0.000126634
GRMZM2G006277	2.28418	5.08832	1.15447	1.37e-05	5.78e-05
GRMZM2G006352	2.29657	0.382092	-2.59083	0.00423379	0.00844911
GRMZM2G006363	10.6034	21.6366	1.02752	2.62e-05	0.00010051
GRMZM2G006377	82.5046	39.587	-1.0591	6.98e-06	3.25e-05
GRMZM2G006452	49.753	151.36	1.60582	2.92e-07	2.28e-06
GRMZM2G006477	48.3338	16.1991	-1.57686	1.21e-16	9.74e-14
GRMZM2G006480	1.75463	4.82717	1.4533	4.65e-05	0.000163883
GRMZM2G006631	27.499	12.2077	-1.17159	0.0016233	0.00363513
GRMZM2G006714	0.2898	3.10963	3.34378	1.46e-05	6.07e-05
GRMZM2G006736	1.87959	5.5519	1.56552	7.82e-06	3.58e-05
GRMZM2G006759	4.34593	2.06609	-1.06872	1.34e-05	5.68e-05
GRMZM2G006762	2.87115	0.794584	-1.86519	0.0252769	0.0411463
GRMZM2G006765	18.6978	57.3835	1.61596	3.71e-09	7.35e-08
GRMZM2G006894	289.376	36.7767	-2.97549	7.96e-14	1.8e-11
GRMZM2G006937	27.9237	13.3698	-1.06134	2.6e-05	9.98e-05
GRMZM2G006964	71.8207	13.191	-2.44467	1.25e-08	1.89e-07
GRMZM2G006973	0.474444	0.070451	-2.70369	0.00842194	0.015541
GRMZM2G006977	340.987	105.106	-1.69786	1.9e-07	1.61e-06
GRMZM2G007025	3.38358	1.64079	-1.03881	0.00233259	0.00498943
GRMZM2G007028	10.4	38.0094	1.86681	3.1e-05	0.000115809
GRMZM2G007057	12.8985	67.5486	2.39012	8.37e-08	8.43e-07
GRMZM2G007130	0.428119	1.81647	2.04615	2.24e-05	8.78e-05
GRMZM2G007195	445.714	15.0501	-4.88629	6.96e-17	6.49e-14
GRMZM2G007249	4.01078	15.1628	1.9173	5.92e-08	6.43e-07
GRMZM2G007256	6.6145	1.65962	-1.99219	8.02e-05	0.000262138
GRMZM2G007258	5.99996	18.3354	1.61351	4.06e-07	2.98e-06
GRMZM2G007372	4.01387	16.8304	2.06682	6.37e-06	3e-05
GRMZM2G007385	7.64251	25.3177	1.72961	1.09e-07	1.04e-06
GRMZM2G007426	0	4.96272	9.91765	0.000128941	0.000395619
GRMZM2G007441	3.24796	10.2726	1.66016	4.32e-06	2.16e-05
GRMZM2G007466	44.8516	15.9667	-1.48883	3.42e-06	1.76e-05
GRMZM2G007477	1.14452	0.314443	-1.82867	0.00468444	0.00925352
GRMZM2G007481	0.4244	0	-6.41184	0.00060642	0.00152513
GRMZM2G007546	2.77553	6.22766	1.16285	4.72e-05	0.000165881
GRMZM2G007659	33.6464	6.96725	-2.27035	1.84e-11	1.24e-09
GRMZM2G007736	1.20572	0.170958	-2.77456	9.87e-05	0.000312863
GRMZM2G007810	77.7501	28.8411	-1.4312	1.88e-08	2.59e-07
GRMZM2G007928	0.445847	0.171391	-1.34487	0.0272524	0.0440282
GRMZM2G007939	37.6109	78.6856	1.06649	0.0227161	0.0374161
GRMZM2G007953	0.917579	3.66283	1.98996	9.61e-06	4.26e-05
GRMZM2G007969	0.485919	0.0141551	-4.61972	0.000131006	0.000401218
GRMZM2G007981	47.379	6.14135	-2.94781	9.16e-07	5.84e-06
GRMZM2G008108	4.14645	16.1237	1.96238	0.0194389	0.0326566
GRMZM2G008152	4.40946	2.05827	-1.09714	2.19e-05	8.6e-05
GRMZM2G008202	0.547161	6.10915	3.46434	1.18e-07	1.1e-06
GRMZM2G008216	128.982	23.213	-2.47347	1.59e-14	5.03e-12
GRMZM2G008232	22.4874	58.365	1.37619	1.06e-07	1.01e-06
GRMZM2G008247	0.139725	3.28761	4.43633	1.85e-05	7.45e-05
GRMZM2G008252	3.65341	11.0232	1.59166	3.53e-08	4.28e-07
GRMZM2G008305	3.03835	0.744988	-2.02222	4.73e-05	0.000166183
GRMZM2G008309	7.29681	19.221	1.39906	1.05e-05	4.61e-05
GRMZM2G008374	0.105523	0.971003	3.12199	6.66e-05	0.000223004
GRMZM2G008406	0.742573	3.86457	2.37035	2.18e-05	8.57e-05
GRMZM2G008464	0.0194032	4.37683	7.45893	2.73e-08	3.49e-07
GRMZM2G008482	1.15128	4.81341	2.05796	4.34e-07	3.15e-06
GRMZM2G008528	0.379077	0.903989	1.22276	0.00244046	0.0051992
GRMZM2G008539	10.6462	0.02815	-8.32194	3.41e-13	5.72e-11
GRMZM2G008642	35.6808	3.78072	-3.23597	1.6e-11	1.11e-09
GRMZM2G008657	2.32544	15.4071	2.72641	1.37e-08	2.04e-07
GRMZM2G008687	64.6569	27.3633	-1.24167	6.46e-06	3.04e-05
GRMZM2G008714	216.599	70.5756	-1.61755	0.000215243	0.000616266
GRMZM2G008740	2.29596	0.327511	-2.77187	1.02e-05	4.48e-05
GRMZM2G008764	3.5346	14.5791	2.04494	7.71e-08	7.89e-07
GRMZM2G008773	1.4782	8.69555	2.55415	1.23e-08	1.86e-07
GRMZM2G008834	0.270421	1.4044	2.34795	4.88e-05	0.000171007
GRMZM2G008898	7.52827	16.9452	1.16978	2.79e-07	2.21e-06
GRMZM2G008935	1.77446	0.520123	-1.76587	0.00135597	0.00309619
GRMZM2G008972	1.40941	0.367908	-1.9335	8.4e-06	3.81e-05
GRMZM2G009009	3.39394	1.00625	-1.74164	2.11e-05	8.31e-05
GRMZM2G009019	8.81763	24.9332	1.49844	5.04e-09	9.37e-08
GRMZM2G009025	3.94407	8.81633	1.15945	4.75e-05	0.00016695
GRMZM2G009048	0.358031	5.48565	3.8987	1.2e-08	1.84e-07
GRMZM2G009080	0.375398	0	-6.2758	0.010507	0.0189044
GRMZM2G009103	7.96054	0.739967	-3.4222	2.24e-06	1.24e-05
GRMZM2G009144	13.339	0.440576	-4.9032	3.48e-08	4.23e-07
GRMZM2G009188	19.5894	43.7201	1.15836	1.49e-07	1.33e-06
GRMZM2G009196	5.45008	13.0845	1.26225	3.18e-06	1.66e-05
GRMZM2G009223	10.3426	25.3442	1.29025	0.00438324	0.00871551
GRMZM2G009232	2.65278	0.0971521	-4.72074	4.31e-08	5.02e-07
GRMZM2G009282	59.4918	125.182	1.07297	3.92e-06	1.98e-05
GRMZM2G009335	303.34	129.669	-1.22588	1.1e-07	1.05e-06
GRMZM2G009344	6.92067	0.561851	-3.62416	5.11e-07	3.59e-06
GRMZM2G009365	16.1537	35.9207	1.15109	2.47e-08	3.22e-07
GRMZM2G009406	3.35803	1.1227	-1.57162	2.18e-05	8.56e-05
GRMZM2G009412	95.7531	228.657	1.25572	9.98e-05	0.000315872
GRMZM2G009435	0.0464853	1.53076	4.94686	5.33e-08	5.93e-07
GRMZM2G009465	24.4955	122.738	2.33224	0.00193505	0.00423574
GRMZM2G009475	10.511	3.79378	-1.46934	1.14e-05	4.91e-05
GRMZM2G009478	140.929	27.7648	-2.34348	1.92e-11	1.28e-09
GRMZM2G009506	0.703551	0.0557977	-3.57717	8.07e-05	0.000263742
GRMZM2G009591	30.6809	11.2256	-1.44984	3.79e-05	0.000137381
GRMZM2G009627	21.8893	64.1392	1.55032	1.28e-06	7.68e-06
GRMZM2G009719	80.4562	2.40242	-5.06565	1.62e-05	6.64e-05
GRMZM2G009732	0.910454	2.60783	1.49863	5.02e-05	0.000174984
GRMZM2G009735	25.2337	7.98215	-1.66116	1.77e-05	7.19e-05
GRMZM2G009869	5.31576	17.1776	1.69113	3.64e-06	1.86e-05
GRMZM2G009892	2.00903	0.568235	-1.82151	0.00058385	0.00147578
GRMZM2G009894	27.2463	62.3532	1.19396	6.77e-05	0.000226426
GRMZM2G009901	6.22398	12.7167	1.03063	1.21e-07	1.13e-06
GRMZM2G009913	9.48633	56.8846	2.58608	9.28e-10	2.52e-08
GRMZM2G009936	149.822	323.95	1.11246	2.58e-05	9.89e-05
GRMZM2G009968	7.64819	2.33411	-1.70977	6.28e-08	6.72e-07
GRMZM2G010034	4.39433	1.85061	-1.24981	0.0133504	0.0234208
GRMZM2G010105	14.8338	115.558	2.96353	4.83e-08	5.48e-07
GRMZM2G010176	0.121877	0.665442	2.42624	8.48e-05	0.000275152
GRMZM2G010196	13.2448	46.5225	1.81256	1.05e-08	1.65e-07
GRMZM2G010306	11.4206	65.7131	2.52953	4.59e-08	5.27e-07
GRMZM2G010333	11.3486	0.0423647	-7.89905	2.34e-08	3.07e-07
GRMZM2G010349	146.449	31.0888	-2.23621	2.92e-07	2.28e-06
GRMZM2G010356	25.1286	6.2816	-2.00185	7.48e-06	3.45e-05
GRMZM2G010435	56.4283	27.6595	-1.02809	3.4e-06	1.75e-05
GRMZM2G010439	1.65514	3.6807	1.14504	0.000902173	0.00216733
GRMZM2G010460	90.4626	43.2398	-1.0648	0.00011368	0.000353628
GRMZM2G010468	0.678359	0.225447	-1.55737	0.000555103	0.00141306
GRMZM2G010488	1.18878	0.349231	-1.7583	0.000561323	0.00142625
GRMZM2G010491	1.27971	3.60158	1.46727	0.00839967	0.0155048
GRMZM2G010494	44.066	14.1457	-1.64025	1.52e-05	6.31e-05
GRMZM2G010555	31.3786	11.6925	-1.42447	1.92e-08	2.62e-07
GRMZM2G010693	14.6345	60.7012	2.05263	5.15e-12	4.6e-10
GRMZM2G010702	10.1384	0.327229	-4.92755	7.89e-08	8.04e-07
GRMZM2G010743	6.07203	17.6666	1.53868	3.52e-05	0.000129138
GRMZM2G010765	23.3489	4.69097	-2.31616	4.59e-07	3.3e-06
GRMZM2G010783	27.9322	8.74434	-1.67721	9.7e-05	0.000308038
GRMZM2G010804	7.30091	2.9526	-1.30358	7.52e-06	3.46e-05
GRMZM2G010831	7.30203	15.8745	1.11976	1.37e-05	5.77e-05
GRMZM2G010884	7.85116	52.6268	2.74758	1.28e-07	1.18e-06
GRMZM2G010892	1.88931	4.23947	1.16265	2.21e-06	1.22e-05
GRMZM2G010920	14.3855	2.23141	-2.68484	3.33e-08	4.08e-07
GRMZM2G010929	1.63785	4.65297	1.50576	1.37e-05	5.79e-05
GRMZM2G010944	73.6324	22.8612	-1.68747	6.02e-09	1.07e-07
GRMZM2G010987	36.4554	9.80148	-1.89293	9.95e-07	6.26e-06
GRMZM2G010991	47.9357	97.6523	1.02651	0.00400388	0.00804948
GRMZM2G011006	93.914	33.0208	-1.50988	0.0145051	0.0252191
GRMZM2G011010	0.285385	2.29051	2.96968	1.01e-06	6.34e-06
GRMZM2G011015	15.4234	4.67114	-1.72338	1.51e-06	8.82e-06
GRMZM2G011098	3.56676	1.14868	-1.62626	2.13e-05	8.37e-05
GRMZM2G011110	2.42299	0.615965	-1.98818	0.0158613	0.0272784
GRMZM2G011129	20.6617	51.2863	1.31099	1.12e-05	4.87e-05
GRMZM2G011233	0.075528	0.390913	2.30275	0.00511238	0.00999048
GRMZM2G011347	2.00299	0.289444	-2.75401	0.000214811	0.00061533
GRMZM2G011373	0.436559	1.96104	2.1313	0.00024746	0.000695037
GRMZM2G011463	0.879296	26.5937	4.91452	1.83e-09	4.29e-08
GRMZM2G011513	0.8208	2.86773	1.76548	0.000805591	0.00196089
GRMZM2G011518	20.4374	41.194	1.0117	4.61e-09	8.72e-08
GRMZM2G011523	1916.36	610.584	-1.6501	6.34e-08	6.77e-07
GRMZM2G011588	72.4845	17.3934	-2.05887	5.62e-10	1.7e-08
GRMZM2G011592	60.3883	122.34	1.01859	3.69e-05	0.000134241
GRMZM2G011598	4.4107	0.0999112	-5.38035	1.4e-07	1.26e-06
GRMZM2G011615	3.73465	21.8452	2.54843	3.05e-09	6.35e-08
GRMZM2G011626	0.222531	1.50312	2.70922	1.35e-06	8.05e-06
GRMZM2G011631	46.6589	185.831	1.99428	2.62e-07	2.09e-06
GRMZM2G011662	51.9768	23.179	-1.1652	1.48e-05	6.15e-05
GRMZM2G011667	3.4868	0.0714127	-5.49559	7.92e-08	8.07e-07
GRMZM2G011806	74.5448	18.8998	-1.97963	1.09e-08	1.7e-07
GRMZM2G011832	0.210283	0.666823	1.6171	0.00566912	0.010944
GRMZM2G012046	24.5712	3.51003	-2.80591	1.37e-06	8.16e-06
GRMZM2G012119	1.11888	7.62109	2.76073	4.24e-07	3.09e-06
GRMZM2G012140	1.55695	0.281501	-2.47563	0.000690092	0.00170952
GRMZM2G012160	40.2567	17.8492	-1.17231	0.0138364	0.0241736
GRMZM2G012176	1.31542	8.15815	2.62279	3.89e-05	0.000140626
GRMZM2G012224	95.2693	457.662	2.2642	3.2e-08	3.95e-07
GRMZM2G012233	0.752168	0.128029	-2.50313	4.32e-05	0.00015382
GRMZM2G012276	5.9003	17.0436	1.52871	8.31e-07	5.41e-06
GRMZM2G012306	21.5189	3.78106	-2.50677	4.48e-08	5.17e-07
GRMZM2G012342	1.73039	3.69615	1.09729	0.000161629	0.000479771
GRMZM2G012355	0	0.850205	7.37056	5.7e-07	3.94e-06
GRMZM2G012413	33.9855	88.827	1.3863	1.31e-07	1.2e-06
GRMZM2G012434	208.638	96.785	-1.10811	3.56e-09	7.14e-08
GRMZM2G012479	6.82898	14.6836	1.10336	5.59e-08	6.16e-07
GRMZM2G012685	1.1552	0.269225	-2.0711	0.000244478	0.000687654
GRMZM2G012716	1.03321	0.22716	-2.16144	0.000999811	0.00237519
GRMZM2G012717	0.096909	2.74096	4.73264	1.27e-06	7.65e-06
GRMZM2G012724	79.1461	4.93998	-4.00427	9.26e-11	4.14e-09
GRMZM2G012728	1.09243	0.358988	-1.60182	0.00349012	0.00713522
GRMZM2G012821	1.42949	3.12722	1.1334	1.41e-05	5.9e-05
GRMZM2G012861	7.90521	16.2267	1.03811	6.03e-05	0.000204684
GRMZM2G012865	1.96984	0.424727	-2.20224	0.000542548	0.00138503
GRMZM2G012966	8.07916	20.7856	1.36245	2.22e-06	1.23e-05
GRMZM2G012970	20.6912	151.116	2.86894	2.2e-10	8.12e-09
GRMZM2G013002	48.1799	121.691	1.3368	2.85e-06	1.51e-05
GRMZM2G013170	2.6671	0.111193	-4.53645	8.67e-09	1.43e-07
GRMZM2G013206	0.276561	1.68217	2.58319	0.000156924	0.000467528
GRMZM2G013236	10.5581	0.640868	-4.0286	3.45e-08	4.21e-07
GRMZM2G013255	0.0193318	0.863568	5.13492	2.68e-05	0.000102489
GRMZM2G013271	0.623422	4.51542	2.85656	4.02e-07	2.96e-06
GRMZM2G013342	6.25453	41.5811	2.7351	1.31e-07	1.2e-06
GRMZM2G013391	7.49848	2.27668	-1.71539	1.14e-06	6.98e-06
GRMZM2G013430	3.72682	1.30577	-1.50963	0.000219426	0.000626629
GRMZM2G013463	1.92427	8.83306	2.19459	1.77e-05	7.19e-05
GRMZM2G013478	8.37253	25.4686	1.60455	1.61e-07	1.42e-06
GRMZM2G013581	0.326465	0.687638	1.04776	0.0188449	0.0317362
GRMZM2G013588	9.94881	40.9617	2.04168	5.06e-11	2.64e-09
GRMZM2G013600	32.9263	70.4053	1.0964	6.77e-08	7.1e-07
GRMZM2G013650	2.46835	5.14304	1.05804	0.00015406	0.000460405
GRMZM2G013657	27.8991	57.1179	1.03351	4.72e-08	5.4e-07
GRMZM2G013726	0.616751	0.0279531	-4.29618	0.00119772	0.00278026
GRMZM2G013798	6.6473	87.0096	3.70457	4.94e-08	5.59e-07
GRMZM2G013811	7.88433	19.9253	1.3362	2.01e-08	2.72e-07
GRMZM2G013855	0.00949611	20.6426	10.4612	9.98e-17	8.32e-14
GRMZM2G013986	414.381	87.9835	-2.23575	5.27e-12	4.68e-10
GRMZM2G014022	14.1952	1.89099	-2.90484	8.03e-10	2.24e-08
GRMZM2G014043	3.68536	8.00093	1.11719	1.4e-05	5.87e-05
GRMZM2G014066	51.7797	22.0247	-1.23462	7.01e-07	4.7e-06
GRMZM2G014089	3.46824	0.0566172	-5.80289	2.65e-11	1.62e-09
GRMZM2G014099	0.434324	1.67715	1.94049	0.000452259	0.00118022
GRMZM2G014136	51.8307	24.9235	-1.05643	1.05e-06	6.52e-06
GRMZM2G014187	11.5221	4.94457	-1.21958	4.28e-09	8.24e-08
GRMZM2G014427	0.575076	1.16814	1.01577	0.0169814	0.0289616
GRMZM2G014441	16.9382	8.13772	-1.05634	0.00881829	0.0161841
GRMZM2G014454	74.7489	27.3771	-1.44849	9.1e-11	4.1e-09
GRMZM2G014499	7.19205	23.987	1.73157	1.47e-06	8.65e-06
GRMZM2G014653	217.396	48.578	-2.16276	7.77e-07	5.11e-06
GRMZM2G014695	3.65294	0.77898	-2.22724	0.000160079	0.000475711
GRMZM2G014729	4.81589	10.8701	1.17006	0.0135059	0.0236579
GRMZM2G014770	15.9212	7.03354	-1.17873	4.68e-06	2.3e-05
GRMZM2G014844	87.796	255.713	1.54242	0.000237524	0.000670763
GRMZM2G014951	0.151332	4.48677	4.8514	2.79e-09	5.97e-08
GRMZM2G014988	0.652305	0.0281496	-4.34438	0.000189169	0.000550526
GRMZM2G015037	1.36024	4.47766	1.72231	6.71e-06	3.14e-05
GRMZM2G015040	19.3704	7.28739	-1.41007	2.24e-09	5.02e-08
GRMZM2G015049	0.488946	2.457	2.31405	0.000100072	0.000316614
GRMZM2G015212	2.29281	6.55052	1.5113	5.73e-05	0.000195712
GRMZM2G015219	17.0244	68.2822	2.00187	5.75e-12	5.02e-10
GRMZM2G015285	0.426406	2.38575	2.48064	4.41e-05	0.000156655
GRMZM2G015344	4.23204	10.3545	1.28956	2.08e-06	1.16e-05
GRMZM2G015361	40.6872	89.7649	1.1416	3.33e-06	1.72e-05
GRMZM2G015395	0.734109	0.11431	-2.5963	0.000968203	0.00230832
GRMZM2G015401	45.1693	107.02	1.24422	2.06e-05	8.15e-05
GRMZM2G015409	9.47524	3.89497	-1.28156	1.39e-08	2.06e-07
GRMZM2G015419	2103.9	484.107	-2.11966	2.71e-06	1.45e-05
GRMZM2G015432	75.0709	36.3953	-1.04391	3.31e-05	0.000122346
GRMZM2G015520	2.55154	0.270761	-3.2018	6.3e-06	2.98e-05
GRMZM2G015588	11.3813	5.12654	-1.14953	6.23e-08	6.68e-07
GRMZM2G015605	119.823	8.99515	-3.73634	4.96e-07	3.5e-06
GRMZM2G015666	2.38978	10.2902	2.10315	1.31e-06	7.81e-06
GRMZM2G015708	2.40957	5.48835	1.17021	0.00767456	0.0143077
GRMZM2G015739	0.632082	3.05447	2.26212	1.18e-05	5.1e-05
GRMZM2G015753	7.33577	0.326439	-4.46587	1.18e-10	5.04e-09
GRMZM2G015793	17.2782	2.22083	-2.95682	7.71e-08	7.89e-07
GRMZM2G015886	27.425	141.297	2.36559	7.3e-09	1.25e-07
GRMZM2G015892	52.369	0.127209	-8.62922	1.49e-13	2.92e-11
GRMZM2G015923	0.0288268	1.62233	5.57836	8.69e-08	8.69e-07
GRMZM2G015967	12.6057	36.7234	1.54094	1.85e-11	1.24e-09
GRMZM2G016066	8.98274	57.2481	2.67327	4.2e-08	4.94e-07
GRMZM2G016153	26.7815	12.0988	-1.14528	4.62e-07	3.32e-06
GRMZM2G016232	77.6745	397.737	2.35696	5.76e-07	3.98e-06
GRMZM2G016264	16.7745	0.141773	-6.83644	8.41e-10	2.33e-08
GRMZM2G016323	354.493	906.876	1.35513	1.13e-12	1.47e-10
GRMZM2G016435	13.8998	0.733876	-4.24455	0.000321611	0.000874578
GRMZM2G016477	9.40555	39.5286	2.07097	1.06e-06	6.61e-06
GRMZM2G016521	4.00076	0.419569	-3.24724	1.57e-06	9.15e-06
GRMZM2G016622	5.77302	42.7183	2.88805	4.88e-08	5.53e-07
GRMZM2G016637	3.06347	0.765778	-1.99168	8.34e-06	3.79e-05
GRMZM2G016649	6.68857	22.6206	1.75951	0.000168035	0.00049614
GRMZM2G016668	1.98086	0.392491	-2.32003	7.29e-06	3.37e-05
GRMZM2G016677	5.18746	33.1688	2.68027	5.78e-06	2.76e-05
GRMZM2G016707	0.185438	1.2561	2.71203	2.43e-05	9.4e-05
GRMZM2G016734	71.5568	14.0689	-2.34532	4.3e-12	3.99e-10
GRMZM2G016744	0.754084	3.48946	2.18912	0.00108468	0.00255008
GRMZM2G016774	13.0253	41.2221	1.66127	2.04e-14	6.11e-12
GRMZM2G016802	24.3139	7.00176	-1.796	7.26e-09	1.24e-07
GRMZM2G016836	11.705	0.0841729	-7.03537	1.41e-06	8.32e-06
GRMZM2G016890	1547.48	3961.62	1.35619	1.47e-06	8.62e-06
GRMZM2G016958	43.3948	149.235	1.78202	2.97e-12	2.96e-10
GRMZM2G016997	6.96634	33.1083	2.24567	2.68e-07	2.14e-06
GRMZM2G017008	2.43646	7.46719	1.61401	3.08e-07	2.38e-06
GRMZM2G017013	75.8497	24.2469	-1.64553	1.67e-06	9.66e-06
GRMZM2G017022	5.10072	0.964439	-2.40358	1.02e-07	9.87e-07
GRMZM2G017045	10.2728	4.62601	-1.14861	0.00196517	0.0042936
GRMZM2G017081	18.7618	67.7042	1.8537	5.96e-08	6.45e-07
GRMZM2G017110	185.897	52.6362	-1.82024	1.43e-06	8.43e-06
GRMZM2G017164	32.6716	10.2513	-1.67078	2.66e-07	2.13e-06
GRMZM2G017197	2.12635	0.0990713	-4.35082	5.32e-07	3.71e-06
GRMZM2G017229	126.805	39.7419	-1.67433	0.000144405	0.000436131
GRMZM2G017237	5.2452	15.0954	1.52515	1.71e-08	2.41e-07
GRMZM2G017249	189.193	40.9735	-2.20746	1.74e-06	9.98e-06
GRMZM2G017257	84.0391	196.058	1.22216	9.29e-09	1.5e-07
GRMZM2G017290	9.35631	29.7357	1.66906	0.00125808	0.00290045
GRMZM2G017319	4.54656	15.4114	1.75894	0.0203201	0.0339365
GRMZM2G017321	9.98369	4.58874	-1.11771	0.00925962	0.0169037
GRMZM2G017329	72.707	28.24	-1.36395	5.56e-12	4.89e-10
GRMZM2G017355	0.565949	1.6075	1.50559	0.000228302	0.000648881
GRMZM2G017411	26.1308	8.75847	-1.57665	6.81e-05	0.000227759
GRMZM2G017414	122.794	54.4238	-1.17372	0.00234911	0.00502154
GRMZM2G017416	0.510427	1.2809	1.34436	0.000679742	0.00168728
GRMZM2G017419	4.62235	10.9845	1.24806	1.95e-05	7.79e-05
GRMZM2G017474	3.2521	0.184434	-4.10488	2.67e-06	1.43e-05
GRMZM2G017520	1.66389	4.92429	1.55443	0.000195518	0.00056625
GRMZM2G017522	1.51007	0.0281496	-5.51955	5.78e-06	2.76e-05
GRMZM2G017536	29.3367	112.702	1.94258	8.64e-08	8.66e-07
GRMZM2G017537	28.5052	13.9572	-1.03049	9.44e-10	2.53e-08
GRMZM2G017550	2.88337	0.549938	-2.37776	2.53e-07	2.04e-06
GRMZM2G017584	31.4338	11.5631	-1.44266	1.2e-14	3.99e-12
GRMZM2G017593	21.4039	6.51885	-1.71463	2.63e-09	5.68e-08
GRMZM2G017606	7.91421	18.0106	1.18692	0.000104873	0.000330283
GRMZM2G017616	65.7159	31.6487	-1.05348	1.74e-06	9.97e-06
GRMZM2G017643	2.24297	5.04127	1.16544	0.000124465	0.000383093
GRMZM2G017670	2.35324	0.342897	-2.75318	0.000121493	0.000375134
GRMZM2G017682	33.486	10.6019	-1.65987	5.13e-11	2.66e-09
GRMZM2G017685	2.9301	0.714791	-2.0375	0.000474776	0.00123127
GRMZM2G017739	6.48224	1.42912	-2.17586	1.31e-07	1.2e-06
GRMZM2G017802	1.46059	4.48147	1.61255	3.84e-06	1.95e-05
GRMZM2G017805	108.557	43.4363	-1.32113	1.67e-11	1.15e-09
GRMZM2G017882	3.0213	12.5203	2.04914	2.05e-09	4.67e-08
GRMZM2G017957	5.32535	11.1323	1.06295	4.5e-06	2.23e-05
GRMZM2G017966	0.12717	1.63356	3.62041	0.000199316	0.000576107
GRMZM2G018004	3.01394	0.323234	-3.19866	1.46e-09	3.57e-08
GRMZM2G018022	0.0191412	20.4769	9.71879	9.41e-09	1.52e-07
GRMZM2G018027	30.9916	11.1702	-1.47578	0.0145372	0.0252655
GRMZM2G018062	3.82063	9.85694	1.36645	1.18e-06	7.19e-06
GRMZM2G018070	132.942	17.1706	-2.95561	2.11e-06	1.17e-05
GRMZM2G018099	0.0479564	1.41214	4.7347	9.91e-08	9.61e-07
GRMZM2G018105	2.21793	9.26403	2.05941	4.6e-08	5.27e-07
GRMZM2G018177	44.8587	112.342	1.32472	2.29e-08	3.02e-07
GRMZM2G018228	107.357	328.601	1.61384	1.42e-05	5.92e-05
GRMZM2G018238	11.6126	4.7459	-1.28994	1.35e-05	5.7e-05
GRMZM2G018254	1.3613	0.454552	-1.55041	0.00493434	0.00967757
GRMZM2G018281	29.2019	12.5566	-1.21725	1.87e-09	4.37e-08
GRMZM2G018336	31.6963	0.401152	-6.28936	2.28e-13	4.16e-11
GRMZM2G018356	114.915	56.1758	-1.0323	2.76e-06	1.47e-05
GRMZM2G018375	1.72564	32.1595	4.24711	1.85e-05	7.45e-05
GRMZM2G018403	7.699	19.5492	1.34296	2.58e-05	9.92e-05
GRMZM2G018416	68.0595	157.582	1.21105	6.63e-08	7.01e-07
GRMZM2G018441	0.854127	2.69958	1.66924	0.00125933	0.00290251
GRMZM2G018673	2.73908	0.0964417	-4.79095	3e-08	3.76e-07
GRMZM2G018707	4.80847	0.75097	-2.68014	4.56e-06	2.26e-05
GRMZM2G018756	1.94162	8.79528	2.17731	2.29e-09	5.12e-08
GRMZM2G018760	1.0984	0.0847334	-3.63801	8.92e-07	5.72e-06
GRMZM2G018786	4.14685	10.4088	1.32642	2.13e-07	1.76e-06
GRMZM2G018798	17.6911	6.21708	-1.50877	2.2e-08	2.93e-07
GRMZM2G018806	1.56829	0.256714	-2.58648	1.79e-05	7.25e-05
GRMZM2G018946	4.30222	16.7331	1.95937	1.12e-10	4.87e-09
GRMZM2G018947	32.3924	78.3998	1.27505	1.08e-06	6.67e-06
GRMZM2G018951	15.7498	41.3722	1.3911	5.19e-06	2.52e-05
GRMZM2G018992	2.213	5.5687	1.32606	0.000869612	0.00209639
GRMZM2G019056	6.52186	0.210397	-4.92521	5.25e-09	9.68e-08
GRMZM2G019085	0.00949611	1.76849	6.96435	0.000166338	0.00049187
GRMZM2G019090	0.0965728	2.30963	4.52148	7.98e-06	3.64e-05
GRMZM2G019106	38.0051	15.5957	-1.28516	2.21e-06	1.22e-05
GRMZM2G019177	32.6891	8.77502	-1.89736	5.02e-07	3.54e-06
GRMZM2G019183	301.135	137.186	-1.13461	3.02e-06	1.59e-05
GRMZM2G019225	16.9033	68.0903	2.01182	3.07e-08	3.83e-07
GRMZM2G019246	104.582	17.0827	-2.61402	7.66e-11	3.68e-09
GRMZM2G019260	30.7664	84.1343	1.45162	2.73e-13	4.9e-11
GRMZM2G019266	61.5448	220.231	1.83958	1.13e-11	8.51e-10
GRMZM2G019317	23.3659	60.5053	1.37287	5.07e-08	5.7e-07
GRMZM2G019353	58.93	9.29106	-2.66763	6.83e-06	3.19e-05
GRMZM2G019356	25.5381	83.0614	1.70101	1.86e-08	2.57e-07
GRMZM2G019404	330.529	23.7321	-3.79817	1.8e-15	8.07e-13
GRMZM2G019446	39.9914	17.7939	-1.16754	4.02e-08	4.76e-07
GRMZM2G019468	7.50093	15.7657	1.06995	0.000267625	0.000744509
GRMZM2G019562	18.2292	3.72733	-2.29018	1.76e-13	3.35e-11
GRMZM2G019586	25.3503	161.074	2.66798	4.96e-11	2.6e-09
GRMZM2G019612	0.838847	9.23281	3.45736	1.89e-06	1.07e-05
GRMZM2G019621	8.81169	30.8691	1.81157	1.51e-06	8.87e-06
GRMZM2G019689	4.97057	11.3197	1.1864	3.11e-08	3.86e-07
GRMZM2G019746	2.88619	0.984998	-1.53091	0.000500692	0.0012906
GRMZM2G019777	18.5472	1.17524	-3.97161	3.17e-06	1.65e-05
GRMZM2G019810	5.42467	13.4277	1.30794	9.45e-07	6e-06
GRMZM2G019872	0.137176	0.80164	2.46573	0.00338726	0.00695048
GRMZM2G019971	1.38972	5.75182	2.04305	1.09e-07	1.04e-06
GRMZM2G019974	16.8905	0.473444	-5.14004	2.26e-06	1.24e-05
GRMZM2G019999	49.3409	119.126	1.27163	2.22e-10	8.18e-09
GRMZM2G020054	24.9668	2.11446	-3.56604	4.39e-05	0.000156061
GRMZM2G020104	21.654	8.22115	-1.39712	3.26e-06	1.7e-05
GRMZM2G020150	30.5521	8.02551	-1.92925	1.84e-08	2.55e-07
GRMZM2G020156	2.13503	8.16317	1.92631	0.000696361	0.00172363
GRMZM2G020196	8.07717	3.89228	-1.05182	1.94e-07	1.64e-06
GRMZM2G020423	2.59944	12.4961	2.26262	2.66e-05	0.000101774
GRMZM2G020468	2.34621	36.6733	3.96267	5.38e-08	5.97e-07
GRMZM2G020523	4.65397	0.280959	-4.05018	2.62e-06	1.41e-05
GRMZM2G020740	4.80273	24.6032	2.35349	1.28e-08	1.93e-07
GRMZM2G020742	1.2287	2.76279	1.1719	0.00160821	0.00360515
GRMZM2G020761	9.68728	1.23244	-2.96962	2.35e-05	9.12e-05
GRMZM2G020766	28.112	6.55381	-2.0998	7.98e-10	2.23e-08
GRMZM2G020772	19.7263	8.5473	-1.20673	3.58e-05	0.00013104
GRMZM2G020781	0.194452	0.524864	1.36569	0.0311733	0.0496404
GRMZM2G020799	1.1359	0.229085	-2.30803	0.00197182	0.00430487
GRMZM2G020814	81.195	29.5553	-1.45794	2.02e-10	7.61e-09
GRMZM2G020840	39.0555	119.048	1.60807	6.88e-06	3.21e-05
GRMZM2G020912	180.414	86.372	-1.06281	5.73e-05	0.000195712
GRMZM2G020953	0.445954	3.57807	2.98732	5.42e-09	9.95e-08
GRMZM2G020974	6.05547	35.0974	2.53992	4.68e-09	8.84e-08
GRMZM2G021055	1.07941	2.1592	1.00581	0.00846482	0.0156078
GRMZM2G021069	28.1284	204.648	2.86232	5.29e-08	5.9e-07
GRMZM2G021074	73.4136	26.838	-1.45286	6.64e-05	0.000222496
GRMZM2G021219	42.3321	99.0261	1.22633	4.36e-06	2.17e-05
GRMZM2G021270	97.0573	279.854	1.52809	2.37e-07	1.93e-06
GRMZM2G021339	2.5288	11.6567	2.20232	1.13e-07	1.07e-06
GRMZM2G021378	7.05897	0.737132	-3.24971	2.71e-11	1.64e-09
GRMZM2G021416	63.0611	7.33366	-3.10323	1.41e-07	1.27e-06
GRMZM2G021439	5.0409	10.9691	1.12063	1.29e-05	5.49e-05
GRMZM2G021459	2.25503	0.227886	-3.26325	3.33e-07	2.52e-06
GRMZM2G021482	9.55153	25.0303	1.3889	5.53e-10	1.68e-08
GRMZM2G021498	15.7668	43.749	1.47187	1.29e-09	3.23e-08
GRMZM2G021514	0	3.11331	9.25304	1.87e-08	2.58e-07
GRMZM2G021573	7.26246	22.1183	1.60874	1.39e-08	2.06e-07
GRMZM2G021624	19.6349	8.60435	-1.18885	2.59e-06	1.39e-05
GRMZM2G021687	2.92101	8.88236	1.60252	7.19e-08	7.44e-07
GRMZM2G021781	3.18539	7.48069	1.23046	1.27e-05	5.4e-05
GRMZM2G021786	16.6691	0.170958	-6.56599	2.82e-06	1.5e-05
GRMZM2G021879	3.82264	1.69556	-1.16929	0.000204511	0.000588718
GRMZM2G021881	2.5963	0.999086	-1.37487	7.28e-05	0.000241607
GRMZM2G021885	42.722	180.038	2.07548	3.64e-11	2.04e-09
GRMZM2G021921	4.52098	10.0271	1.1496	5.59e-05	0.000191802
GRMZM2G022032	206.741	68.6452	-1.5904	1.36e-10	5.68e-09
GRMZM2G022090	8.48173	3.46666	-1.28943	5.22e-06	2.53e-05
GRMZM2G022101	4.84596	0.485089	-3.30352	2.26e-05	8.85e-05
GRMZM2G022242	37.077	3.67337	-3.33095	1.99e-13	3.74e-11
GRMZM2G022253	31.9921	170.477	2.414	9.79e-10	2.6e-08
GRMZM2G022313	40.1847	19.955	-1.00987	6.5e-07	4.41e-06
GRMZM2G022403	84.7623	40.0888	-1.07979	8e-05	0.000261667
GRMZM2G022514	8.51219	3.15443	-1.43005	7.69e-05	0.000253185
GRMZM2G022558	38.3092	81.6657	1.09229	7.71e-08	7.89e-07
GRMZM2G022606	14.3853	39.0406	1.43983	9.75e-10	2.6e-08
GRMZM2G022616	2.07178	0.994451	-1.07221	0.00945698	0.0172222
GRMZM2G022642	15.1451	4.7516	-1.6723	1.88e-07	1.6e-06
GRMZM2G022651	0.982745	3.52496	1.84583	3.12e-07	2.4e-06
GRMZM2G022679	108.757	13.8411	-2.97536	3.35e-09	6.8e-08
GRMZM2G022804	0.965624	0	-7.55406	3.18e-07	2.44e-06
GRMZM2G022820	41.6148	92.2788	1.14796	4.65e-06	2.29e-05
GRMZM2G022837	1.17551	5.37328	2.18874	2.97e-07	2.31e-06
GRMZM2G022866	14.3699	4.80384	-1.57893	1.8e-09	4.24e-08
GRMZM2G022915	23.3006	1.35063	-4.1006	1.11e-10	4.83e-09
GRMZM2G022931	70.9165	29.5638	-1.26235	0.00045078	0.00117676
GRMZM2G022934	29.7934	136.48	2.19562	2.63e-09	5.68e-08
GRMZM2G022945	11.6541	34.2386	1.55839	1.48e-08	2.16e-07
GRMZM2G022979	2.63462	0.957839	-1.44249	0.0168983	0.0288403
GRMZM2G023003	1.65507	4.06817	1.2985	0.000524352	0.00134549
GRMZM2G023051	4.81189	27.5717	2.51859	4.3e-10	1.38e-08
GRMZM2G023068	1.10811	0.336662	-1.71533	0.00180688	0.00399036
GRMZM2G023110	41.3694	87.553	1.0817	4.96e-08	5.61e-07
GRMZM2G023204	13.2522	4.98521	-1.40964	2.63e-06	1.42e-05
GRMZM2G023220	13.2199	26.9779	1.02822	2.09e-06	1.16e-05
GRMZM2G023237	4.49267	0.844816	-2.39069	0.000376087	0.00100274
GRMZM2G023285	1.88274	4.34962	1.20436	0.00217833	0.00469865
GRMZM2G023325	9.37509	0.23979	-5.26084	1.8e-12	2.02e-10
GRMZM2G023346	2.26234	0	-8.78063	1.28e-07	1.18e-06
GRMZM2G023387	66.3301	26.7322	-1.31138	3.29e-07	2.51e-06
GRMZM2G023436	3.1164	0.701891	-2.14005	6.56e-05	0.000220242
GRMZM2G023444	22.6462	3.03436	-2.89917	2.15e-09	4.85e-08
GRMZM2G023520	0.472011	2.02882	2.12537	0.00247939	0.00527059
GRMZM2G023715	0.955723	4.25053	2.13109	9.89e-08	9.6e-07
GRMZM2G023748	90.3873	295.026	1.70665	3.51e-05	0.000128637
GRMZM2G023791	8.83753	2.02688	-2.12107	6.9e-07	4.63e-06
GRMZM2G023836	45.7584	20.0883	-1.18752	1.43e-08	2.1e-07
GRMZM2G023840	1.89922	6.22424	1.70792	0.00166136	0.00371041
GRMZM2G023863	0.0477856	5.12958	6.61187	1.21e-08	1.84e-07
GRMZM2G023872	0.333773	1.41179	2.06662	0.0241415	0.039477
GRMZM2G023921	7.82312	2.74267	-1.50993	2.74e-06	1.46e-05
GRMZM2G023952	1.65493	5.35289	1.6898	9.38e-05	0.000299004
GRMZM2G023988	54.12	18.5735	-1.54244	1.37e-11	9.87e-10
GRMZM2G023992	14.2384	6.63015	-1.10142	6.44e-07	4.38e-06
GRMZM2G024024	0.450535	0.181904	-1.29901	0.0146262	0.0254088
GRMZM2G024104	139.646	5.73713	-4.6087	3.99e-07	2.95e-06
GRMZM2G024150	0.391749	6.99667	4.13271	2.72e-07	2.16e-06
GRMZM2G024264	49.4337	19.6061	-1.3332	1.13e-08	1.76e-07
GRMZM2G024312	1.15092	2.37977	1.02486	0.00231782	0.00496011
GRMZM2G024345	29.6881	8.0956	-1.87428	1.15e-09	2.94e-08
GRMZM2G024395	43.0733	19.764	-1.12378	1.38e-09	3.43e-08
GRMZM2G024476	3.49659	0.157526	-4.42375	1.45e-05	6.06e-05
GRMZM2G024517	36.1511	1.92164	-4.22661	1.32e-07	1.21e-06
GRMZM2G024530	68.152	12.5189	-2.44499	2.85e-09	6.04e-08
GRMZM2G024668	42.769	487.496	3.51091	7.96e-13	1.16e-10
GRMZM2G024680	9.06516	0.389961	-4.52043	2.01e-11	1.32e-09
GRMZM2G024738	5.91861	15.0177	1.34227	1.66e-09	3.97e-08
GRMZM2G024799	0.511149	1.88654	1.8238	0.000180396	0.000528089
GRMZM2G024808	4.37232	15.0702	1.78346	5.28e-11	2.7e-09
GRMZM2G024823	105.568	16.0437	-2.71678	9.14e-11	4.11e-09
GRMZM2G024865	69.8946	20.8693	-1.74318	1.4e-09	3.46e-08
GRMZM2G024898	0.840389	0.403607	-1.09471	0.0277273	0.0447018
GRMZM2G024927	1.41516	0	-8.0907	3.57e-09	7.14e-08
GRMZM2G024993	48.756	10.1079	-2.26908	2e-08	2.71e-07
GRMZM2G024996	1.0408	0.318125	-1.72585	0.0152627	0.0263617
GRMZM2G025031	1.95182	5.21117	1.41515	4.97e-07	3.51e-06
GRMZM2G025074	132.756	64.9098	-1.03249	7.45e-05	0.000246363
GRMZM2G025109	4.25211	0.633621	-2.73822	2.07e-09	4.7e-08
GRMZM2G025132	0.0492242	0.904499	4.02036	2.41e-06	1.31e-05
GRMZM2G025164	6.34268	28.201	2.15289	2.89e-11	1.71e-09
GRMZM2G025171	1.58366	4.26114	1.41809	0.000110828	0.00034591
GRMZM2G025190	8.08953	0.0284039	-7.90794	2.11e-13	3.95e-11
GRMZM2G025200	0.00959191	2.39037	7.34585	1.86e-08	2.57e-07
GRMZM2G025222	0.47994	1.11615	1.21884	0.00731938	0.0137102
GRMZM2G025227	19.1164	44.0363	1.20406	1.16e-08	1.79e-07
GRMZM2G025240	1.64844	7.42684	2.16864	1.77e-06	1.01e-05
GRMZM2G025414	18.1591	3.4859	-2.38269	0.00253153	0.00536775
GRMZM2G025448	0.287045	1.63417	2.50955	0.00300846	0.00625292
GRMZM2G025459	98.6054	46.4861	-1.08589	0.00146992	0.00332741
GRMZM2G025536	9.82732	2.9562	-1.7312	2.75e-05	0.000104943
GRMZM2G025592	77.6215	558.757	2.84843	2.35e-07	1.92e-06
GRMZM2G025648	4.29068	10.2467	1.25507	2.31e-06	1.26e-05
GRMZM2G025659	0.742699	4.10861	2.4613	4.32e-07	3.14e-06
GRMZM2G025685	11.9404	25.6095	1.09813	1.91e-05	7.63e-05
GRMZM2G025854	20.8647	67.555	1.69434	6.25e-12	5.33e-10
GRMZM2G025855	9.8806	28.1689	1.51107	2.25e-08	2.98e-07
GRMZM2G025867	76.7663	30.3955	-1.33681	0.000147663	0.00044436
GRMZM2G025870	0.217763	1.1086	2.36427	3.28e-05	0.000121707
GRMZM2G025882	1.22395	6.65084	2.42813	4e-06	2.02e-05
GRMZM2G025885	16.9767	0.878948	-4.26339	2.75e-10	9.72e-09
GRMZM2G025954	7.448	20.7365	1.47725	1.2e-05	5.17e-05
GRMZM2G025977	39.8639	14.0306	-1.50708	1.13e-06	6.94e-06
GRMZM2G025989	0.866315	2.20722	1.33344	0.000277494	0.000768484
GRMZM2G025992	40.3103	101.748	1.33569	1.16e-07	1.09e-06
GRMZM2G026015	1.68599	26.6185	3.97685	3.01e-08	3.77e-07
GRMZM2G026024	0.506475	13.7649	4.74954	3.49e-08	4.24e-07
GRMZM2G026050	9.60978	19.8612	1.04682	2.87e-07	2.26e-06
GRMZM2G026117	23.7752	80.2836	1.75598	7.46e-09	1.27e-07
GRMZM2G026147	39.8672	5.56959	-2.84227	0.000383097	0.00101922
GRMZM2G026151	9.69221	2.9913	-1.69382	2.51e-07	2.03e-06
GRMZM2G026182	0.0392418	1.43028	4.99728	2.41e-05	9.34e-05
GRMZM2G026188	1.52392	0.62586	-1.30903	0.0123763	0.0218837
GRMZM2G026203	26.8158	4.3057	-2.6377	1.02e-13	2.17e-11
GRMZM2G026218	125.211	300.111	1.26105	9.28e-13	1.28e-10
GRMZM2G026322	1.95496	0.2212	-3.13914	5.23e-08	5.85e-07
GRMZM2G026346	10.9538	78.3508	2.84418	5.54e-09	1.01e-07
GRMZM2G026371	16.3446	38.5119	1.23634	7.97e-06	3.64e-05
GRMZM2G026447	14.5014	3.01011	-2.26619	8.95e-08	8.87e-07
GRMZM2G026470	18.3118	4.44643	-2.03847	0.000679004	0.00168563
GRMZM2G026523	0.170594	2.62278	3.9063	6.93e-07	4.65e-06
GRMZM2G026558	4.81107	17.757	1.88468	1.56e-07	1.38e-06
GRMZM2G026560	56.5454	175.685	1.63573	5.97e-08	6.45e-07
GRMZM2G026580	24.2528	92.5113	1.9319	4.27e-08	5e-07
GRMZM2G026643	66.8362	161.216	1.27026	7.15e-10	2.06e-08
GRMZM2G026676	5.28199	2.04748	-1.36059	0.00108066	0.00254294
GRMZM2G026767	44.0762	10.7819	-2.03105	2.81e-07	2.23e-06
GRMZM2G026780	31.6199	0.640427	-5.6173	2.23e-06	1.23e-05
GRMZM2G026783	5.7956	0.508813	-3.4938	1.16e-08	1.79e-07
GRMZM2G026802	3.55393	8.35925	1.23383	0.000150815	0.00045226
GRMZM2G026833	0.231325	0.644052	1.48307	0.00844544	0.0155806
GRMZM2G026839	50.9517	119.532	1.22976	1.01e-06	6.33e-06
GRMZM2G026889	5.57831	0.876877	-2.67003	8.17e-09	1.36e-07
GRMZM2G026892	111.998	43.1087	-1.37758	5.67e-10	1.71e-08
GRMZM2G026910	0.156959	3.66925	4.47995	3.66e-08	4.41e-07
GRMZM2G026918	16.0969	55.4155	1.78471	4.9e-09	9.15e-08
GRMZM2G026930	15.1426	4.03197	-1.90662	6.22e-05	0.000210485
GRMZM2G027007	3.6204	16.2807	2.16936	1.05e-07	1.01e-06
GRMZM2G027056	1.73361	4.87227	1.48727	7.65e-07	5.04e-06
GRMZM2G027098	2.1541	8.46323	1.97311	0.000386364	0.00102674
GRMZM2G027107	2.3007	0.0423247	-5.6077	1.24e-05	5.29e-05
GRMZM2G027120	5.27713	0.816818	-2.68544	3.3e-06	1.71e-05
GRMZM2G027166	17.2376	4.60807	-1.90247	3.2e-07	2.45e-06
GRMZM2G027272	35.2253	11.1696	-1.65579	1.06e-06	6.58e-06
GRMZM2G027302	9.06043	2.66102	-1.76656	4.91e-05	0.000171673
GRMZM2G027344	11.6951	2.47062	-2.2409	1.23e-08	1.87e-07
GRMZM2G027375	41.3032	12.3835	-1.7387	0.00122329	0.00283118
GRMZM2G027495	58.8746	13.839	-2.08837	5.68e-06	2.72e-05
GRMZM2G027499	4.39944	1.966	-1.15906	0.00466279	0.00921623
GRMZM2G027522	1.50216	0.605035	-1.28708	0.00173802	0.00385908
GRMZM2G027627	7.39428	3.12004	-1.24188	2.9e-05	0.000109692
GRMZM2G027665	26.945	7.14968	-1.91206	6.86e-07	4.61e-06
GRMZM2G027726	2.5216	0.334354	-2.90844	2.29e-06	1.26e-05
GRMZM2G027797	0.430554	1.96406	2.13459	2.54e-05	9.77e-05
GRMZM2G027825	65.488	30.3212	-1.11133	2.29e-08	3.02e-07
GRMZM2G027851	3.37842	22.246	2.71556	3.23e-09	6.62e-08
GRMZM2G027867	22.2729	76.5625	1.78258	5.64e-08	6.2e-07
GRMZM2G027958	28.3578	3.02988	-3.22503	1.22e-07	1.14e-06
GRMZM2G027962	20.9281	7.82793	-1.41917	0.00160137	0.00359119
GRMZM2G027972	6.71032	2.56863	-1.37975	0.00426445	0.00849941
GRMZM2G028036	22.507	7.22168	-1.63779	3.8e-12	3.64e-10
GRMZM2G028039	44.1883	21.2777	-1.05441	3.22e-07	2.47e-06
GRMZM2G028046	1.2262	3.86214	1.64877	1.17e-06	7.17e-06
GRMZM2G028110	14.2793	3.23738	-2.1374	1.62e-05	6.65e-05
GRMZM2G028129	4.17734	0.205904	-4.33184	3.45e-06	1.78e-05
GRMZM2G028216	18.0079	47.1969	1.38987	2.82e-07	2.23e-06
GRMZM2G028218	0.0191412	8.90609	8.52203	1.09e-08	1.71e-07
GRMZM2G028234	7.25368	1.63157	-2.14855	8.53e-06	3.86e-05
GRMZM2G028252	11.8084	5.08594	-1.21446	0.0015973	0.00358448
GRMZM2G028258	1.84258	0.543211	-1.73338	0.00166713	0.00372116
GRMZM2G028302	1.61874	4.63469	1.51321	0.000200781	0.000579642
GRMZM2G028335	20.8327	53.5879	1.36408	2.96e-07	2.31e-06
GRMZM2G028379	51.5455	107.703	1.06306	0.000437093	0.00114551
GRMZM2G028386	7.30882	0	-10.4638	3.25e-07	2.48e-06
GRMZM2G028397	157.513	36.6131	-2.10522	7.84e-09	1.32e-07
GRMZM2G028413	6.48055	16.7079	1.36711	1.19e-06	7.26e-06
GRMZM2G028432	18.1375	49.4957	1.4491	1.09e-07	1.03e-06
GRMZM2G028438	14.9861	5.1415	-1.54236	5.51e-08	6.08e-07
GRMZM2G028444	0.297995	1.90202	2.66018	1.41e-05	5.89e-05
GRMZM2G028521	157.689	57.9296	-1.44435	4.32e-10	1.38e-08
GRMZM2G028535	21.8031	66.8238	1.61814	0.000121824	0.000375957
GRMZM2G028568	9.37811	1.35988	-2.78159	2.34e-07	1.91e-06
GRMZM2G028665	4.49972	10.2705	1.18984	0.00230778	0.0049418
GRMZM2G028677	9.0414	0.0141415	-8.87033	5.9e-09	1.06e-07
GRMZM2G028713	40.1106	18.2327	-1.13769	0.000242272	0.000682025
GRMZM2G028726	3.10934	18.7065	2.58435	1.69e-12	1.94e-10
GRMZM2G028870	1.73374	0.420976	-2.05252	0.0111597	0.0199724
GRMZM2G028926	0.381236	0.0424055	-3.03482	0.000779928	0.00190598
GRMZM2G029048	344.791	53.618	-2.68507	1.94e-11	1.29e-09
GRMZM2G029082	15.3331	4.52135	-1.76129	3.33e-07	2.52e-06
GRMZM2G029087	17.9128	0.628469	-4.82142	8.72e-09	1.43e-07
GRMZM2G029096	13.4937	3.16077	-2.09176	2.17e-08	2.9e-07
GRMZM2G029107	26.8693	71.3599	1.40941	6.88e-08	7.19e-07
GRMZM2G029153	6.27766	0.742393	-3.0717	8.99e-10	2.46e-08
GRMZM2G029211	0.521859	1.9137	1.83798	0.000678983	0.00168563
GRMZM2G029223	7.74213	29.5648	1.93661	2.25e-07	1.85e-06
GRMZM2G029242	13.275	6.40834	-1.05015	0.000333717	0.000904021
GRMZM2G029292	0	1.51728	8.2357	0.0033937	0.00696188
GRMZM2G029314	7.47696	36.1548	2.27902	4.1e-08	4.83e-07
GRMZM2G029385	1.65547	0.155155	-3.38353	1.95e-06	1.1e-05
GRMZM2G029400	1.98794	9.09923	2.19157	3.97e-05	0.000142989
GRMZM2G029486	43.4444	15.0159	-1.53258	2.23e-06	1.23e-05
GRMZM2G029536	3.56368	9.69598	1.44638	1.31e-06	7.81e-06
GRMZM2G029547	27.9631	13.8292	-1.01505	0.000162131	0.000480953
GRMZM2G029587	6.58253	1.2909	-2.34634	3.54e-05	0.000129564
GRMZM2G029690	0.121877	0.952321	2.90978	2.92e-05	0.000110378
GRMZM2G029692	24.3158	8.79508	-1.46729	7.78e-05	0.000255666
GRMZM2G029720	2.94045	15.1716	2.36534	2.12e-08	2.84e-07
GRMZM2G029815	2.53422	6.44494	1.34703	1e-06	6.3e-06
GRMZM2G029833	5.36437	10.8953	1.02252	5.14e-07	3.61e-06
GRMZM2G029863	22.1733	7.53315	-1.55519	1.73e-08	2.44e-07
GRMZM2G029868	74.2624	28.5514	-1.37929	7.27e-05	0.000241544
GRMZM2G029922	6.6742	18.506	1.47281	3.82e-07	2.84e-06
GRMZM2G030038	12.4902	34.7112	1.47298	2.25e-07	1.85e-06
GRMZM2G030099	1.93342	0.298624	-2.67363	2.17e-06	1.2e-05
GRMZM2G030123	2.28693	10.9978	2.26304	1.95e-11	1.29e-09
GRMZM2G030138	4.71871	2.3189	-1.02482	7.72e-06	3.54e-05
GRMZM2G030167	47.8965	146.881	1.61691	2.38e-10	8.69e-09
GRMZM2G030169	9.07245	20.1736	1.15199	6.55e-05	0.000219933
GRMZM2G030173	6.84737	16.555	1.27298	7.62e-08	7.82e-07
GRMZM2G030203	6.05185	12.2651	1.01904	2.87e-06	1.52e-05
GRMZM2G030228	48.9145	145.201	1.56956	3.1e-09	6.43e-08
GRMZM2G030252	0.155911	1.51042	3.20831	0.00018636	0.000543503
GRMZM2G030272	21.1787	2.71022	-2.96358	5.68e-15	2.17e-12
GRMZM2G030284	30.7797	171.948	2.48281	3.63e-09	7.26e-08
GRMZM2G030293	98.4401	246.58	1.32466	1.1e-05	4.78e-05
GRMZM2G030297	0.924851	0.166395	-2.45315	0.000785493	0.00191777
GRMZM2G030299	3.97783	16.1967	2.02555	1e-09	2.66e-08
GRMZM2G030305	94.4223	26.3383	-1.84252	1.13e-11	8.51e-10
GRMZM2G030312	18.9527	50.1229	1.40269	6.74e-07	4.54e-06
GRMZM2G030350	2.98164	13.467	2.17401	2.61e-10	9.37e-09
GRMZM2G030523	25.8884	114.119	2.14101	3.59e-06	1.84e-05
GRMZM2G030528	6.6186	14.0255	1.08314	4.64e-07	3.33e-06
GRMZM2G030567	5.07736	1.84275	-1.4586	1.99e-06	1.12e-05
GRMZM2G030710	92.0209	189.521	1.04226	1.43e-06	8.43e-06
GRMZM2G030712	3.29206	14.0364	2.0905	1.67e-08	2.36e-07
GRMZM2G030762	17.1889	52.2189	1.60388	2.62e-10	9.37e-09
GRMZM2G030768	15.6507	120.554	2.94797	7.19e-07	4.79e-06
GRMZM2G030831	1.62516	7.95376	2.28253	1.07e-06	6.63e-06
GRMZM2G030850	0.612624	8.68493	3.81834	2.08e-08	2.8e-07
GRMZM2G030862	1.89473	8.2643	2.12237	2.47e-09	5.41e-08
GRMZM2G031001	54.5861	8.10275	-2.75363	1.07e-05	4.66e-05
GRMZM2G031028	33.4872	8.18779	-2.03168	2.3e-07	1.88e-06
GRMZM2G031033	1.89793	0.360343	-2.37373	0.00144997	0.00328704
GRMZM2G031040	4.30423	0.478683	-3.1537	3.91e-09	7.64e-08
GRMZM2G031062	3.47971	0.225644	-3.91722	9.08e-09	1.48e-07
GRMZM2G031065	1.13809	6.24427	2.45028	6.25e-07	4.27e-06
GRMZM2G031125	0.336335	1.15876	1.77039	0.000343958	0.000927351
GRMZM2G031138	6.27712	1.42118	-2.1452	2.93e-07	2.29e-06
GRMZM2G031169	2.9806	8.17278	1.45398	4.62e-06	2.28e-05
GRMZM2G031177	8.0553	3.3392	-1.26886	5.1e-06	2.48e-05
GRMZM2G031204	0.00962728	3.02333	7.67587	1.12e-06	6.88e-06
GRMZM2G031280	26.289	2.11567	-3.63448	4.5e-10	1.43e-08
GRMZM2G031317	7.00471	14.2178	1.017	0.000103644	0.000326896
GRMZM2G031338	0.076726	2.51521	4.9413	5.93e-06	2.82e-05
GRMZM2G031354	1.74649	4.117	1.22508	0.0240401	0.0393306
GRMZM2G031432	24.8602	2.52183	-3.29397	4.67e-10	1.47e-08
GRMZM2G031447	68.8524	2.19535	-4.96929	3.63e-11	2.04e-09
GRMZM2G031568	25.2282	12.4371	-1.01956	1.91e-08	2.62e-07
GRMZM2G031580	48.0998	7.95599	-2.59858	1.87e-08	2.58e-07
GRMZM2G031613	0.729499	4.21724	2.51868	1.87e-06	1.06e-05
GRMZM2G031615	0.490342	2.74814	2.4481	7.63e-06	3.5e-05
GRMZM2G031625	7.03411	14.3023	1.02358	0.000318321	0.000866539
GRMZM2G031660	1.61654	0.126293	-3.63631	4.52e-06	2.24e-05
GRMZM2G031721	0.153509	1.30938	3.04743	1.53e-05	6.32e-05
GRMZM2G031761	9.57258	38.4369	2.0043	1.66e-10	6.52e-09
GRMZM2G031790	50.9671	19.9604	-1.35329	9.39e-05	0.000299159
GRMZM2G031827	0.622904	74.6524	6.91838	3.82e-07	2.84e-06
GRMZM2G031882	2.18502	0.813758	-1.43272	0.00111881	0.00261923
GRMZM2G031925	3.10001	1.16535	-1.40561	0.00575416	0.0110834
GRMZM2G031938	8.39829	2.03475	-2.04292	4.19e-08	4.93e-07
GRMZM2G031941	15.4551	32.4668	1.06978	1.04e-06	6.48e-06
GRMZM2G031983	0	0.831648	7.34517	2.58e-06	1.39e-05
GRMZM2G031991	1.20593	3.53144	1.53638	0.00173872	0.00385991
GRMZM2G032003	133.471	284.096	1.08984	1.86e-08	2.57e-07
GRMZM2G032028	0.529948	0.0709942	-2.83677	0.00120153	0.00278829
GRMZM2G032047	1.51702	0.459096	-1.73619	0.000359485	0.000963649
GRMZM2G032132	28.5161	72.1445	1.33889	3.04e-08	3.8e-07
GRMZM2G032160	36.5096	9.82818	-1.89404	1.76e-08	2.46e-07
GRMZM2G032209	11.1152	36.7539	1.72486	8.68e-08	8.69e-07
GRMZM2G032218	12.4659	3.74911	-1.73065	0.000162853	0.000482727
GRMZM2G032253	1.20977	8.70944	2.84002	3e-09	6.27e-08
GRMZM2G032266	0.870757	2.01369	1.20183	0.0145858	0.0253443
GRMZM2G032315	141.998	355.999	1.32595	4.39e-06	2.19e-05
GRMZM2G032351	52.8834	21.4044	-1.30558	8.52e-05	0.000276274
GRMZM2G032367	31.0667	65.361	1.07334	0.00013775	0.000418575
GRMZM2G032478	0.264622	1.96819	2.81575	2.67e-06	1.43e-05
GRMZM2G032547	9.04436	33.5989	1.89339	1.65e-09	3.96e-08
GRMZM2G032555	4.30273	1.42516	-1.5958	6.63e-06	3.11e-05
GRMZM2G032602	5.76693	2.73391	-1.07427	6.43e-05	0.000216334
GRMZM2G032628	57.4164	25.0723	-1.19447	2.24e-06	1.24e-05
GRMZM2G032640	0.865214	1.95492	1.1671	0.00147306	0.00333322
GRMZM2G032655	0.640236	3.88932	2.59358	2.44e-06	1.33e-05
GRMZM2G032694	34.2545	72.0956	1.07376	1.77e-12	2e-10
GRMZM2G032711	15.9983	54.2103	1.76217	5.9e-07	4.06e-06
GRMZM2G032721	0.0957512	1.06698	3.43759	1.45e-05	6.06e-05
GRMZM2G032763	1.83951	3.80209	1.0478	0.00315907	0.00652586
GRMZM2G032766	124.167	16.523	-2.90926	4.84e-13	7.69e-11
GRMZM2G032852	86.1212	42.9622	-1.00316	1.2e-05	5.17e-05
GRMZM2G032865	8.37558	19.3685	1.20879	2.45e-06	1.33e-05
GRMZM2G032896	5.12854	0.0141551	-8.05396	4.64e-07	3.33e-06
GRMZM2G032905	1.03822	0.115168	-3.0932	0.000265694	0.000739579
GRMZM2G032977	5.6112	1.61476	-1.79731	0.000673281	0.00167285
GRMZM2G033098	33.8305	4.75051	-2.82857	1.25e-07	1.16e-06
GRMZM2G033138	117.597	48.5993	-1.27502	8.44e-09	1.4e-07
GRMZM2G033219	22.3341	49.0181	1.13377	6.17e-06	2.92e-05
GRMZM2G033356	24.2655	67.6574	1.47907	2.08e-09	4.72e-08
GRMZM2G033359	0.0748736	1.10435	3.82485	4.95e-05	0.000172973
GRMZM2G033406	0.214423	2.70735	3.64573	2.58e-06	1.39e-05
GRMZM2G033519	10.1219	4.62901	-1.12768	5.83e-06	2.78e-05
GRMZM2G033544	4.25753	21.5681	2.32899	1.64e-05	6.72e-05
GRMZM2G033570	728.474	137.769	-2.40268	1.43e-12	1.73e-10
GRMZM2G033576	1.82887	10.2211	2.48183	1.75e-07	1.51e-06
GRMZM2G033612	9.69238	28.3054	1.54537	4.3e-08	5.01e-07
GRMZM2G033644	80.9269	32.187	-1.33099	0.00115798	0.00270112
GRMZM2G033724	91.1659	185.586	1.02553	5.57e-08	6.14e-07
GRMZM2G033746	0.540603	0.0991611	-2.41368	0.000840651	0.00203498
GRMZM2G033785	8.56006	55.8074	2.70715	1.92e-09	4.46e-08
GRMZM2G033787	30.56	0.952905	-5.00012	9.16e-08	9.03e-07
GRMZM2G033828	20.1607	143.593	2.83259	9.07e-09	1.48e-07
GRMZM2G033885	18.423	119.429	2.69726	2.52e-08	3.26e-07
GRMZM2G033926	45.7509	20.7786	-1.13933	8.18e-11	3.79e-09
GRMZM2G034024	5.07628	0.708908	-2.83062	3.01e-07	2.34e-06
GRMZM2G034110	89.7909	27.162	-1.72475	1.3e-09	3.25e-08
GRMZM2G034155	0.75931	5.63831	2.88499	1.18e-06	7.2e-06
GRMZM2G034206	1.41647	9.6858	2.76915	7.06e-07	4.72e-06
GRMZM2G034243	0.204592	1.10824	2.33676	0.000506118	0.00130315
GRMZM2G034360	2.26469	0.439493	-2.36539	1.42e-06	8.39e-06
GRMZM2G034417	6.87653	16.3188	1.24551	1.81e-05	7.33e-05
GRMZM2G034471	1.02095	7.86885	2.94946	8.35e-07	5.43e-06
GRMZM2G034508	1.16394	3.49302	1.5813	7.74e-06	3.55e-05
GRMZM2G034611	22.9532	1.13455	-4.32918	3.82e-09	7.49e-08
GRMZM2G034647	11.1936	47.939	2.10027	7.18e-08	7.44e-07
GRMZM2G034697	3.50856	7.22546	1.04108	6.95e-06	3.24e-05
GRMZM2G034764	47.7735	19.6322	-1.28279	1.74e-06	9.97e-06
GRMZM2G034828	39.6948	219.198	2.46583	1.6e-08	2.29e-07
GRMZM2G034833	19.4643	39.2244	1.01009	2.11e-08	2.83e-07
GRMZM2G034877	0.89267	2.55532	1.53448	0.00661935	0.0125449
GRMZM2G034985	39.5205	89.451	1.17856	0.000525412	0.00134777
GRMZM2G035008	100.986	0.28844	-8.43905	1.45e-18	4.23e-15
GRMZM2G035023	7.41229	2.5507	-1.54033	2.32e-06	1.27e-05
GRMZM2G035063	13.6237	30.9468	1.18237	0.00032146	0.000874269
GRMZM2G035092	3.19883	1.52773	-1.06169	1.12e-05	4.85e-05
GRMZM2G035103	34.3866	0.212191	-7.30626	7.84e-11	3.71e-09
GRMZM2G035128	1.44854	0	-8.12939	5.86e-09	1.06e-07
GRMZM2G035131	28.5467	4.16819	-2.77479	8.57e-10	2.37e-08
GRMZM2G035134	17.1092	3.7201	-2.19988	1.27e-06	7.64e-06
GRMZM2G035168	7.08442	14.7041	1.05255	0.000196654	0.000568975
GRMZM2G035202	1.50439	3.19244	1.09037	0.00298285	0.00620852
GRMZM2G035213	0.532312	3.026	2.50834	1.1e-06	6.82e-06
GRMZM2G035222	70.3658	14.5207	-2.27581	3.33e-09	6.79e-08
GRMZM2G035243	117.183	43.3617	-1.43389	6.08e-08	6.55e-07
GRMZM2G035256	0.349964	0	-6.09219	0.000162658	0.000482272
GRMZM2G035278	11.8482	90.2779	2.92983	1.61e-07	1.42e-06
GRMZM2G035314	8.65219	18.2786	1.07778	0.000191715	0.000557033
GRMZM2G035370	0.121712	1.94912	3.97545	1.69e-07	1.47e-06
GRMZM2G035520	160.506	368.022	1.19714	3.13e-09	6.47e-08
GRMZM2G035526	33.9132	68.0966	1.00644	2.15e-05	8.47e-05
GRMZM2G035552	15.9362	4.86624	-1.71026	0.00298619	0.00621382
GRMZM2G035584	31.5298	5.50063	-2.51779	1.97e-09	4.54e-08
GRMZM2G035599	7.1986	1.53478	-2.22705	2.3e-08	3.03e-07
GRMZM2G035625	0.707899	0.251953	-1.46804	0.00203115	0.00441833
GRMZM2G035665	7.3389	53.5531	2.86222	2.2e-09	4.94e-08
GRMZM2G035708	2.53975	6.56698	1.36765	0.000149548	0.000448761
GRMZM2G035749	2.7459	24.6933	3.17939	0.000134725	0.00041072
GRMZM2G035805	0.855696	5.43517	2.66161	1.75e-08	2.46e-07
GRMZM2G035809	6.13973	1.36016	-2.17097	4.55e-05	0.000160656
GRMZM2G035821	18.621	0.946802	-4.29075	9.93e-09	1.58e-07
GRMZM2G035848	3.434	0.957786	-1.83385	1.07e-06	6.63e-06
GRMZM2G035890	0.670853	0.0141551	-5.1573	0.00548066	0.010625
GRMZM2G035944	11.3632	25.0648	1.14634	0.00769625	0.0143402
GRMZM2G035994	0.358264	0.942621	1.39539	0.00971008	0.017624
GRMZM2G036007	4.32363	11.4839	1.40775	7.57e-07	5e-06
GRMZM2G036086	4.97605	1.36329	-1.86481	2.66e-09	5.73e-08
GRMZM2G036120	0.623927	2.78241	2.14814	1.77e-06	1.01e-05
GRMZM2G036134	13.702	28.0882	1.03438	0.00130582	0.0029987
GRMZM2G036282	0.582866	3.28213	2.48111	3.04e-07	2.35e-06
GRMZM2G036297	2.07859	7.43233	1.8366	3.41e-06	1.76e-05
GRMZM2G036340	0.503091	5.05058	3.32224	1.58e-08	2.28e-07
GRMZM2G036351	155.138	0.813449	-7.60952	1.14e-11	8.54e-10
GRMZM2G036409	3.64457	8.89631	1.28722	6.79e-06	3.17e-05
GRMZM2G036427	12.1152	5.50885	-1.13606	0.00793016	0.0147407
GRMZM2G036436	2.06772	0.112732	-4.1423	7.18e-07	4.79e-06
GRMZM2G036448	25.4957	8.0458	-1.66427	0.00970554	0.0176171
GRMZM2G036455	0.224953	2.79884	3.59422	2.15e-07	1.78e-06
GRMZM2G036619	11.6984	48.3942	2.05137	1.57e-07	1.39e-06
GRMZM2G036631	0.211905	0.0281496	-2.76333	0.0103992	0.0187276
GRMZM2G036697	66.1994	31.3631	-1.07767	4.32e-11	2.33e-09
GRMZM2G036759	0.0574371	2.52068	5.35089	6.96e-08	7.26e-07
GRMZM2G036826	4.31033	0.510318	-3.08103	9.83e-06	4.35e-05
GRMZM2G036880	0.138292	2.41218	4.0259	4.64e-06	2.29e-05
GRMZM2G036921	37.6449	94.4504	1.32716	8.53e-08	8.57e-07
GRMZM2G036966	19.143	8.91432	-1.10205	4.75e-05	0.00016695
GRMZM2G036996	0.260331	1.02061	1.99036	0.000660898	0.00164576
GRMZM2G037012	2.109	4.59612	1.11974	5.31e-05	0.000183493
GRMZM2G037015	67.6087	5.47982	-3.63295	4.04e-08	4.78e-07
GRMZM2G037043	0.257241	1.34641	2.29876	0.000222272	0.000633902
GRMZM2G037048	0.840221	3.69014	2.12095	3.89e-07	2.89e-06
GRMZM2G037130	6.89394	2.89143	-1.25127	6.25e-05	0.000211357
GRMZM2G037146	0.467464	1.25496	1.39149	0.0253974	0.0413165
GRMZM2G037189	322.173	3.06258	-6.72636	1.1e-11	8.36e-10
GRMZM2G037284	76.0574	10.4564	-2.85966	0.00151808	0.00342449
GRMZM2G037308	7.54419	21.0059	1.47674	1.06e-09	2.77e-08
GRMZM2G037322	21.7679	6.07364	-1.8395	2.33e-07	1.9e-06
GRMZM2G037422	17.5554	3.07688	-2.51023	2.74e-10	9.69e-09
GRMZM2G037431	3.24738	7.54753	1.21551	0.000270858	0.000752248
GRMZM2G037452	338.491	1.32942	-7.99114	4.13e-07	3.02e-06
GRMZM2G037485	1.02481	0.416514	-1.31091	0.0130834	0.022994
GRMZM2G037496	2.98282	6.73117	1.17264	7.89e-07	5.17e-06
GRMZM2G037617	1.21055	4.53688	1.90168	7.31e-09	1.25e-07
GRMZM2G037685	97.5148	7.01154	-3.79763	2.75e-06	1.47e-05
GRMZM2G037781	1.25948	0.153257	-3.02424	0.000172523	0.000507587
GRMZM2G037823	28.7227	10.3386	-1.47299	1.88e-06	1.07e-05
GRMZM2G037998	1.42236	0.197475	-2.82827	1.94e-05	7.77e-05
GRMZM2G038003	0.075928	3.02339	5.2324	9.42e-09	1.52e-07
GRMZM2G038019	2.05642	5.08745	1.30439	5.59e-05	0.000191772
GRMZM2G038073	64.8947	8.42813	-2.94333	3.35e-10	1.14e-08
GRMZM2G038075	20.4025	8.47545	-1.26726	9.55e-06	4.24e-05
GRMZM2G038108	3.87978	8.08187	1.05905	0.00108284	0.00254651
GRMZM2G038152	6.41456	18.8505	1.55488	1.84e-08	2.55e-07
GRMZM2G038153	25.9445	1.30922	-4.28996	3.38e-09	6.84e-08
GRMZM2G038183	27.1373	8.49563	-1.67615	3.18e-11	1.84e-09
GRMZM2G038243	0.615559	1.58498	1.32742	0.0179173	0.0303294
GRMZM2G038309	87.3613	22.0899	-1.98331	1.27e-13	2.64e-11
GRMZM2G038335	0.569728	1.95806	1.7762	2.32e-06	1.27e-05
GRMZM2G038340	1.62085	0.196299	-2.99292	0.000380304	0.00101269
GRMZM2G038436	1.74857	0.07045	-4.51872	1.97e-06	1.11e-05
GRMZM2G038449	21.1576	8.23478	-1.36137	0.00097794	0.00232915
GRMZM2G038487	5.01562	11.4659	1.19153	0.000195882	0.000567094
GRMZM2G038497	18.4156	6.72025	-1.45363	4.76e-06	2.34e-05
GRMZM2G038512	0.936967	0.252946	-1.90935	0.00755182	0.0141026
GRMZM2G038519	16.7707	37.3812	1.15658	1.74e-05	7.08e-05
GRMZM2G038536	53.7636	20.4935	-1.39059	7.58e-09	1.29e-07
GRMZM2G038598	13.1623	0.864218	-3.91883	3.56e-06	1.82e-05
GRMZM2G038606	28.6155	63.909	1.15946	7.05e-06	3.28e-05
GRMZM2G038636	36.8364	75.0684	1.02738	7.77e-08	7.94e-07
GRMZM2G038669	3.36552	1.61458	-1.05092	0.00493258	0.00967572
GRMZM2G038677	2.49519	0.0423654	-5.71321	9.41e-05	0.000299641
GRMZM2G038783	94.5462	25.7745	-1.87501	8.21e-11	3.8e-09
GRMZM2G038821	2.21986	0.937725	-1.23743	0.0198673	0.0332641
GRMZM2G038827	0.0188859	0.984742	5.43056	1.39e-05	5.84e-05
GRMZM2G038833	6.36216	14.8655	1.22347	1.44e-06	8.49e-06
GRMZM2G038846	0.160777	0.942645	2.5174	0.000299814	0.000822101
GRMZM2G038851	1.26684	0.0279531	-5.28075	7.52e-07	4.97e-06
GRMZM2G038893	10.5472	0.344391	-4.92397	1.88e-09	4.38e-08
GRMZM2G038898	95.9632	38.9826	-1.29898	0.000147124	0.00044308
GRMZM2G038934	4.59187	16.803	1.87134	2.8e-07	2.22e-06
GRMZM2G039113	4.27449	10.1803	1.25248	0.000411215	0.00108426
GRMZM2G039155	55.4137	122.116	1.13985	1.46e-07	1.31e-06
GRMZM2G039362	9.72684	2.77507	-1.80714	0.000593283	0.00149719
GRMZM2G039383	0.0292163	1.45717	5.38017	4.18e-06	2.09e-05
GRMZM2G039443	27.8291	13.3752	-1.05683	2.88e-05	0.00010899
GRMZM2G039445	28.0358	11.0425	-1.34374	2.4e-05	9.29e-05
GRMZM2G039525	1.60073	4.68018	1.54269	2.29e-07	1.88e-06
GRMZM2G039536	1.42462	3.30935	1.21987	0.000492488	0.00127142
GRMZM2G039586	0.190692	5.92833	4.92102	1.23e-09	3.12e-08
GRMZM2G039618	1.35522	3.54967	1.37951	0.00011144	0.000347587
GRMZM2G039725	24.8702	6.91893	-1.84485	2.62e-11	1.61e-09
GRMZM2G039757	9.63538	1.88096	-2.35121	5.05e-07	3.56e-06
GRMZM2G039792	45.3227	15.5995	-1.53845	7.49e-10	2.14e-08
GRMZM2G039841	9.30979	23.0124	1.303	1.19e-08	1.83e-07
GRMZM2G039867	74.0821	18.8477	-1.97337	2.99e-10	1.05e-08
GRMZM2G039919	5.99038	31.0964	2.37641	4.37e-09	8.38e-08
GRMZM2G039949	0.526352	1.44467	1.4606	0.00162998	0.00364835
GRMZM2G039961	3.81344	0.284147	-3.71928	1.21e-08	1.85e-07
GRMZM2G039968	0	0.830779	7.33312	1.73e-05	7.04e-05
GRMZM2G039988	0.0828493	0.524509	2.64719	0.0142805	0.0248744
GRMZM2G039993	17.2996	0.0284039	-9.00757	1.01e-11	7.9e-10
GRMZM2G039996	6.11616	27.5712	2.16797	0.000105928	0.00033284
GRMZM2G040033	5.24287	0.634961	-3.03493	1.25e-07	1.16e-06
GRMZM2G040094	29.4244	5.91732	-2.31427	4.29e-08	5.01e-07
GRMZM2G040095	295.683	24.7273	-3.57884	6.78e-06	3.17e-05
GRMZM2G040102	2.09132	4.89616	1.22506	0.0018637	0.00410116
GRMZM2G040115	0.265108	2.63344	3.24493	0.000459502	0.00119672
GRMZM2G040121	0.563372	0.125494	-2.13135	0.00377183	0.00764021
GRMZM2G040263	0.0941424	0.553267	2.4941	0.000197562	0.000571461
GRMZM2G040278	0.728346	3.54488	2.26934	8e-07	5.23e-06
GRMZM2G040298	1.49603	0.0423647	-4.99599	8.05e-06	3.67e-05
GRMZM2G040309	63.5283	11.0776	-2.51785	7.43e-12	6.06e-10
GRMZM2G040369	15.861	32.3019	1.02563	0.0119713	0.0212426
GRMZM2G040389	16.6862	77.7261	2.21873	1.12e-06	6.92e-06
GRMZM2G040397	85.1714	23.3695	-1.86469	3.27e-13	5.54e-11
GRMZM2G040452	19.0592	5.36227	-1.83066	0.000546551	0.00139342
GRMZM2G040517	1.4689	26.9499	4.20854	9.68e-10	2.58e-08
GRMZM2G040548	0.861392	0.360366	-1.21038	0.0188237	0.0317061
GRMZM2G040559	3.95082	0.530209	-2.89439	5.11e-07	3.59e-06
GRMZM2G040600	0.372508	0.042662	-2.94861	0.000570826	0.00144662
GRMZM2G040689	384.839	168.646	-1.19011	0.000168576	0.000497543
GRMZM2G040692	28.6686	9.98736	-1.51925	2.26e-06	1.24e-05
GRMZM2G040762	268.83	125.871	-1.09468	1.77e-08	2.48e-07
GRMZM2G040803	42.4767	8.51968	-2.31756	8.35e-05	0.000271625
GRMZM2G040840	3.48761	0.342323	-3.31669	5.57e-06	2.68e-05
GRMZM2G040905	1.10938	0.194	-2.49512	0.00028304	0.00078208
GRMZM2G040924	1.05775	6.77609	2.66861	2.97e-10	1.04e-08
GRMZM2G041015	27.7242	12.2974	-1.17167	0.000217488	0.000621856
GRMZM2G041125	15.767	65.6267	2.05994	1.2e-08	1.84e-07
GRMZM2G041141	37.5739	6.1414	-2.61314	8.38e-11	3.84e-09
GRMZM2G041159	12.6908	31.3815	1.30592	5.33e-08	5.93e-07
GRMZM2G041175	10.9783	0.167554	-5.99574	4.85e-11	2.55e-09
GRMZM2G041235	24.5718	9.65105	-1.34727	0.000154939	0.0004625
GRMZM2G041258	53.088	115.083	1.11597	5.6e-08	6.17e-07
GRMZM2G041262	1.35231	0.572491	-1.21488	0.00208464	0.00452139
GRMZM2G041310	13.2997	42.4562	1.67833	8.1e-08	8.22e-07
GRMZM2G041350	0.266229	2.06639	2.92813	3.12e-07	2.4e-06
GRMZM2G041352	3.17465	0.940455	-1.76802	5.89e-05	0.000200621
GRMZM2G041369	65.1182	0.127216	-8.94181	5.97e-08	6.45e-07
GRMZM2G041381	85.3303	286.393	1.74698	7.36e-07	4.88e-06
GRMZM2G041462	17.0191	5.91652	-1.52379	0.0137698	0.0240679
GRMZM2G041493	0.636713	0.0141415	-5.08048	1.2e-05	5.16e-05
GRMZM2G041513	0.00962728	0.452361	4.9323	6.51e-05	0.000218721
GRMZM2G041549	27.9649	5.78444	-2.2732	9.27e-10	2.52e-08
GRMZM2G041636	1.09699	3.02822	1.46651	0.00122571	0.00283622
GRMZM2G041645	2.37586	7.62553	1.68113	7.37e-07	4.89e-06
GRMZM2G041694	1.31872	7.02016	2.40599	7.24e-08	7.48e-07
GRMZM2G041699	3.88244	0.1428	-4.71375	9.09e-08	8.98e-07
GRMZM2G041714	253.873	11.7027	-4.43884	3.19e-09	6.57e-08
GRMZM2G041729	16.8032	2.105	-2.9947	2.6e-06	1.4e-05
GRMZM2G041761	17.8967	2.878	-2.63316	3.31e-09	6.76e-08
GRMZM2G041774	60.5459	0.837074	-6.18442	8.18e-13	1.19e-10
GRMZM2G041809	13.5826	3.57795	-1.92306	2.86e-07	2.25e-06
GRMZM2G041839	2.19967	0.2205	-3.31136	1.2e-07	1.12e-06
GRMZM2G041959	66.1379	19.2474	-1.77914	2.92e-11	1.72e-09
GRMZM2G041991	1.00901	9.63695	3.24428	1.63e-11	1.12e-09
GRMZM2G042055	99.4315	36.6215	-1.44011	6.55e-09	1.14e-07
GRMZM2G042078	44.5484	96.8626	1.12038	7.51e-08	7.73e-07
GRMZM2G042107	0.875187	4.40811	2.33878	5.86e-06	2.8e-05
GRMZM2G042133	1.05739	10.6964	3.34201	1.27e-06	7.64e-06
GRMZM2G042181	0.736315	4.33045	2.52767	0.00635706	0.0121107
GRMZM2G042245	20.2276	10.0054	-1.01497	1.56e-06	9.09e-06
GRMZM2G042253	1.12013	5.25309	2.20425	0.00067299	0.0016723
GRMZM2G042278	14.9503	4.29488	-1.7988	0.000264567	0.000736793
GRMZM2G042323	103.55	34.0463	-1.6041	1.42e-07	1.28e-06
GRMZM2G042412	1.96779	0.183005	-3.39836	5.84e-06	2.79e-05
GRMZM2G042492	7.68363	24.8433	1.69307	4e-08	4.74e-07
GRMZM2G042502	101.19	211.702	1.06495	7.77e-05	0.000255655
GRMZM2G042516	2.02034	4.41701	1.12646	0.00731012	0.013695
GRMZM2G042538	3.23908	7.61133	1.23086	2.76e-05	0.000105031
GRMZM2G042593	8.89534	35.1455	1.98638	5.82e-09	1.05e-07
GRMZM2G042602	17.9579	6.36944	-1.49473	2.53e-08	3.28e-07
GRMZM2G042604	31.1076	74.1882	1.25435	7.19e-07	4.79e-06
GRMZM2G042612	0.817463	0.11211	-2.8332	3.58e-05	0.00013087
GRMZM2G042636	76.0789	196.859	1.37188	5.18e-06	2.52e-05
GRMZM2G042639	80.203	5.67243	-3.81731	5.49e-05	0.000188769
GRMZM2G042660	0.346636	2.97622	3.06852	6.42e-06	3.02e-05
GRMZM2G042677	41.3774	0.0999083	-8.62359	2.05e-08	2.77e-07
GRMZM2G042754	4.50821	12.3834	1.45837	5.82e-06	2.78e-05
GRMZM2G042756	2.18214	0.307516	-2.78096	0.00618716	0.0118257
GRMZM2G042789	15.9496	5.60296	-1.50765	0.00740322	0.0138517
GRMZM2G042838	3.15245	0.509172	-2.61786	3.51e-09	7.06e-08
GRMZM2G042865	1.499	13.9029	3.20898	5.01e-10	1.56e-08
GRMZM2G042881	42.5004	14.4216	-1.55868	7.32e-13	1.08e-10
GRMZM2G042893	0.365408	1.15341	1.62247	0.00075767	0.00185663
GRMZM2G042895	991.142	3.20415	-8.28885	4.71e-12	4.27e-10
GRMZM2G042933	0.385224	2.14378	2.45317	0.000246119	0.000691688
GRMZM2G043027	0.456455	0.0140406	-4.60621	0.000131975	0.000403972
GRMZM2G043075	65.6491	31.8364	-1.04353	6.3e-05	0.000212608
GRMZM2G043095	0.887541	0.209707	-2.08836	0.00212905	0.00460513
GRMZM2G043109	5.83932	13.5348	1.21255	2.75e-06	1.47e-05
GRMZM2G043117	3.38291	1.1516	-1.55007	1.14e-05	4.92e-05
GRMZM2G043182	11.3685	28.0496	1.30322	3.88e-05	0.000140205
GRMZM2G043212	22.8398	59.6478	1.38548	6.6e-07	4.46e-06
GRMZM2G043254	0.75233	0	-7.22078	5.25e-06	2.55e-05
GRMZM2G043348	28.3944	9.25566	-1.61638	1.57e-07	1.39e-06
GRMZM2G043435	185.571	72.9659	-1.34681	7.44e-09	1.27e-07
GRMZM2G043445	5.59899	0.908199	-2.62465	2.82e-08	3.58e-07
GRMZM2G043493	12.2451	36.2976	1.56625	1.52e-06	8.92e-06
GRMZM2G043584	108.362	50.1311	-1.1121	4.05e-06	2.04e-05
GRMZM2G043657	1.27984	0.444616	-1.50753	0.00116521	0.00271535
GRMZM2G043737	126.206	265.979	1.07553	7.99e-05	0.000261356
GRMZM2G043857	86.122	16.7681	-2.36027	9.44e-07	6e-06
GRMZM2G043887	3.38442	12.5486	1.88819	3.02e-07	2.34e-06
GRMZM2G043932	111.01	2.05193	-5.75456	3.04e-11	1.78e-09
GRMZM2G043943	5.45825	2.35433	-1.21059	6.86e-05	0.000229198
GRMZM2G043976	3.20362	0	-9.27253	6.47e-12	5.49e-10
GRMZM2G043980	237.256	78.1567	-1.60178	7.49e-07	4.96e-06
GRMZM2G044055	140.825	33.2494	-2.08212	1.83e-10	7.12e-09
GRMZM2G044092	12.6448	26.5026	1.06744	1.23e-06	7.43e-06
GRMZM2G044096	52.011	104.929	1.01262	1.59e-05	6.55e-05
GRMZM2G044100	0.785073	1.99008	1.34557	0.000104443	0.000329016
GRMZM2G044104	4.8578	1.63261	-1.56495	0.000322208	0.000875997
GRMZM2G044107	0.593268	2.05928	1.78172	0.000188182	0.000548133
GRMZM2G044137	93.4572	201.92	1.11135	9.81e-05	0.000311044
GRMZM2G044194	1.56622	0.247535	-2.65798	3.36e-05	0.000124047
GRMZM2G044246	3.65911	1.13765	-1.67696	0.000202319	0.000583486
GRMZM2G044247	0.63269	9.84377	3.9548	1.07e-10	4.7e-09
GRMZM2G044281	11.3326	5.25323	-1.10847	0.000246347	0.000692162
GRMZM2G044317	13.472	52.137	1.95066	7.41e-08	7.64e-07
GRMZM2G044337	45.2104	12.5729	-1.84482	3.47e-09	6.99e-08
GRMZM2G044359	13.6585	4.04716	-1.75397	2.04e-07	1.71e-06
GRMZM2G044383	3.20591	0.124818	-4.6531	2.11e-05	8.32e-05
GRMZM2G044448	1.29769	0.60772	-1.11691	0.00566654	0.0109408
GRMZM2G044460	23.4799	10.2285	-1.19739	3.72e-08	4.48e-07
GRMZM2G044472	54.8174	2.12177	-4.68747	9.29e-05	0.000296939
GRMZM2G044493	1.51906	0.15516	-3.25154	6.97e-08	7.26e-07
GRMZM2G044498	28.4769	13.1346	-1.11706	8.32e-05	0.000270687
GRMZM2G044537	12.6586	0.257523	-5.58621	5.99e-08	6.47e-07
GRMZM2G044550	4.18864	12.3768	1.56323	4.13e-07	3.02e-06
GRMZM2G044576	0.744765	3.74506	2.32427	4.93e-07	3.49e-06
GRMZM2G044670	0.920121	4.99561	2.43125	5.93e-09	1.06e-07
GRMZM2G044736	3.17791	7.37723	1.21373	0.00185849	0.00409241
GRMZM2G044752	1.96977	6.00254	1.60819	2.92e-07	2.28e-06
GRMZM2G044762	17.3161	83.5875	2.27062	1.98e-06	1.11e-05
GRMZM2G044797	4.65115	17.9269	1.94856	3.58e-07	2.69e-06
GRMZM2G044858	5.48002	12.879	1.23177	2.47e-05	9.54e-05
GRMZM2G044882	8.89044	40.0375	2.16653	0.000271066	0.000752734
GRMZM2G044902	24.8418	9.6889	-1.35988	0.00294321	0.00613422
GRMZM2G044947	49.0513	6.58985	-2.89471	1.33e-10	5.54e-09
GRMZM2G044963	120.008	246.75	1.03988	5.93e-09	1.06e-07
GRMZM2G044989	22.9846	50.3707	1.13174	1.31e-06	7.83e-06
GRMZM2G045027	0.399501	1.11067	1.4582	0.00411494	0.00824156
GRMZM2G045039	1.70625	0.115383	-3.80506	6.25e-05	0.00021113
GRMZM2G045067	2.32853	0.544428	-2.07591	0.000509878	0.00131153
GRMZM2G045109	1.05674	2.13084	1.00884	0.00380975	0.00771101
GRMZM2G045117	5.80447	2.82211	-1.0411	0.000899458	0.00216231
GRMZM2G045154	1.82901	5.36137	1.55835	0.000132322	0.000404823
GRMZM2G045171	0.277288	1.24773	2.15328	0.00010292	0.00032479
GRMZM2G045188	0.191305	0.674559	1.76971	0.00253881	0.00537878
GRMZM2G045243	10.1391	26.3217	1.37561	1.8e-06	1.03e-05
GRMZM2G045319	5.14409	1.09972	-2.22292	1.09e-07	1.03e-06
GRMZM2G045401	14.4423	2.56566	-2.48981	1.44e-13	2.85e-11
GRMZM2G045431	0.318054	1.95356	2.5805	0.000293037	0.000806267
GRMZM2G045638	3.70856	0.253374	-3.85876	8.98e-06	4.02e-05
GRMZM2G045664	80.7132	30.56	-1.40256	8.65e-05	0.000279486
GRMZM2G045675	1.49315	3.31813	1.15018	1.52e-05	6.31e-05
GRMZM2G045678	4.87038	16.827	1.78626	2.06e-05	8.16e-05
GRMZM2G045686	15.9989	3.99921	-1.99817	1.39e-08	2.06e-07
GRMZM2G045704	6.83796	3.13524	-1.12323	0.000256731	0.000718139
GRMZM2G045720	10.675	0.915034	-3.53899	1.04e-07	1e-06
GRMZM2G045748	0.473906	1.30646	1.43994	0.00153265	0.00345467
GRMZM2G045779	5.90908	1.99754	-1.55967	2.02e-07	1.69e-06
GRMZM2G045808	5.1032	19.2985	1.92363	2.15e-08	2.87e-07
GRMZM2G045809	0.980355	0.125381	-2.92505	0.000454848	0.00118617
GRMZM2G045849	61.1472	10.2616	-2.57458	2.69e-09	5.78e-08
GRMZM2G045883	3.04324	15.6151	2.35707	8.67e-08	8.68e-07
GRMZM2G045976	27.6681	4.55562	-2.60185	1.61e-09	3.89e-08
GRMZM2G045981	9.12073	23.1067	1.34105	2.23e-08	2.96e-07
GRMZM2G046024	73.4961	12.4142	-2.56462	6.56e-07	4.44e-06
GRMZM2G046055	23.5898	63.3262	1.42507	7.58e-05	0.000250146
GRMZM2G046070	14.9645	57.7623	1.94908	1.49e-11	1.04e-09
GRMZM2G046117	0.00959191	3.34684	7.83065	2.69e-07	2.15e-06
GRMZM2G046163	148.539	0.172015	-9.72124	2.84e-14	8.07e-12
GRMZM2G046201	5.77931	30.6385	2.40853	5.77e-08	6.3e-07
GRMZM2G046284	6.39188	24.8547	1.95648	0.000330641	0.000896937
GRMZM2G046290	1.01405	2.69195	1.39364	0.00547217	0.0106129
GRMZM2G046313	1.21647	0.209707	-2.51	2.61e-06	1.4e-05
GRMZM2G046317	8.3064	1.30147	-2.66306	5.52e-05	0.000189677
GRMZM2G046382	12.4697	2.15015	-2.53357	3.32e-05	0.000123002
GRMZM2G046438	1.4003	0.325874	-2.06877	1.73e-05	7.04e-05
GRMZM2G046459	108.79	234.145	1.1057	3.13e-06	1.64e-05
GRMZM2G046528	1.26023	2.98387	1.23938	3.52e-05	0.000129138
GRMZM2G046532	1.52312	0.057006	-4.62227	0.000116581	0.00036169
GRMZM2G046583	43.2869	12.1771	-1.82714	1.68e-12	1.94e-10
GRMZM2G046676	20.7141	56.8605	1.45624	9.71e-08	9.46e-07
GRMZM2G046679	1.49976	0.02815	-5.5021	3.75e-09	7.41e-08
GRMZM2G046776	0.00949611	2.74078	7.56572	3.1e-07	2.39e-06
GRMZM2G046804	358.246	810.317	1.17753	1.25e-09	3.14e-08
GRMZM2G046841	318.238	1308.01	2.03931	6.99e-08	7.28e-07
GRMZM2G046848	0.0477856	40.2986	9.57184	9.3e-18	1.45e-14
GRMZM2G046900	30.5523	11.1921	-1.44766	1.63e-09	3.91e-08
GRMZM2G046909	31.6101	8.9412	-1.82035	1.5e-06	8.78e-06
GRMZM2G046911	31.1243	9.92307	-1.64838	1.68e-06	9.69e-06
GRMZM2G046932	117.085	241.34	1.04354	2.35e-06	1.28e-05
GRMZM2G047002	51.9969	23.0229	-1.17542	1.37e-05	5.78e-05
GRMZM2G047055	111.791	227.264	1.0235	0.000188118	0.000548016
GRMZM2G047065	0.87618	0.289045	-1.6097	0.000668313	0.0016628
GRMZM2G047128	9.04387	2.21666	-2.02393	7.71e-05	0.000253975
GRMZM2G047139	72.0943	1.08003	-6.03321	1.05e-10	4.65e-09
GRMZM2G047143	9.39418	44.5649	2.24761	3.08e-10	1.07e-08
GRMZM2G047152	46.9149	11.6972	-2.00257	6.81e-08	7.14e-07
GRMZM2G047178	41.1986	17.8645	-1.20606	5.5e-09	1.01e-07
GRMZM2G047187	4.99	1.8361	-1.43971	1.71e-05	6.99e-05
GRMZM2G047219	13.4781	41.2381	1.61263	6.63e-10	1.94e-08
GRMZM2G047299	7.37535	0.411819	-4.15551	1.88e-05	7.53e-05
GRMZM2G047319	0.843231	0.126289	-2.71319	0.00687017	0.0129634
GRMZM2G047422	5.08985	0.303866	-4.02804	2.71e-07	2.16e-06
GRMZM2G047456	174.734	27.7036	-2.65708	7.25e-16	3.94e-13
GRMZM2G047476	15.9173	7.75353	-1.03773	1.87e-05	7.53e-05
GRMZM2G047513	9.55026	30.9205	1.69385	3.11e-09	6.43e-08
GRMZM2G047572	3.22104	14.6898	2.18961	6.08e-07	4.16e-06
GRMZM2G047588	59.9325	23.4737	-1.35236	5.48e-08	6.05e-07
GRMZM2G047626	6.13209	20.7334	1.75594	4.44e-08	5.13e-07
GRMZM2G047637	13.9305	51.9648	1.89884	2.51e-09	5.49e-08
GRMZM2G047681	28.0546	7.48903	-1.90416	1.73e-07	1.5e-06
GRMZM2G047720	0.870648	9.09103	3.37663	3.21e-06	1.68e-05
GRMZM2G047763	1.86118	0.818267	-1.17339	0.0126102	0.0222528
GRMZM2G047788	2.73843	5.80649	1.08439	1.42e-05	5.95e-05
GRMZM2G047791	24.3491	11.4087	-1.09285	3.78e-08	4.52e-07
GRMZM2G047813	153.184	673.886	2.13752	9.87e-08	9.59e-07
GRMZM2G047851	26.4484	4.43617	-2.57424	6.77e-12	5.71e-10
GRMZM2G047867	91.9674	42.7193	-1.10549	1.25e-06	7.57e-06
GRMZM2G047954	6.45499	47.3773	2.87667	3e-07	2.33e-06
GRMZM2G047968	5.01555	11.2795	1.16844	0.000189284	0.000550793
GRMZM2G047969	5.20238	12.3201	1.24642	4.64e-07	3.33e-06
GRMZM2G048092	0.0392418	1.61272	5.13795	3.18e-08	3.93e-07
GRMZM2G048129	19.3287	1.96959	-3.29007	8.05e-06	3.67e-05
GRMZM2G048165	1.44467	3.95008	1.44089	0.000253351	0.000710328
GRMZM2G048194	21.9956	49.3312	1.16426	2.36e-06	1.29e-05
GRMZM2G048295	52.1468	3.64327	-3.83628	8.33e-17	7.2e-14
GRMZM2G048297	0	1.13025	7.81832	1.74e-05	7.09e-05
GRMZM2G048324	69.7592	5.95313	-3.54891	1.43e-06	8.44e-06
GRMZM2G048366	30.9618	74.9113	1.27465	1e-07	9.71e-07
GRMZM2G048434	42.5277	18.6048	-1.19185	7.93e-07	5.19e-06
GRMZM2G048549	46.4627	2.21783	-4.38122	6.08e-10	1.81e-08
GRMZM2G048559	21.6485	8.79621	-1.29869	5.16e-12	4.6e-10
GRMZM2G048616	16.2608	7.73474	-1.07158	0.00071133	0.00175661
GRMZM2G048793	1.70141	8.01079	2.23357	1.88e-07	1.6e-06
GRMZM2G048821	17.8259	39.9827	1.16591	1.26e-07	1.17e-06
GRMZM2G048892	2.10298	0.211998	-3.27907	4.85e-05	0.000169903
GRMZM2G048907	3.45155	20.7443	2.5861	5.23e-10	1.61e-08
GRMZM2G048919	0.583275	1.44748	1.29541	0.000198462	0.000573852
GRMZM2G049077	181.804	35.7965	-2.34423	1.82e-07	1.56e-06
GRMZM2G049173	1.56042	0.290567	-2.38294	0.000594295	0.00149958
GRMZM2G049176	1.3751	0.288076	-2.21587	5.57e-06	2.68e-05
GRMZM2G049185	20.5001	9.44915	-1.11734	1.07e-08	1.68e-07
GRMZM2G049229	222.063	13.9221	-3.99529	2.62e-12	2.67e-10
GRMZM2G049340	25.1893	10.5272	-1.25808	2.91e-08	3.66e-07
GRMZM2G049349	15.7733	0.81407	-4.26217	1.95e-06	1.1e-05
GRMZM2G049364	24.2981	7.35851	-1.72344	9.82e-09	1.57e-07
GRMZM2G049373	1.74905	9.58198	2.45036	1.29e-07	1.19e-06
GRMZM2G049418	0.0577603	2.92937	5.52658	5.45e-10	1.67e-08
GRMZM2G049538	77.0832	6.09442	-3.65148	4.57e-09	8.67e-08
GRMZM2G049541	1.54039	11.1928	2.85662	6e-10	1.79e-08
GRMZM2G049623	2.68606	0.625951	-2.07018	1.14e-06	7.01e-06
GRMZM2G049681	3.9885	17.9876	2.17139	8.88e-05	0.000285774
GRMZM2G049693	100.354	202.939	1.01593	2e-06	1.12e-05
GRMZM2G049695	15.6265	1.34094	-3.53802	1.46e-09	3.57e-08
GRMZM2G049912	21.152	5.16159	-2.03519	8.97e-07	5.74e-06
GRMZM2G049913	29.2278	14.2989	-1.03099	0.000751916	0.00184406
GRMZM2G049915	7.06576	54.7582	2.96262	5.66e-05	0.000193849
GRMZM2G050104	0.00959191	2.18575	7.22813	2.16e-06	1.2e-05
GRMZM2G050108	0.843831	6.07436	2.83354	1.14e-06	6.99e-06
GRMZM2G050137	12.1905	3.98487	-1.61247	0.000343865	0.000927207
GRMZM2G050150	0.691964	1.74667	1.33574	0.000628158	0.00157178
GRMZM2G050172	8.82355	3.94432	-1.16003	6.2e-05	0.000209892
GRMZM2G050216	0.982542	0.358581	-1.46248	0.00552108	0.0106918
GRMZM2G050234	37.3127	3.51882	-3.40507	4.62e-05	0.00016277
GRMZM2G050268	8.78612	42.8867	2.28855	1.6e-08	2.29e-07
GRMZM2G050270	11.3199	30.1649	1.41506	1.5e-06	8.8e-06
GRMZM2G050286	2.19075	13.0684	2.57373	4.3e-07	3.13e-06
GRMZM2G050305	14.0028	3.41093	-2.03722	4e-10	1.3e-08
GRMZM2G050384	14.3684	0.0279531	-8.75748	1.14e-05	4.93e-05
GRMZM2G050450	1.87832	0.128968	-3.80866	0.000784828	0.0019169
GRMZM2G050512	21.3076	7.55451	-1.496	7.73e-06	3.55e-05
GRMZM2G050514	2.9044	0.890419	-1.70639	0.00791858	0.0147227
GRMZM2G050536	0	1.20155	7.87033	6.61e-08	7e-07
GRMZM2G050548	33.4334	13.5935	-1.29927	0.00031199	0.000851189
GRMZM2G050550	63.6519	8.20479	-2.95392	1.26e-09	3.17e-08
GRMZM2G050556	0.198742	0.881948	2.1185	8.13e-05	0.000265388
GRMZM2G050561	0.540455	4.04912	2.88587	4.51e-08	5.2e-07
GRMZM2G050645	1.19259	0.307769	-1.89343	0.000819585	0.00199121
GRMZM2G050701	21.2488	9.35116	-1.18383	2.03e-09	4.64e-08
GRMZM2G050730	55.08	135.869	1.30237	0.00303978	0.00630831
GRMZM2G050741	2.72114	11.4395	2.07157	7.47e-08	7.68e-07
GRMZM2G050825	5.36297	1.89585	-1.49712	3.72e-06	1.9e-05
GRMZM2G050833	80.6647	197.018	1.28839	9.2e-09	1.49e-07
GRMZM2G050915	14.1393	0.0140406	-9.52504	1.85e-17	2.4e-14
GRMZM2G050984	125.553	59.3259	-1.08155	5.3e-05	0.00018325
GRMZM2G050997	123.424	25.876	-2.25474	8.81e-09	1.44e-07
GRMZM2G051005	0.238919	7.44388	4.90499	2.32e-08	3.05e-07
GRMZM2G051012	4.4315	11.6014	1.38783	0.00130724	0.00300019
GRMZM2G051043	136.761	26.3263	-2.37655	4.75e-17	5.28e-14
GRMZM2G051045	42.9522	4.37478	-3.29573	2.29e-06	1.26e-05
GRMZM2G051079	27.0827	11.3039	-1.26051	2.18e-06	1.21e-05
GRMZM2G051103	82.8626	21.7302	-1.93228	4.48e-05	0.000158765
GRMZM2G051151	28.7127	3.99436	-2.84292	6.73e-05	0.000225232
GRMZM2G051153	3.27219	9.04355	1.46467	2.66e-05	0.000101691
GRMZM2G051168	1.81599	5.06413	1.47653	3.74e-05	0.000135794
GRMZM2G051179	67.2636	33.581	-1.00203	1.72e-06	9.86e-06
GRMZM2G051219	109.007	227.079	1.05908	3.73e-05	0.000135528
GRMZM2G051256	253.87	42.0334	-2.59404	2.69e-08	3.45e-07
GRMZM2G051571	3.6721	0.0141551	-7.56724	7.39e-07	4.9e-06
GRMZM2G051619	250.072	16.9016	-3.88878	1.01e-08	1.59e-07
GRMZM2G051675	1.1405	2.91567	1.34664	0.00059436	0.00149958
GRMZM2G051677	311.536	635.719	1.02896	1.47e-05	6.13e-05
GRMZM2G051683	10.7441	0.41033	-4.69179	9.14e-10	2.49e-08
GRMZM2G051697	3.88262	8.73751	1.16909	7.89e-06	3.61e-05
GRMZM2G051738	1.98898	9.0179	2.17814	7.89e-08	8.04e-07
GRMZM2G051767	47.1637	22.827	-1.0466	5.83e-07	4.02e-06
GRMZM2G051787	1.98051	4.2881	1.11156	4.61e-05	0.000162625
GRMZM2G051806	102.466	6.99696	-3.87246	4.13e-07	3.02e-06
GRMZM2G051836	12.7164	0.493169	-4.67383	3.81e-18	8.05e-15
GRMZM2G051848	115.277	298.373	1.37197	4.59e-07	3.3e-06
GRMZM2G051894	17.6697	36.2075	1.03488	1.54e-05	6.39e-05
GRMZM2G051942	13.1067	6.47379	-1.01707	0.00654583	0.0124257
GRMZM2G051949	8.84823	3.04245	-1.53859	0.00234222	0.00500727
GRMZM2G051952	0.175586	0.988262	2.48608	4.54e-05	0.000160606
GRMZM2G051984	1.63006	0.266026	-2.60421	3.19e-05	0.000118821
GRMZM2G052034	11.295	5.54451	-1.02599	1.6e-05	6.57e-05
GRMZM2G052100	29.0707	7.1758	-2.0173	0.000383562	0.00102034
GRMZM2G052105	0.99429	4.26054	2.09612	4.75e-07	3.39e-06
GRMZM2G052111	6.62323	14.9804	1.17783	1.02e-06	6.37e-06
GRMZM2G052123	0.00949611	4.31122	8.21626	5.95e-10	1.78e-08
GRMZM2G052279	1.47943	5.85037	1.98158	0.000114865	0.000356936
GRMZM2G052323	1.60796	0.713211	-1.16174	0.0037221	0.00755719
GRMZM2G052336	14.5557	0.688654	-4.39076	2.13e-07	1.76e-06
GRMZM2G052344	17.8103	0.650523	-4.77084	8.72e-11	3.95e-09
GRMZM2G052467	2.48349	0.936237	-1.40593	0.00196161	0.00428705
GRMZM2G052507	7.49256	24.1252	1.68588	5.39e-07	3.76e-06
GRMZM2G052544	1.15197	3.15576	1.4471	0.0010731	0.00252852
GRMZM2G052610	17.526	76.6295	2.12621	1.11e-10	4.83e-09
GRMZM2G052616	8.19984	2.2456	-1.86682	5.88e-05	0.000200357
GRMZM2G052630	30.9906	10.0942	-1.61788	1.64e-07	1.44e-06
GRMZM2G052644	1.34702	2.89329	1.09192	0.000425489	0.00111711
GRMZM2G052667	259.915	112.117	-1.21316	4.46e-05	0.000157993
GRMZM2G052671	23.8316	10.085	-1.24039	0.000292447	0.000804927
GRMZM2G052685	0.857795	0.216177	-1.93676	0.0027835	0.00583941
GRMZM2G052688	15.5375	66.4428	2.09879	1.96e-07	1.66e-06
GRMZM2G052713	9.68057	20.9763	1.11446	4.43e-07	3.21e-06
GRMZM2G052720	17.5291	5.10501	-1.77988	1.17e-08	1.81e-07
GRMZM2G052740	11.0119	44.4551	2.0171	1.58e-07	1.4e-06
GRMZM2G052844	20.9695	42.3238	1.01389	9.08e-09	1.48e-07
GRMZM2G052920	1.78506	0.296999	-2.5599	7.44e-06	3.43e-05
GRMZM2G052948	2.58254	0.0426614	-5.75003	1.84e-10	7.12e-09
GRMZM2G053004	26.6741	11.4455	-1.22182	1.74e-06	9.98e-06
GRMZM2G053206	29.1037	0.156121	-7.49628	1.23e-07	1.15e-06
GRMZM2G053284	1.34488	0.267967	-2.29428	0.000100403	0.000317577
GRMZM2G053298	4.98364	19.0684	1.93367	1.88e-08	2.59e-07
GRMZM2G053315	0.962583	7.96111	3.03763	1.78e-06	1.02e-05
GRMZM2G053322	41.473	82.9611	1.00033	4.87e-07	3.46e-06
GRMZM2G053466	22.6109	71.5918	1.66391	1.03e-06	6.44e-06
GRMZM2G053503	131.93	13.0534	-3.33694	2.2e-07	1.81e-06
GRMZM2G053627	2.74225	9.36826	1.77124	8.36e-08	8.42e-07
GRMZM2G053652	187.411	404.985	1.11166	9.96e-06	4.4e-05
GRMZM2G053720	24.4684	6.35175	-1.9463	0.00409543	0.0082088
GRMZM2G053833	3.07964	0.127563	-4.53394	1.86e-07	1.59e-06
GRMZM2G053869	0.0991086	1.3069	3.59787	7e-06	3.26e-05
GRMZM2G053939	9.36837	21.3958	1.19201	0.000111955	0.000348962
GRMZM2G053946	21.5099	44.8724	1.06046	1.98e-11	1.3e-09
GRMZM2G053980	10.7757	22.1807	1.04123	0.00393792	0.00793738
GRMZM2G053987	76.9373	10.9167	-2.81692	1.02e-11	7.93e-10
GRMZM2G053991	0.58694	1.72666	1.54153	0.000100104	0.000316674
GRMZM2G053999	30.9256	63.056	1.02812	1.43e-05	5.97e-05
GRMZM2G054032	2.55813	15.1616	2.5613	5.34e-10	1.64e-08
GRMZM2G054050	10.5757	1.75339	-2.58792	2.89e-07	2.27e-06
GRMZM2G054123	971.441	455.506	-1.09262	1.31e-05	5.58e-05
GRMZM2G054125	2.96634	0	-9.17981	9.03e-08	8.93e-07
GRMZM2G054139	0.261146	0.890991	1.74993	0.000113599	0.000353423
GRMZM2G054224	0.350001	1.55876	2.15613	0.000308124	0.000842219
GRMZM2G054252	27.234	8.02403	-1.7593	5.31e-09	9.79e-08
GRMZM2G054341	0.69905	1.69491	1.2647	0.0047365	0.00934608
GRMZM2G054361	10.2007	0.621323	-4.02573	0.000133903	0.000408587
GRMZM2G054380	24.5447	82.5165	1.75005	1.42e-08	2.09e-07
GRMZM2G054465	57.3741	7.19084	-2.9935	3.86e-11	2.14e-09
GRMZM2G054548	0.178729	0.864645	2.29325	0.00125301	0.00288994
GRMZM2G054564	1.4154	0.386419	-1.8613	0.000200675	0.000579459
GRMZM2G054653	0.0380816	23.8027	9.10618	2.63e-13	4.77e-11
GRMZM2G054663	1.52368	0.153391	-3.3208	0.000139387	0.000422506
GRMZM2G054703	37.3327	12.9767	-1.52466	1.6e-10	6.38e-09
GRMZM2G054713	7.07394	18.6649	1.401	2.63e-06	1.41e-05
GRMZM2G054803	5.85478	1.79746	-1.70525	6.46e-05	0.000217427
GRMZM2G054807	4.05512	0.558684	-2.84338	8.95e-07	5.73e-06
GRMZM2G054896	8.42734	25.0665	1.57357	1.56e-06	9.11e-06
GRMZM2G054900	1.57456	0.113466	-3.73104	3.42e-05	0.000125813
GRMZM2G054916	1.63388	0.126409	-3.65757	3.94e-05	0.00014203
GRMZM2G054936	0.916382	2.80841	1.60829	0.00338322	0.00694343
GRMZM2G054938	3.93556	0.331463	-3.53048	2.32e-05	9.05e-05
GRMZM2G054969	8.53643	3.13733	-1.44302	4.83e-06	2.37e-05
GRMZM2G055025	14.2133	61.134	2.10434	4.03e-09	7.85e-08
GRMZM2G055037	2.20995	0.603591	-1.86263	5.94e-05	0.000202101
GRMZM2G055059	1.41897	0.154059	-3.16451	5.04e-06	2.46e-05
GRMZM2G055107	6.03556	2.7639	-1.12457	4.51e-06	2.24e-05
GRMZM2G055135	2.5039	22.4597	3.16376	2.98e-09	6.24e-08
GRMZM2G055143	2.59622	0.200747	-3.63889	5.65e-05	0.000193435
GRMZM2G055150	19.5257	0.519766	-5.21762	2.73e-11	1.64e-09
GRMZM2G055180	223.984	18.4358	-3.60376	6.91e-12	5.76e-10
GRMZM2G055204	77.3682	26.5996	-1.53989	4.54e-10	1.44e-08
GRMZM2G055217	18.1294	7.30478	-1.31097	1.22e-08	1.86e-07
GRMZM2G055257	1.10146	7.91729	2.83821	2.27e-10	8.31e-09
GRMZM2G055309	19.164	7.97422	-1.26498	1.07e-08	1.68e-07
GRMZM2G055313	1.02731	0.0699144	-3.79508	2.65e-06	1.42e-05
GRMZM2G055420	7.56066	16.3208	1.10921	7.49e-07	4.96e-06
GRMZM2G055437	2.96777	9.34206	1.65285	3.3e-06	1.71e-05
GRMZM2G055450	55.5036	25.3682	-1.12896	1.6e-10	6.39e-09
GRMZM2G055567	2.49308	23.2245	3.21508	2.59e-07	2.08e-06
GRMZM2G055575	22.221	10.4414	-1.0889	4.68e-05	0.000164769
GRMZM2G055585	4.06397	19.0272	2.22487	3.17e-07	2.43e-06
GRMZM2G055667	4.12423	15.4953	1.91117	5.52e-07	3.84e-06
GRMZM2G055698	41.3047	1.09523	-5.23201	1.47e-11	1.04e-09
GRMZM2G055802	455.986	190.487	-1.25949	5.96e-05	0.000202742
GRMZM2G055827	0.907997	0.0557977	-3.95417	2.95e-06	1.56e-05
GRMZM2G055844	37.4483	81.644	1.12386	7.52e-08	7.73e-07
GRMZM2G055883	6.24243	0.766898	-3.01605	5.12e-09	9.48e-08
GRMZM2G055936	76.724	158.155	1.04352	8.55e-08	8.58e-07
GRMZM2G055957	57.1221	9.04995	-2.65781	1.84e-09	4.31e-08
GRMZM2G055968	2.89356	15.7622	2.44667	2.9e-07	2.28e-06
GRMZM2G055982	25.6326	7.78974	-1.71716	7.99e-05	0.000261408
GRMZM2G055992	59.2395	27.8762	-1.08718	0.000596711	0.0015047
GRMZM2G056014	69.3909	24.4109	-1.50736	5.41e-05	0.000186291
GRMZM2G056039	2711.52	1219.09	-1.15329	1.63e-07	1.44e-06
GRMZM2G056075	43.0961	100.996	1.22885	0.000120047	0.000371165
GRMZM2G056078	23.1786	51.5161	1.15235	7.48e-06	3.45e-05
GRMZM2G056116	0.872828	3.83205	2.10868	6.02e-07	4.13e-06
GRMZM2G056122	1.92095	4.08915	1.08653	0.000474935	0.00123155
GRMZM2G056231	14.6212	124.225	3.09099	9.48e-08	9.28e-07
GRMZM2G056236	0.18649	3.32296	4.09813	2.41e-08	3.16e-07
GRMZM2G056247	122.271	17.0093	-2.84656	3.47e-07	2.62e-06
GRMZM2G056303	0.596823	1.82749	1.63817	2.67e-05	0.000102151
GRMZM2G056355	28.8708	13.0742	-1.14242	3.66e-06	1.87e-05
GRMZM2G056388	3.2517	0.279012	-3.52866	3.1e-05	0.00011605
GRMZM2G056400	0.131702	0.88498	2.71933	0.000413371	0.00108872
GRMZM2G056407	45.8494	13.6504	-1.74873	1.42e-06	8.37e-06
GRMZM2G056424	4.15668	22.4508	2.43143	1.19e-09	3.03e-08
GRMZM2G056513	25.1153	12.3856	-1.01913	0.0020519	0.00446016
GRMZM2G056600	29.5596	108.298	1.87337	4.47e-09	8.52e-08
GRMZM2G056606	6.07927	13.5831	1.1597	0.000110964	0.000346288
GRMZM2G056629	0.386306	1.03933	1.4264	0.00148967	0.00336559
GRMZM2G056743	0.0848441	3.51676	5.32941	4.76e-07	3.39e-06
GRMZM2G056750	0.108235	0.953822	3.02492	4.5e-05	0.00015939
GRMZM2G056772	73.2733	24.802	-1.56296	4.09e-05	0.00014667
GRMZM2G056867	12.0191	25.3493	1.07886	5.1e-06	2.48e-05
GRMZM2G056870	52.4086	116.759	1.15578	7.66e-06	3.52e-05
GRMZM2G056889	0.469909	1.24772	1.37097	0.0062773	0.0119842
GRMZM2G056920	38.5041	11.7234	-1.71391	6.41e-09	1.12e-07
GRMZM2G056986	7.55831	17.9219	1.24427	2.42e-07	1.96e-06
GRMZM2G056988	0.100529	2.22744	4.34229	1.47e-05	6.12e-05
GRMZM2G057006	14.2897	5.55071	-1.36333	2.74e-11	1.64e-09
GRMZM2G057011	1.21367	0.268193	-2.18321	0.00267113	0.00562949
GRMZM2G057056	30.334	14.3896	-1.07549	1.22e-08	1.86e-07
GRMZM2G057057	19.238	4.12137	-2.22128	2.5e-10	9.05e-09
GRMZM2G057067	145.698	8.43525	-4.11394	3.26e-07	2.49e-06
GRMZM2G057086	21.3993	8.37974	-1.35069	0.00130207	0.00299155
GRMZM2G057093	2.56718	0.0141415	-7.05524	8.97e-08	8.89e-07
GRMZM2G057113	64.7058	25.384	-1.34967	1.95e-08	2.65e-07
GRMZM2G057116	24.41	0.252742	-6.56485	1.73e-10	6.78e-09
GRMZM2G057140	10.3993	3.83802	-1.43641	0.000257153	0.000719233
GRMZM2G057159	111.632	2.00875	-5.79391	6.89e-14	1.61e-11
GRMZM2G057176	3.61513	7.25536	1.00397	7e-05	0.000233525
GRMZM2G057247	10.6195	3.15278	-1.75046	8.75e-06	3.94e-05
GRMZM2G057251	49.1177	101.895	1.05276	3.47e-08	4.23e-07
GRMZM2G057281	3.13554	32.9687	3.38855	2.99e-06	1.58e-05
GRMZM2G057283	0.804705	3.07828	1.90661	0.00209011	0.00453139
GRMZM2G057328	64.6738	25.5543	-1.33915	4e-10	1.3e-08
GRMZM2G057369	6.37554	27.0865	2.08986	5.51e-09	1.01e-07
GRMZM2G057412	55.9756	11.0139	-2.34403	1.15e-10	4.97e-09
GRMZM2G057486	0.895759	5.34057	2.56797	1.43e-06	8.45e-06
GRMZM2G057506	8.67642	0	-10.7113	1.81e-06	1.03e-05
GRMZM2G057571	6.98073	26.4503	1.92128	6.66e-07	4.5e-06
GRMZM2G057616	24.5941	10.831	-1.18395	0.00208472	0.00452139
GRMZM2G057672	4.16776	0.0427027	-6.44389	2.27e-06	1.25e-05
GRMZM2G057674	72.2572	34.7104	-1.05798	1.83e-06	1.04e-05
GRMZM2G057690	10.4056	55.1332	2.40828	1.52e-08	2.2e-07
GRMZM2G057779	1.03	0.084093	-3.5519	1.48e-05	6.16e-05
GRMZM2G057789	32.0011	4.24344	-2.90723	6.57e-11	3.24e-09
GRMZM2G057852	54.9795	274.223	2.31952	3.4e-07	2.57e-06
GRMZM2G057865	79.2253	169.733	1.09914	2.19e-05	8.61e-05
GRMZM2G057891	0.598825	1.69437	1.4799	6.02e-05	0.000204408
GRMZM2G057907	0.448466	2.2601	2.29699	1.31e-05	5.56e-05
GRMZM2G057959	2.75306	0.67053	-2.02567	0.00549691	0.0106529
GRMZM2G058024	15.5102	0.0281768	-8.86174	2.06e-06	1.15e-05
GRMZM2G058026	2.32212	0.694473	-1.76561	0.00165831	0.00370431
GRMZM2G058032	168.571	6.46896	-4.69705	6.75e-08	7.09e-07
GRMZM2G058057	40.6636	139.338	1.77668	4.36e-06	2.17e-05
GRMZM2G058149	1.0158	0.0141413	-5.72621	4.53e-06	2.25e-05
GRMZM2G058220	1.11928	0.169611	-2.6958	0.0014865	0.00335908
GRMZM2G058250	13.6482	33.7983	1.30867	4.27e-07	3.11e-06
GRMZM2G058261	2.54309	9.8744	1.95502	1.55e-10	6.24e-09
GRMZM2G058292	29.9825	13.2328	-1.18069	1.75e-07	1.52e-06
GRMZM2G058305	94.983	28.0957	-1.75689	1.44e-12	1.73e-10
GRMZM2G058310	22.761	10.1584	-1.16544	4.99e-05	0.000174047
GRMZM2G058402	8.2809	60.3738	2.86691	9.12e-15	3.18e-12
GRMZM2G058404	48.6043	0.586202	-6.35757	1.41e-11	1.01e-09
GRMZM2G058410	0.0565184	0.272741	2.21934	0.00999974	0.0180991
GRMZM2G058414	0.485254	1.62924	1.74029	3.56e-05	0.000130234
GRMZM2G058447	0.506197	4.5562	3.15826	3.57e-05	0.000130765
GRMZM2G058470	0.645053	0.0847334	-2.84363	0.00111213	0.00260648
GRMZM2G058472	16.7852	1.56227	-3.42155	1.41e-07	1.27e-06
GRMZM2G058481	4.25145	9.16301	1.107	1.33e-06	7.92e-06
GRMZM2G058528	2.0899	4.74948	1.17856	5.03e-06	2.46e-05
GRMZM2G058568	13.2636	6.44055	-1.04151	0.000588843	0.00148647
GRMZM2G058595	0.220837	1.05166	2.24235	0.000114189	0.000355069
GRMZM2G058632	0	0.15724	4.99065	0.000584024	0.0014759
GRMZM2G058655	65.6726	22.2858	-1.55979	2.13e-05	8.37e-05
GRMZM2G058690	9.00143	2.73617	-1.71586	8.67e-08	8.68e-07
GRMZM2G058702	22.5789	49.0734	1.12044	1.34e-05	5.66e-05
GRMZM2G058734	34.9261	16.3801	-1.09245	0.000133807	0.000408427
GRMZM2G058832	0.00949611	1.52963	6.75316	6.42e-05	0.000216133
GRMZM2G058896	0	2.93936	9.17364	0.000412694	0.00108743
GRMZM2G058910	90.6289	200.945	1.14877	1.97e-10	7.48e-09
GRMZM2G059010	12.0744	58.006	2.26589	1.94e-07	1.64e-06
GRMZM2G059012	0.20863	1.23841	2.59037	3.07e-05	0.000115193
GRMZM2G059029	1.09384	0.0423647	-4.52279	1.04e-07	1.01e-06
GRMZM2G059037	19.9017	9.81196	-1.02026	7.17e-05	0.000238559
GRMZM2G059042	9.40734	3.81971	-1.29919	2.55e-07	2.06e-06
GRMZM2G059073	31.0353	11.0477	-1.48963	5.2e-11	2.68e-09
GRMZM2G059083	2.86658	12.0865	2.07433	1.54e-10	6.22e-09
GRMZM2G059088	0.55436	0.0279531	-4.12487	0.000211942	0.000608008
GRMZM2G059129	10.69	3.57692	-1.57818	2.97e-08	3.73e-07
GRMZM2G059191	1.20083	7.05908	2.54689	5.11e-08	5.74e-07
GRMZM2G059214	129.698	29.4508	-2.13777	6.46e-10	1.91e-08
GRMZM2G059252	133.261	22.1328	-2.59009	3.08e-08	3.83e-07
GRMZM2G059314	3.48912	11.6747	1.741	6.06e-06	2.88e-05
GRMZM2G059397	87.7735	1.63223	-5.76659	3.56e-09	7.14e-08
GRMZM2G059428	18.1721	3.39229	-2.42071	2.51e-07	2.03e-06
GRMZM2G059445	0.887854	4.4914	2.32536	5.44e-06	2.63e-05
GRMZM2G059502	37.3097	0.28056	-7.02677	1.05e-05	4.6e-05
GRMZM2G059565	2.52283	7.4483	1.55977	4.64e-08	5.32e-07
GRMZM2G059590	111.952	36.226	-1.62804	1.98e-09	4.54e-08
GRMZM2G059618	10.7362	22.2499	1.05212	3.65e-05	0.000133015
GRMZM2G059634	1.0191	4.72125	2.20265	4.05e-05	0.000145232
GRMZM2G059693	162.959	37.5239	-2.1187	0.000478571	0.00123988
GRMZM2G059740	0.574454	0.0824567	-2.79426	0.000862	0.00208127
GRMZM2G059799	36.8634	6.01655	-2.61627	2.49e-06	1.35e-05
GRMZM2G059825	46.2052	8.02138	-2.5234	7.89e-13	1.16e-10
GRMZM2G059845	36.0724	7.94083	-2.18203	2.31e-14	6.82e-12
GRMZM2G059865	73.6595	196.11	1.4128	6.46e-10	1.91e-08
GRMZM2G059887	12.1391	66.7386	2.45871	2.58e-09	5.61e-08
GRMZM2G059939	56.6666	2.90455	-4.28927	4.13e-12	3.85e-10
GRMZM2G059991	42.4884	91.863	1.1126	5.65e-08	6.21e-07
GRMZM2G060001	3.72545	7.69175	1.04486	5.23e-06	2.54e-05
GRMZM2G060029	4.35929	12.3766	1.50445	0.000568101	0.00144018
GRMZM2G060148	18.1423	1.33355	-3.76156	1.72e-10	6.73e-09
GRMZM2G060161	5.21884	1.16529	-2.16267	3.04e-08	3.8e-07
GRMZM2G060163	28.5719	191.239	2.74468	7.22e-08	7.46e-07
GRMZM2G060253	49.8161	214.178	2.10445	8.6e-09	1.42e-07
GRMZM2G060296	354.01	176.209	-1.00642	1.96e-09	4.53e-08
GRMZM2G060311	0.0900486	1.24677	3.66726	3.04e-05	0.000114218
GRMZM2G060319	3.43362	0.307466	-3.46446	1.62e-08	2.31e-07
GRMZM2G060324	0.437901	2.2439	2.38761	3.57e-06	1.83e-05
GRMZM2G060369	2.63068	7.75081	1.55602	8.62e-05	0.000278824
GRMZM2G060481	1.82003	0.254157	-2.81481	8.69e-05	0.000280614
GRMZM2G060485	122.398	46.0351	-1.41032	1.91e-10	7.33e-09
GRMZM2G060507	11.4518	0.164547	-6.0765	3.05e-09	6.35e-08
GRMZM2G060522	0.299664	1.2295	1.9706	0.000336865	0.000911386
GRMZM2G060544	225.715	9.12249	-4.63398	7.76e-10	2.2e-08
GRMZM2G060659	3.26545	11.2305	1.78126	0.000182077	0.000532209
GRMZM2G060712	3.40167	0.0141413	-7.45755	1.51e-07	1.35e-06
GRMZM2G060720	2.36214	1.05048	-1.17396	0.00013203	0.000404088
GRMZM2G060723	24.213	10.8447	-1.15843	1.4e-05	5.87e-05
GRMZM2G060760	7.08812	2.04152	-1.79177	2.57e-06	1.39e-05
GRMZM2G060798	57.4155	21.6244	-1.40813	2.95e-10	1.04e-08
GRMZM2G060811	0.936615	3.24513	1.78472	0.000333433	0.000903476
GRMZM2G060866	4.15455	1.17611	-1.82348	3.41e-05	0.000125748
GRMZM2G060918	17.0216	2.49857	-2.76516	4.65e-16	2.79e-13
GRMZM2G060922	5.10491	12.2009	1.25607	1.23e-08	1.87e-07
GRMZM2G060940	7.03612	17.1573	1.28587	1.58e-05	6.53e-05
GRMZM2G060942	23.0011	56.4297	1.29435	9.31e-06	4.15e-05
GRMZM2G060993	6.75295	3.30012	-1.0305	3.56e-05	0.000130332
GRMZM2G060999	18.8519	44.8683	1.25184	1.55e-08	2.23e-07
GRMZM2G061099	112.033	51.0473	-1.13381	7.95e-11	3.74e-09
GRMZM2G061101	0.158554	1.45162	3.09227	0.000114973	0.000357223
GRMZM2G061126	1.11531	0.203001	-2.43451	0.0114567	0.020434
GRMZM2G061156	29.0573	13.7151	-1.08187	4.96e-09	9.25e-08
GRMZM2G061184	11.5987	5.60232	-1.04922	1.22e-05	5.23e-05
GRMZM2G061202	2.41307	0.589727	-2.00885	7.33e-05	0.000243167
GRMZM2G061287	13.0863	60.7118	2.21567	5.67e-08	6.22e-07
GRMZM2G061292	2.42433	9.53865	1.97379	1.25e-07	1.16e-06
GRMZM2G061314	0.0281766	1.39488	5.42774	5.29e-08	5.91e-07
GRMZM2G061419	47.7395	98.4363	1.0442	9.45e-10	2.53e-08
GRMZM2G061469	1.9358	6.55319	1.75425	7.35e-05	0.000243747
GRMZM2G061487	44.623	10.9823	-2.02386	4.29e-05	0.000152984
GRMZM2G061499	18.9172	48.822	1.36659	2.02e-05	8.03e-05
GRMZM2G061537	74.9352	9.8886	-2.92118	1.4e-08	2.07e-07
GRMZM2G061568	37.3198	9.01201	-2.05047	2.39e-06	1.31e-05
GRMZM2G061596	0.129651	0.827247	2.67301	9.22e-06	4.12e-05
GRMZM2G061655	0.1241	3.46473	4.74484	1.22e-05	5.22e-05
GRMZM2G061663	60.0187	7.53589	-2.99113	2.37e-16	1.68e-13
GRMZM2G061702	14.0115	6.04875	-1.21128	0.00698117	0.0131505
GRMZM2G061704	1.76211	0.604485	-1.5365	0.00396198	0.00797899
GRMZM2G061723	133.269	6.34059	-4.39459	1.1e-08	1.72e-07
GRMZM2G061728	8.36629	36.9439	2.14476	1.06e-09	2.77e-08
GRMZM2G061732	2.81848	6.08016	1.10804	3e-06	1.58e-05
GRMZM2G061734	0.971811	4.75537	2.28636	1.99e-08	2.7e-07
GRMZM2G061791	24.2441	0.690606	-5.13369	1.63e-12	1.89e-10
GRMZM2G061821	1.68065	5.57372	1.73101	3.44e-08	4.2e-07
GRMZM2G061830	42.4321	89.6415	1.07897	2.83e-07	2.23e-06
GRMZM2G061851	0.0592673	0.704054	3.40143	0.000274586	0.000761423
GRMZM2G061884	7.9526	3.92062	-1.0192	1.14e-05	4.92e-05
GRMZM2G061906	44.8151	7.91142	-2.50252	1.15e-12	1.48e-10
GRMZM2G061910	0.196815	0.945138	2.20061	7.93e-05	0.000259768
GRMZM2G061922	9.09376	20.3739	1.16233	2.02e-09	4.63e-08
GRMZM2G061932	23.1213	8.31951	-1.47352	1.18e-05	5.09e-05
GRMZM2G061941	7.82835	0.292437	-4.72723	7.36e-09	1.25e-07
GRMZM2G061963	0.689532	2.88593	2.03688	0.000338076	0.000914238
GRMZM2G062009	58.4106	0.416847	-7.10599	9.59e-13	1.31e-10
GRMZM2G062084	11.5344	53.2945	2.20988	2.77e-07	2.2e-06
GRMZM2G062156	39.4613	4.05679	-3.28311	1.59e-10	6.38e-09
GRMZM2G062230	4.10095	18.0132	2.13722	3.02e-09	6.3e-08
GRMZM2G062244	2.66921	0.611578	-2.11925	1.77e-05	7.17e-05
GRMZM2G062260	5.83729	1.53999	-1.91556	2.38e-06	1.3e-05
GRMZM2G062283	4.00134	0.480218	-3.04414	7.93e-06	3.62e-05
GRMZM2G062318	7.68785	22.3378	1.53696	7.37e-07	4.89e-06
GRMZM2G062333	18.2162	96.6003	2.40728	2.15e-09	4.86e-08
GRMZM2G062390	59.1554	23.9535	-1.30465	2.72e-10	9.67e-09
GRMZM2G062396	6.47433	0.412475	-3.96888	1.76e-07	1.52e-06
GRMZM2G062453	0	2.64734	8.99853	2.12e-10	7.89e-09
GRMZM2G062481	32.6436	81.949	1.32769	2.65e-06	1.42e-05
GRMZM2G062495	11.7971	4.81218	-1.29187	6.62e-06	3.11e-05
GRMZM2G062499	81.8269	31.9946	-1.35526	6e-09	1.07e-07
GRMZM2G062504	0.906428	7.77461	3.08817	2.16e-07	1.79e-06
GRMZM2G062524	34.2499	111.303	1.70132	8.12e-08	8.24e-07
GRMZM2G062527	3.36142	11.3326	1.75248	5.97e-07	4.1e-06
GRMZM2G062552	60.9899	18.1397	-1.74983	3.26e-09	6.66e-08
GRMZM2G062554	148.329	50.8368	-1.545	2.24e-06	1.23e-05
GRMZM2G062591	21.8833	51.8868	1.24529	7.58e-07	5.01e-06
GRMZM2G062600	0.734061	0.155578	-2.20777	0.000947713	0.00226456
GRMZM2G062618	0.372522	1.15368	1.64652	9.55e-05	0.000303886
GRMZM2G062657	8.73301	22.0407	1.3349	7.85e-07	5.15e-06
GRMZM2G062673	2.53307	1.03334	-1.29598	0.00116614	0.00271696
GRMZM2G062716	7.17508	0	-10.4326	1.52e-09	3.72e-08
GRMZM2G062718	0.35372	11.257	4.95876	9.22e-11	4.13e-09
GRMZM2G062724	18.353	0.679619	-4.7434	5.62e-08	6.19e-07
GRMZM2G062772	1.1213	0.128148	-3.06824	5.57e-05	0.000191225
GRMZM2G062777	12.1079	0.0141415	-9.29087	5.03e-14	1.25e-11
GRMZM2G062854	0.151998	1.2748	3.06713	2.03e-05	8.04e-05
GRMZM2G062885	1.7198	10.9396	2.66594	8.9e-09	1.45e-07
GRMZM2G062946	5.17058	0.410765	-3.65694	2.65e-05	0.000101506
GRMZM2G062974	5.32302	0.691922	-2.93354	3.37e-06	1.74e-05
GRMZM2G063048	1.71765	4.68605	1.44307	4.73e-06	2.33e-05
GRMZM2G063151	78.0355	24.0317	-1.69832	4.63e-07	3.32e-06
GRMZM2G063156	0.515297	1.06065	1.03483	0.00992198	0.0179681
GRMZM2G063162	79.5685	37.8805	-1.07003	0.0006007	0.00151362
GRMZM2G063192	79.1474	283.491	1.84101	1.45e-07	1.3e-06
GRMZM2G063220	25.0197	9.13944	-1.45144	1.14e-08	1.77e-07
GRMZM2G063244	0.517099	8.47966	4.01563	9.24e-08	9.11e-07
GRMZM2G063253	246.594	85.1485	-1.53389	2.32e-12	2.43e-10
GRMZM2G063258	2.62786	7.12215	1.43642	1.85e-06	1.05e-05
GRMZM2G063298	5.86062	14.4373	1.29986	2.02e-07	1.69e-06
GRMZM2G063340	179.046	381.36	1.09078	3.05e-07	2.36e-06
GRMZM2G063438	84.3948	2.29576	-5.20616	2.73e-10	9.67e-09
GRMZM2G063503	30.6716	71.7606	1.22627	7.86e-10	2.21e-08
GRMZM2G063522	7.72668	2.88488	-1.42323	0.000499892	0.00128911
GRMZM2G063592	25.0438	55.3076	1.14361	9.83e-07	6.2e-06
GRMZM2G063657	98.1072	36.0546	-1.4446	2.66e-08	3.42e-07
GRMZM2G063700	46.4359	123.999	1.41697	1.45e-05	6.05e-05
GRMZM2G063737	12.2955	43.6451	1.82793	4.87e-08	5.52e-07
GRMZM2G063765	0.343185	1.66744	2.22774	4.59e-05	0.000161939
GRMZM2G063824	5.90645	1.39071	-2.07317	4.72e-05	0.000165926
GRMZM2G063875	112.582	31.8645	-1.82061	6.05e-09	1.07e-07
GRMZM2G063896	60.8758	448.108	2.8805	8.89e-09	1.45e-07
GRMZM2G063897	9.41352	22.1272	1.23182	5.78e-10	1.73e-08
GRMZM2G063909	22.195	263.523	3.56709	1.05e-08	1.66e-07
GRMZM2G063961	7.63256	19.7747	1.37364	8.31e-10	2.31e-08
GRMZM2G063975	0.523244	1.82589	1.76866	0.00962912	0.0174934
GRMZM2G064023	21.5156	43.8927	1.02875	2.92e-07	2.28e-06
GRMZM2G064031	70.6302	34.9852	-1.01314	9.96e-10	2.64e-08
GRMZM2G064050	6.85827	3.14828	-1.1217	4.43e-05	0.000156998
GRMZM2G064096	0.0864694	19.2717	7.71729	3.71e-09	7.35e-08
GRMZM2G064145	42.4183	100.577	1.24591	8.94e-06	4.01e-05
GRMZM2G064163	61.3551	125.049	1.02714	3.41e-05	0.000125748
GRMZM2G064202	0.970604	7.69047	2.9693	1.85e-09	4.33e-08
GRMZM2G064255	26.6507	10.5603	-1.33456	5.13e-05	0.000178226
GRMZM2G064360	0.0693675	3.53078	5.53543	0.00010506	0.000330737
GRMZM2G064382	0.714762	0.098424	-2.77348	8.82e-05	0.000284038
GRMZM2G064437	0.432823	1.71544	1.96523	0.00174656	0.00387546
GRMZM2G064503	20.1762	84.1141	2.06269	8.34e-08	8.41e-07
GRMZM2G064530	6.5887	0.421767	-3.93695	1.4e-05	5.88e-05
GRMZM2G064541	72.6351	15.7179	-2.20914	3.51e-09	7.07e-08
GRMZM2G064558	0	2.09286	8.69277	9.16e-05	0.000293155
GRMZM2G064613	16.6997	45.0155	1.43082	3.94e-07	2.92e-06
GRMZM2G064640	70.4407	149.103	1.08175	0.00251727	0.00534042
GRMZM2G064655	1.27375	4.96738	1.9489	0.000311381	0.000850324
GRMZM2G064663	1.3439	3.82148	1.50432	9.63e-06	4.27e-05
GRMZM2G064679	0.692053	0.112734	-2.59214	0.000115324	0.00035817
[truncated: 5,042 more rows]
