# Supplementary material for: The regulatory landscape of a core maize domestication module controlling bud dormancy and growth repression
Source: Nat Commun. 2019 Aug 23;10:3810. doi: 10.1038/s41467-019-11774-w (PMC6707278; doi:10.1038/s41467-019-11774-w)
Supplement: Supplementary file 14 — Supplementary Data 12 [file 41467_2019_11774_MOESM14_ESM.xlsx]

## Sheet: DE_gt8B8_gt12B12
Supplementary Data 12. Genes differentially expressed between B73 and gt1at both 8 and 12 DAP (days after planting)
aSamples are tiller buds from B73 and gt1 at 8 and 12 DAP, and show individual normalized CPM (count-per-million) value based on edgeR output. B8 and B12 represent B73 tiller buds at 8 and 12 DAP, respectively; gt8 and gt12 stand for gt1 tiller buds at 8 and 12 DAP, respectively
bDifferential expression analysis between pairwise samples. log2FC, log2 fold-change. gt8/B8 and gt12/B12 refer to the comparison between gt1 and B73 at 8 DAP and 12 DAP,respectively.
		aSamples				bDifferntial expression analysis
No	Gene	B8	B12	gt8	gt12	log2FC(gt8/B8)	log2FC(gt12/B12)
1	AC148152.3_FG005	32.7022	383.112	1.78193	6.99458	-4.19438	-5.76594
2	AC185593.3_FG003	0.715133	0.917723	0.0778865	0.100672	-3.15398	-3.09289
3	AC187262.4_FG007	4.09856	0.36337	85.264	79.922	4.36644	7.81824
4	AC190915.3_FG007	0.92195	0.505389	0.453285	1.33235	-1.07778	1.39577
5	AC193787.3_FG008	0.494622	1.14058	0	0	-6.58281	-7.79886
6	AC196394.3_FG002	0.0136789	0.0188859	1.1945	1.25827	5.95149	5.74535
7	AC197387.3_FG004	2.28693	4.75408	0.120337	0.0841716	-4.21523	-5.74187
8	AC197432.4_FG001	1.20004	1.39916	0	0	-7.8368	-8.08136
9	AC198725.4_FG004	18.406	24.935	7.77264	5.40622	-1.24339	-2.20767
10	AC199526.5_FG002	702.78	637.681	317.257	232.1	-1.14749	-1.45805
11	AC199541.4_FG001	2.392	18.4498	0.287201	0.514243	-3.03621	-5.15127
12	AC199571.3_FG001	0.0274086	0.0851359	0.785342	1.12029	4.56681	3.66723
13	AC202011.3_FG010	0.578633	1.56394	0.125425	0.300781	-2.16872	-2.35436
14	AC204711.3_FG002	2.42402	1.04271	1.15641	4.35344	-1.06249	2.05036
15	AC205500.3_FG002	4.34234	5.64882	0.0424804	0.0699155	-6.51773	-6.2394
16	AC205502.4_FG004	6.29641	8.15492	0.0215074	0.379834	-7.88556	-4.40611
17	AC205558.3_FG002	3.06007	5.67005	0	0	-9.20232	-10.0982
18	AC205886.3_FG001	1.11083	0.98986	16.1274	26.2017	3.86075	4.71983
19	AC206030.4_FG001	3.13616	24.9392	0.353235	1.23672	-3.131	-4.32793
20	AC206031.3_FG007	1.15564	0.600964	0.0566525	0.240004	-4.23692	-1.29493
21	AC206840.3_FG002	10.472	10.0661	4.74745	4.01851	-1.14096	-1.32315
22	AC207342.3_FG008	12.3535	53.276	5.59987	5.75487	-1.13061	-3.2111
23	AC210003.2_FG015	1.2898	1.13385	0.509404	4.69452	-1.31639	2.04476
24	AC211887.3_FG006	0	0.0188859	0.705743	1.36708	7.08465	5.87112
25	AC212219.3_FG005	0.246176	3.55876	4.12484	0.274476	3.965	-3.68678
26	AC214771.3_FG003	0.779288	5.04108	0.209233	0.168721	-1.91955	-4.86414
27	AC214817.3_FG007	2.09159	17.5462	0.644545	0.563473	-1.68995	-4.94856
28	AC226545.2_FG003	0.605155	0.171314	1.67025	1.08209	1.4736	2.61295
29	AC233853.1_FG002	0.731817	0.596169	1.70644	1.83904	1.23307	1.62608
30	AC234160.1_FG003	11.6684	48.1835	2.65954	4.51613	-2.1321	-3.41122
31	AC234203.1_FG004	137.52	259.886	67.7831	110.109	-1.01999	-1.23886
32	AC234528.1_FG001	39.8337	66.4494	0.861299	0.776899	-5.51187	-6.40136
33	GRMZM2G000261	0.485121	1.79766	0.0920757	0.418231	-2.32364	-2.10378
34	GRMZM2G000292	1.13802	0.349772	3.51338	2.33619	1.62608	2.71215
35	GRMZM2G000326	32.0628	263.803	8.47374	36.2296	-1.90603	-2.86307
36	GRMZM2G000842	2.38894	0.0574371	0.4479	8.79555	-2.38444	7.13398
37	GRMZM2G001205	1.02547	17.0091	0.0143209	0	-5.71344	-11.6807
38	GRMZM2G001361	0	0	3.41409	3.09286	9.36204	9.22319
39	GRMZM2G001696	0.230618	0.0683531	4.60081	0.612498	4.28773	3.04507
40	GRMZM2G001824	0.81123	5.8562	0.120304	0.0284039	-2.74502	-7.44146
41	GRMZM2G001938	0.295875	1.94818	0.0432197	0.113043	-2.67675	-4.03754
42	GRMZM2G002128	51.5561	163.129	20.6484	19.3419	-1.32044	-3.07638
43	GRMZM2G004160	58.457	169.306	10.6227	4.75095	-2.45962	-5.15032
44	GRMZM2G004314	0.0551779	0.691488	3.91379	4.78044	5.99232	2.79592
45	GRMZM2G004356	1.20105	1.30412	2.77285	3.8173	1.22344	1.53471
46	GRMZM2G004435	1.15223	2.09338	0.40284	0.827078	-1.48358	-1.34026
47	GRMZM2G004523	1.10766	11.3694	0.0288152	0.734222	-5.03107	-3.94358
48	GRMZM2G004641	1.90342	10.0108	0.30652	0.903216	-2.61156	-3.46196
49	GRMZM2G005260	6.0029	3.29294	13.052	18.5638	1.11737	2.49437
50	GRMZM2G006119	0.794723	0.0962388	0.189423	0.657724	-2.03546	2.69261
51	GRMZM2G006759	4.47998	4.34593	1.40997	2.06609	-1.66939	-1.06872
52	GRMZM2G007130	0.342348	0.428119	1.71982	1.81647	2.31301	2.04615
53	GRMZM2G007195	130.226	445.714	59.5618	15.0501	-1.12848	-4.88629
54	GRMZM2G007969	0.954851	0.485919	0.00715146	0.0141551	-6.25175	-4.61972
55	GRMZM2G008539	1.15937	10.6462	0.306861	0.02815	-1.90616	-8.32194
56	GRMZM2G008740	0.525738	2.29596	0.126044	0.327511	-1.95847	-2.77187
57	GRMZM2G009144	0.756789	13.339	0.0634842	0.440576	-3.47147	-4.9032
58	GRMZM2G009232	0.782727	2.65278	0.0789101	0.0971521	-3.21234	-4.72074
59	GRMZM2G009435	0.026947	0.0464853	0.717312	1.53076	4.51028	4.94686
60	GRMZM2G009892	0.261551	2.00903	0.0358442	0.568235	-2.66109	-1.82151
61	GRMZM2G010920	3.95005	14.3855	0.864905	2.23141	-2.19044	-2.68484
62	GRMZM2G012355	0	0	0.920043	0.850205	7.4817	7.37056
63	GRMZM2G012728	0.227617	1.09243	0.965216	0.358988	2.0478	-1.60182
64	GRMZM2G013170	0.375798	2.6671	0.0143209	0.111193	-4.2832	-4.53645
65	GRMZM2G013581	0.226438	0.326465	1.64963	0.687638	2.84061	1.04776
66	GRMZM2G013855	0.0135419	0.00949611	19.198	20.6426	10.0016	10.4612
67	GRMZM2G014089	1.79456	3.46824	0.755026	0.0566172	-1.25589	-5.80289
68	GRMZM2G014729	12.8617	4.81589	56.6593	10.8701	2.14103	1.17006
69	GRMZM2G014844	152.085	87.796	32.0024	255.713	-2.25022	1.54242
70	GRMZM2G015520	0.289119	2.55154	0.0287114	0.270761	-3.13362	-3.2018
71	GRMZM2G015793	3.89281	17.2782	1.09123	2.22083	-1.83229	-2.95682
72	GRMZM2G015923	0	0.0288268	0.889747	1.62233	7.43507	5.57836
73	GRMZM2G017022	1.56836	5.10072	0.561861	0.964439	-1.44632	-2.40358
74	GRMZM2G017110	65.9572	185.897	24.422	52.6362	-1.43129	-1.82024
75	GRMZM2G017229	49.2554	126.805	8.96755	39.7419	-2.44923	-1.67433
76	GRMZM2G017249	53.0794	189.193	13.2707	40.9735	-1.99441	-2.20746
77	GRMZM2G017321	10.9794	9.98369	1.33686	4.58874	-3.03044	-1.11771
78	GRMZM2G017584	31.6118	31.4338	11.0698	11.5631	-1.51231	-1.44266
79	GRMZM2G017882	4.6819	3.0213	10.8668	12.5203	1.2136	2.04914
80	GRMZM2G019177	19.8525	32.6891	9.67945	8.77502	-1.02969	-1.89736
81	GRMZM2G019562	15.5157	18.2292	1.8594	3.72733	-3.05085	-2.29018
82	GRMZM2G019689	6.556	4.97057	14.3443	11.3197	1.1287	1.1864
83	GRMZM2G021416	19.3497	63.0611	7.85871	7.33366	-1.29187	-3.10323
84	GRMZM2G021459	0.852155	2.25503	2.14287	0.227886	1.34514	-3.26325
85	GRMZM2G021498	21.7313	15.7668	87.0751	43.749	2.00407	1.47187
86	GRMZM2G022804	0.600718	0.965624	0	0	-6.8809	-7.55406
87	GRMZM2G022837	3.2916	1.17551	1.20662	5.37328	-1.44033	2.18874
88	GRMZM2G023285	2.18054	1.88274	6.67036	4.34962	1.61205	1.20436
89	GRMZM2G023444	5.38151	22.6462	2.51019	3.03436	-1.0969	-2.89917
90	GRMZM2G023715	0.494357	0.955723	2.41433	4.25053	2.28992	2.13109
91	GRMZM2G023791	2.77005	8.83753	0.831364	2.02688	-1.74437	-2.12107
92	GRMZM2G023921	5.43492	7.82312	11.3828	2.74267	1.06626	-1.50993
93	GRMZM2G024104	12.3576	139.646	1.31995	5.73713	-3.19945	-4.6087
94	GRMZM2G024150	1.0609	0.391749	0.261725	6.99667	-1.99072	4.13271
95	GRMZM2G024668	35.6472	42.769	535.595	487.496	3.90717	3.51091
96	GRMZM2G024823	71.4233	105.568	30.6474	16.0437	-1.22314	-2.71678
97	GRMZM2G024927	6.87795	1.41516	0.00715146	0	-9.11846	-8.0907
98	GRMZM2G025190	1.62666	8.08953	0.13522	0.0284039	-3.53739	-7.90794
99	GRMZM2G025200	0	0.00959191	1.6138	2.39037	8.28414	7.34585
100	GRMZM2G025459	30.3089	98.6054	13.9101	46.4861	-1.12095	-1.08589
101	GRMZM2G026322	0.490922	1.95496	0.148278	0.2212	-1.6963	-3.13914
102	GRMZM2G026447	3.86976	14.5014	1.61601	3.01011	-1.25772	-2.26619
103	GRMZM2G026783	1.13589	5.7956	0.413866	0.508813	-1.45021	-3.4938
104	GRMZM2G026910	0.697882	0.156959	4.91792	3.66925	2.80795	4.47995
105	GRMZM2G027107	0.608525	2.3007	0.07677	0.0423247	-2.88213	-5.6077
106	GRMZM2G027495	21.9084	58.8746	8.83792	13.839	-1.3015	-2.08837
107	GRMZM2G027522	1.43538	1.50216	2.96715	0.605035	1.04522	-1.28708
108	GRMZM2G028302	3.54072	1.61874	1.54308	4.63469	-1.18899	1.51321
109	GRMZM2G031040	0.913242	4.30423	0.43046	0.478683	-1.10106	-3.1537
110	GRMZM2G031062	0.68176	3.47971	0.154013	0.225644	-2.14697	-3.91722
111	GRMZM2G031177	5.26051	8.0553	0.742983	3.3392	-2.81462	-1.26886
112	GRMZM2G031827	0.603452	0.622904	27.9975	74.6524	5.52691	6.91838
113	GRMZM2G031882	1.24972	2.18502	3.23268	0.813758	1.38663	-1.43272
114	GRMZM2G033644	97.1363	80.9269	34.1246	32.187	-1.50326	-1.33099
115	GRMZM2G034471	0.610956	1.02095	2.24197	7.86885	1.87343	2.94946
116	GRMZM2G035008	62.8283	100.986	0.0712605	0.28844	-9.68057	-8.43905
117	GRMZM2G035023	5.0495	7.41229	2.50543	2.5507	-1.00463	-1.54033
118	GRMZM2G035128	0.334748	1.44854	0	0	-6.02493	-8.12939
119	GRMZM2G035131	7.45198	28.5467	2.57132	4.16819	-1.5277	-2.77479
120	GRMZM2G035256	0.405408	0.349964	0	0	-6.26623	-6.09219
121	GRMZM2G035552	5.61043	15.9362	18.5886	4.86624	1.7216	-1.71026
122	GRMZM2G035848	1.78961	3.434	0.665215	0.957786	-1.42684	-1.83385
123	GRMZM2G035944	12.2296	11.3632	2.57395	25.0648	-2.26174	1.14634
124	GRMZM2G036448	8.65381	25.4957	1.49582	8.0458	-2.53487	-1.66427
125	GRMZM2G036455	2.3545	0.224953	0.705797	2.79884	-1.72274	3.59422
126	GRMZM2G036826	0.539472	4.31033	0.105956	0.510318	-2.28806	-3.08103
127	GRMZM2G036880	0.274243	0.138292	0.0288156	2.41218	-3.03601	4.0259
128	GRMZM2G037685	47.6223	97.5148	5.23596	7.01154	-3.16549	-3.79763
129	GRMZM2G038449	8.539	21.1576	3.16805	8.23478	-1.42854	-1.36137
130	GRMZM2G038519	12.1461	16.7707	5.90289	37.3812	-1.04422	1.15658
131	GRMZM2G039362	0.950759	9.72684	0.0285887	2.77507	-4.82754	-1.80714
132	GRMZM2G039968	0	0	1.29993	0.830779	7.98187	7.33312
133	GRMZM2G039993	7.61319	17.2996	2.85597	0.0284039	-1.41346	-9.00757
134	GRMZM2G040095	186.292	295.683	32.7824	24.7273	-2.50508	-3.57884
135	GRMZM2G040517	31.5702	1.4689	66.7044	26.9499	1.07563	4.20854
136	GRMZM2G040924	1.94004	1.05775	5.6825	6.77609	1.55125	2.66861
137	GRMZM2G041839	1.78612	2.19967	0.623963	0.2205	-1.48095	-3.31136
138	GRMZM2G042278	8.11718	14.9503	1.74047	4.29488	-2.21942	-1.7988
139	GRMZM2G042677	9.26872	41.3774	1.95671	0.0999083	-2.21651	-8.62359
140	GRMZM2G043932	10.567	111.01	2.83225	2.05193	-1.88003	-5.75456
141	GRMZM2G043976	2.37991	3.20362	0	0	-8.83974	-9.27253
142	GRMZM2G044247	3.96397	0.63269	1.39825	9.84377	-1.49815	3.9548
143	GRMZM2G044281	6.52324	11.3326	2.76298	5.25323	-1.23799	-1.10847
144	GRMZM2G044947	11.2939	49.0513	2.22335	6.58985	-2.34234	-2.89471
145	GRMZM2G045188	0.210399	0.191305	0.875187	0.674559	2.05585	1.76971
146	GRMZM2G045319	2.19387	5.14409	0.668405	1.09972	-1.70081	-2.22292
147	GRMZM2G045849	25.3367	61.1472	3.49537	10.2616	-2.85473	-2.57458
148	GRMZM2G046313	0.956458	1.21647	2.06265	0.209707	1.12835	-2.51
149	GRMZM2G046317	1.75094	8.3064	0.380032	1.30147	-2.1906	-2.66306
150	GRMZM2G046679	0.752279	1.49976	0.0285389	0.02815	-4.53338	-5.5021
151	GRMZM2G046776	0.0135419	0.00949611	4.41288	2.74078	7.87814	7.56572
152	GRMZM2G046848	0.0134461	0.0477856	48.8187	40.2986	11.3558	9.57184
153	GRMZM2G047128	3.77047	9.04387	1.10344	2.21666	-1.76854	-2.02393
154	GRMZM2G047139	1.75485	72.0943	0.238841	1.08003	-2.81834	-6.03321
155	GRMZM2G047187	7.40779	4.99	1.46574	1.8361	-2.33441	-1.43971
156	GRMZM2G047456	82.7413	174.734	35.2666	27.7036	-1.23044	-2.65708
157	GRMZM2G047954	10.6327	6.45499	4.45082	47.3773	-1.26828	2.87667
158	GRMZM2G047968	3.71192	5.01555	1.38556	11.2795	-1.41919	1.16844
159	GRMZM2G048092	0.0411839	0.0392418	1.124	1.61272	4.56926	5.13795
160	GRMZM2G049695	5.81259	15.6265	2.4748	1.34094	-1.23081	-3.53802
161	GRMZM2G050150	0.335448	0.691964	1.09975	1.74667	1.65896	1.33574
162	GRMZM2G050536	0.0135419	0	1.24158	1.20155	6.05176	7.87033
163	GRMZM2G050645	2.65248	1.19259	0.0213765	0.307769	-6.66153	-1.89343
164	GRMZM2G050915	8.96305	14.1393	0.0143217	0.0140406	-8.84409	-9.52504
165	GRMZM2G050997	78.9464	123.424	25.7671	25.876	-1.61753	-2.25474
166	GRMZM2G051103	30.0663	82.8626	9.73269	21.7302	-1.61508	-1.93228
167	GRMZM2G051168	2.51935	1.81599	10.6392	5.06413	2.07345	1.47653
168	GRMZM2G051836	15.2427	12.7164	0.832764	0.493169	-4.18509	-4.67383
169	GRMZM2G052123	0.0134461	0.00949611	2.30815	4.31122	6.96579	8.21626
170	GRMZM2G052920	0.622573	1.78506	0.141309	0.296999	-2.08318	-2.5599
171	GRMZM2G052948	2.1951	2.58254	0	0.0426614	-8.72443	-5.75003
172	GRMZM2G053627	3.1129	2.74225	8.12379	9.36826	1.38387	1.77124
173	GRMZM2G054050	2.54155	10.5757	0.725287	1.75339	-1.79781	-2.58792
174	GRMZM2G054653	0.0135419	0.0380816	4.73822	23.8027	7.9867	9.10618
175	GRMZM2G054938	1.7698	3.93556	0.183371	0.331463	-3.21057	-3.53048
176	GRMZM2G055025	27.6512	14.2133	67.3456	61.134	1.28228	2.10434
177	GRMZM2G055150	4.81805	19.5257	0.374193	0.519766	-3.67602	-5.21762
178	GRMZM2G056247	33.1673	122.271	12.4747	17.0093	-1.40086	-2.84656
179	GRMZM2G056303	0.987955	0.596823	0.381151	1.82749	-1.32757	1.63817
180	GRMZM2G056513	13.0276	25.1153	5.71118	12.3856	-1.18932	-1.01913
181	GRMZM2G056629	0.427986	0.386306	0.0999914	1.03933	-2.06301	1.4264
182	GRMZM2G057116	2.6479	24.41	0.901575	0.252742	-1.54882	-6.56485
183	GRMZM2G057159	38.3088	111.632	0.823553	2.00875	-5.52189	-5.79391
184	GRMZM2G057412	41.4945	55.9756	15.4772	11.0139	-1.42288	-2.34403
185	GRMZM2G057616	11.5511	24.5941	2.37391	10.831	-2.29458	-1.18395
186	GRMZM2G058402	8.37314	8.2809	64.3949	60.3738	2.93996	2.86691
187	GRMZM2G058528	1.35865	2.0899	3.00241	4.74948	1.14385	1.17856
188	GRMZM2G059012	0.0551779	0.20863	1.3031	1.23841	4.38419	2.59037
189	GRMZM2G059088	0.980299	0.55436	0.0143224	0.0279531	-5.64592	-4.12487
190	GRMZM2G059129	1.24272	10.69	3.14244	3.57692	1.33538	-1.57818
191	GRMZM2G059252	33.8753	133.261	14.8905	22.1328	-1.17881	-2.59009
192	GRMZM2G059428	9.05959	18.1721	3.74388	3.39229	-1.27398	-2.42071
193	GRMZM2G059939	14.7988	56.6666	7.1989	2.90455	-1.02752	-4.28927
194	GRMZM2G060148	4.08917	18.1423	1.15886	1.33355	-1.81334	-3.76156
195	GRMZM2G060942	4.45973	23.0011	46.6063	56.4297	3.39692	1.29435
196	GRMZM2G061499	48.7721	18.9172	101.087	48.822	1.04909	1.36659
197	GRMZM2G061791	11.7358	24.2441	0.0634576	0.690606	-7.41592	-5.13369
198	GRMZM2G061821	1.15755	1.68065	3.42138	5.57372	1.5492	1.73101
199	GRMZM2G062009	22.9535	58.4106	1.85279	0.416847	-3.61493	-7.10599
200	GRMZM2G062156	9.45468	39.4613	3.59333	4.05679	-1.38842	-3.28311
201	GRMZM2G062453	0.0409015	0	2.20227	2.64734	5.55295	8.99853
202	GRMZM2G062504	3.89998	0.906428	8.85182	7.77461	1.18557	3.08817
203	GRMZM2G062718	4.06907	0.35372	0.813287	11.257	-2.30618	4.95876
204	GRMZM2G062777	7.11066	12.1079	0	0.0141415	-10.4251	-9.29087
205	GRMZM2G062885	6.4434	1.7198	3.14879	10.9396	-1.03112	2.66594
206	GRMZM2G063438	5.11318	84.3948	0.459435	2.29576	-3.40659	-5.20616
207	GRMZM2G064202	0.700504	0.970604	6.66746	7.69047	3.24571	2.9693
208	GRMZM2G064530	1.30392	6.5887	0.169689	0.421767	-2.93803	-3.93695
209	GRMZM2G064708	5.26684	3.71974	1.88259	1.64901	-1.47835	-1.16743
210	GRMZM2G064715	2.97811	3.10175	0.0357147	0.0141413	-6.20021	-7.32746
211	GRMZM2G065478	0.758615	0.765948	2.15655	1.91748	1.52632	1.32813
212	GRMZM2G065635	1.29012	4.8314	3.69782	1.59261	1.51193	-1.6068
213	GRMZM2G065640	0.278775	1.37624	0.0781818	0.0984226	-1.75401	-3.72952
214	GRMZM2G066345	1.99017	0.838016	0.73059	3.40036	-1.42698	2.0343
215	GRMZM2G066441	5.3634	9.18777	1.4236	0.671822	-1.91107	-3.76552
216	GRMZM2G066489	2.67066	9.13617	0.338127	0.318125	-2.98895	-4.82866
217	GRMZM2G066805	0.210399	2.57041	0	0	-5.34369	-8.9741
218	GRMZM2G066997	0.641677	0.437699	2.63242	2.51265	2.02902	2.47531
219	GRMZM2G067225	1050.28	1847.08	518.84	125.993	-1.01743	-3.87371
220	GRMZM2G067626	1.41089	3.43468	0.577724	0.50648	-1.27057	-2.75191
221	GRMZM2G067865	4.62939	17.1993	1.9853	0.482783	-1.22013	-5.13799
222	GRMZM2G067929	23.55	27.9168	0.0285873	0.0283495	-9.44538	-9.70378
223	GRMZM2G068826	0.617457	2.39989	0.0143217	0.0426614	-4.96958	-5.63019
224	GRMZM2G068943	27.7769	35.9793	13.0245	8.57465	-1.09484	-2.07178
225	GRMZM2G068947	9.18354	59.8359	1.82135	14.0688	-2.33614	-2.08966
226	GRMZM2G069016	7.34654	20.3809	0.600273	1.74839	-3.59825	-3.53908
227	GRMZM2G069317	4.3712	4.64572	0.0143217	0.0284039	-7.80864	-7.10847
228	GRMZM2G069630	0.0135419	0.0194032	1.80684	1.38986	6.58461	5.79181
229	GRMZM2G070138	29.2833	72.1886	9.72746	18.4394	-1.58685	-1.96955
230	GRMZM2G070172	1.84153	0.660247	0.166931	0.0283491	-3.37062	-4.31351
231	GRMZM2G071157	0.153337	0.663267	1.53667	2.41657	3.2386	1.86127
232	GRMZM2G071277	16.2222	63.8608	3.22163	1.32587	-2.33284	-5.58715
233	GRMZM2G071292	0.214231	0.0656076	1.42419	0.951432	2.71268	3.78151
234	GRMZM2G071325	2.05365	3.11593	0.178055	0.295135	-3.49459	-3.38424
235	GRMZM2G071374	0.674932	0.755968	0.00716458	0.0836191	-5.7733	-3.13259
236	GRMZM2G071688	1.5934	8.9504	0.144128	0.0714116	-3.41847	-6.86222
237	GRMZM2G071977	2.04458	1.38843	4.47866	2.81965	1.13509	1.02339
238	GRMZM2G072091	1.79425	0.803592	4.55228	4.98732	1.34667	2.62307
239	GRMZM2G072529	1.47694	10.5957	0.440721	0.380449	-1.72989	-4.78133
240	GRMZM2G072589	0	0.0481284	7.58507	4.18113	10.5172	6.28671
241	GRMZM2G073219	0.34537	0.610234	1.42833	3.88772	2.0474	2.67259
242	GRMZM2G073310	5.21325	15.3083	2.5857	3.91812	-1.01047	-1.96477
243	GRMZM2G075002	13.7144	49.6741	5.04282	7.73309	-1.43528	-2.68435
244	GRMZM2G075229	0.728689	5.70222	0.0999661	0.389303	-2.78267	-3.86394
245	GRMZM2G075262	23.5684	87.7	9.65192	6.09562	-1.28143	-3.84377
246	GRMZM2G075502	150.379	308.512	49.6651	24.0063	-1.59797	-3.68416
247	GRMZM2G076307	15.1303	25.717	7.56207	7.82088	-1.00274	-1.71717
248	GRMZM2G076468	10.8921	32.9626	5.11365	1.66585	-1.09121	-4.30118
249	GRMZM2G076766	2.64594	2.11456	5.57234	7.48257	1.06692	1.81778
250	GRMZM2G076989	0.909445	1.8047	0.0572135	0.153257	-3.83257	-3.52445
251	GRMZM2G077124	58.17	61.8897	22.9154	26.6681	-1.34071	-1.21496
252	GRMZM2G077858	1.97699	1.60289	4.42384	6.18577	1.15773	1.93696
253	GRMZM2G078781	29.54	94.0352	4.29888	27.6079	-2.78032	-1.76931
254	GRMZM2G079219	0.866489	8.68954	0.152215	0.553625	-2.47587	-3.94789
255	GRMZM2G079616	2.76353	6.66462	0.346407	0.163424	-2.95847	-5.33779
256	GRMZM2G079727	8.94705	11.7096	26.847	5.16743	1.58621	-1.17801
257	GRMZM2G080116	0.859779	0.225107	2.32909	3.74897	1.42293	4.03929
258	GRMZM2G080354	243.035	519.504	27.9468	12.2367	-3.11677	-5.40913
259	GRMZM2G080586	0.956458	0.643672	3.33311	2.64809	1.81612	2.04019
260	GRMZM2G081322	4.58503	3.67582	24.4153	38.3579	2.4094	3.38121
261	GRMZM2G081504	8.54881	29.3905	1.20814	8.75876	-2.81941	-1.74517
262	GRMZM2G081529	22.9147	28.4918	53.502	70.1756	1.21489	1.29906
263	GRMZM2G082174	158.048	161.467	54.4309	46.0189	-1.53797	-1.81056
264	GRMZM2G082434	0.943207	15.5411	0.0500883	0	-4.10016	-11.5509
265	GRMZM2G082586	5.56306	1.89489	12.8775	11.6782	1.21009	2.62023
266	GRMZM2G082745	25.4533	113.379	8.38096	6.79014	-1.59753	-4.05823
267	GRMZM2G083538	64.9551	50.6946	24.7267	4.57702	-1.39526	-3.47559
268	GRMZM2G083759	25.3222	65.6554	10.8854	11.3407	-1.21064	-2.5337
269	GRMZM2G083788	7.95768	2.828	2.55364	34.8209	-1.64981	3.62966
270	GRMZM2G084825	0.510468	3.37704	0.035504	0.0140406	-3.65432	-7.46988
271	GRMZM2G084940	34.6798	39.8478	10.5974	11.7597	-1.70841	-1.76069
272	GRMZM2G085568	110.05	231.661	32.9649	72.8747	-1.73743	-1.66897
273	GRMZM2G085751	2.60194	7.62131	0.492046	1.44562	-2.37468	-2.38525
274	GRMZM2G086835	9.27767	29.884	2.52883	6.0938	-1.86711	-2.29568
275	GRMZM2G086869	1.60557	0.474707	0.353506	1.10263	-2.14663	1.20183
276	GRMZM2G088166	0	0.00962728	2.31499	2.69385	8.80416	7.49774
277	GRMZM2G088375	78.2154	152.918	0.0500003	0.128146	-10.4679	-10.1694
278	GRMZM2G088524	37.3396	73.4872	10.9169	19.1558	-1.77157	-1.94
279	GRMZM2G088689	146.288	164.132	63.7042	51.8523	-1.19732	-1.66261
280	GRMZM2G088765	1.18738	6.05633	0.107774	0.0847297	-3.37903	-6.07103
281	GRMZM2G089631	22.2977	47.292	0.726586	1.31398	-4.91027	-5.16479
282	GRMZM2G089836	48.7547	45.6506	20.982	12.3507	-1.21519	-1.88439
283	GRMZM2G089895	0.34228	2.88217	0.0646572	0.857571	-2.2852	-1.74163
284	GRMZM2G090028	2.09886	8.93399	0.751881	1.36201	-1.47889	-2.70782
285	GRMZM2G090029	45.0098	73.0766	17.2165	19.6694	-1.38375	-1.89443
286	GRMZM2G090226	113.752	179.922	12.2741	9.65367	-3.19843	-4.22474
287	GRMZM2G090245	5.7548	279.709	0.275709	0.0989773	-4.3524	-11.3921
288	GRMZM2G090379	1.82996	1.71676	0	0	-8.4643	-8.38053
289	GRMZM2G090411	1.60079	2.53457	0.0215464	0	-5.90467	-8.93598
290	GRMZM2G090872	0.026947	0.0689813	0.297833	3.38224	3.25936	5.47754
291	GRMZM2G091124	65.6231	369.213	16.5392	3.96095	-1.98486	-6.54377
292	GRMZM2G091169	1.12714	14.082	0.408194	0.113568	-1.46775	-6.8882
293	GRMZM2G091456	43.6633	32.1329	0.028536	0.0423647	-10.3392	-9.40181
294	GRMZM2G091648	25.0327	44.4575	3.43181	9.32262	-2.86784	-2.25017
295	GRMZM2G092147	16.6369	13.0321	33.5889	32.3998	1.01422	1.3133
296	GRMZM2G092432	13.1403	4.01544	30.1146	17.3217	1.19328	2.11075
297	GRMZM2G092867	4.0755	27.0808	1.10984	1.21638	-1.86424	-4.46979
298	GRMZM2G093038	20.6378	22.783	0.021414	0	-9.60122	-12.1036
299	GRMZM2G093175	7.00122	12.3056	1.89348	2.26488	-1.88539	-2.44007
300	GRMZM2G093346	0.039954	0.0475127	5.35314	7.21111	6.90322	7.10541
301	GRMZM2G093422	0.0272168	0.0890877	4.40394	5.50245	7.07167	5.83367
302	GRMZM2G093826	52.7896	267.298	5.1378	3.09615	-3.36022	-6.42279
303	GRMZM2G094168	5.93102	19.842	13.0722	3.4189	1.13661	-2.53558
304	GRMZM2G094390	1.67464	4.04346	0.707239	0.998497	-1.26374	-2.01935
305	GRMZM2G095020	4.76265	9.15823	0.0985781	0.0566164	-5.52549	-7.2112
306	GRMZM2G096008	0.37415	1.18913	0.0357147	0.110488	-3.2093	-3.38875
307	GRMZM2G096016	2.89617	2.06008	1.43705	8.6653	-1.00608	2.07057
308	GRMZM2G096365	27.1589	105.07	11.7474	12.8948	-1.20399	-3.02581
309	GRMZM2G097297	40.4345	1087.35	11.1166	30.0723	-1.85527	-5.17607
310	GRMZM2G097641	3.74674	11.6886	1.38458	2.44239	-1.43342	-2.25606
311	GRMZM2G098813	3.2329	1.27411	7.10872	2.65373	1.13592	1.05861
312	GRMZM2G099285	1.09743	0.163598	0.475597	0.740297	-1.19715	2.12669
313	GRMZM2G099454	57.7404	436.201	3.64328	7.4983	-4.00227	-5.85716
314	GRMZM2G099740	2.24478	22.0144	0.53041	0.138758	-2.07112	-7.25714
315	GRMZM2G100360	13.8986	56.8678	2.14709	2.75609	-2.69291	-4.36036
316	GRMZM2G100524	3.04252	9.2793	1.48647	1.49853	-1.03616	-2.62767
317	GRMZM2G101069	1.08163	1.37834	0.354117	0.438891	-1.57682	-1.61954
318	GRMZM2G101393	4.32205	1.14936	0.276665	0.285239	-3.94728	-1.97116
319	GRMZM2G101928	20.4306	21.7167	0.0142326	0	-10.0377	-12.0348
320	GRMZM2G102494	0.441338	0.861498	0	0.0141413	-6.41782	-5.47666
321	GRMZM2G102795	7.37679	5.16505	1.53638	2.33407	-2.26016	-1.14521
322	GRMZM2G103137	133.647	957.135	20.1435	35.1625	-2.73135	-4.76775
323	GRMZM2G103197	5.54635	5.04164	0.0143209	0.0141413	-8.14084	-8.02439
324	GRMZM2G103292	1.20234	1.03505	0	0	-7.88071	-7.62609
325	GRMZM2G103452	0.120114	0.132139	20.3166	22.9199	7.34158	7.38318
326	GRMZM2G103559	7.22342	29.9123	3.33053	13.2869	-1.11069	-1.17104
327	GRMZM2G103748	2.16637	25.704	0.0143733	0	-6.7998	-12.2769
328	GRMZM2G104299	1.20416	5.02536	0.217215	0.774303	-2.44015	-2.67728
329	GRMZM2G104443	67.9871	85.3557	26.7485	27.9082	-1.34551	-1.6126
330	GRMZM2G105092	2.48179	10.74	0.767235	0.0140406	-1.66905	-9.13119
331	GRMZM2G105233	1.48208	2.11542	0.430011	0.554508	-1.79051	-1.93327
332	GRMZM2G105834	0.661592	2.69367	0.12406	0.337896	-2.33907	-2.99089
333	GRMZM2G106276	0.227925	0.0977474	1.3395	1.30716	2.52942	3.63915
334	GRMZM2G107003	17.9342	14.4078	40.4227	46.8711	1.17057	1.69951
335	GRMZM2G107129	0.147821	0.0927275	1.02879	0.796322	2.74755	3.08153
336	GRMZM2G107380	3.6659	17.5141	0.719783	0.897229	-2.34029	-4.27901
337	GRMZM2G107805	3.60931	3.14125	8.59459	10.7844	1.25047	1.77762
338	GRMZM2G107851	1.25482	1.18722	7.58788	3.03109	2.58935	1.33871
339	GRMZM2G108147	2.07127	6.34833	0.462346	1.2414	-2.17899	-2.34784
340	GRMZM2G109130	41.6173	164.229	14.854	16.2246	-1.48794	-3.33963
341	GRMZM2G110195	0.329927	0.0377249	0.87474	0.743718	1.38549	4.13285
342	GRMZM2G110368	0.573909	0.345501	1.66855	0.923402	1.56948	1.39583
343	GRMZM2G110742	0.0404977	0.0687334	11.0425	20.4	7.91821	8.10131
344	GRMZM2G111396	0.107887	0.233228	1.37464	1.17012	3.6142	2.29993
345	GRMZM2G113057	1.07361	3.60315	0.0143471	0	-5.78907	-9.44732
346	GRMZM2G113229	2.24466	0.674303	0.297812	0.0847309	-2.89127	-2.91588
347	GRMZM2G113340	2.48715	1.57558	0.73061	10.7187	-1.75666	2.75231
348	GRMZM2G113583	0.403513	0.639709	0.0908183	0	-2.1174	-6.96457
349	GRMZM2G113761	4.02407	21.6761	0.604608	1.47198	-2.71583	-3.86976
350	GRMZM2G113800	0.362308	1.62945	0.0281955	0.0423247	-3.52502	-5.10055
351	GRMZM2G114667	8.55966	10.1393	4.21518	4.36774	-1.02125	-1.21411
352	GRMZM2G114751	8.25229	36.8119	0.565989	2.44417	-3.85289	-3.90754
353	GRMZM2G114816	20.0795	22.9267	6.3101	5.00058	-1.67033	-2.19476
354	GRMZM2G115133	2.31931	1.29037	0.639877	3.59032	-1.83698	1.4717
355	GRMZM2G115422	1.76621	7.02625	0.147574	0.1428	-3.5308	-5.56749
356	GRMZM2G117392	1.53256	0.408396	3.04388	2.2304	1.01279	2.41939
357	GRMZM2G117531	5.88013	22.8632	1.93995	9.34514	-1.59509	-1.29052
358	GRMZM2G117822	0.181979	0.306398	18.722	27.292	6.64669	6.45305
359	GRMZM2G117956	13.4777	1.01706	6.5258	9.81106	-1.0448	3.25881
360	GRMZM2G118529	0.635661	2.29638	0.00715183	0	-5.74853	-8.79572
361	GRMZM2G119517	6.18876	12.0429	2.09036	1.12573	-1.56446	-3.41255
362	GRMZM2G119705	304.61	1809.14	16.008	4.59515	-4.24618	-8.63081
363	GRMZM2G119802	61.0055	197.52	22.5522	46.0861	-1.43184	-2.09966
364	GRMZM2G120621	42.966	112.346	6.58736	6.20916	-2.709	-4.17428
365	GRMZM2G122337	15.8442	15.3458	4.15434	61.0957	-1.93724	1.99396
366	GRMZM2G123482	18.4276	24.3345	4.25956	5.68238	-2.10996	-2.0991
367	GRMZM2G123489	0.960584	1.09899	0.204232	0.358165	-2.17774	-1.5646
368	GRMZM2G123977	24.4424	48.9569	8.33901	8.78979	-1.54886	-2.47721
369	GRMZM2G125268	189.581	163.433	90.8521	64.4556	-1.06098	-1.34181
370	GRMZM2G125304	63.7793	118.221	26.9731	28.7138	-1.2405	-2.04123
371	GRMZM2G125747	4.65788	37.3055	0.817905	5.79467	-2.46327	-2.68859
372	GRMZM2G125823	5.57701	46.0697	2.05235	6.66637	-1.43836	-2.7876
373	GRMZM2G126260	12.3279	42.9268	3.83266	12.3817	-1.68349	-1.79219
374	GRMZM2G126732	7.75349	5.54787	2.50525	50.5594	-1.63294	3.18613
375	GRMZM2G126765	29.1949	100.193	5.82553	10.3832	-2.33288	-3.27256
376	GRMZM2G126808	6.30761	43.7199	0.58907	1.56433	-3.39448	-4.80757
377	GRMZM2G126972	0.498338	0.315944	0.146559	0.896375	-1.6627	1.47798
378	GRMZM2G126975	13.7032	67.7389	2.41537	9.03957	-2.50185	-2.9005
379	GRMZM2G127134	16.8308	66.0061	2.75626	6.99115	-2.60729	-3.23866
380	GRMZM2G127147	15.1268	5.8741	6.34904	21.1027	-1.25569	1.84445
381	GRMZM2G127213	0.359285	0.567346	2.28997	2.06909	2.62261	1.86348
382	GRMZM2G127338	2.88592	23.6202	0.330864	0.127913	-3.10783	-7.47266
383	GRMZM2G127379	70.3071	341.233	2.2544	3.2917	-4.92772	-6.7063
384	GRMZM2G127421	4.87837	12.2681	0.432604	3.17373	-3.47853	-1.94848
385	GRMZM2G127635	2.67881	1.1702	5.85055	6.01138	1.13418	2.35518
386	GRMZM2G127821	1.54033	8.77917	0.528939	1.31255	-1.54133	-2.73338
387	GRMZM2G129114	0.561719	12.1331	0.0642065	0.0986045	-3.03884	-6.87087
388	GRMZM2G129302	29.7037	34.5651	13.9444	9.64297	-1.09231	-1.84254
389	GRMZM2G129304	9.81637	2.75485	20.4734	10.7767	1.05799	1.9649
390	GRMZM2G129513	13.4339	8.19553	6.15445	21.82	-1.12976	1.4133
391	GRMZM2G129597	15.1764	11.6428	0.0861438	0.723481	-7.37807	-4.00143
392	GRMZM2G129860	6.15008	15.705	2.63653	2.74764	-1.22037	-2.51273
393	GRMZM2G129879	0.639191	0.969399	9.06397	7.6453	3.80907	2.97183
394	GRMZM2G130348	94.1956	119.283	41.016	44.1831	-1.19839	-1.43291
395	GRMZM2G130904	1.86676	37.8936	0.192792	0.155435	-3.2211	-7.88253
396	GRMZM2G131650	8.52372	18.3742	2.46628	5.18086	-1.78749	-1.8249
397	GRMZM2G132069	14.1499	34.0531	6.12176	4.35529	-1.20492	-2.96642
398	GRMZM2G132450	4.03859	2.74714	11.4234	11.7454	1.49887	2.09401
399	GRMZM2G132506	1.31465	1.41046	0.481114	3.05732	-1.40623	1.11486
400	GRMZM2G132547	241.444	40.4554	28.257	141.21	-3.09542	1.80338
401	GRMZM2G133023	27.5091	126.517	9.79825	7.25033	-1.47996	-4.12513
402	GRMZM2G134604	1.38944	0.381685	2.8367	4.27053	1.04873	3.47299
403	GRMZM2G134708	12.2758	83.5191	4.35102	4.74656	-1.48402	-4.13368
404	GRMZM2G134857	4.36598	5.65054	1.03378	1.51863	-2.07044	-1.89679
405	GRMZM2G135068	0.159435	0.0288268	6.3812	4.40974	5.29807	7.0113
406	GRMZM2G135526	4.72251	14.4439	1.65979	1.0413	-1.50598	-3.78672
407	GRMZM2G136300	20.0256	59.7032	9.51696	7.77664	-1.07856	-2.9404
408	GRMZM2G137293	9.69025	16.5919	0.00715146	0	-9.6178	-11.6456
409	GRMZM2G138587	0	0	1.887	2.84937	8.51624	9.10927
410	GRMZM2G138589	11.8415	38.2543	2.00921	1.78935	-2.5479	-4.40074
411	GRMZM2G139073	2.79727	4.93829	26.7984	18.7553	3.25445	1.92595
412	GRMZM2G139846	0.0402241	0.124268	22.3279	24.8152	8.94258	7.58305
413	GRMZM2G139963	1.06803	0.844574	4.82871	21.8008	2.17512	4.67908
414	GRMZM2G140448	5.12207	12.6627	1.2726	1.0833	-2.00639	-3.53835
415	GRMZM2G140730	0	0.00959191	1.34796	1.43447	8.0328	6.60811
416	GRMZM2G140915	7.8979	5.56036	2.04795	25.5274	-1.95496	2.1975
417	GRMZM2G141136	0.964382	2.71557	5.08919	6.6498	2.39232	1.28874
418	GRMZM2G141353	3.75206	6.00803	0.859796	1.90344	-2.12065	-1.65538
419	GRMZM2G141723	4.70979	3.93075	13.4351	12.4269	1.51112	1.65937
420	GRMZM2G142315	67.6047	173.134	15.0027	20.7966	-2.17284	-3.05668
421	GRMZM2G143082	3.08572	2.8705	0	0	-9.21909	-9.11907
422	GRMZM2G143373	11.4609	45.8741	2.41806	1.38344	-2.23786	-5.04319
423	GRMZM2G144024	0.408675	2.6151	1.15996	0.0998172	1.46305	-4.62141
424	GRMZM2G144982	3.68243	7.39932	1.31462	1.65817	-1.48721	-2.15758
425	GRMZM2G145045	1.11633	21.2546	0.0640686	0.218867	-4.01818	-6.57039
426	GRMZM2G145075	2.28687	19.8577	0.085205	0.350753	-4.66481	-5.8024
427	GRMZM2G145109	1.8977	20.3301	0.0860042	0.258768	-4.38179	-6.2675
428	GRMZM2G145554	6.43755	60.2984	2.71692	1.72017	-1.235	-5.12184
429	GRMZM2G145562	1.19678	1.38938	2.63374	4.22185	1.13433	1.602
430	GRMZM2G145909	0.488542	0.168079	1.76385	2.2239	1.87716	3.69996
431	GRMZM2G146948	0.916867	1.25212	3.40674	2.67684	1.9014	1.0891
432	GRMZM2G147301	1.16221	3.16169	0	0	-7.8296	-9.25977
433	GRMZM2G147481	0	0	13.7392	11.246	11.3736	11.0845
434	GRMZM2G147849	41.2603	129.54	20.1884	51.127	-1.0319	-1.34107
435	GRMZM2G147910	1.47928	1.94837	0.446858	0.469441	-1.69956	-2.03888
436	GRMZM2G148074	7.86527	17.2675	1.4849	2.41322	-2.40199	-2.83654
437	GRMZM2G148167	0.323812	0.185274	0.950108	0.945125	1.53655	2.34099
438	GRMZM2G148176	98.4635	250.696	36.6736	56.1823	-1.4237	-2.15741
439	GRMZM2G148281	96.5871	149.286	24.3065	23.0203	-1.98943	-2.69615
440	GRMZM2G149238	23.5643	24.339	6.12464	7.52933	-1.93837	-1.69907
441	GRMZM2G149624	2.98937	1.02147	0.122405	9.74036	-4.56182	3.24636
442	GRMZM2G149646	0.230281	0.948479	0	0.158091	-5.60182	-2.49636
443	GRMZM2G149647	0.986457	0.838381	3.94187	3.02855	2.0118	1.84564
444	GRMZM2G150532	4.5109	5.87049	0.616514	0.794292	-2.86518	-2.87482
445	GRMZM2G150691	1.57584	6.81546	0.534767	3.26501	-1.54913	-1.06222
446	GRMZM2G150893	38.0705	141.626	6.38639	24.0979	-2.5746	-2.55467
447	GRMZM2G150915	0.406784	2.04424	0	0.0990713	-6.35506	-4.29306
448	GRMZM2G151216	0.0939263	0	2.38008	2.39872	4.60259	8.869
449	GRMZM2G151230	2.02338	23.4818	0.294427	0.803993	-2.76046	-4.85851
450	GRMZM2G151801	0.657863	0.459423	1.46274	0.921884	1.18751	1.02274
451	GRMZM2G151811	9.20678	58.7358	1.82891	2.3317	-2.32626	-4.65827
452	GRMZM2G152041	12.4497	31.9918	4.24201	9.21685	-1.54846	-1.79284
453	GRMZM2G152135	5.54896	17.0861	2.43786	2.81449	-1.18436	-2.60068
454	GRMZM2G152258	3.52047	21.3034	0.732003	0.73023	-2.25825	-4.85658
455	GRMZM2G152354	25.5914	7.47535	59.367	20.9327	1.21491	1.47577
456	GRMZM2G152417	272.082	346.046	81.766	75.42	-1.73379	-2.19813
457	GRMZM2G152477	14.8912	44.8825	1.92515	5.32336	-2.95356	-3.07466
458	GRMZM2G152485	22.6974	44.6068	8.83355	12.7367	-1.36177	-1.80779
459	GRMZM2G152739	48.2092	130.27	17.1869	5.04631	-1.489	-4.69347
460	GRMZM2G152981	0.53417	3.7286	0.0721924	0.0996326	-2.7943	-5.15239
461	GRMZM2G153184	19.8053	13.527	3.76657	32.1139	-2.39731	1.24646
462	GRMZM2G153393	133.681	166.737	37.8947	59.4011	-1.81863	-1.48924
463	GRMZM2G153536	17.953	43.8712	6.26581	17.4653	-1.50793	-1.3301
464	GRMZM2G154124	3.15773	7.83142	0.653775	0.778115	-2.26341	-3.31615
465	GRMZM2G154290	1.87753	2.12644	0.722239	0.994216	-1.37885	-1.09841
466	GRMZM2G154422	0.780707	0.651503	0.203808	1.45466	-1.91175	1.17314
467	GRMZM2G154565	2.23492	1.39009	0.445071	0.452361	-2.33578	-1.60878
468	GRMZM2G154958	5.69601	20.7863	1.67276	0.861455	-1.76556	-4.58331
469	GRMZM2G155002	2.1681	1.35452	4.54844	3.0628	1.07551	1.17995
470	GRMZM2G155242	68.6464	18.3951	258.289	74.0078	1.91062	2.0083
471	GRMZM2G155343	2.7729	1.34914	5.79445	5.48885	1.06138	2.02282
472	GRMZM2G156238	16.0333	36.8015	7.44495	6.02565	-1.09877	-2.61048
473	GRMZM2G156599	0.180583	4.41872	0.00715146	0	-3.9366	-9.73794
474	GRMZM2G156748	2.98411	29.8778	0.808537	2.50627	-1.85492	-3.5659
475	GRMZM2G156861	1877.45	2609.83	613.754	68.0874	-1.61293	-5.26059
476	GRMZM2G156924	0.75117	4.97334	18.2546	19.4488	4.59389	1.96617
477	GRMZM2G157218	0.466542	1.14713	0.0647999	0.379532	-2.76462	-1.56767
478	GRMZM2G158232	7.79091	16.3092	0.429185	0.567635	-4.16381	-4.83376
479	GRMZM2G158586	2.01916	2.10623	0.0143996	0.0141551	-6.6912	-6.75442
480	GRMZM2G158831	0.123172	0.804143	0.0142836	0.0566164	-2.74623	-3.69104
481	GRMZM2G159149	350.467	1014.66	32.4247	117.155	-3.43254	-3.11456
482	GRMZM2G159500	10.3074	53.1229	3.14632	8.86566	-1.72116	-2.58515
483	GRMZM2G160927	202.406	336.492	43.0266	52.1915	-2.23325	-2.68878
484	GRMZM2G161306	0.688126	0.270534	0.252076	2.4276	-1.39495	3.13212
485	GRMZM2G161459	10.1829	34.4334	2.1718	6.00295	-2.22907	-2.51897
486	GRMZM2G161696	3.46035	6.95969	0.827595	1.3972	-2.04793	-2.31711
487	GRMZM2G162119	0.0681738	0.173562	3.85133	4.94775	5.70129	4.77972
488	GRMZM2G162127	4.46245	3.47285	10.6358	7.38747	1.25076	1.08758
489	GRMZM2G162233	3.67098	1.32238	1.67423	8.17265	-1.12542	2.6206
490	GRMZM2G162396	2.87234	17.2322	1.22152	0.169759	-1.22905	-6.62222
491	GRMZM2G162529	1.18401	1.06461	0.245444	8.62691	-2.23372	3.01319
492	GRMZM2G162690	38.1224	151.405	7.56557	13.655	-2.3249	-3.474
493	GRMZM2G162755	5.4795	2.52526	0.170991	0.756299	-4.96381	-1.7277
494	GRMZM2G162977	0.318045	0.383072	0.874249	1.01602	1.4722	1.4019
495	GRMZM2G163054	3.03703	34.6431	0.982295	0.650367	-1.60962	-5.72029
496	GRMZM2G164308	0.923305	1.65879	1.94193	3.45962	1.03803	1.05491
497	GRMZM2G164547	5.10098	18.8381	12.0828	4.82391	1.24091	-1.96443
498	GRMZM2G164672	8.11198	11.7019	0	0	-10.6136	-11.142
499	GRMZM2G164781	3.35502	4.11455	1.4814	8.29909	-1.17578	1.00833
500	GRMZM2G164967	1.72714	0.261025	5.85663	3.07779	1.75248	3.52002
501	GRMZM2G164974	1.20578	6.35445	0.395906	1.04139	-1.59152	-2.6297
502	GRMZM2G165601	0.399844	0.342354	1.07481	1.745	1.3941	2.30937
503	GRMZM2G165613	1.93097	3.72041	10.3608	11.3261	2.42167	1.60575
504	GRMZM2G165769	6.67021	11.7442	0.489937	0.226359	-3.75486	-5.665
505	GRMZM2G165867	1.8005	6.4546	0	0	-8.4568	-10.2864
506	GRMZM2G166459	7.57605	32.9977	2.60581	3.75264	-1.53326	-3.13348
507	GRMZM2G166603	0	0.00949611	1.21235	0.859402	7.8778	5.89304
508	GRMZM2G166687	18.7831	57.5643	4.05291	4.08184	-2.2052	-3.82241
509	GRMZM2G166979	9.90745	13.1604	0.0142319	0.0141413	-8.99694	-9.41162
510	GRMZM2G167220	36.018	44.6475	5.89479	9.51672	-2.60343	-2.23232
511	GRMZM2G167336	1.10014	0.634873	0.17748	0.181904	-2.60684	-1.78304
512	GRMZM2G167387	4.30384	18.9744	1.20901	1.68794	-1.82025	-3.48378
513	GRMZM2G168431	0.135756	1.56024	0.00716458	0.0420726	-3.51311	-5.08048
514	GRMZM2G168665	1.28275	1.2874	0	0	-7.92795	-7.96152
515	GRMZM2G169009	0.166498	0.161301	0.854209	1.02757	2.29732	2.62469
516	GRMZM2G169812	1.12204	0.794862	0	0	-7.78704	-7.25735
517	GRMZM2G170017	0.27717	5.57033	0.0357802	0.0281496	-2.76665	-7.39128
518	GRMZM2G170034	27.0464	122.14	1.12689	1.52434	-4.57369	-6.31619
519	GRMZM2G170049	23.6474	96.3912	1.90613	1.47348	-3.62003	-6.03217
520	GRMZM2G170413	0.766989	5.09672	0.021116	0.0283763	-4.94437	-7.24086
521	GRMZM2G170552	0.323158	1.81748	0.00716458	0.35069	-4.67785	-2.34289
522	GRMZM2G170692	13.2835	29.5436	4.38388	1.97805	-1.59866	-3.89637
523	GRMZM2G171139	0.422326	2.1389	1.78721	13.586	2.0733	2.66715
524	GRMZM2G171390	2.39795	1.92157	1.08427	8.36765	-1.14569	2.12058
525	GRMZM2G171466	5.12358	2.16827	1.79845	14.344	-1.50831	2.72346
526	GRMZM2G172099	0.876111	0.190692	2.24945	0.764517	1.37944	1.95541
527	GRMZM2G172192	0.0406227	0.0477856	1.31499	1.84089	4.84519	5.13039
528	GRMZM2G172652	0.722187	5.00669	0.244281	0.565965	-1.55669	-3.14209
529	GRMZM2G174099	0.640185	1.47524	0.246717	0.243414	-1.35821	-2.55189
530	GRMZM2G174128	1.81467	7.71903	0.575569	1.5203	-1.67152	-2.3413
531	GRMZM2G174396	4.05195	10.5867	0.680664	0.33408	-2.56899	-4.96869
532	GRMZM2G174449	0.23647	7.11192	0	0.0964417	-5.53352	-6.14499
533	GRMZM2G174708	3.4457	8.75908	0.445756	1.53038	-2.94163	-2.51683
534	GRMZM2G174799	1.64084	6.02059	0.653952	1.62564	-1.30508	-1.88696
535	GRMZM2G174819	0.718109	1.12223	0	0	-7.11081	-7.77564
536	GRMZM2G175082	0.874983	3.32725	0.24277	0.216218	-1.81026	-3.95284
537	GRMZM2G175779	0.182229	0.123103	0.968999	1.21969	2.41972	3.26653
538	GRMZM2G175874	23.9878	42.3295	9.30417	11.8616	-1.36444	-1.83429
539	GRMZM2G176998	164.72	571.957	52.8836	52.7788	-1.63821	-3.43814
540	GRMZM2G177220	5.96365	18.5728	2.8802	5.57169	-1.04715	-1.73726
541	GRMZM2G177508	0.665068	2.34179	0.141543	6.41224	-2.20261	1.44564
542	GRMZM2G177929	2.91126	1.59255	6.59733	3.34621	1.18186	1.07119
543	GRMZM2G178025	2.82756	13.1074	0.720795	2.40761	-1.96424	-2.44218
544	GRMZM2G178640	0	0	3.19845	3.17151	9.27213	9.26356
545	GRMZM2G178787	72.3596	128.63	35.8516	47.7751	-1.01245	-1.4286
546	GRMZM2G178894	2.75963	0.231208	0.987164	5.62673	-1.45929	4.57148
547	GRMZM2G179432	95.5828	306.578	3.02918	18.5091	-4.97716	-4.05002
548	GRMZM2G179792	0.997446	9.14941	0.110698	0.640468	-3.09871	-3.8294
549	GRMZM2G179885	0.0272168	0.24216	0.420213	1.14968	3.67287	2.25315
550	GRMZM2G180190	7.61999	9.30914	17.5476	4.62058	1.20284	-1.00967
551	GRMZM2G180879	3.06425	4.88875	0.0501792	0.12933	-5.78962	-5.17092
552	GRMZM2G181546	0.232424	1.74678	0.028639	0.322042	-2.82067	-2.42316
553	GRMZM2G181605	3.16053	10.1139	0.459811	1.15091	-2.76769	-3.12901
554	GRMZM2G301885	8.65974	12.0227	1.2262	0.826309	-2.8199	-3.85378
555	GRMZM2G301904	0.472197	0.756558	0.0698511	2.01092	-2.73106	1.43606
556	GRMZM2G302322	0	0.00959191	1.15627	1.1745	7.80899	6.33574
557	GRMZM2G302604	4.03042	48.2526	0.633574	1.10817	-2.63718	-5.43617
558	GRMZM2G303999	1.46969	2.64672	0	0	-8.1485	-9.0044
559	GRMZM2G305148	0.529782	0.819139	0.125018	0.207101	-2.05489	-1.97093
560	GRMZM2G305159	4.43116	6.89026	1.58554	2.92129	-1.4795	-1.23821
561	GRMZM2G305332	4.07373	8.1227	1.44382	1.74355	-1.49859	-2.20982
562	GRMZM2G306732	1.7271	0.895079	0.359848	2.50904	-2.22934	1.46946
563	GRMZM2G308752	0.352601	5.17927	0.0214527	0.737808	-3.72904	-2.79413
564	GRMZM2G311036	202.723	383.61	87.2738	4.68415	-1.21575	-6.36021
565	GRMZM2G311165	53.3748	75.0036	0.0358424	0.0283491	-10.3469	-11.1297
566	GRMZM2G312661	25.3899	133.623	4.49048	2.41175	-2.47953	-5.79607
567	GRMZM2G314064	0.904691	0.411726	0.281494	1.07722	-1.63074	1.39662
568	GRMZM2G314660	2.26837	1.54482	0.720133	10.7045	-1.63969	2.78631
569	GRMZM2G314769	1.92046	0.749061	0.0566534	0.0279531	-4.98308	-4.52681
570	GRMZM2G316685	0.218223	0.225375	1.54726	1.50905	2.86593	2.68216
571	GRMZM2G317033	2.55259	3.65749	0.0143733	0	-7.02472	-9.46845
572	GRMZM2G317426	0.484492	4.05694	0.120942	0.02815	-1.98396	-6.93468
573	GRMZM2G318213	6.32228	15.6713	3.07559	4.66686	-1.03963	-1.74371
574	GRMZM2G318958	0	0.00959191	1.68263	1.4436	8.3355	6.61203
575	GRMZM2G319345	0.876137	2.41819	0	0	-7.41933	-8.87474
576	GRMZM2G320305	7.14778	8.61975	0.0572059	0.166395	-6.84039	-5.65699
577	GRMZM2G320506	9.31822	42.5305	3.42821	3.18484	-1.43591	-3.73873
578	GRMZM2G321023	0	0.0388138	4.74612	7.04083	9.83948	7.30472
579	GRMZM2G321153	10.5135	43.3404	4.68976	7.36341	-1.15259	-2.55637
580	GRMZM2G323731	5.96481	30.0773	0.0419862	0.168721	-6.97403	-7.43411
581	GRMZM2G323830	0.765124	0.84764	3.04793	3.81988	2.00481	2.15304
582	GRMZM2G327907	25.9682	59.4813	3.78202	4.76465	-2.78618	-3.64362
583	GRMZM2G328742	1.35692	6.12197	0.359182	0.769964	-1.89513	-2.98858
584	GRMZM2G329040	37.9502	33.6409	6.20982	12.3843	-2.61236	-1.44444
585	GRMZM2G329655	5.71794	4.96709	14.8963	22.5542	1.38113	2.18073
586	GRMZM2G335419	0.556201	3.9977	0.0434747	0.498961	-3.50647	-2.98373
587	GRMZM2G336448	57.4432	88.3068	26.0902	27.5054	-1.13686	-1.68257
588	GRMZM2G336824	56.0954	212.612	18.8108	0.322034	-1.57404	-9.33943
589	GRMZM2G337113	17.6029	7.35658	6.92626	40.0261	-1.35312	2.44253
590	GRMZM2G337581	9.60665	7.49566	0.328586	0.293524	-4.84764	-4.65089
591	GRMZM2G339122	0.763137	0.938962	3.22672	3.73602	2.08765	1.95575
592	GRMZM2G340656	62.7277	401.155	9.88723	55.3443	-2.66052	-2.85792
593	GRMZM2G341155	0.562341	4.27823	0.0213765	0.138882	-4.42652	-4.90625
594	GRMZM2G341499	0.233029	5.71523	0.00715183	0.112732	-4.28606	-5.60098
595	GRMZM2G342821	2.80191	1.06403	0.715832	5.15679	-1.96382	2.26135
596	GRMZM2G343856	0.0135419	0.00962728	2.55446	2.55042	7.09246	7.41664
597	GRMZM2G344163	1.40457	9.32549	0.392916	4.28303	-1.81525	-1.12103
598	GRMZM2G345081	11.7917	37.4341	2.62285	6.54156	-2.15787	-2.51622
599	GRMZM2G347270	0.0960928	0.220247	14.3812	17.0075	7.14702	6.2303
600	GRMZM2G347280	22.9223	65.9627	8.29611	5.63314	-1.45222	-3.54797
601	GRMZM2G349352	0	0	12.8128	18.2737	11.2729	11.7848
602	GRMZM2G349655	3.07212	27.3598	0.44065	0.976069	-2.78144	-4.80013
603	GRMZM2G351232	0.039954	0.161828	0.851676	5.0295	4.26095	4.9264
604	GRMZM2G351261	0	0	6.44785	2.9593	10.281	9.15793
605	GRMZM2G351347	0.201318	1.51049	0	0	-5.31304	-8.19533
606	GRMZM2G353024	12.3433	25.0524	5.95718	7.22606	-1.05166	-1.79328
607	GRMZM2G354560	0	0	1.05533	1.15966	7.68108	7.81405
608	GRMZM2G355846	5.99147	10.6371	0.814507	0.415103	-2.87037	-4.66157
609	GRMZM2G357455	4.11967	6.05254	1.72902	2.1676	-1.2594	-1.47884
610	GRMZM2G357734	0.0135419	0.00949611	0.981194	2.04692	5.72321	7.14543
611	GRMZM2G358791	3.49072	7.03139	0.892689	2.69518	-1.95386	-1.38323
612	GRMZM2G358830	3.77203	22.9826	1.36988	0.794032	-1.45972	-4.84631
613	GRMZM2G359986	0.781275	7.35417	0.172857	0.114419	-2.15522	-5.93938
614	GRMZM2G361518	6.02379	1.25992	17.705	14.2147	1.55534	3.49228
615	GRMZM2G361633	0	0.0289318	14.3485	13.6562	11.4356	8.64089
616	GRMZM2G361688	3.18309	8.56343	1.28256	3.49917	-1.30389	-1.28775
617	GRMZM2G361855	1.11275	8.11074	0.316167	0.070451	-1.81921	-6.74708
618	GRMZM2G362693	7.01536	19.9112	2.64615	6.10247	-1.40458	-1.70488
619	GRMZM2G365162	8.5431	4.30305	17.6583	15.4713	1.04454	1.84395
620	GRMZM2G366130	0.492218	2.46912	0.0141439	0.0427027	-4.73636	-5.67599
621	GRMZM2G367898	6.37618	4.67538	0.0214528	0	-7.89998	-9.81862
622	GRMZM2G369703	43.5342	68.738	11.1153	9.51229	-1.96969	-2.85353
623	GRMZM2G369884	0	0	3.7791	5.74787	9.50736	10.1208
624	GRMZM2G370193	4.03862	28.1472	0.605092	1.85149	-2.72327	-3.92185
625	GRMZM2G380319	8.03335	22.5963	3.4949	1.85251	-1.19852	-3.60392
626	GRMZM2G380955	29.9399	29.6252	0	0	-12.4971	-12.482
627	GRMZM2G382632	25.4309	16.7197	51.5163	46.9912	1.02037	1.48847
628	GRMZM2G382785	64.3271	155.289	29.3906	6.15506	-1.13333	-4.65581
629	GRMZM2G383125	0.183213	0.932179	0.0355653	0.0141415	-2.17471	-5.59842
630	GRMZM2G384463	0.0668549	0.149689	4.87018	4.32181	6.0996	4.82267
631	GRMZM2G384871	0	0.0484076	0.450604	2.08306	6.44267	5.27351
632	GRMZM2G389070	6.44568	5.13771	2.5107	11.3983	-1.35869	1.14898
633	GRMZM2G391288	0.561408	1.01642	0	0	-6.80309	-7.62134
634	GRMZM2G391908	0.410373	1.63153	0	0	-6.3407	-8.29411
635	GRMZM2G392106	1.10692	0.662623	4.64087	5.79105	2.08047	3.11658
636	GRMZM2G392172	0	0.0957512	5.42172	10.1245	10.0311	6.6477
637	GRMZM2G393349	26.7241	43.8766	11.0635	19.1803	-1.27005	-1.19353
638	GRMZM2G394876	2.47612	3.1636	0.00715146	0	-7.66247	-9.25561
639	GRMZM2G395950	1.92832	4.15327	0.435058	0.476802	-2.12859	-3.11259
640	GRMZM2G396169	0.469568	0.871357	0.0423058	0.395348	-3.31434	-1.09014
641	GRMZM2G396477	17.201	26.395	0.00716458	0	-10.4447	-12.3154
642	GRMZM2G397518	0.376875	0.151332	1.58568	0.60427	2.02177	1.95227
643	GRMZM2G398848	28.0199	22.0569	62.075	52.8454	1.14542	1.2591
644	GRMZM2G398854	0.652004	9.56663	0.148741	0.802632	-2.07205	-3.56724
645	GRMZM2G399112	2.80736	1.18971	7.08494	7.71846	1.33714	2.68798
646	GRMZM2G399183	10.5529	6.80911	4.88705	28.3825	-1.11416	2.05755
647	GRMZM2G399325	0	0.00959191	29.7573	34.5391	12.4879	11.1903
648	GRMZM2G399921	7.57433	14.5822	3.52589	4.9513	-1.10117	-1.55674
649	GRMZM2G400156	13.5467	14.4717	39.4827	6.88144	1.54621	-1.07384
650	GRMZM2G400929	0.697805	1.81608	0	0	-7.0338	-8.45427
651	GRMZM2G401664	10.0962	50.3427	2.90282	2.53812	-1.79384	-4.3054
652	GRMZM2G402368	0	0	1.4466	1.83749	8.13171	8.48019
653	GRMZM2G403740	1.29083	6.30345	0.0431118	2.0706	-4.77654	-1.59842
654	GRMZM2G404769	0.0135419	0.388076	0.380621	12.1781	4.35344	4.9586
655	GRMZM2G405575	10.578	12.1356	0.465841	0.0846538	-4.48895	-7.07844
656	GRMZM2G406155	1.5655	10.7215	0.021246	0.214712	-5.90874	-5.60328
657	GRMZM2G408462	1.16113	9.14011	0.146835	0.126637	-2.935	-6.11755
658	GRMZM2G409372	5.80074	2.2959	14.8017	9.46134	1.34875	2.04048
659	GRMZM2G412426	0	0.00962728	8.44201	8.68119	10.6703	9.18676
660	GRMZM2G413835	24.4054	32.9738	0.0500844	0.0848893	-8.78676	-8.51779
661	GRMZM2G416625	0.294743	0.928961	0.0215074	0.348114	-3.47927	-1.38247
662	GRMZM2G417082	1.30335	1.27849	4.60944	5.89044	1.80013	2.20491
663	GRMZM2G417905	1.54404	3.16243	0	0	-8.2648	-9.24928
664	GRMZM2G418223	2.02598	3.44271	0.83317	7.07995	-1.27458	1.03936
665	GRMZM2G420571	1.55066	1.26066	0.346917	5.78237	-2.1451	2.19922
666	GRMZM2G420715	10.6494	48.7543	2.91315	2.57795	-1.86895	-4.24529
667	GRMZM2G421491	18.8033	54.6546	7.25651	7.23112	-1.37382	-2.91291
668	GRMZM2G422295	0.106215	0.0390982	2.07136	0.963305	4.26244	4.41254
669	GRMZM2G423129	9.04702	32.342	3.32221	8.72978	-1.44993	-1.88834
670	GRMZM2G425427	2.28031	20.7234	0.164523	0	-3.75088	-11.9662
671	GRMZM2G425430	0.0697769	0.0683531	6.99223	6.33276	6.50939	6.40964
672	GRMZM2G425719	19.2908	61.4111	5.01583	3.22586	-1.94102	-4.2487
673	GRMZM2G426140	0.026947	0.00959191	15.3036	11.9508	8.89786	9.65737
674	GRMZM2G426175	0.294982	0.125535	0.818744	6.82968	1.46116	5.69807
675	GRMZM2G426271	5.9203	8.42984	0.00715146	0	-8.90734	-10.6693
676	GRMZM2G426294	3.38715	2.62799	0.967331	1.21929	-1.78519	-1.10004
677	GRMZM2G428040	0.629421	2.69125	0.0361656	0.100004	-3.98679	-4.6669
678	GRMZM2G428518	2.8839	22.6601	0.436211	1.33383	-2.71015	-4.08137
679	GRMZM2G428859	0.46141	1.1874	0.00710639	0.0141413	-5.23249	-5.94963
680	GRMZM2G429128	22.0353	30.0227	0.0142319	0.417626	-10.1496	-6.15774
681	GRMZM2G429759	32.1978	39.7056	15.5017	16.2281	-1.05269	-1.29068
682	GRMZM2G429940	27.9254	44.6685	123.047	19.5292	2.1352	-1.19324
683	GRMZM2G429955	0.026947	0	0.279827	1.59075	3.13039	8.25158
684	GRMZM2G430039	14.3039	13.8827	37.3206	32.642	1.38027	1.23213
685	GRMZM2G430526	0.0134461	0	8.40811	7.7595	8.82385	10.5499
686	GRMZM2G430807	10.2974	8.53492	30.9515	17.5035	1.58486	1.03464
687	GRMZM2G431783	0.85181	3.90889	0.203926	0.461437	-2.0543	-3.09799
688	GRMZM2G433119	0.581515	29.8494	0.0142326	0.0283491	-4.91215	-9.79771
689	GRMZM2G434514	1.63408	3.73556	0.50863	0.277025	-1.6831	-3.74778
690	GRMZM2G434541	76.1831	130.34	33.3274	8.28984	-1.19386	-3.97563
691	GRMZM2G435592	30.1743	77.7995	7.60023	10.3677	-1.98405	-2.90896
692	GRMZM2G440363	6.78304	12.3548	0	0	-10.3561	-11.2204
693	GRMZM2G441903	23.1475	55.6464	10.9292	5.64337	-1.08219	-3.3034
694	GRMZM2G444748	10.8945	3.00927	4.04585	7.4841	-1.42804	1.31356
695	GRMZM2G445575	7.46351	118.074	0.469292	2.07682	-3.96172	-5.82596
696	GRMZM2G447785	63.5641	300.867	13.7708	16.9582	-2.1954	-4.15232
697	GRMZM2G449123	151.099	225.824	39.9712	40.81	-1.91796	-2.46824
698	GRMZM2G449133	1.79868	3.36496	0.696373	0.551934	-1.3883	-2.5761
699	GRMZM2G450498	164.606	287.19	44.0568	45.8971	-1.8997	-2.64593
700	GRMZM2G450939	0.488716	3.13875	11.2618	9.83851	4.50951	1.64797
701	GRMZM2G451224	13.817	3.50097	5.39752	48.9465	-1.36388	3.81497
702	GRMZM2G452954	25.5336	116.325	8.59965	10.9426	-1.56138	-3.40948
703	GRMZM2G453148	2.53246	2.05952	0.0141439	0	-7.05829	-8.63802
704	GRMZM2G454399	0.026947	0.0291093	1.89397	1.84845	5.88681	5.73039
705	GRMZM2G455784	2.26214	10.7557	0	0	-8.77603	-11.0209
706	GRMZM2G457118	1.28243	1.90924	0	0	-7.95926	-8.52091
707	GRMZM2G458401	5.61284	5.59108	12.3591	0.825197	1.13741	-2.75417
708	GRMZM2G458974	4.60906	5.95814	2.21536	2.36808	-1.05718	-1.33003
709	GRMZM2G459563	0	0	0.751207	1.15438	7.17289	7.7932
710	GRMZM2G460988	16.274	17.1672	5.95971	8.18081	-1.44812	-1.07061
711	GRMZM2G462433	0.0135419	0	2.321	2.173	6.954	8.71756
712	GRMZM2G463462	98.283	261.425	29.5324	15.8845	-1.73026	-4.03809
713	GRMZM2G464885	7.73698	7.66751	0.300741	0.393531	-4.66514	-4.26637
714	GRMZM2G465868	0.867555	16.8576	0.0432133	0	-4.17763	-11.6679
715	GRMZM2G466044	15.1784	33.8062	6.29586	0.831211	-1.27407	-5.33144
716	GRMZM2G468585	5.28686	40.715	0.710526	2.83349	-2.88843	-3.84882
717	GRMZM2G470981	0.0134461	0	5.87004	4.2857	8.30471	9.69271
718	GRMZM2G472236	0.380692	3.04525	0.0639255	0.042662	-2.50093	-5.97871
719	GRMZM2G472473	1.84186	2.33297	0.00710639	0	-7.23189	-8.81425
720	GRMZM2G472852	16.6698	13.8162	6.23532	44.6932	-1.41487	1.69307
721	GRMZM2G476637	11.4404	51.6734	2.54311	6.37739	-2.16136	-3.01523
722	GRMZM2G478212	2.04178	1.07788	0.936895	8.70574	-1.1167	3.00459
723	GRMZM2G480850	0.575597	1.0769	0.0987947	3.14722	-2.51664	1.50899
724	GRMZM2G481353	0.860593	1.23157	0	0.0141415	-7.38075	-5.98026
725	GRMZM2G485905	0.35794	1.1024	0.0715135	0.168431	-2.25599	-2.68614
726	GRMZM2G495234	2.27823	1.36892	6.0579	5.82466	1.40208	2.08984
727	GRMZM2G496991	4.17065	9.61394	0.0143217	0	-7.73756	-10.8579
728	GRMZM2G533147	1.17364	6.6047	0	0.0141415	-7.82804	-8.4159
729	GRMZM2G536584	0	0	18.4989	21.1059	11.8025	11.9927
730	GRMZM2G546175	1.67861	2.05661	0.0215096	0.0420331	-5.97721	-5.45803
731	GRMZM2G564571	0.950286	1.23267	0.0578865	0.0709953	-3.89422	-4.00507
732	GRMZM2G567512	0	0	1.70189	2.68471	8.36344	9.02841
733	GRMZM2G569903	0	0	1.87995	1.40099	8.51002	8.08586
734	GRMZM2G588623	0.219681	0.0190717	1.30471	2.69601	2.53364	6.799
735	GRMZM2G700188	217.368	308.175	60.7517	152.134	-1.83952	-1.0185
736	GRMZM2G700208	42.3909	69.9931	14.1603	16.6892	-1.58022	-2.06606
737	GRMZM2G701201	11.2537	100.049	2.83245	4.24889	-1.98837	-4.55033
738	GRMZM2G701675	0.845918	1.13757	0	0	-7.32642	-7.78011
739	GRMZM2G702108	0	0	0.769708	1.0225	7.23212	7.63555
740	GRMZM2G703582	0	0.117439	2.81367	3.90199	9.08877	4.95984
741	GRMZM2G703641	0.921539	6.22551	0.0352066	0.181906	-4.55797	-5.06475
742	GRMZM2G703783	1.42643	3.12736	0.00710639	0.128732	-6.85496	-4.53149
743	GRMZM2G703807	0.266193	0.319823	1.41448	2.6659	2.39411	3.01047
744	GRMZM5G803802	14.4395	12.4376	0.0280261	0.0140406	-8.76412	-9.33937
745	GRMZM5G804708	1.16706	0.421205	0.424597	2.24175	-1.48913	2.39423
746	GRMZM5G807260	1.61263	3.39404	0.105391	0.0989773	-3.86785	-5.02764
747	GRMZM5G809579	0.659817	0.972894	0	0	-7.10146	-7.55095
748	GRMZM5G810393	0.469096	4.46116	0.0287647	0.684841	-3.79785	-2.69238
749	GRMZM5G811373	2.78349	6.47469	0.850903	1.45053	-1.71032	-2.14936
750	GRMZM5G813886	24.0367	32.1856	5.31209	5.63947	-2.17766	-2.5116
751	GRMZM5G815369	13.5993	14.8167	4.45439	5.58285	-1.60961	-1.40834
752	GRMZM5G817046	33.9902	23.0323	0.0215085	0	-10.3157	-12.1189
753	GRMZM5G818983	0.606075	1.62928	0	0	-6.88572	-8.29388
754	GRMZM5G819035	0.463307	1.06424	5.48764	6.04678	3.56353	2.49531
755	GRMZM5G821252	1.06869	0.457274	2.5719	1.66311	1.28204	1.84779
756	GRMZM5G821482	1.02065	0.188554	2.51629	2.29143	1.30798	3.572
757	GRMZM5G821755	4.78655	1.93911	10.411	7.75937	1.12025	1.99849
758	GRMZM5G822137	19.7556	62.984	7.62141	19.6428	-1.37226	-1.68028
759	GRMZM5G824201	0.0134461	0.0285494	1.26132	1.07566	6.09185	5.01081
760	GRMZM5G825025	0.934029	1.09841	3.44955	3.78242	1.88176	1.77805
761	GRMZM5G825090	0.944087	1.84826	0.225544	0.369816	-2.03594	-2.30131
762	GRMZM5G826020	3.21308	5.62524	0	0	-9.28176	-10.0859
763	GRMZM5G827174	0.979668	0.392542	2.4866	3.79758	1.32322	3.27607
764	GRMZM5G827566	0.979351	1.13147	0	0	-7.61567	-7.78245
765	GRMZM5G828487	0.945141	0.381693	2.1345	3.77348	1.16903	3.30155
766	GRMZM5G829831	17.679	28.086	0.00715146	1.48201	-10.4841	-4.25467
767	GRMZM5G834596	0.217665	0.444747	3.46227	2.70621	3.95906	2.60632
768	GRMZM5G834837	9.76717	76.779	1.59323	11.4668	-2.6343	-2.73822
769	GRMZM5G835276	1.2942	14.0883	0.11571	0.64098	-3.42596	-4.45089
770	GRMZM5G836341	0.122299	0.187438	0.714769	1.22654	2.49295	2.64848
771	GRMZM5G837754	4.56661	11.2671	2.14759	1.91512	-1.08905	-2.55527
772	GRMZM5G838098	7.08221	31.6634	28.2519	1.58908	1.99955	-4.31747
773	GRMZM5G839530	6.50281	3.08219	1.30707	0.888096	-2.31403	-1.78482
774	GRMZM5G841053	2.65711	5.31093	0	0	-9.00929	-10.0007
775	GRMZM5G841743	0.55386	1.09144	0.0142577	0	-4.7995	-7.72199
776	GRMZM5G841920	0.674038	1.55854	5.08211	8.88378	2.91795	2.50404
777	GRMZM5G842103	0.2309	0.455097	0	1.24139	-5.52243	1.48018
778	GRMZM5G845018	2.11995	1.17304	0	0	-8.66467	-7.83232
779	GRMZM5G848768	87.6659	143.117	41.767	58.5188	-1.06824	-1.29037
780	GRMZM5G851051	4.98782	13.5768	0.668629	4.86772	-2.88938	-1.47882
781	GRMZM5G852177	0.872569	5.26762	0.140388	0.154339	-2.60557	-5.05181
782	GRMZM5G857641	0.809633	4.60926	0.271934	0.852054	-1.56662	-2.42482
783	GRMZM5G858609	0.244464	0.106211	2.10743	1.95552	3.01199	4.13636
784	GRMZM5G858784	15.2289	32.8017	1.55228	1.71754	-3.28508	-4.2565
785	GRMZM5G860152	23.1191	20.9607	11.5151	10.4013	-1.00526	-1.00978
786	GRMZM5G866989	1.042	2.80991	0	0	-7.68865	-9.08778
787	GRMZM5G873675	7.15856	13.0845	2.51237	2.78822	-1.50787	-2.22827
788	GRMZM5G874608	2.39962	1.96926	0	0.0279531	-8.8478	-5.91505
789	GRMZM5G874955	11.5821	63.5619	3.53199	0.594657	-1.7027	-6.72016
790	GRMZM5G875564	56.7412	173.927	26.0971	34.9755	-1.1191	-2.31397
791	GRMZM5G880993	1.55041	1.91063	0.021246	0.0141415	-5.88541	-6.62863
792	GRMZM5G881180	7.96327	8.11956	0	0	-10.5868	-10.615
793	GRMZM5G881798	0.406972	0.23359	0.953638	1.66066	1.22331	2.82118
794	GRMZM5G881887	3.43731	6.47252	1.19393	1.16542	-1.50871	-2.47698
795	GRMZM5G882446	1.75374	1.70475	0.00715183	0.0141413	-7.12958	-6.4692
796	GRMZM5G883813	8.11761	30.3626	0.238774	0.577301	-5.05263	-5.70358
797	GRMZM5G887216	0.530957	0.296263	1.44359	1.44783	1.39925	2.2818
798	GRMZM5G888196	15.3748	13.8875	45.4715	68.5882	1.56251	2.30144
799	GRMZM5G888250	1.77755	0.584086	3.80448	2.90384	1.10926	2.30772
800	GRMZM5G890472	3.91865	5.83792	0.640231	0.901874	-2.61448	-2.68579
801	GRMZM5G892642	0.0672898	0.0194032	21.0288	19.738	8.18146	9.64521
802	GRMZM5G894031	4.47127	4.76856	0.0500601	0.0847322	-6.33494	-5.72818
803	GRMZM5G897944	3.00468	2.55358	1.37942	6.02138	-1.12461	1.23473
804	GRMZM5G898740	20.3806	18.705	6.49829	5.55021	-1.64878	-1.74986
805	GRMZM6G257110	1.67931	6.85506	0.353434	2.11005	-2.23267	-1.69905
806	GRMZM6G474234	3.8225	15.3187	1.48096	3.47047	-1.3656	-2.14019
807	GRMZM6G616789	0	0	2.25265	3.47424	8.76574	9.39582
808	GRMZM6G818567	0.671422	0.37163	0.330568	1.02155	-1.0504	1.45047
809	GRMZM6G946111	3.87333	3.18789	8.26645	10.9975	1.09388	1.78445
810	zma-MIR319d	0.762987	0.683204	1.69206	2.61744	1.10926	1.94703
