# Supplementary material for: The regulatory landscape of a core maize domestication module controlling bud dormancy and growth repression
Source: Nat Commun. 2019 Aug 23;10:3810. doi: 10.1038/s41467-019-11774-w (PMC6707278; doi:10.1038/s41467-019-11774-w)
Supplement: Supplementary file 15 — Supplementary Data 13 [file 41467_2019_11774_MOESM15_ESM.xlsx]

## Sheet: shared_DE_tb8B8_gt8B8
Supplementary Data 13. Shared differentially expressed genes between tb1 vs. B73 and gt1 vs. B73 at 8 DAP (days after planting)
aSamples are tiller buds from B73, gt1 and tb1 at 8 DAP, and show individual normalized CPM (count-per-million) value based on edgeR output. B8, gt8 and tb8 stand for tiller buds of B73, gt1 and tb1 at 8 DAP, respectively
bDifferential expression analysis between pairwise samples. log2FC, log2 fold-change. gt8/B8 stands for the comparison between gt1 and B73 at 8DAP; and tb8/B8 refers to the comparison between tb1 and B73 at 8 DAP.
		aSamples			bDifferntial expression analysis
No.	Gene	B8	gt8	tb8	log2FC(gt8/B8)	log2FC(tb8/B8)
1	AC148152.3_FG005	32.7022	1.78193	0.58588	-4.19438	-5.77708
2	AC185593.3_FG003	0.715133	0.0778865	0.15638	-3.15398	-2.19372
3	AC197377.3_FG001	2.37765	0.66337	0.808223	-1.8251	-1.57018
4	AC198725.4_FG004	18.406	7.77264	5.66404	-1.24339	-1.69611
5	AC199541.4_FG001	2.392	0.287201	0.23248	-3.03621	-3.33525
6	AC205502.4_FG004	6.29641	0.0215074	0.511688	-7.88556	-3.60737
7	AC206030.4_FG001	3.13616	0.353235	0.666383	-3.131	-2.22211
8	AC207342.3_FG008	12.3535	5.59987	1.56142	-1.13061	-2.97185
9	AC213050.3_FG002	2.60814	0.682456	0.31358	-1.92966	-3.0381
10	AC214771.3_FG003	0.779288	0.209233	0.0633525	-1.91955	-3.54161
11	AC215260.3_FG001	6.17327	1.82447	2.10556	-1.75309	-1.54733
12	AC226545.2_FG003	0.605155	1.67025	1.87788	1.4736	1.64537
13	GRMZM2G000261	0.485121	0.0920757	0.0778606	-2.32364	-2.56042
14	GRMZM2G000292	1.13802	3.51338	5.15013	1.62608	2.17059
15	GRMZM2G000326	32.0628	8.47374	2.35905	-1.90603	-3.76494
16	GRMZM2G000842	2.38894	0.4479	0.357071	-2.38444	-2.72212
17	GRMZM2G002128	51.5561	20.6484	17.1571	-1.32044	-1.58596
18	GRMZM2G004160	58.457	10.6227	6.31752	-2.45962	-3.2034
19	GRMZM2G004523	1.10766	0.0288152	0.109334	-5.03107	-3.28242
20	GRMZM2G004641	1.90342	0.30652	0.413433	-2.61156	-2.18648
21	GRMZM2G005557	1.58395	0.29221	0.499144	-2.4206	-1.66111
22	GRMZM2G007130	0.342348	1.71982	0.95215	2.31301	1.43273
23	GRMZM2G007195	130.226	59.5618	38.9192	-1.12848	-1.74384
24	GRMZM2G008539	1.15937	0.306861	0.254346	-1.90616	-2.16844
25	GRMZM2G009144	0.756789	0.0634842	0.0317628	-3.47147	-4.36384
26	GRMZM2G010920	3.95005	0.864905	0.533056	-2.19044	-2.88102
27	GRMZM2G011401	7.8236	3.07391	1.24128	-1.34616	-2.6509
28	GRMZM2G013170	0.375798	0.0143209	0	-4.2832	-6.19912
29	GRMZM2G014089	1.79456	0.755026	0.0632639	-1.25589	-4.72112
30	GRMZM2G014729	12.8617	56.6593	3.64954	2.14103	-1.80763
31	GRMZM2G015793	3.89281	1.09123	0.337279	-1.83229	-3.51194
32	GRMZM2G017022	1.56836	0.561861	0.677303	-1.44632	-1.1939
33	GRMZM2G017110	65.9572	24.422	14.9998	-1.43129	-2.1364
34	GRMZM2G017229	49.2554	8.96755	8.03812	-2.44923	-2.60988
35	GRMZM2G017249	53.0794	13.2707	8.21635	-1.99441	-2.68744
36	GRMZM2G017321	10.9794	1.33686	1.8724	-3.03044	-2.55026
37	GRMZM2G017882	4.6819	10.8668	9.94486	1.2136	1.08604
38	GRMZM2G019177	19.8525	9.67945	8.38367	-1.02969	-1.2402
39	GRMZM2G021416	19.3497	7.85871	1.9395	-1.29187	-3.30106
40	GRMZM2G023444	5.38151	2.51019	1.32967	-1.0969	-2.01072
41	GRMZM2G024104	12.3576	1.31995	1.30144	-3.19945	-3.22417
42	GRMZM2G024668	35.6472	535.595	75.4622	3.90717	1.07894
43	GRMZM2G025190	1.62666	0.13522	0.663747	-3.53739	-1.28183
44	GRMZM2G025459	30.3089	13.9101	9.48743	-1.12095	-1.67048
45	GRMZM2G026447	3.86976	1.61601	0.913367	-1.25772	-2.07513
46	GRMZM2G026783	1.13589	0.413866	0.0631755	-1.45021	-4.04551
47	GRMZM2G027107	0.608525	0.07677	0	-2.88213	-6.83439
48	GRMZM2G027495	21.9084	8.83792	7.37393	-1.3015	-1.56319
49	GRMZM2G030009	2.55568	7.21449	5.22873	1.49707	1.03071
50	GRMZM2G031040	0.913242	0.43046	0.0945226	-1.10106	-3.21331
51	GRMZM2G031062	0.68176	0.154013	0.142111	-2.14697	-2.2334
52	GRMZM2G033555	132.727	51.7581	38.9011	-1.3583	-1.77135
53	GRMZM2G035131	7.45198	2.57132	3.31946	-1.5277	-1.16192
54	GRMZM2G035848	1.78961	0.665215	0.723082	-1.42684	-1.29096
55	GRMZM2G036217	26.0524	7.03886	9.31741	-1.88851	-1.48055
56	GRMZM2G036455	2.3545	0.705797	8.43362	-1.72274	1.83176
57	GRMZM2G036708	34.4825	11.3911	9.86872	-1.5964	-1.81026
58	GRMZM2G036826	0.539472	0.105956	0.0157117	-2.28806	-4.69295
59	GRMZM2G037685	47.6223	5.23596	3.03114	-3.16549	-3.96101
60	GRMZM2G038449	8.539	3.16805	2.17126	-1.42854	-1.97172
61	GRMZM2G039362	0.950759	0.0285887	0.139369	-4.82754	-2.738
62	GRMZM2G039463	1.50042	0.573056	0.313906	-1.39769	-2.23581
63	GRMZM2G039993	7.61319	2.85597	2.87473	-1.41346	-1.40225
64	GRMZM2G040095	186.292	32.7824	24.5989	-2.50508	-2.91852
65	GRMZM2G041463	2.51306	0.885546	0.832128	-1.50385	-1.59036
66	GRMZM2G041839	1.78612	0.623963	0.707409	-1.48095	-1.32046
67	GRMZM2G042677	9.26872	1.95671	1.38941	-2.21651	-2.72974
68	GRMZM2G043932	10.567	2.83225	1.7293	-1.88003	-2.61033
69	GRMZM2G044947	11.2939	2.22335	0.291157	-2.34234	-5.24036
70	GRMZM2G045319	2.19387	0.668405	0.900774	-1.70081	-1.26936
71	GRMZM2G045849	25.3367	3.49537	1.98441	-2.85473	-3.66308
72	GRMZM2G047128	3.77047	1.10344	0.0313392	-1.76854	-6.68948
73	GRMZM2G047139	1.75485	0.238841	0.0943962	-2.81834	-4.10558
74	GRMZM2G048092	0.0411839	1.124	1.36052	4.56926	4.84738
75	GRMZM2G049695	5.81259	2.4748	2.55763	-1.23081	-1.18375
76	GRMZM2G050997	78.9464	25.7671	6.81403	-1.61753	-3.53582
77	GRMZM2G051103	30.0663	9.73269	6.96395	-1.61508	-2.10524
78	GRMZM2G054050	2.54155	0.725287	0.423693	-1.79781	-2.57058
79	GRMZM2G054938	1.7698	0.183371	0.200958	-3.21057	-3.12487
80	GRMZM2G055150	4.81805	0.374193	0.268038	-3.67602	-4.14754
81	GRMZM2G056247	33.1673	12.4747	8.6326	-1.40086	-1.93868
82	GRMZM2G056513	13.0276	5.71118	4.03983	-1.18932	-1.68618
83	GRMZM2G056629	0.427986	0.0999914	0.0943962	-2.06301	-2.14315
84	GRMZM2G057116	2.6479	0.901575	0.140375	-1.54882	-4.18872
85	GRMZM2G057159	38.3088	0.823553	0.694757	-5.52189	-5.76301
86	GRMZM2G057616	11.5511	2.37391	4.77486	-2.29458	-1.26898
87	GRMZM2G059088	0.980299	0.0143224	0.0313847	-5.64592	-4.75319
88	GRMZM2G059252	33.8753	14.8905	11.1705	-1.17881	-1.59267
89	GRMZM2G059939	14.7988	7.1989	4.93827	-1.02752	-1.57549
90	GRMZM2G060216	12.9808	6.07846	5.98948	-1.09491	-1.11339
91	GRMZM2G061821	1.15755	3.42138	4.30681	1.5492	1.88316
92	GRMZM2G062009	22.9535	1.85279	0.389864	-3.61493	-5.85585
93	GRMZM2G062156	9.45468	3.59333	2.41305	-1.38842	-1.96546
94	GRMZM2G063438	5.11318	0.459435	0.0632639	-3.40659	-6.20584
95	GRMZM2G065640	0.278775	0.0781818	0.046953	-1.75401	-2.43621
96	GRMZM2G066441	5.3634	1.4236	1.73435	-1.91107	-1.62439
97	GRMZM2G066489	2.67066	0.338127	0.381137	-2.98895	-2.79185
98	GRMZM2G067225	1050.28	518.84	356.302	-1.01743	-1.55961
99	GRMZM2G067626	1.41089	0.577724	0.351609	-1.27057	-1.99846
100	GRMZM2G067865	4.62939	1.9853	1.90619	-1.22013	-1.2789
101	GRMZM2G068604	1.15478	2.74824	0.357661	1.25447	-1.67841
102	GRMZM2G068826	0.617457	0.0143217	0.110139	-4.96958	-2.41321
103	GRMZM2G068943	27.7769	13.0245	9.03443	-1.09484	-1.61772
104	GRMZM2G068947	9.18354	1.82135	1.7347	-2.33614	-2.40615
105	GRMZM2G069016	7.34654	0.600273	0.0157117	-3.59825	-8.46071
106	GRMZM2G070138	29.2833	9.72746	10.103	-1.58685	-1.53622
107	GRMZM2G071277	16.2222	3.22163	1.86871	-2.33284	-3.10794
108	GRMZM2G071325	2.05365	0.178055	0.569108	-3.49459	-1.83914
109	GRMZM2G072529	1.47694	0.440721	0.0474429	-1.72989	-4.81307
110	GRMZM2G073310	5.21325	2.5857	2.29636	-1.01047	-1.18163
111	GRMZM2G074427	17.0896	8.18847	4.08291	-1.06296	-2.0621
112	GRMZM2G075002	13.7144	5.04282	5.17775	-1.43528	-1.39954
113	GRMZM2G075262	23.5684	9.65192	7.82887	-1.28143	-1.58284
114	GRMZM2G075502	150.379	49.6651	70.7322	-1.59797	-1.08824
115	GRMZM2G076313	0.29405	0.978211	1.22364	1.76464	2.06441
116	GRMZM2G076468	10.8921	5.11365	2.93818	-1.09121	-1.89006
117	GRMZM2G077124	58.17	22.9154	13.9757	-1.34071	-2.05456
118	GRMZM2G078781	29.54	4.29888	3.25076	-2.78032	-3.17713
119	GRMZM2G079219	0.866489	0.152215	0.0934539	-2.47587	-3.16428
120	GRMZM2G079616	2.76353	0.346407	0.351663	-2.95847	-2.94283
121	GRMZM2G080178	10.6268	5.2168	3.21882	-1.02712	-1.72289
122	GRMZM2G080354	243.035	27.9468	27.5845	-3.11677	-3.1397
123	GRMZM2G081322	4.58503	24.4153	1.02975	2.4094	-2.15294
124	GRMZM2G081504	8.54881	1.20814	1.25522	-2.81941	-2.76644
125	GRMZM2G081626	43.0407	20.6976	17.4093	-1.0517	-1.30203
126	GRMZM2G082745	25.4533	8.38096	8.00784	-1.59753	-1.66339
127	GRMZM2G083759	25.3222	10.8854	6.81031	-1.21064	-1.89028
128	GRMZM2G084825	0.510468	0.035504	0	-3.65432	-6.62006
129	GRMZM2G085568	110.05	32.9649	31.5523	-1.73743	-1.80197
130	GRMZM2G085751	2.60194	0.492046	0.530672	-2.37468	-2.27266
131	GRMZM2G086835	9.27767	2.52883	1.50379	-1.86711	-2.61228
132	GRMZM2G088765	1.18738	0.107774	0.0640141	-3.37903	-4.07292
133	GRMZM2G089836	48.7547	20.982	16.4773	-1.21519	-1.55956
134	GRMZM2G089895	0.34228	0.0646572	0.0313392	-2.2852	-3.23746
135	GRMZM2G090028	2.09886	0.751881	0.647152	-1.47889	-1.69875
136	GRMZM2G090226	113.752	12.2741	8.89602	-3.19843	-3.67101
137	GRMZM2G090245	5.7548	0.275709	0.129545	-4.3524	-5.42248
138	GRMZM2G091124	65.6231	16.5392	4.02599	-1.98486	-4.0449
139	GRMZM2G091169	1.12714	0.408194	0.109994	-1.46775	-3.3097
140	GRMZM2G091648	25.0327	3.43181	9.00789	-2.86784	-1.47277
141	GRMZM2G092867	4.0755	1.10984	1.1229	-1.86424	-1.84861
142	GRMZM2G093826	52.7896	5.1378	2.33474	-3.36022	-4.49514
143	GRMZM2G094165	5.77631	1.57524	2.32546	-1.87132	-1.31027
144	GRMZM2G095382	26.3382	12.584	12.2613	-1.06814	-1.10202
145	GRMZM2G096008	0.37415	0.0357147	0.0470863	-3.2093	-2.86259
146	GRMZM2G096365	27.1589	11.7474	6.43444	-1.20399	-2.07978
147	GRMZM2G097297	40.4345	11.1166	4.82838	-1.85527	-3.05273
148	GRMZM2G097641	3.74674	1.38458	1.68896	-1.43342	-1.14829
149	GRMZM2G098813	3.2329	7.10872	9.83699	1.13592	1.60419
150	GRMZM2G099454	57.7404	3.64328	0.891265	-4.00227	-6.0021
151	GRMZM2G099740	2.24478	0.53041	0.528874	-2.07112	-2.07423
152	GRMZM2G100360	13.8986	2.14709	1.06058	-2.69291	-3.68767
153	GRMZM2G100524	3.04252	1.48647	1.22002	-1.03616	-1.31306
154	GRMZM2G101393	4.32205	0.276665	0.497127	-3.94728	-3.06477
155	GRMZM2G103559	7.22342	3.33053	1.92213	-1.11069	-1.8977
156	GRMZM2G103748	2.16637	0.0143733	0.0314302	-6.7998	-5.89893
157	GRMZM2G104443	67.9871	26.7485	24.681	-1.34551	-1.46136
158	GRMZM2G104534	1.08911	5.52201	0.45122	2.34866	-1.25691
159	GRMZM2G105834	0.661592	0.12406	0.109851	-2.33907	-2.53027
160	GRMZM2G107380	3.6659	0.719783	0.45869	-2.34029	-2.98443
161	GRMZM2G108147	2.07127	0.462346	0.525629	-2.17899	-1.98871
162	GRMZM2G113057	1.07361	0.0143471	0.046953	-5.78907	-4.39048
163	GRMZM2G113229	2.24466	0.297812	0.841408	-2.89127	-1.37214
164	GRMZM2G113761	4.02407	0.604608	0.373206	-2.71583	-3.40666
165	GRMZM2G113800	0.362308	0.0281955	0	-3.52502	-6.18958
166	GRMZM2G113844	0.918245	0.403085	0.2733	-1.20897	-1.73939
167	GRMZM2G114751	8.25229	0.565989	0.249439	-3.85289	-5.01549
168	GRMZM2G115422	1.76621	0.147574	0.186566	-3.5308	-3.20184
169	GRMZM2G116881	4.57906	1.8111	1.11817	-1.33888	-2.02791
170	GRMZM2G117531	5.88013	1.93995	0.620774	-1.59509	-3.23047
171	GRMZM2G117956	13.4777	6.5258	49.2358	-1.0448	1.8701
172	GRMZM2G118529	0.635661	0.00715183	0.0313847	-5.74853	-4.19092
173	GRMZM2G119705	304.61	16.008	19.1783	-4.24618	-3.98899
174	GRMZM2G119802	61.0055	22.5522	28.3269	-1.43184	-1.10387
175	GRMZM2G120621	42.966	6.58736	8.4232	-2.709	-2.35053
176	GRMZM2G123373	9.64756	3.33878	3.9249	-1.53216	-1.2954
177	GRMZM2G123977	24.4424	8.33901	9.35847	-1.54886	-1.38638
178	GRMZM2G125823	5.57701	2.05235	0.729518	-1.43836	-2.9199
179	GRMZM2G126260	12.3279	3.83266	3.49464	-1.68349	-1.82204
180	GRMZM2G126732	7.75349	2.50525	0.972693	-1.63294	-2.98584
181	GRMZM2G126808	6.30761	0.58907	0.377878	-3.39448	-4.03141
182	GRMZM2G126975	13.7032	2.41537	0.564228	-2.50185	-4.58182
183	GRMZM2G127134	16.8308	2.75626	3.24028	-2.60729	-2.38071
184	GRMZM2G127338	2.88592	0.330864	0.37993	-3.10783	-2.91883
185	GRMZM2G127379	70.3071	2.2544	24.0225	-4.92772	-1.54539
186	GRMZM2G127421	4.87837	0.432604	1.03964	-3.47853	-2.22156
187	GRMZM2G129114	0.561719	0.0642065	0.0157117	-3.03884	-4.77187
188	GRMZM2G129304	9.81637	20.4734	20.3924	1.05799	1.05341
189	GRMZM2G129860	6.15008	2.63653	1.69438	-1.22037	-1.85656
190	GRMZM2G130348	94.1956	41.016	39.2961	-1.19839	-1.26006
191	GRMZM2G130904	1.86676	0.192792	0.0475108	-3.2211	-5.14138
192	GRMZM2G131650	8.52372	2.46628	1.92431	-1.78749	-2.14453
193	GRMZM2G133023	27.5091	9.79825	7.25882	-1.47996	-1.91817
194	GRMZM2G133836	3.41673	1.61315	1.15756	-1.07677	-1.55612
195	GRMZM2G134708	12.2758	4.35102	1.17333	-1.48402	-3.40284
196	GRMZM2G134857	4.36598	1.03378	0.971056	-2.07044	-2.16962
197	GRMZM2G134951	11.3468	4.71639	3.74545	-1.2646	-1.5972
198	GRMZM2G135526	4.72251	1.65979	1.05759	-1.50598	-2.15384
199	GRMZM2G135949	3.31473	7.49354	1.5143	1.17607	-1.12721
200	GRMZM2G136300	20.0256	9.51696	6.53759	-1.07856	-1.61787
201	GRMZM2G136455	1.493	6.21785	0.578082	2.05306	-1.3574
202	GRMZM2G138589	11.8415	2.00921	0.877952	-2.5479	-3.75316
203	GRMZM2G140448	5.12207	1.2726	2.2265	-2.00639	-1.20192
204	GRMZM2G141353	3.75206	0.859796	1.18422	-2.12065	-1.66397
205	GRMZM2G142315	67.6047	15.0027	10.1649	-2.17284	-2.72903
206	GRMZM2G143373	11.4609	2.41806	3.26521	-2.23786	-1.81608
207	GRMZM2G145045	1.11633	0.0640686	0.0313847	-4.01818	-4.94003
208	GRMZM2G145075	2.28687	0.085205	0.015735	-4.66481	-6.77639
209	GRMZM2G145109	1.8977	0.0860042	0.015735	-4.38179	-6.50658
210	GRMZM2G147849	41.2603	20.1884	16.2676	-1.0319	-1.34183
211	GRMZM2G148074	7.86527	1.4849	1.29126	-2.40199	-2.60279
212	GRMZM2G148176	98.4635	36.6736	30.5798	-1.4237	-1.68681
213	GRMZM2G149624	2.98937	0.122405	0.184387	-4.56182	-3.98394
214	GRMZM2G150691	1.57584	0.534767	0.56323	-1.54913	-1.48129
215	GRMZM2G150893	38.0705	6.38639	3.13723	-2.5746	-3.59162
216	GRMZM2G150915	0.406784	0	0.0313847	-6.35506	-3.54331
217	GRMZM2G151216	0.0939263	2.38008	0.747558	4.60259	2.94629
218	GRMZM2G151230	2.02338	0.294427	0.0317163	-2.76046	-5.78102
219	GRMZM2G152041	12.4497	4.24201	3.57925	-1.54846	-1.79119
220	GRMZM2G152258	3.52047	0.732003	1.11451	-2.25825	-1.65383
221	GRMZM2G152417	272.082	81.766	48.2803	-1.73379	-2.49451
222	GRMZM2G152477	14.8912	1.92515	3.04739	-2.95356	-2.28282
223	GRMZM2G152739	48.2092	17.1869	14.3976	-1.489	-1.74345
224	GRMZM2G154958	5.69601	1.67276	1.45536	-1.76556	-1.96403
225	GRMZM2G155242	68.6464	258.289	170.355	1.91062	1.31037
226	GRMZM2G155767	36.4509	16.0892	6.46254	-1.18145	-2.49137
227	GRMZM2G156238	16.0333	7.44495	4.89482	-1.09877	-1.71466
228	GRMZM2G156748	2.98411	0.808537	0.527412	-1.85492	-2.45967
229	GRMZM2G156861	1877.45	613.754	393.173	-1.61293	-2.25547
230	GRMZM2G157218	0.466542	0.0647999	0.0474429	-2.76462	-3.18006
231	GRMZM2G158232	7.79091	0.429185	0.514687	-4.16381	-3.90699
232	GRMZM2G159149	350.467	32.4247	23.5879	-3.43254	-3.89157
233	GRMZM2G161459	10.1829	2.1718	0.730813	-2.22907	-3.79342
234	GRMZM2G161696	3.46035	0.827595	0.964529	-2.04793	-1.83951
235	GRMZM2G162690	38.1224	7.56557	0.827694	-2.3249	-5.49608
236	GRMZM2G163054	3.03703	0.982295	0.268332	-1.60962	-3.46093
237	GRMZM2G164781	3.35502	1.4814	1.06992	-1.17578	-1.65013
238	GRMZM2G164967	1.72714	5.85663	4.72031	1.75248	1.44117
239	GRMZM2G165613	1.93097	10.3608	0.898258	2.42167	-1.09831
240	GRMZM2G166459	7.57605	2.60581	1.74887	-1.53326	-2.10591
241	GRMZM2G166687	18.7831	4.05291	8.48082	-2.2052	-1.13952
242	GRMZM2G167220	36.018	5.89479	1.72988	-2.60343	-4.36734
243	GRMZM2G167387	4.30384	1.20901	0.475889	-1.82025	-3.15801
244	GRMZM2G168431	0.135756	0.00716458	0	-3.51311	-4.77299
245	GRMZM2G169005	0.852353	0.225929	0.140728	-1.95719	-2.6226
246	GRMZM2G170017	0.27717	0.0357802	0.0314302	-2.76665	-2.93454
247	GRMZM2G170034	27.0464	1.12689	0.354291	-4.57369	-6.24402
248	GRMZM2G170049	23.6474	1.90613	2.00885	-3.62003	-3.55993
249	GRMZM2G170413	0.766989	0.021116	0.0475789	-4.94437	-3.91011
250	GRMZM2G170552	0.323158	0.00716458	0.0159035	-4.67785	-3.89272
251	GRMZM2G170692	13.2835	4.38388	3.49457	-1.59866	-1.92303
252	GRMZM2G172652	0.722187	0.244281	0.108626	-1.55669	-2.70365
253	GRMZM2G174128	1.81467	0.575569	0.414619	-1.67152	-2.12705
254	GRMZM2G174396	4.05195	0.680664	0.59977	-2.56899	-2.72865
255	GRMZM2G174799	1.64084	0.653952	0.28033	-1.30508	-2.52896
256	GRMZM2G175082	0.874983	0.24277	0.282252	-1.81026	-1.59807
257	GRMZM2G175779	0.182229	0.968999	0	2.41972	-5.12874
258	GRMZM2G175874	23.9878	9.30417	6.14221	-1.36444	-1.96315
259	GRMZM2G176206	0.595458	0.115669	0.0317628	-2.29898	-4.00841
260	GRMZM2G176998	164.72	52.8836	25.2776	-1.63821	-2.70244
261	GRMZM2G177220	5.96365	2.8802	2.78471	-1.04715	-1.09367
262	GRMZM2G178025	2.82756	0.720795	0.648085	-1.96424	-2.11603
263	GRMZM2G179432	95.5828	3.02918	3.0588	-4.97716	-4.97158
264	GRMZM2G179885	0.0272168	0.420213	0.579128	3.67287	4.12383
265	GRMZM2G302604	4.03042	0.633574	0.312279	-2.63718	-3.63975
266	GRMZM2G305148	0.529782	0.125018	0.139023	-2.05489	-1.90197
267	GRMZM2G305332	4.07373	1.44382	1.20093	-1.49859	-1.77391
268	GRMZM2G312661	25.3899	4.49048	5.01848	-2.47953	-2.33266
269	GRMZM2G317426	0.484492	0.120942	0.0157117	-1.98396	-4.5769
270	GRMZM2G318213	6.32228	3.07559	2.7035	-1.03963	-1.22603
271	GRMZM2G320506	9.31822	3.42821	1.64768	-1.43591	-2.49839
272	GRMZM2G323731	5.96481	0.0419862	0.062617	-6.97403	-6.45121
273	GRMZM2G327907	25.9682	3.78202	6.43736	-2.78618	-2.01004
274	GRMZM2G328742	1.35692	0.359182	0.12697	-1.89513	-3.34344
275	GRMZM2G336448	57.4432	26.0902	25.8502	-1.13686	-1.15003
276	GRMZM2G336824	56.0954	18.8108	23.9088	-1.57404	-1.23517
277	GRMZM2G340656	62.7277	9.88723	10.4872	-2.66052	-2.57744
278	GRMZM2G341155	0.562341	0.0213765	0.0157117	-4.42652	-4.77351
279	GRMZM2G341499	0.233029	0.00715183	0	-4.28606	-5.53966
280	GRMZM2G342821	2.80191	0.715832	7.30561	-1.96382	1.37809
281	GRMZM2G345081	11.7917	2.62285	1.06725	-2.15787	-3.45293
282	GRMZM2G349655	3.07212	0.44065	0.410342	-2.78144	-2.8847
283	GRMZM2G358791	3.49072	0.892689	0.889366	-1.95386	-1.9665
284	GRMZM2G358830	3.77203	1.36988	1.18697	-1.45972	-1.66776
285	GRMZM2G359986	0.781275	0.172857	0.0468866	-2.15522	-3.92082
286	GRMZM2G361855	1.11275	0.316167	0.26266	-1.81921	-2.09349
287	GRMZM2G362693	7.01536	2.64615	2.7918	-1.40458	-1.32603
288	GRMZM2G366130	0.492218	0.0141439	0.0788685	-4.73636	-2.59372
289	GRMZM2G369703	43.5342	11.1153	18.6737	-1.96969	-1.21894
290	GRMZM2G370193	4.03862	0.605092	0.142111	-2.72327	-4.77619
291	GRMZM2G382785	64.3271	29.3906	23.5845	-1.13333	-1.44911
292	GRMZM2G389070	6.44568	2.5107	1.44639	-1.35869	-2.15264
293	GRMZM2G393349	26.7241	11.0635	8.09795	-1.27005	-1.72099
294	GRMZM2G397518	0.376875	1.58568	1.41315	2.02177	1.84984
295	GRMZM2G398854	0.652004	0.148741	0.0474429	-2.07205	-3.61349
296	GRMZM2G399921	7.57433	3.52589	0.963832	-1.10117	-2.96397
297	GRMZM2G401664	10.0962	2.90282	1.36896	-1.79384	-2.87933
298	GRMZM2G403740	1.29083	0.0431118	0.155264	-4.77654	-3.0625
299	GRMZM2G406155	1.5655	0.021246	0.110139	-5.90874	-3.77835
300	GRMZM2G408462	1.16113	0.146835	0.157707	-2.935	-2.8508
301	GRMZM2G417905	1.54404	0	0.0474429	-8.2648	-4.91444
302	GRMZM2G420571	1.55066	0.346917	0.43327	-2.1451	-1.80018
303	GRMZM2G420715	10.6494	2.91315	2.75811	-1.86895	-1.95509
304	GRMZM2G421491	18.8033	7.25651	2.65928	-1.37382	-2.81809
305	GRMZM2G422750	5.51949	0.695495	1.57236	-2.98522	-1.80633
306	GRMZM2G423129	9.04702	3.32221	2.95854	-1.44993	-1.61015
307	GRMZM2G425427	2.28031	0.164523	0.314233	-3.75088	-2.83844
308	GRMZM2G425719	19.2908	5.01583	4.8366	-1.94102	-1.9895
309	GRMZM2G426294	3.38715	0.967331	0.97988	-1.78519	-1.78531
310	GRMZM2G428040	0.629421	0.0361656	0	-3.98679	-7.00476
311	GRMZM2G428518	2.8839	0.436211	0.380762	-2.71015	-2.90434
312	GRMZM2G428859	0.46141	0.00710639	0.0480121	-5.23249	-3.07453
313	GRMZM2G431783	0.85181	0.203926	0.0933302	-2.0543	-3.17408
314	GRMZM2G433119	0.581515	0.0142326	0	-4.91215	-6.817
315	GRMZM2G434514	1.63408	0.50863	0.153941	-1.6831	-3.40167
316	GRMZM2G435592	30.1743	7.60023	5.14851	-1.98405	-2.55604
317	GRMZM2G444748	10.8945	4.04585	3.11549	-1.42804	-1.803
318	GRMZM2G445575	7.46351	0.469292	0.33985	-3.96172	-4.40578
319	GRMZM2G447551	21.1568	45.7026	8.43964	1.11634	-1.32194
320	GRMZM2G447785	63.5641	13.7708	12.9095	-2.1954	-2.29399
321	GRMZM2G449133	1.79868	0.696373	0.608476	-1.3883	-1.56915
322	GRMZM2G450498	164.606	44.0568	54.2385	-1.8997	-1.60081
323	GRMZM2G452954	25.5336	8.59965	9.86311	-1.56138	-1.37117
324	GRMZM2G455784	2.26214	0	0.379642	-8.77603	-2.55948
325	GRMZM2G458974	4.60906	2.21536	29.9395	-1.05718	2.69484
326	GRMZM2G463462	98.283	29.5324	16.9307	-1.73026	-2.53728
327	GRMZM2G465868	0.867555	0.0432133	0.0157117	-4.17763	-5.39515
328	GRMZM2G476637	11.4404	2.54311	1.83668	-2.16136	-2.63337
329	GRMZM2G480850	0.575597	0.0987947	0.0630873	-2.51664	-3.10856
330	GRMZM2G485905	0.35794	0.0715135	0.0796808	-2.25599	-2.09103
331	GRMZM2G700188	217.368	60.7517	97.8191	-1.83952	-1.1515
332	GRMZM2G700208	42.3909	14.1603	10.23	-1.58022	-2.04894
333	GRMZM2G701201	11.2537	2.83245	3.86695	-1.98837	-1.52695
334	GRMZM2G703641	0.921539	0.0352066	0.046953	-4.55797	-4.18217
335	GRMZM2G703807	0.266193	1.41448	0.0317628	2.39411	-2.84847
336	GRMZM5G810393	0.469096	0.0287647	0.0470196	-3.79785	-3.18984
337	GRMZM5G813670	2.19093	7.0484	1.0247	1.67541	-1.09978
338	GRMZM5G819035	0.463307	5.48764	0.14407	3.56353	-1.62532
339	GRMZM5G822137	19.7556	7.62141	6.20699	-1.37226	-1.6657
340	GRMZM5G827174	0.979668	2.4866	2.33146	1.32322	1.22408
341	GRMZM5G834837	9.76717	1.59323	1.33828	-2.6343	-2.85534
342	GRMZM5G835276	1.2942	0.11571	0.0780718	-3.42596	-3.96871
343	GRMZM5G837754	4.56661	2.14759	1.11451	-1.08905	-2.03097
344	GRMZM5G838098	7.08221	28.2519	2.54062	1.99955	-1.48502
345	GRMZM5G847216	16.7421	6.81931	5.85053	-1.29758	-1.51718
346	GRMZM5G851051	4.98782	0.668629	1.31158	-2.88938	-1.92263
347	GRMZM5G852704	2.09685	7.86978	0.603408	1.8997	-1.79982
348	GRMZM5G854138	36.0594	6.65922	3.36387	-2.43634	-3.40702
349	GRMZM5G858609	0.244464	2.10743	1.83113	3.01199	2.82741
350	GRMZM5G858784	15.2289	1.55228	0.851019	-3.28508	-4.14824
351	GRMZM5G874608	2.39962	0	0.539583	-8.8478	-2.12511
352	GRMZM5G881798	0.406972	0.953638	1.04685	1.22331	1.39684
353	GRMZM5G881887	3.43731	1.19393	1.06534	-1.50871	-1.66732
354	GRMZM5G897944	3.00468	1.37942	0.572079	-1.12461	-2.38395
355	GRMZM6G257110	1.67931	0.353434	0.356719	-2.23267	-2.2321
356	GRMZM6G474234	3.8225	1.48096	1.25929	-1.3656	-1.59882
