# Supplementary material for: The regulatory landscape of a core maize domestication module controlling bud dormancy and growth repression
Source: Nat Commun. 2019 Aug 23;10:3810. doi: 10.1038/s41467-019-11774-w (PMC6707278; doi:10.1038/s41467-019-11774-w)
Supplement: Supplementary file 16 — Supplementary Data 14 [file 41467_2019_11774_MOESM16_ESM.xlsx]

## Sheet: Sheet1
Supplementary Data 14. Shared differentially expressed genes between tb1 vs. B73 and gt1 vs. B73 at 12 DAP (days after planting)
aSamples are tiller buds from B73, gt1 and tb1 at 12 DAP, and show individual normalized CPM (count-per-million) value based on edgeR output. B12, gt12 and tb12 stand for tiller buds of B73, gt1 and tb1 at 12 DAP, respectively
bDifferential expression analysis between pairwise samples. log2FC, log2 fold-change. gt12/B12 stands for the comparison between gt1 and B73 at 12DAP; and tb12/B12 refers to the comparison between tb1 and B73 at 12 DAP.
		aSamples			bDifferntial expression analysis
No.	Gene	B12	gt12	tb12	log2FC(gt12/B12)	log2FC(tb12/B12)
1	AC148152.3_FG005	383.112	6.99458	1.55101	-5.76594	-7.94229
2	AC148152.3_FG008	6.77986	13.7247	3.15168	1.01696	-1.10383
3	AC149475.2_FG002	36.4285	93.5658	90.9797	1.36129	1.32081
4	AC149818.2_FG001	19.0943	5.63337	2.92024	-1.76058	-2.70726
5	AC149828.2_FG002	42.5144	85.8163	100.975	1.01372	1.24839
6	AC149829.2_FG002	192.123	0.708266	0.296923	-8.08531	-9.31396
7	AC149829.2_FG006	208.633	60.5274	58.7388	-1.78518	-1.82852
8	AC152495.1_FG017	3.80537	0.482047	0.590721	-2.96325	-2.6779
9	AC155376.2_FG004	55.5787	13.9739	12.7386	-1.99138	-2.12442
10	AC166636.1_FG007	4.51456	12.9015	11.079	1.51415	1.29429
11	AC166636.1_FG008	1.32846	0.512371	0.246764	-1.37693	-2.42273
12	AC166636.1_FG009	1.21279	0.0705176	0.148151	-4.00827	-2.98945
13	AC177897.2_FG002	14.3933	1.31105	1.50968	-3.45124	-3.24862
14	AC177941.3_FG001	0.518691	1.35547	1.85106	1.39974	1.82944
15	AC182482.3_FG003	0.233538	1.41486	1.00948	2.56384	2.06758
16	AC183412.5_FG005	0.347446	1.52732	1.85262	2.11646	2.36366
17	AC184831.3_FG003	3.96538	1.97325	1.6091	-1.00612	-1.29836
18	AC185300.4_FG002	16.9482	4.91131	4.43714	-1.78466	-1.9319
19	AC185475.3_FG001	0.676369	1.43269	1.42809	1.07701	1.06079
20	AC185593.3_FG003	0.917723	0.100672	0.246764	-3.09289	-1.87481
21	AC186606.4_FG003	1.65657	0.226372	0.271712	-2.85134	-2.59567
22	AC187080.3_FG006	0.522192	1.07548	1.21222	1.05477	1.21215
23	AC187157.4_FG001	0.962152	0.113673	0.0246697	-2.99397	-5.00102
24	AC187262.4_FG007	0.36337	79.922	23.4952	7.81824	6.05274
25	AC187891.3_FG006	4.8451	38.3828	41.5624	2.98064	3.0959
26	AC188721.3_FG001	1.51847	0.663648	0.395173	-1.19107	-1.93172
27	AC189795.3_FG001	2.30981	10.5032	17.8866	2.184	2.95076
28	AC190609.3_FG002	145.931	342.651	471.607	1.23148	1.69229
29	AC190623.3_FG001	2.70133	45.2199	47.5721	4.07108	4.14451
30	AC190792.2_FG006	3.16491	1.29682	1.27975	-1.27751	-1.30543
31	AC190885.4_FG006	0.317768	0.80977	1.209	1.28654	1.87742
32	AC190915.3_FG007	0.505389	1.33235	1.82068	1.39577	1.85022
33	AC190933.3_FG004	44.5483	0.0984226	0.0740714	-8.74525	-9.13378
34	AC191069.3_FG004	5.89374	12.4249	19.0779	1.07609	1.69416
35	AC191421.3_FG001	0.603278	0.29402	0.148284	-1.03778	-1.99054
36	AC192372.3_FG003	1.8898	0.903037	0.813593	-1.05885	-1.21795
37	AC193353.3_FG002	1.05501	0.323763	0.172873	-1.69678	-2.57992
38	AC193379.3_FG001	26.8679	11.7576	7.24147	-1.19271	-1.89051
39	AC193591.3_FG001	6.72209	0.0977843	0	-6.03624	-10.3409
40	AC193632.2_FG002	3.69059	1.05687	0.887119	-1.80003	-2.05216
41	AC193787.3_FG008	1.14058	0	0.51976	-7.79886	-1.1332
42	AC194005.3_FG004	0.196012	0.823494	1.21186	2.00422	2.56695
43	AC194158.3_FG005	2.49939	0.172171	0.123108	-3.7906	-4.28333
44	AC194259.3_FG001	0.404407	0.968595	1.21188	1.28826	1.58017
45	AC194341.4_FG002	29.2257	64.9384	82.502	1.15206	1.49731
46	AC194609.2_FG003	4.11222	13.8869	25.5267	1.75848	2.63606
47	AC194898.3_FG003	2.08509	5.28537	5.00299	1.34887	1.26381
48	AC194965.4_FG004	3.69067	0.386721	0.345409	-3.25168	-3.40043
49	AC195147.3_FG008	0.271205	0.844259	0.86395	1.63152	1.66611
50	AC195331.3_FG008	17.7363	41.3692	63.372	1.22087	1.83525
51	AC195340.3_FG001	353.586	862.376	1037.44	1.28629	1.55293
52	AC195484.3_FG003	0.236751	0.962248	1.01412	2.03757	2.08598
53	AC195785.3_FG004	5.83121	1.73718	1.30354	-1.74306	-2.15724
54	AC195807.3_FG004	8.69117	3.05599	2.87839	-1.50498	-1.59268
55	AC195860.3_FG005	1.87476	4.98719	5.86436	1.40865	1.64202
56	AC196059.3_FG003	5.20756	11.6834	16.7461	1.1641	1.68359
57	AC196090.3_FG006	20.5343	65.831	64.5371	1.68035	1.65175
58	AC196278.2_FG003	4.24871	19.7648	25.4078	2.22396	2.58563
59	AC196278.2_FG004	8.48838	34.9808	50.0381	2.04454	2.56045
60	AC196278.2_FG005	0.0284471	1.01209	1.15622	4.97163	5.12239
61	AC196475.3_FG005	280.662	122.144	102.311	-1.20031	-1.45585
62	AC196956.3_FG003	0.793215	1.83277	1.99678	1.23841	1.34764
63	AC196961.2_FG003	16.9335	117.418	144.346	2.7981	3.09585
64	AC197029.3_FG003	2.49299	10.7877	12.821	2.11188	2.36084
65	AC197047.3_FG001	0.319289	1.852	1.28739	2.53274	2.00856
66	AC197146.3_FG001	7.92065	34.7245	50.3579	2.13628	2.67218
67	AC197146.3_FG002	1.43249	0.219933	0.172569	-2.73282	-3.04756
68	AC197242.3_FG001	0.0574371	0.535006	0.787828	3.10411	3.65623
69	AC197246.3_FG003	44.8334	100.858	128.191	1.16962	1.51549
70	AC197355.3_FG001	3.68619	0.32628	0.148151	-3.49802	-4.57718
71	AC197387.3_FG004	4.75408	0.0841716	2.07253	-5.74187	-1.19767
72	AC197705.4_FG001	17.1788	0.0281768	0.197929	-9.01349	-6.40924
73	AC197705.4_FG003	7.12051	0.0281768	0	-7.73914	-10.4247
74	AC197764.4_FG003	1.28606	0.0141415	0.0246937	-6.06124	-5.43743
75	AC198366.3_FG004	0.0572342	0.911703	0.836574	3.88477	3.75296
76	AC198725.4_FG004	24.935	5.40622	4.71092	-2.20767	-2.40216
77	AC198725.4_FG009	2.99595	0.168426	0.197341	-4.12722	-3.90082
78	AC198871.3_FG002	0.411355	0.923915	1.10917	1.20702	1.4358
79	AC198923.4_FG002	0.745945	3.59386	6.99446	2.24147	3.20268
80	AC199043.2_FG002	0.386372	0.0141551	0.0246697	-4.39472	-3.77685
81	AC199068.2_FG017	20.138	5.93051	4.91379	-1.76294	-2.03361
82	AC199315.4_FG001	3.74973	11.2948	15.114	1.59088	2.01098
83	AC199526.5_FG003	4.66507	10.0048	12.7754	1.09922	1.45154
84	AC199541.4_FG001	18.4498	0.514243	0.419791	-5.15127	-5.44053
85	AC199541.4_FG004	0.828418	0	0.0246937	-7.3563	-4.82809
86	AC199541.4_FG007	1.84819	0.894229	0.0740385	-1.03392	-4.55168
87	AC199703.3_FG003	2.7051	0.386645	0.0493024	-2.77982	-5.64208
88	AC199782.5_FG001	22.3189	45.3234	53.7517	1.0216	1.26753
89	AC200099.4_FG006	1.67825	0.070452	0	-4.48732	-8.35314
90	AC202185.4_FG004	2.26417	6.91336	14.945	1.60607	2.718
91	AC202435.3_FG001	83.2538	6.72013	4.25182	-3.63506	-4.28984
92	AC202439.3_FG006	4.69267	0.180824	0.148151	-4.67047	-4.93646
93	AC203394.3_FG004	1.26283	3.0754	2.9887	1.28484	1.24235
94	AC203535.4_FG004	1.46901	6.9127	8.65979	2.23255	2.55703
95	AC203753.4_FG006	2.16371	0.409005	0.493529	-2.39413	-2.1258
96	AC203966.5_FG005	0.878554	2.36826	2.34936	1.42364	1.41255
97	AC203972.3_FG001	1.27362	0.328885	0.518075	-1.96203	-1.28703
98	AC203985.4_FG001	1.42941	0.4193	0.0984638	-1.75442	-3.81714
99	AC203989.4_FG001	48.4005	0.172326	1.10792	-8.10105	-5.44021
100	AC204050.4_FG006	9.17457	0.0423654	0	-7.59381	-10.7928
101	AC204300.3_FG003	0.644508	1.55497	1.85185	1.28625	1.5088
102	AC204502.4_FG006	1.09197	0.515972	0.222148	-1.05924	-2.26951
103	AC204515.4_FG006	0.763291	0.237682	0.0740714	-1.67491	-3.27953
104	AC204530.4_FG003	2.42329	0.170811	0.0985546	-3.77571	-4.55299
105	AC204662.3_FG005	2.18069	0.325235	0.247289	-2.72461	-3.11313
106	AC204711.3_FG002	1.04271	4.35344	6.49461	2.05036	2.6279
107	AC204868.3_FG004	0.956109	2.46147	2.65065	1.36573	1.46829
108	AC205122.4_FG003	238.354	109.154	78.8201	-1.12669	-1.59639
109	AC205471.4_FG007	11.0643	2.0237	1.74937	-2.44793	-2.65732
110	AC205502.4_FG004	8.15492	0.379834	1.60352	-4.40611	-2.3421
111	AC205558.3_FG002	5.67005	0	1.92354	-10.0982	-1.55814
112	AC205730.3_FG001	0.75302	2.12204	1.62759	1.49171	1.09556
113	AC206030.4_FG001	24.9392	1.23672	2.31754	-4.32793	-3.42494
114	AC206031.3_FG007	0.600964	0.240004	1.77652	-1.29493	1.5653
115	AC206198.3_FG001	0.554973	1.41626	1.3303	1.32939	1.23048
116	AC206201.3_FG004	58.1738	14.4549	7.1532	-2.00953	-3.02284
117	AC206223.3_FG010	8.76372	19.2763	26.6395	1.137	1.6032
118	AC206425.3_FG002	0.869329	7.83685	11.3201	3.15006	3.67648
119	AC206788.3_FG008	1.49876	4.53962	7.59099	1.59666	2.33774
120	AC206901.3_FG005	16.9543	2.69585	2.86811	-2.64858	-2.56196
121	AC206951.3_FG017	197.99	36.0565	8.74328	-2.459	-4.50142
122	AC206968.3_FG003	52.8082	115.096	121.74	1.12388	1.20495
123	AC207043.3_FG002	11.4091	0.127097	0.0985977	-6.43131	-6.783
124	AC207205.3_FG004	0.57266	1.21116	1.60279	1.07288	1.46505
125	AC207342.3_FG008	53.276	5.75487	3.92049	-3.2111	-3.76232
126	AC207628.4_FG009	138.304	33.5872	18.0676	-2.04217	-2.93552
127	AC207628.4_FG010	0.66186	2.59989	2.17105	1.97105	1.70939
128	AC207722.2_FG009	16.9444	396.182	452.723	4.5486	4.74107
129	AC208023.3_FG001	42.0209	88.9712	114.873	1.08224	1.45067
130	AC208110.2_FG006	35.3785	217.769	274.114	2.62269	2.95476
131	AC208201.3_FG003	0.520677	1.95046	1.7032	1.89097	1.69303
132	AC208204.3_FG006	37.1503	18.0921	14.2943	-1.03753	-1.37748
133	AC208897.3_FG003	2.60657	14.1904	21.23	2.44575	3.0264
134	AC209050.3_FG003	50.1282	0.18573	0.123108	-8.04318	-8.60914
135	AC209208.3_FG001	91.8913	40.0725	41.7171	-1.19742	-1.13919
136	AC209208.3_FG002	67.0076	411.424	336.401	2.61837	2.3279
137	AC209664.3_FG002	9.3847	19.1955	21.0827	1.03075	1.16596
138	AC209819.3_FG003	1.44232	0.335568	0.0986455	-2.09404	-3.8008
139	AC209819.3_FG012	4.24687	13.102	13.6454	1.62349	1.68207
140	AC210003.2_FG015	1.13385	4.69452	4.83501	2.04476	2.08445
141	AC210013.4_FG002	0.26207	0.973741	1.95079	1.85148	2.85833
142	AC210013.4_FG017	0.270446	1.70046	1.43198	2.57418	2.33366
143	AC210163.3_FG005	10.2587	0.326041	0.443854	-4.95282	-4.51534
144	AC210204.3_FG002	408.302	26.9573	14.5564	-3.92015	-4.80953
145	AC210517.3_FG003	1.65706	6.30306	12.4664	1.91989	2.9031
146	AC210598.3_FG003	0.33157	1.38687	1.92877	2.06928	2.53416
147	AC210669.3_FG001	168.996	66.9826	21.7739	-1.33564	-2.95615
148	AC211474.3_FG006	29.4878	5.24107	5.90245	-2.48988	-2.31911
149	AC212219.3_FG005	3.55876	0.274476	0.0493965	-3.68678	-6.02188
150	AC212351.4_FG001	7.30712	2.06028	1.04458	-1.8156	-2.79937
151	AC212565.3_FG001	80.9128	432.777	690.61	2.4198	3.094
152	AC212835.3_FG008	0.629881	0.286705	0.1728	-1.13012	-1.86246
153	AC212898.2_FG006	3.41615	1.18439	1.08807	-1.5286	-1.64442
154	AC213431.4_FG005	1.11615	3.02412	2.75022	1.44886	1.30026
155	AC213463.3_FG004	6.22191	14.8554	16.7981	1.25564	1.43327
156	AC213463.3_FG009	0.582638	2.53312	2.6479	2.11265	2.17639
157	AC213521.3_FG005	23.6608	10.2941	10.2247	-1.20104	-1.20995
158	AC213654.3_FG003	1.59957	4.00447	3.24139	1.31615	1.01149
159	AC213654.3_FG005	20.0043	8.55758	7.63958	-1.22453	-1.38784
160	AC213857.4_FG003	0.998947	0.255612	0.295376	-1.94885	-1.75538
161	AC214359.3_FG003	0.368391	1.52049	0.788085	2.07629	1.11194
162	AC214771.3_FG003	5.04108	0.168721	0.271262	-4.86414	-4.19356
163	AC214817.3_FG004	8.22889	24.5218	29.5091	1.57632	1.84297
164	AC214817.3_FG007	17.5462	0.563473	0.32147	-4.94856	-5.7476
165	AC215201.3_FG005	21.6964	157.084	244.571	2.8561	3.49496
166	AC216067.3_FG002	50.5438	103.705	111.842	1.03682	1.14575
167	AC216247.3_FG001	0.369915	2.09186	4.62267	2.436	3.58239
168	AC216264.3_FG001	0.548553	0.0983354	0.0987798	-2.41999	-2.4065
169	AC216886.3_FG002	5.13436	16.488	20.2223	1.6812	1.97525
170	AC217051.3_FG005	0.517485	3.11281	4.22802	2.57148	3.01184
171	AC217293.3_FG005	0.461303	1.36104	3.04469	1.53756	2.69528
172	AC217300.3_FG005	1.8218	5.20941	6.58405	1.51179	1.84886
173	AC217401.3_FG003	61.2639	23.4655	20.7224	-1.38321	-1.56321
174	AC217499.3_FG001	79.2525	28.6662	31.0796	-1.46688	-1.35018
175	AC217811.3_FG003	6.20466	14.5683	13.5066	1.23051	1.1217
176	AC217910.3_FG004	16.108	0.0281768	0.0739691	-8.91629	-7.66954
177	AC217947.4_FG002	222.811	56.2351	48.9401	-1.98598	-2.1866
178	AC217975.3_FG001	5.70233	1.33822	1.03664	-2.08738	-2.45105
179	AC218972.3_FG004	25.3491	61.2464	79.1848	1.27224	1.6426
180	AC219006.2_FG006	3.91187	1.31816	1.14051	-1.56233	-1.77289
181	AC219006.2_FG007	1.45956	3.8551	3.65093	1.39139	1.31375
182	AC219156.3_FG002	2.28055	0.711447	0.937757	-1.6869	-1.28491
183	AC220924.2_FG004	1.20832	3.26336	3.41615	1.44952	1.50336
184	AC220927.3_FG007	183.37	55.588	59.4724	-1.72221	-1.62433
185	AC220972.3_FG001	1.96271	0.681017	0.469479	-1.52476	-2.04571
186	AC225176.2_FG003	11.99	5.91264	4.28572	-1.01925	-1.48307
187	AC225555.3_FG005	2.78489	6.75983	6.44709	1.27646	1.2084
188	AC225718.2_FG006	142.569	4.72017	1.5071	-4.93022	-6.55912
189	AC225718.2_FG009	24.4781	0.0570085	0.123491	-8.62288	-7.57115
190	AC226227.2_FG005	18.513	3.71381	2.52529	-2.31626	-2.8721
191	AC226235.2_FG001	0.157836	0.630452	0.615822	1.88673	1.88989
192	AC226248.1_FG002	16.7678	5.16754	4.58537	-1.69689	-1.86937
193	AC226545.2_FG003	0.171314	1.08209	2.11426	2.61295	3.58866
194	AC231180.2_FG006	6.04636	28.0953	28.3544	2.21208	2.22513
195	AC232238.2_FG004	6.16126	1.85073	2.9624	-1.72993	-1.0562
196	AC233751.1_FG002	2.21243	5.69902	4.92012	1.36512	1.15297
197	AC233788.2_FG002	141.065	9.90525	8.29764	-3.83392	-4.08602
198	AC233850.1_FG002	0.215757	3.36852	4.00978	3.9498	4.19901
199	AC233850.1_FG009	0.941669	2.59506	2.00417	1.44669	1.07571
200	AC233851.1_FG011	0.389152	1.49411	1.51257	1.92438	1.9474
201	AC233853.1_FG002	0.596169	1.83904	1.2824	1.62608	1.11582
202	AC233854.1_FG002	0.978894	0.347249	0.321459	-1.43945	-1.57325
203	AC233865.1_FG001	155.386	617.424	791.385	1.99049	2.3486
204	AC233865.1_FG003	0.807793	1.63639	2.21945	1.00137	1.43915
205	AC233879.1_FG002	1.83145	0.1553	0.148214	-3.52564	-3.59112
206	AC233885.1_FG002	0.672078	1.36784	1.35614	1.01216	1.00237
207	AC233893.1_FG003	6.97077	0.777039	0.396104	-3.1553	-4.11739
208	AC233899.1_FG002	12.5955	3.92946	3.81766	-1.67858	-1.72088
209	AC233899.1_FG004	7.56447	3.04705	1.89711	-1.311	-1.99261
210	AC233899.1_FG005	3.14944	0.993533	0.813579	-1.65265	-1.94859
211	AC233935.1_FG005	0.230486	1.79638	2.34192	2.92302	3.31121
212	AC233939.1_FG004	19.6971	6.94148	1.89671	-1.50584	-3.37248
213	AC233955.1_FG002	1.30995	0.239046	0.173098	-2.4323	-2.88072
214	AC233966.1_FG001	3.79674	1.46645	1.05753	-1.36597	-1.84291
215	AC234152.1_FG005	2.57143	0.0283491	0	-6.24474	-8.94694
216	AC234157.1_FG002	6.81856	19.5486	29.4064	1.51878	2.10788
217	AC234160.1_FG003	48.1835	4.51613	7.2434	-3.41122	-2.73135
218	AC234161.1_FG010	11.1267	24.0044	28.9085	1.11022	1.3784
219	AC234164.1_FG004	11.2076	45.2647	56.8056	2.01499	2.34304
220	AC234515.1_FG003	62.3404	137.761	181.549	1.14411	1.54219
221	AC234526.1_FG005	1.48093	0.0970628	0.123603	-3.89605	-3.53481
222	AC234528.1_FG001	66.4494	0.776899	25.5373	-6.40136	-1.3794
223	AC234528.1_FG005	50.9326	102.727	167.447	1.01203	1.71673
224	AC234528.1_FG006	4.38374	0.02815	0.024705	-7.03661	-7.1911
225	AC235540.1_FG002	0.833028	2.68084	3.68799	1.67049	2.13599
226	AC235544.1_FG006	2.6939	0.799558	1.33166	-1.73538	-1.01954
227	AC235547.1_FG005	30.0507	11.4554	6.41758	-1.39074	-2.22586
228	AF546187.1_FG012	0.993581	0.0561767	0	-4.06398	-7.62162
229	AY542798.1_FG003	55.2844	22.8986	17.3352	-1.27109	-1.67234
230	EF517601.1_FG012	164.634	333.288	499.519	1.01751	1.60126
231	EF517601.1_FG016	431.708	1100.32	1075.05	1.34977	1.31624
232	EF517601.1_FG025	0.25319	0.802177	1.26084	1.64279	2.27104
233	GRMZM2G000014	73.2794	31.4812	29.0508	-1.2191	-1.33464
234	GRMZM2G000035	0.658896	0.152318	0.0493717	-2.12598	-3.6288
235	GRMZM2G000093	12.0846	35.2352	44.1238	1.54525	1.86938
236	GRMZM2G000126	0.0382182	1.19816	0.91297	4.79866	4.40186
237	GRMZM2G000158	0.217934	1.62039	0.908334	2.87479	2.03519
238	GRMZM2G000209	13.1501	3.05874	1.38199	-2.10208	-3.24545
239	GRMZM2G000219	21.9829	6.84681	7.21069	-1.6816	-1.60656
240	GRMZM2G000236	1.19959	0.0141415	0.024705	-5.98006	-5.35494
241	GRMZM2G000254	2.37656	12.7905	15.1963	2.42511	2.67369
242	GRMZM2G000261	1.79766	0.418231	0.468589	-2.10378	-1.93183
243	GRMZM2G000292	0.349772	2.33619	3.3469	2.71215	3.23111
244	GRMZM2G000326	263.803	36.2296	1.05938	-2.86307	-7.95182
245	GRMZM2G000353	2.24241	0.195144	0.222049	-3.50447	-3.30924
246	GRMZM2G000380	0.222896	1.11528	0.888421	2.33411	1.99915
247	GRMZM2G000520	0.983483	0.0283763	0	-4.88861	-7.59591
248	GRMZM2G000576	13.786	4.81062	2.82117	-1.51798	-2.28681
249	GRMZM2G000592	2.52966	9.88371	13.6383	1.96755	2.43155
250	GRMZM2G000608	11.4691	50.2014	61.7259	2.13403	2.43196
251	GRMZM2G000620	16.2813	4.40775	2.5226	-1.88387	-2.68773
252	GRMZM2G000718	39.0568	89.5216	95.9599	1.1962	1.29597
253	GRMZM2G000739	48.94	12.3645	9.31901	-1.98565	-2.39265
254	GRMZM2G000825	7.51643	36.214	48.1771	2.27131	2.68298
255	GRMZM2G000842	0.0574371	8.79555	7.7686	7.13398	6.95333
256	GRMZM2G000932	0.891605	0.0423247	0.0740714	-4.25809	-3.51968
257	GRMZM2G000959	0.347759	1.48548	3.44204	2.06817	3.284
258	GRMZM2G001106	5.80495	2.89044	2.49684	-1.00141	-1.21381
259	GRMZM2G001114	7.19385	42.1865	57.8368	2.55202	3.00709
260	GRMZM2G001160	5.68466	21.0986	29.0093	1.89562	2.35476
261	GRMZM2G001205	17.0091	0	0	-11.6807	-11.6807
262	GRMZM2G001221	7.74313	17.7402	3.20625	1.19565	-1.27048
263	GRMZM2G001241	9.7803	44.7403	51.2609	2.19095	2.38737
264	GRMZM2G001247	0.681064	3.15033	4.37754	2.20739	2.68093
265	GRMZM2G001332	0.392383	0.0566697	0.0246697	-2.67517	-3.73624
266	GRMZM2G001451	0.116633	0.584956	0.840929	2.24281	2.77468
267	GRMZM2G001514	20.6951	54.9604	80.4875	1.40777	1.95778
268	GRMZM2G001577	7.73491	0.752256	0.617549	-3.35167	-3.63597
269	GRMZM2G001631	48.5806	15.0038	8.15013	-1.69459	-2.57486
270	GRMZM2G001639	38.9453	14.748	11.3595	-1.40125	-1.77682
271	GRMZM2G001653	1.30513	26.5244	41.4325	4.34394	4.98753
272	GRMZM2G001663	23.3447	4.832	3.87588	-2.27126	-2.58869
273	GRMZM2G001772	0.456373	3.9157	5.80182	3.07952	3.64739
274	GRMZM2G001824	5.8562	0.0284039	0.0494188	-7.44146	-6.74647
275	GRMZM2G001889	0.625159	1.62136	1.62722	1.36746	1.37515
276	GRMZM2G001915	59.1108	8.55602	7.0415	-2.78787	-3.06916
277	GRMZM2G001930	373.784	67.554	58.9946	-2.46813	-2.66339
278	GRMZM2G001938	1.94818	0.113043	0.419458	-4.03754	-2.19639
279	GRMZM2G001981	0.759652	2.16381	2.61845	1.46571	1.74635
280	GRMZM2G002034	0.0768667	1.14029	1.94269	3.80145	4.55957
281	GRMZM2G002115	13.1567	6.0564	5.87672	-1.1181	-1.16205
282	GRMZM2G002128	163.129	19.3419	18.22	-3.07638	-3.1618
283	GRMZM2G002131	3.05616	0.251949	0.172873	-3.58482	-4.10852
284	GRMZM2G002147	15.2288	60.2901	69.2613	1.98457	2.18449
285	GRMZM2G002227	16.0496	6.28497	3.05324	-1.35267	-2.39216
286	GRMZM2G002280	0.441238	2.41663	3.44599	2.43001	2.93897
287	GRMZM2G002396	3.37331	0.0279531	0	-6.68596	-9.34835
288	GRMZM2G002420	9.25651	18.8612	19.5133	1.02555	1.07502
289	GRMZM2G002555	0.729899	0.0842492	0	-3.05661	-7.15833
290	GRMZM2G002627	0.0191412	1.20626	2.74233	5.64804	6.81565
291	GRMZM2G002830	21.0361	110.725	140.336	2.39695	2.73868
292	GRMZM2G002894	62.7944	24.1738	18.1318	-1.37668	-1.79177
293	GRMZM2G002976	1.02615	0.365139	0.197089	-1.5012	-2.37185
294	GRMZM2G003002	117.934	327.572	424.096	1.47382	1.8464
295	GRMZM2G003138	2.23792	0.242776	0.148088	-3.1635	-3.87099
296	GRMZM2G003246	7.23466	23.6746	39.8358	1.70662	2.45679
297	GRMZM2G003252	25.3081	12.2963	12.432	-1.0394	-1.02527
298	GRMZM2G003306	125.921	694.991	939.359	2.46481	2.89948
299	GRMZM2G003385	105.461	216.413	302.69	1.03713	1.52112
300	GRMZM2G003506	2.1403	0.0985156	0	-4.3836	-8.70342
301	GRMZM2G003526	19.6233	0.127909	0.516784	-7.20373	-5.23319
302	GRMZM2G003625	4.54308	1.80767	1.91427	-1.3245	-1.24243
303	GRMZM2G003642	47.1701	20.0622	22.2975	-1.2325	-1.08037
304	GRMZM2G003679	3.44235	0.683417	0.344467	-2.32908	-3.30415
305	GRMZM2G003682	52.139	7.31737	4.75809	-2.83633	-3.45282
306	GRMZM2G003715	81.5363	24.4568	23.4774	-1.7377	-1.79514
307	GRMZM2G003738	3.91608	0.606151	0.074002	-2.65716	-5.63386
308	GRMZM2G003750	0.262997	2.25421	3.14475	3.06398	3.54107
309	GRMZM2G003769	0.925854	0.399305	0.346498	-1.23002	-1.40582
310	GRMZM2G003775	4.2452	1.50089	0.690307	-1.49823	-2.60995
311	GRMZM2G003852	15.8266	33.8005	41.3019	1.09445	1.38345
312	GRMZM2G003897	85.7922	190.998	261.888	1.15463	1.60993
313	GRMZM2G003909	0.28999	0.97842	4.39379	1.64718	3.85869
314	GRMZM2G003937	119.692	13.9608	19.4494	-3.09921	-2.62135
315	GRMZM2G003970	13.6102	1.81337	1.80019	-2.90636	-2.91378
316	GRMZM2G003988	51.5681	12.9052	8.87661	-1.9986	-2.53761
317	GRMZM2G004006	0.135159	1.17269	0.916233	3.05605	2.70324
318	GRMZM2G004012	29.1043	80.1016	120.306	1.46043	2.04699
319	GRMZM2G004060	162.66	75.6295	34.1238	-1.10456	-2.25261
320	GRMZM2G004111	34.2922	90.0031	101.923	1.39196	1.57135
321	GRMZM2G004138	74.8644	17.7838	15.6467	-2.0733	-2.25769
322	GRMZM2G004160	169.306	4.75095	7.31862	-5.15032	-4.53055
323	GRMZM2G004172	43.2084	106.468	125.223	1.30095	1.53498
324	GRMZM2G004180	3.05748	13.2481	15.9278	2.11455	2.38029
325	GRMZM2G004207	1.49345	0.168575	0.0740714	-3.10924	-4.23643
326	GRMZM2G004211	0.593859	2.49523	4.64058	2.03168	2.92892
327	GRMZM2G004222	12.6098	25.5908	25.5142	1.02008	1.01554
328	GRMZM2G004314	0.691488	4.78044	0.0493024	2.79592	-3.66435
329	GRMZM2G004334	5.8369	14.4106	16.6984	1.30216	1.51455
330	GRMZM2G004356	1.30412	3.8173	3.6393	1.53471	1.46385
331	GRMZM2G004377	64.0341	19.2316	26.3202	-1.73584	-1.28246
332	GRMZM2G004396	27.1752	8.57591	8.13591	-1.66372	-1.73916
333	GRMZM2G004397	66.0831	25.9566	26.7885	-1.34763	-1.30248
334	GRMZM2G004435	2.09338	0.827078	1.01414	-1.34026	-1.05156
335	GRMZM2G004455	126.496	45.6026	46.0837	-1.47161	-1.45657
336	GRMZM2G004466	0.243504	0.729303	1.9007	1.58844	2.95501
337	GRMZM2G004511	11.3628	2.43083	1.20545	-2.22207	-3.23137
338	GRMZM2G004519	3.85149	0.553707	0.718335	-2.79117	-2.41119
339	GRMZM2G004523	11.3694	0.734222	0.295491	-3.94358	-5.24201
340	GRMZM2G004531	47.2841	14.0964	10.8807	-1.74516	-2.11893
341	GRMZM2G004641	10.0108	0.903216	1.6791	-3.46196	-2.57259
342	GRMZM2G004683	0.783166	0.0978734	0.148082	-2.95373	-2.36702
343	GRMZM2G004694	4.75048	0.424812	0.296817	-3.46597	-3.97633
344	GRMZM2G004699	21.3358	60.3093	83.5224	1.4987	1.96829
345	GRMZM2G004795	4.40327	0.152987	0.0493717	-4.81343	-6.34199
346	GRMZM2G004835	19.4701	7.69555	7.23846	-1.33792	-1.42713
347	GRMZM2G004858	6.75819	0.527475	1.0838	-3.68125	-2.63469
348	GRMZM2G004880	21.4525	10.0773	10.3835	-1.08883	-1.0464
349	GRMZM2G004924	20.0022	66.662	90.872	1.73622	2.18285
350	GRMZM2G004932	196.808	63.5605	59.6867	-1.63046	-1.72112
351	GRMZM2G004949	8.91195	24.2597	26.9334	1.44416	1.59522
352	GRMZM2G004996	33.3546	16.6203	10.7365	-1.0047	-1.63418
353	GRMZM2G005013	8.8924	3.03084	2.95101	-1.55167	-1.5899
354	GRMZM2G005052	3.63387	1.7925	1.45853	-1.01456	-1.31592
355	GRMZM2G005155	27.4216	9.23925	7.12225	-1.56867	-1.94385
356	GRMZM2G005195	49.4244	20.2688	19.165	-1.28607	-1.36675
357	GRMZM2G005236	49.3885	125.379	137.853	1.34385	1.48056
358	GRMZM2G005260	3.29294	18.5638	11.9237	2.49437	1.856
359	GRMZM2G005293	23.5449	53.3094	64.259	1.17879	1.4478
360	GRMZM2G005301	7.54701	0.380738	0.495857	-4.28954	-3.9116
361	GRMZM2G005304	107.562	53.5799	44.5418	-1.00489	-1.27153
362	GRMZM2G005310	47.3004	286.888	421.277	2.60186	3.15611
363	GRMZM2G005419	2.04434	18.5279	16.588	3.17623	3.01675
364	GRMZM2G005452	53.0989	21.4236	13.1159	-1.31003	-2.01712
365	GRMZM2G005483	5.91393	13.6771	13.1092	1.20863	1.14709
366	GRMZM2G005486	6.19387	19.1896	25.1057	1.63197	2.01977
367	GRMZM2G005522	4.43557	1.14144	0.914861	-1.9544	-2.27147
368	GRMZM2G005552	0.747731	4.13806	6.4102	2.44905	3.08187
369	GRMZM2G005619	8.77147	35.2685	39.7019	2.00964	2.1803
370	GRMZM2G005715	2.95071	22.7503	25.2757	2.94298	3.09484
371	GRMZM2G005849	349.883	110.15	91.9023	-1.66736	-1.92865
372	GRMZM2G005909	6.38946	13.3534	16.0075	1.06328	1.32486
373	GRMZM2G005939	11.609	4.27561	4.84135	-1.43873	-1.26129
374	GRMZM2G005954	284.163	50.4463	9.64816	-2.49342	-4.87915
375	GRMZM2G005984	1.11182	7.89504	9.25272	2.8131	3.04015
376	GRMZM2G006119	0.0962388	0.657724	1.2625	2.69261	3.63558
377	GRMZM2G006216	17.4559	5.22107	4.63298	-1.74081	-1.91248
378	GRMZM2G006219	2.22453	5.75731	6.62433	1.36899	1.57118
379	GRMZM2G006229	4.86149	10.4904	17.1382	1.10768	1.81569
380	GRMZM2G006277	2.28418	5.08832	5.6678	1.15447	1.30979
381	GRMZM2G006352	2.29657	0.382092	0.295502	-2.59083	-2.96087
382	GRMZM2G006363	10.6034	21.6366	24.4324	1.02752	1.20296
383	GRMZM2G006377	82.5046	39.587	37.82	-1.0591	-1.12489
384	GRMZM2G006452	49.753	151.36	197.579	1.60582	1.99021
385	GRMZM2G006631	27.499	12.2077	11.7441	-1.17159	-1.22818
386	GRMZM2G006714	0.2898	3.10963	4.41921	3.34378	3.85312
387	GRMZM2G006736	1.87959	5.5519	5.8803	1.56552	1.64817
388	GRMZM2G006765	18.6978	57.3835	52.9014	1.61596	1.49854
389	GRMZM2G006894	289.376	36.7767	40.2857	-2.97549	-2.8445
390	GRMZM2G006937	27.9237	13.3698	8.70564	-1.06134	-1.68143
391	GRMZM2G006964	71.8207	13.191	1.08895	-2.44467	-6.03791
392	GRMZM2G006973	0.474444	0.070451	0	-2.70369	-6.56938
393	GRMZM2G006977	340.987	105.106	49.8973	-1.69786	-2.77254
394	GRMZM2G007025	3.38358	1.64079	1.53415	-1.03881	-1.13918
395	GRMZM2G007028	10.4	38.0094	51.9122	1.86681	2.31608
396	GRMZM2G007057	12.8985	67.5486	84.1836	2.39012	2.70764
397	GRMZM2G007130	0.428119	1.81647	1.89909	2.04615	2.11017
398	GRMZM2G007195	445.714	15.0501	20.206	-4.88629	-4.46263
399	GRMZM2G007256	6.6145	1.65962	2.99544	-1.99219	-1.14272
400	GRMZM2G007258	5.99996	18.3354	19.897	1.61351	1.7314
401	GRMZM2G007372	4.01387	16.8304	14.5756	2.06682	1.85941
402	GRMZM2G007385	7.64251	25.3177	30.5018	1.72961	1.99792
403	GRMZM2G007441	3.24796	10.2726	17.0756	1.66016	2.39309
404	GRMZM2G007466	44.8516	15.9667	14.8943	-1.48883	-1.59028
405	GRMZM2G007477	1.14452	0.314443	0.123384	-1.82867	-3.15749
406	GRMZM2G007481	0.4244	0	0	-6.41184	-6.41184
407	GRMZM2G007659	33.6464	6.96725	7.90104	-2.27035	-2.08924
408	GRMZM2G007736	1.20572	0.170958	0.024705	-2.77456	-5.34505
409	GRMZM2G007810	77.7501	28.8411	18.2824	-1.4312	-2.08822
410	GRMZM2G007953	0.917579	3.66283	11.2466	1.98996	3.60507
411	GRMZM2G007969	0.485919	0.0141551	4.29519	-4.61972	3.16879
412	GRMZM2G007981	47.379	6.14135	5.68128	-2.94781	-3.05849
413	GRMZM2G008152	4.40946	2.05827	1.48412	-1.09714	-1.56822
414	GRMZM2G008202	0.547161	6.10915	6.64293	3.46434	3.5835
415	GRMZM2G008216	128.982	23.213	23.7245	-2.47347	-2.44255
416	GRMZM2G008232	22.4874	58.365	66.6503	1.37619	1.56768
417	GRMZM2G008247	0.139725	3.28761	7.47517	4.43633	5.64173
418	GRMZM2G008252	3.65341	11.0232	13.6362	1.59166	1.89845
419	GRMZM2G008305	3.03835	0.744988	0.416935	-2.02222	-2.8564
420	GRMZM2G008309	7.29681	19.221	22.8221	1.39906	1.64611
421	GRMZM2G008374	0.105523	0.971003	0.371444	3.12199	1.76121
422	GRMZM2G008406	0.742573	3.86457	3.5027	2.37035	2.22915
423	GRMZM2G008482	1.15128	4.81341	3.3739	2.05796	1.54446
424	GRMZM2G008528	0.379077	0.903989	1.16187	1.22276	1.59128
425	GRMZM2G008539	10.6462	0.02815	0.0987798	-8.32194	-6.67937
426	GRMZM2G008642	35.6808	3.78072	4.13209	-3.23597	-3.10913
427	GRMZM2G008657	2.32544	15.4071	18.3539	2.72641	2.97832
428	GRMZM2G008687	64.6569	27.3633	27.9165	-1.24167	-1.2118
429	GRMZM2G008714	216.599	70.5756	77.4772	-1.61755	-1.4831
430	GRMZM2G008740	2.29596	0.327511	0.369284	-2.77187	-2.61397
431	GRMZM2G008764	3.5346	14.5791	19.614	2.04494	2.4724
432	GRMZM2G008773	1.4782	8.69555	13.9373	2.55415	3.23449
433	GRMZM2G008898	7.52827	16.9452	21.3164	1.16978	1.50045
434	GRMZM2G008935	1.77446	0.520123	0.394587	-1.76587	-2.15845
435	GRMZM2G008972	1.40941	0.367908	0.49298	-1.9335	-1.52022
436	GRMZM2G009019	8.81763	24.9332	29.239	1.49844	1.7281
437	GRMZM2G009048	0.358031	5.48565	5.3762	3.8987	3.86724
438	GRMZM2G009080	0.375398	0	0	-6.2758	-6.2758
439	GRMZM2G009103	7.96054	0.739967	1.15751	-3.4222	-2.77897
440	GRMZM2G009144	13.339	0.440576	0.492272	-4.9032	-4.74535
441	GRMZM2G009188	19.5894	43.7201	53.3135	1.15836	1.44424
442	GRMZM2G009196	5.45008	13.0845	17.2043	1.26225	1.65676
443	GRMZM2G009223	10.3426	25.3442	44.4054	1.29025	2.09767
444	GRMZM2G009232	2.65278	0.0971521	0.42136	-4.72074	-2.63828
445	GRMZM2G009282	59.4918	125.182	170.781	1.07297	1.52108
446	GRMZM2G009335	303.34	129.669	109.765	-1.22588	-1.46643
447	GRMZM2G009344	6.92067	0.561851	0.812586	-3.62416	-3.08452
448	GRMZM2G009365	16.1537	35.9207	48.8945	1.15109	1.59602
449	GRMZM2G009406	3.35803	1.1227	1.0635	-1.57162	-1.65151
450	GRMZM2G009412	95.7531	228.657	365.502	1.25572	1.93235
451	GRMZM2G009435	0.0464853	1.53076	0.592144	4.94686	3.57743
452	GRMZM2G009465	24.4955	122.738	169.397	2.33224	2.79676
453	GRMZM2G009475	10.511	3.79378	2.54252	-1.46934	-2.0459
454	GRMZM2G009478	140.929	27.7648	19.6648	-2.34348	-2.84079
455	GRMZM2G009506	0.703551	0.0557977	0	-3.57717	-7.11367
456	GRMZM2G009591	30.6809	11.2256	8.25499	-1.44984	-1.8928
457	GRMZM2G009627	21.8893	64.1392	83.3225	1.55032	1.92752
458	GRMZM2G009719	80.4562	2.40242	2.28427	-5.06565	-5.1363
459	GRMZM2G009732	0.910454	2.60783	2.36154	1.49863	1.36009
460	GRMZM2G009735	25.2337	7.98215	10.8658	-1.66116	-1.2153
461	GRMZM2G009894	27.2463	62.3532	72.0937	1.19396	1.40329
462	GRMZM2G009913	9.48633	56.8846	68.247	2.58608	2.84845
463	GRMZM2G009936	149.822	323.95	455.983	1.11246	1.60565
464	GRMZM2G009968	7.64819	2.33411	2.63922	-1.70977	-1.5339
465	GRMZM2G010034	4.39433	1.85061	0.811346	-1.24981	-2.4265
466	GRMZM2G010105	14.8338	115.558	163.281	2.96353	3.46214
467	GRMZM2G010176	0.121877	0.665442	2.42887	2.42624	4.28532
468	GRMZM2G010196	13.2448	46.5225	55.952	1.81256	2.07925
469	GRMZM2G010306	11.4206	65.7131	91.7831	2.52953	3.01136
470	GRMZM2G010333	11.3486	0.0423647	0	-7.89905	-11.0979
471	GRMZM2G010349	146.449	31.0888	25.0406	-2.23621	-2.54794
472	GRMZM2G010356	25.1286	6.2816	8.55365	-2.00185	-1.55709
473	GRMZM2G010435	56.4283	27.6595	21.6493	-1.02809	-1.38124
474	GRMZM2G010439	1.65514	3.6807	4.94227	1.14504	1.56813
475	GRMZM2G010460	90.4626	43.2398	23.4313	-1.0648	-1.94849
476	GRMZM2G010488	1.18878	0.349231	0.0493965	-1.7583	-4.4465
477	GRMZM2G010491	1.27971	3.60158	5.95936	1.46727	2.19683
478	GRMZM2G010494	44.066	14.1457	0.0246697	-1.64025	-10.5274
479	GRMZM2G010555	31.3786	11.6925	8.71431	-1.42447	-1.84703
480	GRMZM2G010693	14.6345	60.7012	55.9172	2.05263	1.93405
481	GRMZM2G010702	10.1384	0.327229	0.222148	-4.92755	-5.48014
482	GRMZM2G010743	6.07203	17.6666	24.7045	1.53868	2.02286
483	GRMZM2G010765	23.3489	4.69097	4.80553	-2.31616	-2.27865
484	GRMZM2G010783	27.9322	8.74434	7.15127	-1.67721	-1.96473
485	GRMZM2G010804	7.30091	2.9526	2.08717	-1.30358	-1.80259
486	GRMZM2G010831	7.30203	15.8745	15.941	1.11976	1.12581
487	GRMZM2G010884	7.85116	52.6268	63.415	2.74758	3.01678
488	GRMZM2G010892	1.88931	4.23947	4.96198	1.16265	1.39011
489	GRMZM2G010920	14.3855	2.23141	0.938003	-2.68484	-3.93143
490	GRMZM2G010929	1.63785	4.65297	5.46174	1.50576	1.73382
491	GRMZM2G010944	73.6324	22.8612	29.249	-1.68747	-1.33205
492	GRMZM2G010987	36.4554	9.80148	11.2354	-1.89293	-1.69752
493	GRMZM2G010991	47.9357	97.6523	177.029	1.02651	1.88458
494	GRMZM2G011006	93.914	33.0208	13.9177	-1.50988	-2.75385
495	GRMZM2G011010	0.285385	2.29051	3.21601	2.96968	3.45832
496	GRMZM2G011015	15.4234	4.67114	4.09356	-1.72338	-1.91316
497	GRMZM2G011098	3.56676	1.14868	0.516978	-1.62626	-2.77811
498	GRMZM2G011110	2.42299	0.615965	0.494753	-1.98818	-2.29519
499	GRMZM2G011129	20.6617	51.2863	78.042	1.31099	1.91663
500	GRMZM2G011233	0.075528	0.390913	1.28637	2.30275	4.02021
501	GRMZM2G011347	2.00299	0.289444	0.270813	-2.75401	-2.87969
502	GRMZM2G011373	0.436559	1.96104	7.20723	2.1313	4.00629
503	GRMZM2G011463	0.879296	26.5937	12.485	4.91452	3.82405
504	GRMZM2G011513	0.8208	2.86773	3.338	1.76548	1.98513
505	GRMZM2G011518	20.4374	41.194	40.9361	1.0117	1.00265
506	GRMZM2G011523	1916.36	610.584	531.127	-1.6501	-1.85122
507	GRMZM2G011588	72.4845	17.3934	15.8266	-2.05887	-2.1947
508	GRMZM2G011598	4.4107	0.0999112	0	-5.38035	-9.73619
509	GRMZM2G011615	3.73465	21.8452	24.6949	2.54843	2.72465
510	GRMZM2G011626	0.222531	1.50312	0.81387	2.70922	1.83238
511	GRMZM2G011631	46.6589	185.831	229.851	1.99428	2.30097
512	GRMZM2G011662	51.9768	23.179	12.4821	-1.1652	-2.05733
513	GRMZM2G011667	3.4868	0.0714127	0.0494411	-5.49559	-5.9999
514	GRMZM2G011806	74.5448	18.8998	12.0147	-1.97963	-2.63314
515	GRMZM2G012046	24.5712	3.51003	2.98918	-2.80591	-3.0364
516	GRMZM2G012119	1.11888	7.62109	8.85228	2.76073	2.97666
517	GRMZM2G012140	1.55695	0.281501	0.123769	-2.47563	-3.62265
518	GRMZM2G012160	40.2567	17.8492	11.1998	-1.17231	-1.84486
519	GRMZM2G012176	1.31542	8.15815	8.12921	2.62279	2.61762
520	GRMZM2G012224	95.2693	457.662	377.533	2.2642	1.98652
521	GRMZM2G012233	0.752168	0.128029	0.197692	-2.50313	-1.90707
522	GRMZM2G012276	5.9003	17.0436	19.3296	1.52871	1.71028
523	GRMZM2G012306	21.5189	3.78106	2.17786	-2.50677	-3.30205
524	GRMZM2G012342	1.73039	3.69615	4.88954	1.09729	1.501
525	GRMZM2G012413	33.9855	88.827	96.1014	1.3863	1.49993
526	GRMZM2G012479	6.82898	14.6836	15.1798	1.10336	1.15107
527	GRMZM2G012685	1.1552	0.269225	0.123555	-2.0711	-3.16636
528	GRMZM2G012716	1.03321	0.22716	0.0741043	-2.16144	-3.72022
529	GRMZM2G012717	0.096909	2.74096	2.73736	4.73264	4.73067
530	GRMZM2G012724	79.1461	4.93998	1.97689	-4.00427	-5.31954
531	GRMZM2G012728	1.09243	0.358988	0.197431	-1.60182	-2.42613
532	GRMZM2G012861	7.90521	16.2267	27.7231	1.03811	1.80994
533	GRMZM2G012865	1.96984	0.424727	0.518269	-2.20224	-1.92223
534	GRMZM2G012966	8.07916	20.7856	25.7316	1.36245	1.67074
535	GRMZM2G012970	20.6912	151.116	150.329	2.86894	2.86135
536	GRMZM2G013002	48.1799	121.691	100.809	1.3368	1.06525
537	GRMZM2G013170	2.6671	0.111193	0.024705	-4.53645	-6.48272
538	GRMZM2G013206	0.276561	1.68217	3.1711	2.58319	3.49863
539	GRMZM2G013236	10.5581	0.640868	0.616671	-4.0286	-4.08714
540	GRMZM2G013255	0.0193318	0.863568	2.93327	5.13492	6.87981
541	GRMZM2G013271	0.623422	4.51542	2.82069	2.85656	2.17961
542	GRMZM2G013342	6.25453	41.5811	59.9449	2.7351	3.2629
543	GRMZM2G013391	7.49848	2.27668	1.48305	-1.71539	-2.33415
544	GRMZM2G013430	3.72682	1.30577	0.591944	-1.50963	-2.64305
545	GRMZM2G013463	1.92427	8.83306	11.3759	2.19459	2.55918
546	GRMZM2G013478	8.37253	25.4686	30.7595	1.60455	1.87704
547	GRMZM2G013588	9.94881	40.9617	23.955	2.04168	1.26811
548	GRMZM2G013600	32.9263	70.4053	75.8032	1.0964	1.20293
549	GRMZM2G013726	0.616751	0.0279531	0	-4.29618	-6.95372
550	GRMZM2G013798	6.6473	87.0096	127.668	3.70457	4.25914
551	GRMZM2G013811	7.88433	19.9253	29.3968	1.3362	1.89703
552	GRMZM2G013986	414.381	87.9835	51.9988	-2.23575	-2.99424
553	GRMZM2G014022	14.1952	1.89099	1.28408	-2.90484	-3.46136
554	GRMZM2G014043	3.68536	8.00093	7.66394	1.11719	1.05515
555	GRMZM2G014066	51.7797	22.0247	15.8746	-1.23462	-1.70556
556	GRMZM2G014089	3.46824	0.0566172	0.0989145	-5.80289	-5.05315
557	GRMZM2G014099	0.434324	1.67715	2.06181	1.94049	2.22515
558	GRMZM2G014136	51.8307	24.9235	20.8489	-1.05643	-1.3133
559	GRMZM2G014187	11.5221	4.94457	4.31963	-1.21958	-1.41423
560	GRMZM2G014441	16.9382	8.13772	6.22127	-1.05634	-1.4443
561	GRMZM2G014454	74.7489	27.3771	23.8906	-1.44849	-1.64501
562	GRMZM2G014499	7.19205	23.987	33.2151	1.73157	2.20027
563	GRMZM2G014653	217.396	48.578	14.1096	-2.16276	-3.94516
564	GRMZM2G014695	3.65294	0.77898	0.641218	-2.22724	-2.50071
565	GRMZM2G014729	4.81589	10.8701	1.35749	1.17006	-1.82676
566	GRMZM2G014770	15.9212	7.03354	2.2023	-1.17873	-2.8512
567	GRMZM2G014844	87.796	255.713	341.539	1.54242	1.95997
568	GRMZM2G014951	0.151332	4.48677	0	4.8514	-4.90761
569	GRMZM2G014988	0.652305	0.0281496	0.0493717	-4.34438	-3.62896
570	GRMZM2G015037	1.36024	4.47766	5.88228	1.72231	2.11384
571	GRMZM2G015040	19.3704	7.28739	9.31957	-1.41007	-1.05527
572	GRMZM2G015049	0.488946	2.457	5.12692	2.31405	3.37397
573	GRMZM2G015212	2.29281	6.55052	7.0476	1.5113	1.61717
574	GRMZM2G015219	17.0244	68.2822	49.7342	2.00187	1.5445
575	GRMZM2G015285	0.426406	2.38575	5.19607	2.48064	3.60414
576	GRMZM2G015344	4.23204	10.3545	12.1997	1.28956	1.52584
577	GRMZM2G015361	40.6872	89.7649	111.739	1.1416	1.45716
578	GRMZM2G015395	0.734109	0.11431	0.0738998	-2.5963	-3.21638
579	GRMZM2G015401	45.1693	107.02	148.884	1.24422	1.72052
580	GRMZM2G015409	9.47524	3.89497	4.31963	-1.28156	-1.1324
581	GRMZM2G015419	2103.9	484.107	365.338	-2.11966	-2.52572
582	GRMZM2G015432	75.0709	36.3953	26.0379	-1.04391	-1.52731
583	GRMZM2G015520	2.55154	0.270761	0.296448	-3.2018	-3.08314
584	GRMZM2G015605	119.823	8.99515	7.27171	-3.73634	-4.04176
585	GRMZM2G015666	2.38978	10.2902	10.3132	2.10315	2.10615
586	GRMZM2G015708	2.40957	5.48835	0.984748	1.17021	-1.29753
587	GRMZM2G015739	0.632082	3.05447	4.62105	2.26212	2.85822
588	GRMZM2G015753	7.33577	0.326439	0.419957	-4.46587	-4.11028
589	GRMZM2G015793	17.2782	2.22083	0.642995	-2.95682	-4.73679
590	GRMZM2G015886	27.425	141.297	173.77	2.36559	2.66408
591	GRMZM2G015892	52.369	0.127209	0.443892	-8.62922	-6.86557
592	GRMZM2G015967	12.6057	36.7234	45.6308	1.54094	1.85431
593	GRMZM2G016066	8.98274	57.2481	55.8041	2.67327	2.63662
594	GRMZM2G016153	26.7815	12.0988	11.9103	-1.14528	-1.16791
595	GRMZM2G016232	77.6745	397.737	603.616	2.35696	2.95875
596	GRMZM2G016264	16.7745	0.141773	0.147629	-6.83644	-6.77877
597	GRMZM2G016323	354.493	906.876	866.708	1.35513	1.28978
598	GRMZM2G016435	13.8998	0.733876	0.763062	-4.24455	-4.17719
599	GRMZM2G016477	9.40555	39.5286	66.0346	2.07097	2.81108
600	GRMZM2G016521	4.00076	0.419569	0.467739	-3.24724	-3.08885
601	GRMZM2G016622	5.77302	42.7183	43.8791	2.88805	2.92698
602	GRMZM2G016637	3.06347	0.765778	0.762125	-1.99168	-2.00387
603	GRMZM2G016649	6.68857	22.6206	20.6386	1.75951	1.62734
604	GRMZM2G016668	1.98086	0.392491	0.172728	-2.32003	-3.4763
605	GRMZM2G016677	5.18746	33.1688	40.0457	2.68027	2.95248
606	GRMZM2G016707	0.185438	1.2561	1.48194	2.71203	2.94409
607	GRMZM2G016734	71.5568	14.0689	22.0561	-2.34532	-1.69807
608	GRMZM2G016744	0.754084	3.48946	2.29485	2.18912	1.58006
609	GRMZM2G016774	13.0253	41.2221	30.8073	1.66127	1.2415
610	GRMZM2G016802	24.3139	7.00176	7.20341	-1.796	-1.75408
611	GRMZM2G016836	11.705	0.0841729	0.246764	-7.03537	-5.53797
612	GRMZM2G016997	6.96634	33.1083	28.9052	2.24567	2.04928
613	GRMZM2G017013	75.8497	24.2469	22.0729	-1.64553	-1.78035
614	GRMZM2G017022	5.10072	0.964439	1.08953	-2.40358	-2.22419
615	GRMZM2G017045	10.2728	4.62601	2.15086	-1.14861	-2.25189
616	GRMZM2G017081	18.7618	67.7042	111.277	1.8537	2.5703
617	GRMZM2G017110	185.897	52.6362	23.8619	-1.82024	-2.96114
618	GRMZM2G017164	32.6716	10.2513	7.23377	-1.67078	-2.17409
619	GRMZM2G017197	2.12635	0.0990713	0.0493494	-4.35082	-5.2918
620	GRMZM2G017229	126.805	39.7419	35.1328	-1.67433	-1.85122
621	GRMZM2G017249	189.193	40.9735	37.9514	-2.20746	-2.31705
622	GRMZM2G017290	9.35631	29.7357	25.4833	1.66906	1.44689
623	GRMZM2G017321	9.98369	4.58874	2.13907	-1.11771	-2.21892
624	GRMZM2G017329	72.707	28.24	23.3483	-1.36395	-1.63887
625	GRMZM2G017355	0.565949	1.6075	1.28702	1.50559	1.1845
626	GRMZM2G017411	26.1308	8.75847	3.67326	-1.57665	-2.82855
627	GRMZM2G017414	122.794	54.4238	43.9306	-1.17372	-1.4824
628	GRMZM2G017419	4.62235	10.9845	13.3109	1.24806	1.52497
629	GRMZM2G017474	3.2521	0.184434	0.51792	-4.10488	-2.64617
630	GRMZM2G017520	1.66389	4.92429	5.61961	1.55443	1.74674
631	GRMZM2G017522	1.51007	0.0281496	0.123219	-5.51955	-3.57249
632	GRMZM2G017536	29.3367	112.702	145.373	1.94258	2.3098
633	GRMZM2G017550	2.88337	0.549938	0.271369	-2.37776	-3.38325
634	GRMZM2G017593	21.4039	6.51885	5.97396	-1.71463	-1.84023
635	GRMZM2G017616	65.7159	31.6487	32.4084	-1.05348	-1.01937
636	GRMZM2G017643	2.24297	5.04127	7.4794	1.16544	1.73372
637	GRMZM2G017670	2.35324	0.342897	0.074141	-2.75318	-4.89795
638	GRMZM2G017682	33.486	10.6019	7.79062	-1.65987	-2.10296
639	GRMZM2G017685	2.9301	0.714791	0.690307	-2.0375	-2.08477
640	GRMZM2G017739	6.48224	1.42912	1.50392	-2.17586	-2.10511
641	GRMZM2G017802	1.46059	4.48147	6.22992	1.61255	2.08947
642	GRMZM2G017805	108.557	43.4363	47.7777	-1.32113	-1.18384
643	GRMZM2G017882	3.0213	12.5203	12.5234	2.04914	2.04946
644	GRMZM2G017957	5.32535	11.1323	14.1351	1.06295	1.40735
645	GRMZM2G018004	3.01394	0.323234	0.172953	-3.19866	-4.07808
646	GRMZM2G018027	30.9916	11.1702	4.64979	-1.47578	-2.73493
647	GRMZM2G018062	3.82063	9.85694	13.7932	1.36645	1.85106
648	GRMZM2G018070	132.942	17.1706	10.7178	-2.95561	-3.63245
649	GRMZM2G018105	2.21793	9.26403	10.4412	2.05941	2.2325
650	GRMZM2G018177	44.8587	112.342	133.29	1.32472	1.57131
651	GRMZM2G018228	107.357	328.601	482.06	1.61384	2.16668
652	GRMZM2G018254	1.3613	0.454552	0.396682	-1.55041	-1.74523
653	GRMZM2G018281	29.2019	12.5566	11.5407	-1.21725	-1.33944
654	GRMZM2G018336	31.6963	0.401152	0.990175	-6.28936	-4.99382
655	GRMZM2G018356	114.915	56.1758	46.7721	-1.0323	-1.29672
656	GRMZM2G018375	1.72564	32.1595	82.284	4.24711	5.60217
657	GRMZM2G018403	7.699	19.5492	35.3317	1.34296	2.19688
658	GRMZM2G018416	68.0595	157.582	174.766	1.21105	1.36034
659	GRMZM2G018441	0.854127	2.69958	1.84627	1.66924	1.11908
660	GRMZM2G018673	2.73908	0.0964417	0.0740385	-4.79095	-5.11587
661	GRMZM2G018707	4.80847	0.75097	0.296585	-2.68014	-3.99785
662	GRMZM2G018756	1.94162	8.79528	10.6205	2.17731	2.44919
663	GRMZM2G018760	1.0984	0.0847334	0.0988231	-3.63801	-3.4285
664	GRMZM2G018786	4.14685	10.4088	13.2373	1.32642	1.67305
665	GRMZM2G018798	17.6911	6.21708	5.54444	-1.50877	-1.67276
666	GRMZM2G018806	1.56829	0.256714	0.370571	-2.58648	-2.07801
667	GRMZM2G018946	4.30222	16.7331	16.5853	1.95937	1.94648
668	GRMZM2G018947	32.3924	78.3998	99.0185	1.27505	1.61169
669	GRMZM2G018951	15.7498	41.3722	44.9617	1.3911	1.51079
670	GRMZM2G018992	2.213	5.5687	5.30727	1.32606	1.25596
671	GRMZM2G019056	6.52186	0.210397	0.148214	-4.92521	-5.41204
672	GRMZM2G019106	38.0051	15.5957	12.7085	-1.28516	-1.57976
673	GRMZM2G019177	32.6891	8.77502	7.61157	-1.89736	-2.1017
674	GRMZM2G019183	301.135	137.186	102.546	-1.13461	-1.55416
675	GRMZM2G019225	16.9033	68.0903	77.9892	2.01182	2.20751
676	GRMZM2G019246	104.582	17.0827	13.5061	-2.61402	-2.95218
677	GRMZM2G019266	61.5448	220.231	290.29	1.83958	2.23803
678	GRMZM2G019317	23.3659	60.5053	62.4742	1.37287	1.41897
679	GRMZM2G019353	58.93	9.29106	4.42451	-2.66763	-3.73402
680	GRMZM2G019356	25.5381	83.0614	64.4503	1.70101	1.33497
681	GRMZM2G019404	330.529	23.7321	32.6336	-3.79817	-3.34021
682	GRMZM2G019446	39.9914	17.7939	17.8017	-1.16754	-1.16684
683	GRMZM2G019586	25.3503	161.074	210.777	2.66798	3.05581
684	GRMZM2G019612	0.838847	9.23281	12.8658	3.45736	3.93501
685	GRMZM2G019621	8.81169	30.8691	44.0908	1.81157	2.32529
686	GRMZM2G019746	2.88619	0.984998	0.839912	-1.53091	-1.7713
687	GRMZM2G019777	18.5472	1.17524	1.32995	-3.97161	-3.79462
688	GRMZM2G019810	5.42467	13.4277	16.8272	1.30794	1.63346
689	GRMZM2G019872	0.137176	0.80164	1.2074	2.46573	3.05358
690	GRMZM2G019971	1.38972	5.75182	3.98886	2.04305	1.51354
691	GRMZM2G019974	16.8905	0.473444	1.38363	-5.14004	-3.60475
692	GRMZM2G019999	49.3409	119.126	119.837	1.27163	1.28021
693	GRMZM2G020054	24.9668	2.11446	0.789059	-3.56604	-4.97379
694	GRMZM2G020104	21.654	8.22115	5.92008	-1.39712	-1.86973
695	GRMZM2G020150	30.5521	8.02551	3.39772	-1.92925	-3.16751
696	GRMZM2G020156	2.13503	8.16317	9.18611	1.92631	2.09709
697	GRMZM2G020196	8.07717	3.89228	3.20236	-1.05182	-1.33356
698	GRMZM2G020423	2.59944	12.4961	9.70493	2.26262	1.89807
699	GRMZM2G020468	2.34621	36.6733	77.6116	3.96267	5.04418
700	GRMZM2G020523	4.65397	0.280959	0.470333	-4.05018	-3.29409
701	GRMZM2G020740	4.80273	24.6032	27.9366	2.35349	2.53641
702	GRMZM2G020742	1.2287	2.76279	3.12393	1.1719	1.35192
703	GRMZM2G020761	9.68728	1.23244	0.295743	-2.96962	-5.01031
704	GRMZM2G020766	28.112	6.55381	7.91488	-2.0998	-1.82807
705	GRMZM2G020772	19.7263	8.5473	7.66501	-1.20673	-1.36309
706	GRMZM2G020781	0.194452	0.524864	2.41778	1.36569	3.53132
707	GRMZM2G020799	1.1359	0.229085	0.346762	-2.30803	-1.73636
708	GRMZM2G020814	81.195	29.5553	26.8941	-1.45794	-1.59379
709	GRMZM2G020912	180.414	86.372	67.347	-1.06281	-1.42152
710	GRMZM2G020953	0.445954	3.57807	2.60618	2.98732	2.53283
711	GRMZM2G020974	6.05547	35.0974	39.932	2.53992	2.72546
712	GRMZM2G021055	1.07941	2.1592	2.34851	1.00581	1.12731
713	GRMZM2G021069	28.1284	204.648	285.756	2.86232	3.34383
714	GRMZM2G021074	73.4136	26.838	19.9775	-1.45286	-1.87753
715	GRMZM2G021219	42.3321	99.0261	142.972	1.22633	1.75597
716	GRMZM2G021270	97.0573	279.854	322.484	1.52809	1.73265
717	GRMZM2G021339	2.5288	11.6567	10.3482	2.20232	2.03062
718	GRMZM2G021378	7.05897	0.737132	0.566602	-3.24971	-3.62854
719	GRMZM2G021416	63.0611	7.33366	1.43446	-3.10323	-5.4539
720	GRMZM2G021459	2.25503	0.227886	0.395038	-3.26325	-2.49232
721	GRMZM2G021482	9.55153	25.0303	26.3147	1.3889	1.46091
722	GRMZM2G021573	7.26246	22.1183	34.8444	1.60874	2.26424
723	GRMZM2G021624	19.6349	8.60435	9.73567	-1.18885	-1.01186
724	GRMZM2G021687	2.92101	8.88236	8.68112	1.60252	1.5695
725	GRMZM2G021781	3.18539	7.48069	8.18985	1.23046	1.3611
726	GRMZM2G021786	16.6691	0.170958	0.641669	-6.56599	-4.68787
727	GRMZM2G021879	3.82264	1.69556	1.77734	-1.16929	-1.10386
728	GRMZM2G021881	2.5963	0.999086	0.493342	-1.37487	-2.38452
729	GRMZM2G021885	42.722	180.038	172.196	2.07548	2.01125
730	GRMZM2G021921	4.52098	10.0271	12.712	1.1496	1.49153
731	GRMZM2G022032	206.741	68.6452	54.2972	-1.5904	-1.92857
732	GRMZM2G022101	4.84596	0.485089	0.469815	-3.30352	-3.35403
733	GRMZM2G022242	37.077	3.67337	4.66976	-3.33095	-2.98711
734	GRMZM2G022253	31.9921	170.477	187.674	2.414	2.55263
735	GRMZM2G022403	84.7623	40.0888	38.9251	-1.07979	-1.12212
736	GRMZM2G022514	8.51219	3.15443	3.75759	-1.43005	-1.17985
737	GRMZM2G022558	38.3092	81.6657	90.6976	1.09229	1.24347
738	GRMZM2G022606	14.3853	39.0406	32.6909	1.43983	1.18345
739	GRMZM2G022616	2.07178	0.994451	0.518114	-1.07221	-1.98927
740	GRMZM2G022651	0.982745	3.52496	4.99565	1.84583	2.348
741	GRMZM2G022679	108.757	13.8411	1.18257	-2.97536	-6.51601
742	GRMZM2G022820	41.6148	92.2788	102.977	1.14796	1.30632
743	GRMZM2G022837	1.17551	5.37328	8.1377	2.18874	2.78647
744	GRMZM2G022915	23.3006	1.35063	0.959427	-4.1006	-4.59357
745	GRMZM2G022934	29.7934	136.48	62.1752	2.19562	1.0614
746	GRMZM2G022945	11.6541	34.2386	35.0057	1.55839	1.59029
747	GRMZM2G022979	2.63462	0.957839	0.495155	-1.44249	-2.39842
748	GRMZM2G023003	1.65507	4.06817	4.26881	1.2985	1.36081
749	GRMZM2G023051	4.81189	27.5717	41.4609	2.51859	3.10652
750	GRMZM2G023068	1.10811	0.336662	0.271379	-1.71533	-2.01643
751	GRMZM2G023204	13.2522	4.98521	5.14287	-1.40964	-1.36494
752	GRMZM2G023220	13.2199	26.9779	30.7079	1.02822	1.21488
753	GRMZM2G023237	4.49267	0.844816	0.986459	-2.39069	-2.18404
754	GRMZM2G023285	1.88274	4.34962	4.70002	1.20436	1.31794
755	GRMZM2G023325	9.37509	0.23979	0.887908	-5.26084	-3.39475
756	GRMZM2G023346	2.26234	0	0.0246697	-8.78063	-6.25532
757	GRMZM2G023387	66.3301	26.7322	24.7836	-1.31138	-1.42025
758	GRMZM2G023436	3.1164	0.701891	0.442719	-2.14005	-2.80938
759	GRMZM2G023444	22.6462	3.03436	1.93282	-2.89917	-3.54717
760	GRMZM2G023520	0.472011	2.02882	0.0493965	2.12537	-3.10767
761	GRMZM2G023715	0.955723	4.25053	3.51123	2.13109	1.85902
762	GRMZM2G023748	90.3873	295.026	515.704	1.70665	2.51233
763	GRMZM2G023791	8.83753	2.02688	3.70476	-2.12107	-1.25369
764	GRMZM2G023836	45.7584	20.0883	21.0504	-1.18752	-1.12032
765	GRMZM2G023840	1.89922	6.22424	12.6052	1.70792	2.72538
766	GRMZM2G023921	7.82312	2.74267	1.01183	-1.50993	-2.94391
767	GRMZM2G023952	1.65493	5.35289	3.86918	1.6898	1.22327
768	GRMZM2G023988	54.12	18.5735	17.8433	-1.54244	-1.60034
769	GRMZM2G023992	14.2384	6.63015	6.15745	-1.10142	-1.20851
770	GRMZM2G024024	0.450535	0.181904	0.0740385	-1.29901	-2.52798
771	GRMZM2G024104	139.646	5.73713	4.37899	-4.6087	-4.99364
772	GRMZM2G024150	0.391749	6.99667	9.52778	4.13271	4.5775
773	GRMZM2G024264	49.4337	19.6061	14.3841	-1.3332	-1.78016
774	GRMZM2G024312	1.15092	2.37977	2.88545	1.02486	1.31014
775	GRMZM2G024345	29.6881	8.0956	9.92604	-1.87428	-1.58078
776	GRMZM2G024395	43.0733	19.764	17.025	-1.12378	-1.33857
777	GRMZM2G024476	3.49659	0.157526	0.147887	-4.42375	-4.52358
778	GRMZM2G024517	36.1511	1.92164	3.95212	-4.22661	-3.19185
779	GRMZM2G024530	68.152	12.5189	14.4062	-2.44499	-2.24143
780	GRMZM2G024680	9.06516	0.389961	0.222329	-4.52043	-5.31714
781	GRMZM2G024738	5.91861	15.0177	17.8852	1.34227	1.59422
782	GRMZM2G024799	0.511149	1.88654	2.35418	1.8238	2.15379
783	GRMZM2G024808	4.37232	15.0702	10.5524	1.78346	1.26962
784	GRMZM2G024823	105.568	16.0437	33.9055	-2.71678	-1.63806
785	GRMZM2G024865	69.8946	20.8693	16.1408	-1.74318	-2.11407
786	GRMZM2G024898	0.840389	0.403607	0.270716	-1.09471	-1.65327
787	GRMZM2G024927	1.41516	0	8.03239	-8.0907	2.50888
788	GRMZM2G024993	48.756	10.1079	2.82872	-2.26908	-4.10408
789	GRMZM2G025031	1.95182	5.21117	4.31014	1.41515	1.1406
790	GRMZM2G025074	132.756	64.9098	42.5243	-1.03249	-1.64217
791	GRMZM2G025109	4.25211	0.633621	0.395491	-2.73822	-3.40933
792	GRMZM2G025132	0.0492242	0.904499	2.42044	4.02036	5.4254
793	GRMZM2G025164	6.34268	28.201	25.7718	2.15289	2.02286
794	GRMZM2G025171	1.58366	4.26114	6.45477	1.41809	2.0174
795	GRMZM2G025190	8.08953	0.0284039	0.270813	-7.90794	-4.87583
796	GRMZM2G025222	0.47994	1.11615	1.43477	1.21884	1.59173
797	GRMZM2G025227	19.1164	44.0363	44.5045	1.20406	1.21915
798	GRMZM2G025240	1.64844	7.42684	8.31074	2.16864	2.33073
799	GRMZM2G025414	18.1591	3.4859	1.87547	-2.38269	-3.27139
800	GRMZM2G025448	0.287045	1.63417	2.3681	2.50955	3.04631
801	GRMZM2G025459	98.6054	46.4861	9.04557	-1.08589	-3.44572
802	GRMZM2G025536	9.82732	2.9562	1.46248	-1.7312	-2.74373
803	GRMZM2G025592	77.6215	558.757	785.752	2.84843	3.34027
804	GRMZM2G025648	4.29068	10.2467	12.298	1.25507	1.51811
805	GRMZM2G025659	0.742699	4.10861	5.29623	2.4613	2.82781
806	GRMZM2G025685	11.9404	25.6095	35.785	1.09813	1.5808
807	GRMZM2G025854	20.8647	67.555	68.9502	1.69434	1.72389
808	GRMZM2G025855	9.8806	28.1689	41.001	1.51107	2.05266
809	GRMZM2G025867	76.7663	30.3955	22.4862	-1.33681	-1.77095
810	GRMZM2G025870	0.217763	1.1086	2.66361	2.36427	3.62656
811	GRMZM2G025882	1.22395	6.65084	8.21904	2.42813	2.7343
812	GRMZM2G025885	16.9767	0.878948	0.492458	-4.26339	-5.09317
813	GRMZM2G025954	7.448	20.7365	22.5598	1.47725	1.59875
814	GRMZM2G025977	39.8639	14.0306	14.4102	-1.50708	-1.46679
815	GRMZM2G025989	0.866315	2.20722	2.02245	1.33344	1.20441
816	GRMZM2G025992	40.3103	101.748	107.352	1.33569	1.41304
817	GRMZM2G026015	1.68599	26.6185	39.1874	3.97685	4.53464
818	GRMZM2G026024	0.506475	13.7649	16.2465	4.74954	4.98843
819	GRMZM2G026050	9.60978	19.8612	20.4212	1.04682	1.08624
820	GRMZM2G026117	23.7752	80.2836	116.651	1.75598	2.295
821	GRMZM2G026147	39.8672	5.56959	5.93386	-2.84227	-2.74716
822	GRMZM2G026151	9.69221	2.9913	2.14369	-1.69382	-2.17451
823	GRMZM2G026188	1.52392	0.62586	0.0493717	-1.30903	-4.81577
824	GRMZM2G026203	26.8158	4.3057	5.46674	-2.6377	-2.29307
825	GRMZM2G026218	125.211	300.111	265.332	1.26105	1.08338
826	GRMZM2G026322	1.95496	0.2212	0.148284	-3.13914	-3.67457
827	GRMZM2G026346	10.9538	78.3508	82.9186	2.84418	2.92591
828	GRMZM2G026371	16.3446	38.5119	50.8989	1.23634	1.63861
829	GRMZM2G026447	14.5014	3.01011	1.32928	-2.26619	-3.44251
830	GRMZM2G026523	0.170594	2.62278	1.79861	3.9063	3.36503
831	GRMZM2G026558	4.81107	17.757	22.9529	1.88468	2.25491
832	GRMZM2G026560	56.5454	175.685	186.011	1.63573	1.71813
833	GRMZM2G026580	24.2528	92.5113	102.62	1.9319	2.08145
834	GRMZM2G026643	66.8362	161.216	159.139	1.27026	1.25148
835	GRMZM2G026676	5.28199	2.04748	0.83994	-1.36059	-2.64598
836	GRMZM2G026767	44.0762	10.7819	5.49172	-2.03105	-3.00303
837	GRMZM2G026780	31.6199	0.640427	0.515858	-5.6173	-5.9199
838	GRMZM2G026783	5.7956	0.508813	0.27182	-3.4938	-4.3862
839	GRMZM2G026802	3.55393	8.35925	15.1111	1.23383	2.08747
840	GRMZM2G026833	0.231325	0.644052	1.64602	1.48307	2.83339
841	GRMZM2G026839	50.9517	119.532	157.9	1.22976	1.63121
842	GRMZM2G026889	5.57831	0.876877	0.494053	-2.67003	-3.48674
843	GRMZM2G026892	111.998	43.1087	34.773	-1.37758	-1.6873
844	GRMZM2G026910	0.156959	3.66925	1.41514	4.47995	3.1104
845	GRMZM2G026918	16.0969	55.4155	65.9501	1.78471	2.03553
846	GRMZM2G026930	15.1426	4.03197	4.73239	-1.90662	-1.67728
847	GRMZM2G027007	3.6204	16.2807	20.9501	2.16936	2.5331
848	GRMZM2G027056	1.73361	4.87227	4.56046	1.48727	1.39056
849	GRMZM2G027098	2.1541	8.46323	13.7582	1.97311	2.67314
850	GRMZM2G027107	2.3007	0.0423247	0	-5.6077	-8.80473
851	GRMZM2G027120	5.27713	0.816818	0.494241	-2.68544	-3.40358
852	GRMZM2G027166	17.2376	4.60807	2.91503	-1.90247	-2.56172
853	GRMZM2G027272	35.2253	11.1696	8.37535	-1.65579	-2.07179
854	GRMZM2G027302	9.06043	2.66102	2.24646	-1.76656	-2.00985
855	GRMZM2G027344	11.6951	2.47062	3.15458	-2.2409	-1.88845
856	GRMZM2G027375	41.3032	12.3835	10.0852	-1.7387	-2.03351
857	GRMZM2G027495	58.8746	13.839	8.03343	-2.08837	-2.87277
858	GRMZM2G027499	4.39944	1.966	1.77575	-1.15906	-1.30484
859	GRMZM2G027522	1.50216	0.605035	0.246359	-1.28708	-2.56612
860	GRMZM2G027627	7.39428	3.12004	2.7442	-1.24188	-1.42867
861	GRMZM2G027665	26.945	7.14968	4.66914	-1.91206	-2.52746
862	GRMZM2G027726	2.5216	0.334354	0.320436	-2.90844	-2.95859
863	GRMZM2G027797	0.430554	1.96406	0	2.13459	-6.42578
864	GRMZM2G027851	3.37842	22.246	20.3794	2.71556	2.58975
865	GRMZM2G027867	22.2729	76.5625	102.118	1.78258	2.19794
866	GRMZM2G027958	28.3578	3.02988	1.92518	-3.22503	-3.87707
867	GRMZM2G027962	20.9281	7.82793	3.60926	-1.41917	-2.53419
868	GRMZM2G027972	6.71032	2.56863	1.55902	-1.37975	-2.1031
869	GRMZM2G028039	44.1883	21.2777	17.2909	-1.05441	-1.3531
870	GRMZM2G028046	1.2262	3.86214	5.85113	1.64877	2.24386
871	GRMZM2G028110	14.2793	3.23738	2.67652	-2.1374	-2.41207
872	GRMZM2G028129	4.17734	0.205904	0.222792	-4.33184	-4.19906
873	GRMZM2G028216	18.0079	47.1969	62.4831	1.38987	1.79467
874	GRMZM2G028234	7.25368	1.63157	2.72069	-2.14855	-1.41351
875	GRMZM2G028252	11.8084	5.08594	3.5494	-1.21446	-1.73412
876	GRMZM2G028258	1.84258	0.543211	0.567789	-1.73338	-1.6802
877	GRMZM2G028302	1.61874	4.63469	10.8115	1.51321	2.73302
878	GRMZM2G028335	20.8327	53.5879	69.7355	1.36408	1.74381
879	GRMZM2G028379	51.5455	107.703	144.516	1.06306	1.48715
880	GRMZM2G028386	7.30882	0	0	-10.4638	-10.4638
881	GRMZM2G028397	157.513	36.6131	11.8835	-2.10522	-3.72755
882	GRMZM2G028413	6.48055	16.7079	14.1145	1.36711	1.12353
883	GRMZM2G028432	18.1375	49.4957	59.2691	1.4491	1.70878
884	GRMZM2G028438	14.9861	5.1415	3.8043	-1.54236	-1.97662
885	GRMZM2G028444	0.297995	1.90202	2.9548	2.66018	3.30211
886	GRMZM2G028521	157.689	57.9296	36.8029	-1.44435	-2.09886
887	GRMZM2G028535	21.8031	66.8238	61.9077	1.61814	1.50827
888	GRMZM2G028568	9.37811	1.35988	0.884979	-2.78159	-3.40036
889	GRMZM2G028677	9.0414	0.0141415	0.0493717	-8.87033	-7.37297
890	GRMZM2G028713	40.1106	18.2327	13.1474	-1.13769	-1.60896
891	GRMZM2G028726	3.10934	18.7065	17.1823	2.58435	2.46181
892	GRMZM2G029048	344.791	53.618	34.9522	-2.68507	-3.30194
893	GRMZM2G029082	15.3331	4.52135	4.2958	-1.76129	-1.83453
894	GRMZM2G029087	17.9128	0.628469	0.861529	-4.82142	-4.36975
895	GRMZM2G029096	13.4937	3.16077	4.4949	-2.09176	-1.58468
896	GRMZM2G029107	26.8693	71.3599	113.989	1.40941	2.08479
897	GRMZM2G029153	6.27766	0.742393	0.667771	-3.0717	-3.22037
898	GRMZM2G029211	0.521859	1.9137	5.10139	1.83798	3.2447
899	GRMZM2G029223	7.74213	29.5648	36.7828	1.93661	2.25206
900	GRMZM2G029242	13.275	6.40834	4.96088	-1.05015	-1.419
901	GRMZM2G029314	7.47696	36.1548	48.5326	2.27902	2.70349
902	GRMZM2G029385	1.65547	0.155155	0.445193	-3.38353	-1.8915
903	GRMZM2G029400	1.98794	9.09923	6.90125	2.19157	1.79284
904	GRMZM2G029486	43.4444	15.0159	10.3053	-1.53258	-2.07488
905	GRMZM2G029536	3.56368	9.69598	16.7419	1.44638	2.23336
906	GRMZM2G029547	27.9631	13.8292	13.3459	-1.01505	-1.06708
907	GRMZM2G029587	6.58253	1.2909	1.30857	-2.34634	-2.32825
908	GRMZM2G029690	0.121877	0.952321	1.08438	2.90978	3.12327
909	GRMZM2G029692	24.3158	8.79508	5.55511	-1.46729	-2.12897
910	GRMZM2G029720	2.94045	15.1716	23.5395	2.36534	2.99897
911	GRMZM2G029815	2.53422	6.44494	5.85057	1.34703	1.20799
912	GRMZM2G029833	5.36437	10.8953	15.9236	1.02252	1.56939
913	GRMZM2G029863	22.1733	7.53315	5.56368	-1.55519	-1.99377
914	GRMZM2G029868	74.2624	28.5514	20.8097	-1.37929	-1.83504
915	GRMZM2G029922	6.6742	18.506	23.1371	1.47281	1.79472
916	GRMZM2G030038	12.4902	34.7112	37.9245	1.47298	1.601
917	GRMZM2G030099	1.93342	0.298624	0.172497	-2.67363	-3.45779
918	GRMZM2G030123	2.28693	10.9978	12.6881	2.26304	2.4692
919	GRMZM2G030167	47.8965	146.881	144.898	1.61691	1.59733
920	GRMZM2G030169	9.07245	20.1736	25.2984	1.15199	1.47856
921	GRMZM2G030173	6.84737	16.555	20.2688	1.27298	1.56446
922	GRMZM2G030203	6.05185	12.2651	16.8235	1.01904	1.47492
923	GRMZM2G030228	48.9145	145.201	171.455	1.56956	1.80934
924	GRMZM2G030252	0.155911	1.51042	3.96249	3.20831	4.60052
925	GRMZM2G030272	21.1787	2.71022	3.43357	-2.96358	-2.62309
926	GRMZM2G030284	30.7797	171.948	214.143	2.48281	2.79935
927	GRMZM2G030293	98.4401	246.58	324.764	1.32466	1.72195
928	GRMZM2G030297	0.924851	0.166395	0.295848	-2.45315	-1.61944
929	GRMZM2G030299	3.97783	16.1967	20.1265	2.02555	2.33975
930	GRMZM2G030305	94.4223	26.3383	18.5666	-1.84252	-2.34631
931	GRMZM2G030312	18.9527	50.1229	65.0596	1.40269	1.77903
932	GRMZM2G030350	2.98164	13.467	6.17662	2.17401	1.05013
933	GRMZM2G030523	25.8884	114.119	198.193	2.14101	2.93702
934	GRMZM2G030528	6.6186	14.0255	15.5747	1.08314	1.23419
935	GRMZM2G030567	5.07736	1.84275	2.17192	-1.4586	-1.2204
936	GRMZM2G030712	3.29206	14.0364	12.5826	2.0905	1.93279
937	GRMZM2G030762	17.1889	52.2189	37.8195	1.60388	1.13838
938	GRMZM2G030768	15.6507	120.554	196.55	2.94797	3.65296
939	GRMZM2G030831	1.62516	7.95376	6.97034	2.28253	2.09225
940	GRMZM2G030850	0.612624	8.68493	11.1608	3.81834	4.18034
941	GRMZM2G030862	1.89473	8.2643	5.00896	2.12237	1.40051
942	GRMZM2G031001	54.5861	8.10275	1.138	-2.75363	-5.57812
943	GRMZM2G031028	33.4872	8.18779	6.85755	-2.03168	-2.28709
944	GRMZM2G031033	1.89793	0.360343	0.493704	-2.37373	-1.94206
945	GRMZM2G031040	4.30423	0.478683	0.172873	-3.1537	-4.59451
946	GRMZM2G031062	3.47971	0.225644	0.197431	-3.91722	-4.10563
947	GRMZM2G031065	1.13809	6.24427	5.17391	2.45028	2.17979
948	GRMZM2G031138	6.27712	1.42118	1.06323	-2.1452	-2.55446
949	GRMZM2G031169	2.9806	8.17278	8.14808	1.45398	1.44956
950	GRMZM2G031280	26.289	2.11567	1.88025	-3.63448	-3.80191
951	GRMZM2G031317	7.00471	14.2178	14.4755	1.017	1.04289
952	GRMZM2G031338	0.076726	2.51521	2.68249	4.9413	5.02794
953	GRMZM2G031432	24.8602	2.52183	0.173025	-3.29397	-7.12601
954	GRMZM2G031447	68.8524	2.19535	0.51663	-4.96929	-7.04237
955	GRMZM2G031568	25.2282	12.4371	9.01756	-1.01956	-1.48364
956	GRMZM2G031580	48.0998	7.95599	1.06143	-2.59858	-5.49472
957	GRMZM2G031613	0.729499	4.21724	3.55145	2.51868	2.27153
958	GRMZM2G031615	0.490342	2.74814	2.93185	2.4481	2.53586
959	GRMZM2G031625	7.03411	14.3023	17.2781	1.02358	1.29627
960	GRMZM2G031660	1.61654	0.126293	0.368995	-3.63631	-2.12442
961	GRMZM2G031721	0.153509	1.30938	1.66033	3.04743	3.3866
962	GRMZM2G031761	9.57258	38.4369	52.9526	2.0043	2.46659
963	GRMZM2G031790	50.9671	19.9604	15.4261	-1.35329	-1.72448
964	GRMZM2G031882	2.18502	0.813758	0.123219	-1.43272	-4.0968
965	GRMZM2G031925	3.10001	1.16535	0.665325	-1.40561	-2.20936
966	GRMZM2G031938	8.39829	2.03475	1.58129	-2.04292	-2.40484
967	GRMZM2G031941	15.4551	32.4668	34.8894	1.06978	1.17304
968	GRMZM2G031983	0	0.831648	1.92554	7.34517	8.54185
969	GRMZM2G031991	1.20593	3.53144	3.25109	1.53638	1.41639
970	GRMZM2G032003	133.471	284.096	342.191	1.08984	1.35823
971	GRMZM2G032028	0.529948	0.0709942	0	-2.83677	-6.72683
972	GRMZM2G032047	1.51702	0.459096	0.321211	-1.73619	-2.23393
973	GRMZM2G032132	28.5161	72.1445	62.8319	1.33889	1.13966
974	GRMZM2G032160	36.5096	9.82818	9.11557	-1.89404	-2.00119
975	GRMZM2G032209	11.1152	36.7539	46.9875	1.72486	2.07907
976	GRMZM2G032218	12.4659	3.74911	3.72608	-1.73065	-1.74026
977	GRMZM2G032253	1.20977	8.70944	10.394	2.84002	3.09521
978	GRMZM2G032315	141.998	355.999	478.382	1.32595	1.75221
979	GRMZM2G032351	52.8834	21.4044	14.502	-1.30558	-1.86618
980	GRMZM2G032367	31.0667	65.361	99.075	1.07334	1.67321
981	GRMZM2G032478	0.264622	1.96819	5.95366	2.81575	4.41406
982	GRMZM2G032547	9.04436	33.5989	29.5175	1.89339	1.70677
983	GRMZM2G032555	4.30273	1.42516	0.713414	-1.5958	-2.58578
984	GRMZM2G032602	5.76693	2.73391	2.15468	-1.07427	-1.41736
985	GRMZM2G032628	57.4164	25.0723	6.02583	-1.19447	-3.2505
986	GRMZM2G032655	0.640236	3.88932	3.92308	2.59358	2.60339
987	GRMZM2G032711	15.9983	54.2103	76.7005	1.76217	2.26248
988	GRMZM2G032721	0.0957512	1.06698	0.866282	3.43759	3.10771
989	GRMZM2G032763	1.83951	3.80209	3.70221	1.0478	1.0077
990	GRMZM2G032766	124.167	16.523	14.4613	-2.90926	-3.10136
991	GRMZM2G032896	5.12854	0.0141551	0	-8.05396	-9.95753
992	GRMZM2G032905	1.03822	0.115168	0.0493494	-3.0932	-4.26863
993	GRMZM2G032977	5.6112	1.61476	2.22417	-1.79731	-1.33354
994	GRMZM2G033098	33.8305	4.75051	5.75377	-2.82857	-2.55456
995	GRMZM2G033138	117.597	48.5993	44.0963	-1.27502	-1.41479
996	GRMZM2G033219	22.3341	49.0181	59.0732	1.13377	1.40296
997	GRMZM2G033406	0.214423	2.70735	0.863119	3.64573	2.00612
998	GRMZM2G033519	10.1219	4.62901	3.90176	-1.12768	-1.37399
999	GRMZM2G033544	4.25753	21.5681	41.9043	2.32899	3.28662
1000	GRMZM2G033570	728.474	137.769	138.242	-2.40268	-2.39764
1001	GRMZM2G033576	1.82887	10.2211	8.9599	2.48183	2.29208
1002	GRMZM2G033612	9.69238	28.3054	20.5859	1.54537	1.08681
1003	GRMZM2G033644	80.9269	32.187	23.2094	-1.33099	-1.80139
1004	GRMZM2G033724	91.1659	185.586	253.311	1.02553	1.47425
1005	GRMZM2G033746	0.540603	0.0991611	0	-2.41368	-6.75282
1006	GRMZM2G033785	8.56006	55.8074	88.1776	2.70715	3.36728
1007	GRMZM2G033787	30.56	0.952905	1.85694	-5.00012	-4.03618
1008	GRMZM2G033828	20.1607	143.593	184.225	2.83259	3.19187
1009	GRMZM2G033885	18.423	119.429	125.209	2.69726	2.76543
1010	GRMZM2G033926	45.7509	20.7786	15.9411	-1.13933	-1.52084
1011	GRMZM2G034024	5.07628	0.708908	0.296807	-2.83062	-4.07368
1012	GRMZM2G034110	89.7909	27.162	23.0717	-1.72475	-1.9601
1013	GRMZM2G034155	0.75931	5.63831	7.22075	2.88499	3.24164
1014	GRMZM2G034206	1.41647	9.6858	6.85978	2.76915	2.27199
1015	GRMZM2G034243	0.204592	1.10824	2.42663	2.33676	3.46086
1016	GRMZM2G034360	2.26469	0.439493	0.592743	-2.36539	-1.91634
1017	GRMZM2G034417	6.87653	16.3188	18.1543	1.24551	1.39919
1018	GRMZM2G034471	1.02095	7.86885	3.29098	2.94946	1.69237
1019	GRMZM2G034508	1.16394	3.49302	3.6748	1.5813	1.65547
1020	GRMZM2G034611	22.9532	1.13455	1.23085	-4.32918	-4.21473
1021	GRMZM2G034647	11.1936	47.939	64.1777	2.10027	2.52112
1022	GRMZM2G034697	3.50856	7.22546	8.79771	1.04108	1.32493
1023	GRMZM2G034764	47.7735	19.6322	16.7181	-1.28279	-1.51431
1024	GRMZM2G034828	39.6948	219.198	297.809	2.46583	2.90793
1025	GRMZM2G035023	7.41229	2.5507	1.3293	-1.54033	-2.47532
1026	GRMZM2G035063	13.6237	30.9468	59.0835	1.18237	2.11488
1027	GRMZM2G035103	34.3866	0.212191	0.222892	-7.30626	-7.23704
1028	GRMZM2G035131	28.5467	4.16819	3.23894	-2.77479	-3.13781
1029	GRMZM2G035134	17.1092	3.7201	2.81088	-2.19988	-2.60339
1030	GRMZM2G035213	0.532312	3.026	9.38818	2.50834	4.13957
1031	GRMZM2G035222	70.3658	14.5207	9.86014	-2.27581	-2.83513
1032	GRMZM2G035243	117.183	43.3617	36.7265	-1.43389	-1.67346
1033	GRMZM2G035256	0.349964	0	1.30516	-6.09219	1.88886
1034	GRMZM2G035278	11.8482	90.2779	36.7653	2.92983	1.63401
1035	GRMZM2G035370	0.121712	1.94912	0.643166	3.97545	2.37957
1036	GRMZM2G035520	160.506	368.022	396.49	1.19714	1.30463
1037	GRMZM2G035526	33.9132	68.0966	74.9166	1.00644	1.14407
1038	GRMZM2G035552	15.9362	4.86624	2.89913	-1.71026	-2.45729
1039	GRMZM2G035584	31.5298	5.50063	7.14866	-2.51779	-2.13951
1040	GRMZM2G035599	7.1986	1.53478	2.09655	-2.22705	-1.77753
1041	GRMZM2G035665	7.3389	53.5531	67.1459	2.86222	3.18821
1042	GRMZM2G035708	2.53975	6.56698	8.71944	1.36765	1.77671
1043	GRMZM2G035749	2.7459	24.6933	31.3679	3.17939	3.52708
1044	GRMZM2G035805	0.855696	5.43517	4.99346	2.66161	2.53972
1045	GRMZM2G035821	18.621	0.946802	0.419945	-4.29075	-5.45308
1046	GRMZM2G035848	3.434	0.957786	1.50607	-1.83385	-1.18352
1047	GRMZM2G035890	0.670853	0.0141551	0	-5.1573	-7.06531
1048	GRMZM2G035944	11.3632	25.0648	30.2209	1.14634	1.41662
1049	GRMZM2G035994	0.358264	0.942621	1.28142	1.39539	1.83582
1050	GRMZM2G036007	4.32363	11.4839	12.4307	1.40775	1.52203
1051	GRMZM2G036086	4.97605	1.36329	1.43194	-1.86481	-1.79574
1052	GRMZM2G036120	0.623927	2.78241	2.80714	2.14814	2.15781
1053	GRMZM2G036134	13.702	28.0882	48.7281	1.03438	1.82888
1054	GRMZM2G036282	0.582866	3.28213	3.80534	2.48111	2.69615
1055	GRMZM2G036340	0.503091	5.05058	4.31487	3.32224	3.09817
1056	GRMZM2G036351	155.138	0.813449	0.271154	-7.60952	-9.13213
1057	GRMZM2G036427	12.1152	5.50885	2.5208	-1.13606	-2.26228
1058	GRMZM2G036436	2.06772	0.112732	0.074108	-4.1423	-4.71229
1059	GRMZM2G036448	25.4957	8.0458	5.0921	-1.66427	-2.32113
1060	GRMZM2G036455	0.224953	2.79884	6.1264	3.59422	4.72354
1061	GRMZM2G036619	11.6984	48.3942	68.3805	2.05137	2.54991
1062	GRMZM2G036697	66.1994	31.3631	31.9147	-1.07767	-1.05233
1063	GRMZM2G036826	4.31033	0.510318	0.493865	-3.08103	-3.11575
1064	GRMZM2G036880	0.138292	2.41218	3.32715	4.0259	4.49597
1065	GRMZM2G036921	37.6449	94.4504	100.604	1.32716	1.41828
1066	GRMZM2G036966	19.143	8.91432	6.21367	-1.10205	-1.62252
1067	GRMZM2G036996	0.260331	1.02061	1.72991	1.99036	2.73117
1068	GRMZM2G037012	2.109	4.59612	6.28324	1.11974	1.57054
1069	GRMZM2G037015	67.6087	5.47982	1.92514	-3.63295	-5.13013
1070	GRMZM2G037043	0.257241	1.34641	1.01065	2.29876	1.87839
1071	GRMZM2G037048	0.840221	3.69014	1.9968	2.12095	1.23129
1072	GRMZM2G037130	6.89394	2.89143	2.64149	-1.25127	-1.38209
1073	GRMZM2G037146	0.467464	1.25496	2.91692	1.39149	2.59505
1074	GRMZM2G037189	322.173	3.06258	2.86899	-6.72636	-6.80643
1075	GRMZM2G037284	76.0574	10.4564	19.3978	-2.85966	-1.96983
1076	GRMZM2G037308	7.54419	21.0059	16.2317	1.47674	1.10498
1077	GRMZM2G037322	21.7679	6.07364	2.00544	-1.8395	-3.43764
1078	GRMZM2G037422	17.5554	3.07688	2.76674	-2.51023	-2.66306
1079	GRMZM2G037431	3.24738	7.54753	8.26397	1.21551	1.34625
1080	GRMZM2G037452	338.491	1.32942	2.12094	-7.99114	-7.3141
1081	GRMZM2G037485	1.02481	0.416514	0.148284	-1.31091	-2.75196
1082	GRMZM2G037496	2.98282	6.73117	7.43552	1.17264	1.31614
1083	GRMZM2G037617	1.21055	4.53688	9.71197	1.90168	2.99805
1084	GRMZM2G037685	97.5148	7.01154	6.13302	-3.79763	-3.9881
1085	GRMZM2G037781	1.25948	0.153257	0.197089	-3.02424	-2.65739
1086	GRMZM2G037823	28.7227	10.3386	9.55922	-1.47299	-1.58636
1087	GRMZM2G037998	1.42236	0.197475	0.246665	-2.82827	-2.51562
1088	GRMZM2G038003	0.075928	3.02339	2.76349	5.2324	5.10345
1089	GRMZM2G038019	2.05642	5.08745	6.03861	1.30439	1.55204
1090	GRMZM2G038073	64.8947	8.42813	10.0248	-2.94333	-2.69428
1091	GRMZM2G038075	20.4025	8.47545	4.61509	-1.26726	-2.14314
1092	GRMZM2G038108	3.87978	8.08187	12.3544	1.05905	1.67092
1093	GRMZM2G038152	6.41456	18.8505	17.1312	1.55488	1.41719
1094	GRMZM2G038153	25.9445	1.30922	0.969864	-4.28996	-4.73471
1095	GRMZM2G038183	27.1373	8.49563	8.1711	-1.67615	-1.73066
1096	GRMZM2G038243	0.615559	1.58498	2.09236	1.32742	1.74127
1097	GRMZM2G038309	87.3613	22.0899	19.8749	-1.98331	-2.13579
1098	GRMZM2G038335	0.569728	1.95806	1.62757	1.7762	1.50779
1099	GRMZM2G038340	1.62085	0.196299	0.221679	-2.99292	-2.8175
1100	GRMZM2G038436	1.74857	0.07045	0.173243	-4.51872	-3.2752
1101	GRMZM2G038449	21.1576	8.23478	5.23191	-1.36137	-2.01498
1102	GRMZM2G038487	5.01562	11.4659	12.8892	1.19153	1.36041
1103	GRMZM2G038497	18.4156	6.72025	5.06435	-1.45363	-1.86195
1104	GRMZM2G038519	16.7707	37.3812	50.0401	1.15658	1.5773
1105	GRMZM2G038536	53.7636	20.4935	13.8007	-1.39059	-1.96152
1106	GRMZM2G038598	13.1623	0.864218	0.962231	-3.91883	-3.76684
1107	GRMZM2G038606	28.6155	63.909	87.2118	1.15946	1.60768
1108	GRMZM2G038669	3.36552	1.61458	1.09139	-1.05092	-1.62018
1109	GRMZM2G038677	2.49519	0.0423654	0.0493717	-5.71321	-5.51541
1110	GRMZM2G038783	94.5462	25.7745	25.3904	-1.87501	-1.89638
1111	GRMZM2G038821	2.21986	0.937725	0.345683	-1.23743	-2.6661
1112	GRMZM2G038833	6.36216	14.8655	21.0333	1.22347	1.72411
1113	GRMZM2G038846	0.160777	0.942645	1.11349	2.5174	2.768
1114	GRMZM2G038851	1.26684	0.0279531	0.0986455	-5.28075	-3.61626
1115	GRMZM2G038893	10.5472	0.344391	0.148025	-4.92397	-6.10654
1116	GRMZM2G038898	95.9632	38.9826	22.9662	-1.29898	-2.06204
1117	GRMZM2G038934	4.59187	16.803	16.4957	1.87134	1.84454
1118	GRMZM2G039113	4.27449	10.1803	11.8999	1.25248	1.47848
1119	GRMZM2G039155	55.4137	122.116	141.052	1.13985	1.34772
1120	GRMZM2G039362	9.72684	2.77507	1.09443	-1.80714	-3.14563
1121	GRMZM2G039443	27.8291	13.3752	13.2919	-1.05683	-1.06614
1122	GRMZM2G039445	28.0358	11.0425	5.81374	-1.34374	-2.26919
1123	GRMZM2G039525	1.60073	4.68018	4.9896	1.54269	1.63562
1124	GRMZM2G039586	0.190692	5.92833	13.1505	4.92102	6.07084
1125	GRMZM2G039618	1.35522	3.54967	3.52658	1.37951	1.36894
1126	GRMZM2G039725	24.8702	6.91893	7.59396	-1.84485	-1.71051
1127	GRMZM2G039757	9.63538	1.88096	1.48087	-2.35121	-2.69828
1128	GRMZM2G039792	45.3227	15.5995	14.6741	-1.53845	-1.62658
1129	GRMZM2G039841	9.30979	23.0124	28.1474	1.303	1.59361
1130	GRMZM2G039867	74.0821	18.8477	20.9518	-1.97337	-1.82162
1131	GRMZM2G039919	5.99038	31.0964	34.716	2.37641	2.53542
1132	GRMZM2G039949	0.526352	1.44467	1.55642	1.4606	1.55057
1133	GRMZM2G039961	3.81344	0.284147	0.074174	-3.71928	-5.59016
1134	GRMZM2G039988	0.0828493	0.524509	2.60312	2.64719	4.94526
1135	GRMZM2G039993	17.2996	0.0284039	0.0246697	-9.00757	-9.17973
1136	GRMZM2G039996	6.11616	27.5712	37.6394	2.16797	2.61728
1137	GRMZM2G040033	5.24287	0.634961	0.470359	-3.03493	-3.46198
1138	GRMZM2G040094	29.4244	5.91732	2.36241	-2.31427	-3.63544
1139	GRMZM2G040095	295.683	24.7273	44.5463	-3.57884	-2.73023
1140	GRMZM2G040102	2.09132	4.89616	7.48194	1.22506	1.83629
1141	GRMZM2G040115	0.265108	2.63344	3.62962	3.24493	3.70696
1142	GRMZM2G040263	0.0941424	0.553267	1.01038	2.4941	3.37148
1143	GRMZM2G040278	0.728346	3.54488	3.95884	2.26934	2.42548
1144	GRMZM2G040298	1.49603	0.0423647	0.0990013	-4.99599	-3.86217
1145	GRMZM2G040309	63.5283	11.0776	8.7391	-2.51785	-2.86097
1146	GRMZM2G040369	15.861	32.3019	47.2581	1.02563	1.57433
1147	GRMZM2G040389	16.6862	77.7261	115.748	2.21873	2.79284
1148	GRMZM2G040397	85.1714	23.3695	22.0498	-1.86469	-1.94922
1149	GRMZM2G040452	19.0592	5.36227	5.78039	-1.83066	-1.72069
1150	GRMZM2G040517	1.4689	26.9499	23.6194	4.20854	4.0162
1151	GRMZM2G040548	0.861392	0.360366	0.148088	-1.21038	-2.48702
1152	GRMZM2G040559	3.95082	0.530209	0.641232	-2.89439	-2.61695
1153	GRMZM2G040600	0.372508	0.042662	2.76815	-2.94861	2.89399
1154	GRMZM2G040689	384.839	168.646	186.928	-1.19011	-1.04172
1155	GRMZM2G040692	28.6686	9.98736	7.17318	-1.51925	-1.99765
1156	GRMZM2G040762	268.83	125.871	132.979	-1.09468	-1.01547
1157	GRMZM2G040803	42.4767	8.51968	7.01889	-2.31756	-2.59705
1158	GRMZM2G040840	3.48761	0.342323	0.148543	-3.31669	-4.49899
1159	GRMZM2G040905	1.10938	0.194	0.0493494	-2.49512	-4.34099
1160	GRMZM2G040924	1.05775	6.77609	4.38271	2.66861	2.04017
1161	GRMZM2G041015	27.7242	12.2974	9.45664	-1.17167	-1.5502
1162	GRMZM2G041125	15.767	65.6267	82.15	2.05994	2.38379
1163	GRMZM2G041141	37.5739	6.1414	4.19467	-2.61314	-3.16216
1164	GRMZM2G041159	12.6908	31.3815	41.9317	1.30592	1.72437
1165	GRMZM2G041175	10.9783	0.167554	0.22261	-5.99574	-5.59174
1166	GRMZM2G041235	24.5718	9.65105	4.6242	-1.34727	-2.40878
1167	GRMZM2G041258	53.088	115.083	112.688	1.11597	1.08555
1168	GRMZM2G041262	1.35231	0.572491	0.518101	-1.21488	-1.3696
1169	GRMZM2G041310	13.2997	42.4562	54.4292	1.67833	2.03668
1170	GRMZM2G041350	0.266229	2.06639	2.76024	2.92813	3.35057
1171	GRMZM2G041352	3.17465	0.940455	0.935513	-1.76802	-1.76128
1172	GRMZM2G041369	65.1182	0.127216	0.0246937	-8.94181	-11.0888
1173	GRMZM2G041381	85.3303	286.393	464.061	1.74698	2.44321
1174	GRMZM2G041462	17.0191	5.91652	2.09863	-1.52379	-3.01643
1175	GRMZM2G041493	0.636713	0.0141415	0.0246697	-5.08048	-4.46028
1176	GRMZM2G041513	0.00962728	0.452361	0.61563	4.9323	5.36847
1177	GRMZM2G041549	27.9649	5.78444	4.26827	-2.2732	-2.71044
1178	GRMZM2G041636	1.09699	3.02822	4.64859	1.46651	2.08606
1179	GRMZM2G041645	2.37586	7.62553	7.09731	1.68113	1.57725
1180	GRMZM2G041694	1.31872	7.02016	7.2041	2.40599	2.44312
1181	GRMZM2G041699	3.88244	0.1428	0.37042	-4.71375	-3.37935
1182	GRMZM2G041714	253.873	11.7027	10.6931	-4.43884	-4.56893
1183	GRMZM2G041729	16.8032	2.105	2.20661	-2.9947	-2.92607
1184	GRMZM2G041761	17.8967	2.878	2.64744	-2.63316	-2.75452
1185	GRMZM2G041774	60.5459	0.837074	0.988711	-6.18442	-5.92978
1186	GRMZM2G041809	13.5826	3.57795	2.831	-1.92306	-2.26017
1187	GRMZM2G041839	2.19967	0.2205	0.295974	-3.31136	-2.87133
1188	GRMZM2G041959	66.1379	19.2474	22.6517	-1.77914	-1.54515
1189	GRMZM2G041991	1.00901	9.63695	8.52711	3.24428	3.06834
1190	GRMZM2G042055	99.4315	36.6215	30.72	-1.44011	-1.69439
1191	GRMZM2G042078	44.5484	96.8626	97.5513	1.12038	1.13068
1192	GRMZM2G042133	1.05739	10.6964	0.221769	3.34201	-2.22465
1193	GRMZM2G042181	0.736315	4.33045	14.9222	2.52767	4.32597
1194	GRMZM2G042245	20.2276	10.0054	8.57448	-1.01497	-1.23757
1195	GRMZM2G042253	1.12013	5.25309	6.77983	2.20425	2.57097
1196	GRMZM2G042278	14.9503	4.29488	2.17739	-1.7988	-2.77621
1197	GRMZM2G042323	103.55	34.0463	24.3751	-1.6041	-2.08647
1198	GRMZM2G042412	1.96779	0.183005	0.22167	-3.39836	-3.12912
1199	GRMZM2G042492	7.68363	24.8433	40.1299	1.69307	2.38449
1200	GRMZM2G042502	101.19	211.702	293.972	1.06495	1.53853
1201	GRMZM2G042516	2.02034	4.41701	4.66329	1.12646	1.20218
1202	GRMZM2G042538	3.23908	7.61133	6.86481	1.23086	1.0822
1203	GRMZM2G042593	8.89534	35.1455	40.443	1.98638	2.18867
1204	GRMZM2G042602	17.9579	6.36944	4.53827	-1.49473	-1.98304
1205	GRMZM2G042604	31.1076	74.1882	115.898	1.25435	1.89784
1206	GRMZM2G042612	0.817463	0.11211	0.0493494	-2.8332	-3.92907
1207	GRMZM2G042636	76.0789	196.859	294.605	1.37188	1.95343
1208	GRMZM2G042639	80.203	5.67243	3.23796	-3.81731	-4.62801
1209	GRMZM2G042660	0.346636	2.97622	5.09476	3.06852	3.85185
1210	GRMZM2G042677	41.3774	0.0999083	0.0739691	-8.62359	-9.02837
1211	GRMZM2G042754	4.50821	12.3834	14.7851	1.45837	1.71413
1212	GRMZM2G042756	2.18214	0.307516	0.024705	-2.78096	-6.20386
1213	GRMZM2G042789	15.9496	5.60296	2.86993	-1.50765	-2.4714
1214	GRMZM2G042838	3.15245	0.509172	0.370002	-2.61786	-3.07594
1215	GRMZM2G042865	1.499	13.9029	14.3752	3.20898	3.25718
1216	GRMZM2G042893	0.365408	1.15341	1.15812	1.62247	1.63931
1217	GRMZM2G042895	991.142	3.20415	1.99705	-8.28885	-8.94685
1218	GRMZM2G042933	0.385224	2.14378	1.23507	2.45317	1.65851
1219	GRMZM2G043075	65.6491	31.8364	28.3653	-1.04353	-1.20981
1220	GRMZM2G043095	0.887541	0.209707	0.3212	-2.08836	-1.47343
1221	GRMZM2G043117	3.38291	1.1516	1.08803	-1.55007	-1.63268
1222	GRMZM2G043212	22.8398	59.6478	90.5361	1.38548	1.98732
1223	GRMZM2G043254	0.75233	0	0	-7.22078	-7.22078
1224	GRMZM2G043348	28.3944	9.25566	8.80174	-1.61638	-1.68859
1225	GRMZM2G043435	185.571	72.9659	66.8303	-1.34681	-1.47335
1226	GRMZM2G043445	5.59899	0.908199	0.567182	-2.62465	-3.2908
1227	GRMZM2G043493	12.2451	36.2976	57.4772	1.56625	2.2285
1228	GRMZM2G043737	126.206	265.979	385.479	1.07553	1.61083
1229	GRMZM2G043857	86.122	16.7681	14.1008	-2.36027	-2.60975
1230	GRMZM2G043887	3.38442	12.5486	10.5076	1.88819	1.63226
1231	GRMZM2G043932	111.01	2.05193	2.1062	-5.75456	-5.71728
1232	GRMZM2G043980	237.256	78.1567	61.5392	-1.60178	-1.94671
1233	GRMZM2G044055	140.825	33.2494	24.6747	-2.08212	-2.51233
1234	GRMZM2G044096	52.011	104.929	122.337	1.01262	1.23394
1235	GRMZM2G044100	0.785073	1.99008	2.58997	1.34557	1.72254
1236	GRMZM2G044104	4.8578	1.63261	1.13929	-1.56495	-2.08097
1237	GRMZM2G044107	0.593268	2.05928	2.88827	1.78172	2.26176
1238	GRMZM2G044137	93.4572	201.92	279.108	1.11135	1.57835
1239	GRMZM2G044194	1.56622	0.247535	0.024705	-2.65798	-5.70635
1240	GRMZM2G044246	3.65911	1.13765	0.518631	-1.67696	-2.80518
1241	GRMZM2G044247	0.63269	9.84377	16.8426	3.9548	4.72936
1242	GRMZM2G044281	11.3326	5.25323	4.26139	-1.10847	-1.41
1243	GRMZM2G044317	13.472	52.137	59.1447	1.95066	2.13237
1244	GRMZM2G044337	45.2104	12.5729	9.42975	-1.84482	-2.26014
1245	GRMZM2G044359	13.6585	4.04716	4.68717	-1.75397	-1.54197
1246	GRMZM2G044383	3.20591	0.124818	0.246863	-4.6531	-3.67703
1247	GRMZM2G044448	1.29769	0.60772	0.566808	-1.11691	-1.20331
1248	GRMZM2G044460	23.4799	10.2285	6.25007	-1.19739	-1.90853
1249	GRMZM2G044472	54.8174	2.12177	0.468099	-4.68747	-6.85346
1250	GRMZM2G044493	1.51906	0.15516	0.0988231	-3.25154	-3.87472
1251	GRMZM2G044498	28.4769	13.1346	10.5768	-1.11706	-1.42826
1252	GRMZM2G044537	12.6586	0.257523	0.123603	-5.58621	-6.61934
1253	GRMZM2G044550	4.18864	12.3768	16.0606	1.56323	1.93845
1254	GRMZM2G044576	0.744765	3.74506	5.73911	2.32427	2.94035
1255	GRMZM2G044670	0.920121	4.99561	4.96305	2.43125	2.42123
1256	GRMZM2G044736	3.17791	7.37723	6.81383	1.21373	1.09922
1257	GRMZM2G044762	17.3161	83.5875	93.4808	2.27062	2.43149
1258	GRMZM2G044797	4.65115	17.9269	23.4919	1.94856	2.33804
1259	GRMZM2G044858	5.48002	12.879	16.2419	1.23177	1.56568
1260	GRMZM2G044882	8.89044	40.0375	46.9599	2.16653	2.39644
1261	GRMZM2G044902	24.8418	9.6889	8.07382	-1.35988	-1.62056
1262	GRMZM2G044947	49.0513	6.58985	6.15638	-2.89471	-2.99341
1263	GRMZM2G044963	120.008	246.75	273.627	1.03988	1.18902
1264	GRMZM2G044989	22.9846	50.3707	48.9427	1.13174	1.0902
1265	GRMZM2G045027	0.399501	1.11067	0.985055	1.4582	1.29283
1266	GRMZM2G045039	1.70625	0.115383	0.0985546	-3.80506	-4.05757
1267	GRMZM2G045067	2.32853	0.544428	0.467739	-2.07591	-2.30796
1268	GRMZM2G045109	1.05674	2.13084	3.31853	1.00884	1.6476
1269	GRMZM2G045154	1.82901	5.36137	6.25925	1.55835	1.78069
1270	GRMZM2G045171	0.277288	1.24773	1.75052	2.15328	2.63235
1271	GRMZM2G045188	0.191305	0.674559	1.062	1.76971	2.43924
1272	GRMZM2G045319	5.14409	1.09972	0.890628	-2.22292	-2.51946
1273	GRMZM2G045401	14.4423	2.56566	2.42621	-2.48981	-2.57096
1274	GRMZM2G045638	3.70856	0.253374	0.123603	-3.85876	-4.8613
1275	GRMZM2G045664	80.7132	30.56	5.30733	-1.40256	-3.92551
1276	GRMZM2G045675	1.49315	3.31813	3.23503	1.15018	1.11424
1277	GRMZM2G045678	4.87038	16.827	14.3897	1.78626	1.56091
1278	GRMZM2G045686	15.9989	3.99921	3.02409	-1.99817	-2.40103
1279	GRMZM2G045704	6.83796	3.13524	2.56827	-1.12323	-1.41088
1280	GRMZM2G045720	10.675	0.915034	0.519578	-3.53899	-4.34717
1281	GRMZM2G045748	0.473906	1.30646	2.4644	1.43994	2.35839
1282	GRMZM2G045779	5.90908	1.99754	1.45927	-1.55967	-2.01433
1283	GRMZM2G045808	5.1032	19.2985	23.7307	1.92363	2.22202
1284	GRMZM2G045809	0.980355	0.125381	0.0739691	-2.92505	-3.62999
1285	GRMZM2G045849	61.1472	10.2616	15.8925	-2.57458	-1.9441
1286	GRMZM2G045883	3.04324	15.6151	13.2426	2.35707	2.11961
1287	GRMZM2G045976	27.6681	4.55562	4.36357	-2.60185	-2.66284
1288	GRMZM2G045981	9.12073	23.1067	24.9672	1.34105	1.45211
1289	GRMZM2G046024	73.4961	12.4142	4.61184	-2.56462	-3.99267
1290	GRMZM2G046055	23.5898	63.3262	124.219	1.42507	2.39663
1291	GRMZM2G046070	14.9645	57.7623	44.3088	1.94908	1.56623
1292	GRMZM2G046163	148.539	0.172015	0.394892	-9.72124	-8.53635
1293	GRMZM2G046201	5.77931	30.6385	34.6738	2.40853	2.58665
1294	GRMZM2G046284	6.39188	24.8547	26.2124	1.95648	2.03231
1295	GRMZM2G046290	1.01405	2.69195	3.2409	1.39364	1.65956
1296	GRMZM2G046313	1.21647	0.209707	0.147761	-2.51	-2.99394
1297	GRMZM2G046317	8.3064	1.30147	0.812048	-2.66306	-3.34853
1298	GRMZM2G046382	12.4697	2.15015	2.88403	-2.53357	-2.11037
1299	GRMZM2G046438	1.4003	0.325874	0.2961	-2.06877	-2.209
1300	GRMZM2G046459	108.79	234.145	240.871	1.1057	1.14651
1301	GRMZM2G046528	1.26023	2.98387	6.34919	1.23938	2.32702
1302	GRMZM2G046532	1.52312	0.057006	0.173243	-4.62227	-3.10983
1303	GRMZM2G046583	43.2869	12.1771	16.3625	-1.82714	-1.4033
1304	GRMZM2G046676	20.7141	56.8605	62.433	1.45624	1.59104
1305	GRMZM2G046804	358.246	810.317	770.645	1.17753	1.10512
1306	GRMZM2G046841	318.238	1308.01	1646.89	2.03931	2.37168
1307	GRMZM2G046900	30.5523	11.1921	12.0097	-1.44766	-1.34621
1308	GRMZM2G046909	31.6101	8.9412	12.7572	-1.82035	-1.30888
1309	GRMZM2G046911	31.1243	9.92307	7.66307	-1.64838	-2.02095
1310	GRMZM2G046932	117.085	241.34	272.399	1.04354	1.21817
1311	GRMZM2G047002	51.9969	23.0229	19.232	-1.17542	-1.43433
1312	GRMZM2G047055	111.791	227.264	345.016	1.0235	1.62572
1313	GRMZM2G047065	0.87618	0.289045	0.1728	-1.6097	-2.3082
1314	GRMZM2G047128	9.04387	2.21666	0.0987366	-2.02393	-6.44502
1315	GRMZM2G047139	72.0943	1.08003	1.65996	-6.03321	-5.43738
1316	GRMZM2G047143	9.39418	44.5649	57.9173	2.24761	2.6253
1317	GRMZM2G047152	46.9149	11.6972	6.46327	-2.00257	-2.85842
1318	GRMZM2G047178	41.1986	17.8645	16.3694	-1.20606	-1.33134
1319	GRMZM2G047187	4.99	1.8361	10.4198	-1.43971	1.06138
1320	GRMZM2G047219	13.4781	41.2381	54.9932	1.61263	2.02799
1321	GRMZM2G047299	7.37535	0.411819	0.989019	-4.15551	-2.89444
1322	GRMZM2G047319	0.843231	0.126289	0.123491	-2.71319	-2.7353
1323	GRMZM2G047422	5.08985	0.303866	0.395785	-4.02804	-3.669
1324	GRMZM2G047456	174.734	27.7036	34.4249	-2.65708	-2.34332
1325	GRMZM2G047476	15.9173	7.75353	4.47757	-1.03773	-1.82832
1326	GRMZM2G047513	9.55026	30.9205	31.4307	1.69385	1.71749
1327	GRMZM2G047572	3.22104	14.6898	21.2006	2.18961	2.71886
1328	GRMZM2G047588	59.9325	23.4737	18.0786	-1.35236	-1.72844
1329	GRMZM2G047626	6.13209	20.7334	25.9549	1.75594	2.07939
1330	GRMZM2G047637	13.9305	51.9648	56.2428	1.89884	2.01259
1331	GRMZM2G047681	28.0546	7.48903	6.29136	-1.90416	-2.15527
1332	GRMZM2G047720	0.870648	9.09103	13.204	3.37663	3.91552
1333	GRMZM2G047763	1.86118	0.818267	0.569397	-1.17339	-1.70069
1334	GRMZM2G047791	24.3491	11.4087	12.1074	-1.09285	-1.0071
1335	GRMZM2G047813	153.184	673.886	968.338	2.13752	2.66051
1336	GRMZM2G047851	26.4484	4.43617	4.90559	-2.57424	-2.42918
1337	GRMZM2G047867	91.9674	42.7193	28.1843	-1.10549	-1.70616
1338	GRMZM2G047954	6.45499	47.3773	61.2979	2.87667	3.24865
1339	GRMZM2G047968	5.01555	11.2795	12.0575	1.16844	1.26455
1340	GRMZM2G047969	5.20238	12.3201	14.331	1.24642	1.46456
1341	GRMZM2G048092	0.0392418	1.61272	1.73265	5.13795	5.2446
1342	GRMZM2G048129	19.3287	1.96959	0.843563	-3.29007	-4.51026
1343	GRMZM2G048165	1.44467	3.95008	7.08558	1.44089	2.28489
1344	GRMZM2G048194	21.9956	49.3312	50.4897	1.16426	1.1979
1345	GRMZM2G048295	52.1468	3.64327	3.6555	-3.83628	-3.83281
1346	GRMZM2G048324	69.7592	5.95313	1.59389	-3.54891	-5.45092
1347	GRMZM2G048366	30.9618	74.9113	73.6637	1.27465	1.25028
1348	GRMZM2G048434	42.5277	18.6048	19.1718	-1.19185	-1.1482
1349	GRMZM2G048549	46.4627	2.21783	1.8723	-4.38122	-4.62806
1350	GRMZM2G048559	21.6485	8.79621	9.27606	-1.29869	-1.22238
1351	GRMZM2G048616	16.2608	7.73474	6.99435	-1.07158	-1.21642
1352	GRMZM2G048793	1.70141	8.01079	5.85277	2.23357	1.78147
1353	GRMZM2G048821	17.8259	39.9827	48.1878	1.16591	1.43432
1354	GRMZM2G048892	2.10298	0.211998	0.0246697	-3.27907	-6.14575
1355	GRMZM2G048907	3.45155	20.7443	30.219	2.5861	3.12856
1356	GRMZM2G048919	0.583275	1.44748	1.84747	1.29541	1.63534
1357	GRMZM2G049077	181.804	35.7965	34.5265	-2.34423	-2.39645
1358	GRMZM2G049173	1.56042	0.290567	0.271928	-2.38294	-2.50705
1359	GRMZM2G049176	1.3751	0.288076	0.222428	-2.21587	-2.6037
1360	GRMZM2G049185	20.5001	9.44915	9.21645	-1.11734	-1.15277
1361	GRMZM2G049229	222.063	13.9221	14.5111	-3.99529	-3.93504
1362	GRMZM2G049340	25.1893	10.5272	10.6946	-1.25808	-1.23583
1363	GRMZM2G049349	15.7733	0.81407	0.0988231	-4.26217	-7.24523
1364	GRMZM2G049364	24.2981	7.35851	5.88854	-1.72344	-2.04369
1365	GRMZM2G049373	1.74905	9.58198	9.37146	2.45036	2.41832
1366	GRMZM2G049418	0.0577603	2.92937	3.18188	5.52658	5.65219
1367	GRMZM2G049538	77.0832	6.09442	6.0774	-3.65148	-3.66303
1368	GRMZM2G049541	1.54039	11.1928	14.3893	2.85662	3.21882
1369	GRMZM2G049623	2.68606	0.625951	0.445193	-2.07018	-2.57414
1370	GRMZM2G049681	3.9885	17.9876	22.5897	2.17139	2.50022
1371	GRMZM2G049693	100.354	202.939	239.794	1.01593	1.25665
1372	GRMZM2G049695	15.6265	1.34094	2.56195	-3.53802	-2.60606
1373	GRMZM2G049912	21.152	5.16159	4.78893	-2.03519	-2.14213
1374	GRMZM2G049913	29.2278	14.2989	10.1613	-1.03099	-1.52361
1375	GRMZM2G049915	7.06576	54.7582	110.804	2.96262	3.97945
1376	GRMZM2G050108	0.843831	6.07436	5.10246	2.83354	2.58445
1377	GRMZM2G050172	8.82355	3.94432	3.85563	-1.16003	-1.19327
1378	GRMZM2G050216	0.982542	0.358581	0.271604	-1.46248	-1.83364
1379	GRMZM2G050234	37.3127	3.51882	1.50869	-3.40507	-4.6243
1380	GRMZM2G050268	8.78612	42.8867	55.9112	2.28855	2.67105
1381	GRMZM2G050270	11.3199	30.1649	35.3091	1.41506	1.64167
1382	GRMZM2G050286	2.19075	13.0684	10.8959	2.57373	2.31153
1383	GRMZM2G050305	14.0028	3.41093	4.65511	-2.03722	-1.58805
1384	GRMZM2G050384	14.3684	0.0279531	0.024705	-8.75748	-8.90934
1385	GRMZM2G050450	1.87832	0.128968	0.320044	-3.80866	-2.55223
1386	GRMZM2G050512	21.3076	7.55451	6.69221	-1.496	-1.66979
1387	GRMZM2G050548	33.4334	13.5935	13.0433	-1.29927	-1.35879
1388	GRMZM2G050550	63.6519	8.20479	6.47195	-2.95392	-3.29668
1389	GRMZM2G050556	0.198742	0.881948	1.31156	2.1185	2.70347
1390	GRMZM2G050561	0.540455	4.04912	5.46331	2.88587	3.32054
1391	GRMZM2G050730	55.08	135.869	145.74	1.30237	1.40364
1392	GRMZM2G050741	2.72114	11.4395	15.5603	2.07157	2.5146
1393	GRMZM2G050825	5.36297	1.89585	1.48271	-1.49712	-1.85099
1394	GRMZM2G050833	80.6647	197.018	231.523	1.28839	1.5212
1395	GRMZM2G050915	14.1393	0.0140406	6.0288	-9.52504	-1.22905
1396	GRMZM2G050984	125.553	59.3259	46.4982	-1.08155	-1.43282
1397	GRMZM2G050997	123.424	25.876	3.27643	-2.25474	-5.23265
1398	GRMZM2G051005	0.238919	7.44388	5.64462	4.90499	4.50479
1399	GRMZM2G051012	4.4315	11.6014	27.8501	1.38783	2.64929
1400	GRMZM2G051043	136.761	26.3263	23.2334	-2.37655	-2.55706
1401	GRMZM2G051045	42.9522	4.37478	1.08534	-3.29573	-5.30009
1402	GRMZM2G051079	27.0827	11.3039	8.49506	-1.26051	-1.67279
1403	GRMZM2G051103	82.8626	21.7302	10.2006	-1.93228	-3.02109
1404	GRMZM2G051151	28.7127	3.99436	3.03414	-2.84292	-3.23937
1405	GRMZM2G051153	3.27219	9.04355	11.8311	1.46467	1.85221
1406	GRMZM2G051179	67.2636	33.581	25.9369	-1.00203	-1.3745
1407	GRMZM2G051256	253.87	42.0334	20.4743	-2.59404	-3.63172
1408	GRMZM2G051571	3.6721	0.0141551	0	-7.56724	-9.4744
1409	GRMZM2G051619	250.072	16.9016	2.11005	-3.88878	-6.88312
1410	GRMZM2G051675	1.1405	2.91567	4.08261	1.34664	1.83311
1411	GRMZM2G051677	311.536	635.719	714.178	1.02896	1.19687
1412	GRMZM2G051683	10.7441	0.41033	0.344456	-4.69179	-4.94313
1413	GRMZM2G051738	1.98898	9.0179	13.1732	2.17814	2.72439
1414	GRMZM2G051767	47.1637	22.827	20.551	-1.0466	-1.19834
1415	GRMZM2G051806	102.466	6.99696	12.1049	-3.87246	-3.08091
1416	GRMZM2G051848	115.277	298.373	407.295	1.37197	1.8209
1417	GRMZM2G051894	17.6697	36.2075	59.4564	1.03488	1.75077
1418	GRMZM2G051942	13.1067	6.47379	3.02363	-1.01707	-2.11401
1419	GRMZM2G051949	8.84823	3.04245	2.53037	-1.53859	-1.80393
1420	GRMZM2G051952	0.175586	0.988262	1.18072	2.48608	2.7468
1421	GRMZM2G051984	1.63006	0.266026	0.0246937	-2.60421	-5.77765
1422	GRMZM2G052100	29.0707	7.1758	4.28792	-2.0173	-2.75996
1423	GRMZM2G052105	0.99429	4.26054	3.96769	2.09612	1.9935
1424	GRMZM2G052111	6.62323	14.9804	17.1521	1.17783	1.37308
1425	GRMZM2G052279	1.47943	5.85037	0.295974	1.98158	-2.30956
1426	GRMZM2G052323	1.60796	0.713211	0.321832	-1.16174	-2.30144
1427	GRMZM2G052336	14.5557	0.688654	0.76753	-4.39076	-4.236
1428	GRMZM2G052344	17.8103	0.650523	0.666193	-4.77084	-4.72938
1429	GRMZM2G052467	2.48349	0.936237	0.667104	-1.40593	-1.88848
1430	GRMZM2G052507	7.49256	24.1252	44.4761	1.68588	2.56821
1431	GRMZM2G052544	1.15197	3.15576	4.50644	1.4471	1.95878
1432	GRMZM2G052610	17.526	76.6295	82.6379	2.12621	2.23517
1433	GRMZM2G052616	8.19984	2.2456	1.45497	-1.86682	-2.49101
1434	GRMZM2G052630	30.9906	10.0942	10.0714	-1.61788	-1.62097
1435	GRMZM2G052644	1.34702	2.89329	4.02517	1.09192	1.57175
1436	GRMZM2G052667	259.915	112.117	61.5171	-1.21316	-2.07887
1437	GRMZM2G052671	23.8316	10.085	7.08038	-1.24039	-1.74912
1438	GRMZM2G052688	15.5375	66.4428	97.4017	2.09879	2.65018
1439	GRMZM2G052720	17.5291	5.10501	4.47647	-1.77988	-1.96813
1440	GRMZM2G052740	11.0119	44.4551	61.086	2.0171	2.47569
1441	GRMZM2G052844	20.9695	42.3238	46.3419	1.01389	1.14472
1442	GRMZM2G052920	1.78506	0.296999	0.197929	-2.5599	-3.13236
1443	GRMZM2G052948	2.58254	0.0426614	0.812806	-5.75003	-1.66775
1444	GRMZM2G053206	29.1037	0.156121	0.0986887	-7.49628	-8.12921
1445	GRMZM2G053284	1.34488	0.267967	0.123769	-2.29428	-3.37245
1446	GRMZM2G053298	4.98364	19.0684	22.4698	1.93367	2.17013
1447	GRMZM2G053315	0.962583	7.96111	9.0681	3.03763	3.22623
1448	GRMZM2G053322	41.473	82.9611	93.5027	1.00033	1.17297
1449	GRMZM2G053466	22.6109	71.5918	52.6746	1.66391	1.22112
1450	GRMZM2G053503	131.93	13.0534	13.6234	-3.33694	-3.2748
1451	GRMZM2G053652	187.411	404.985	562.524	1.11166	1.58568
1452	GRMZM2G053833	3.07964	0.127563	0.0985546	-4.53394	-4.90018
1453	GRMZM2G053869	0.0991086	1.3069	3.30967	3.59787	4.94089
1454	GRMZM2G053939	9.36837	21.3958	28.3171	1.19201	1.59577
1455	GRMZM2G053980	10.7757	22.1807	22.8778	1.04123	1.0861
1456	GRMZM2G053987	76.9373	10.9167	10.1619	-2.81692	-2.91926
1457	GRMZM2G053999	30.9256	63.056	82.884	1.02812	1.42243
1458	GRMZM2G054032	2.55813	15.1616	17.0794	2.5613	2.73308
1459	GRMZM2G054050	10.5757	1.75339	1.9679	-2.58792	-2.42345
1460	GRMZM2G054123	971.441	455.506	273.691	-1.09262	-1.82756
1461	GRMZM2G054125	2.96634	0	0.0246697	-9.17981	-6.65438
1462	GRMZM2G054139	0.261146	0.890991	0.991628	1.74993	1.89556
1463	GRMZM2G054224	0.350001	1.55876	1.45643	2.15613	2.04915
1464	GRMZM2G054361	10.2007	0.621323	0.247279	-4.02573	-5.33671
1465	GRMZM2G054380	24.5447	82.5165	101.696	1.75005	2.05143
1466	GRMZM2G054465	57.3741	7.19084	6.86884	-2.9935	-3.06128
1467	GRMZM2G054548	0.178729	0.864645	1.16283	2.29325	2.68627
1468	GRMZM2G054564	1.4154	0.386419	0.592757	-1.8613	-1.23008
1469	GRMZM2G054663	1.52368	0.153391	0.0493024	-3.3208	-4.85116
1470	GRMZM2G054703	37.3327	12.9767	12.3759	-1.52466	-1.59271
1471	GRMZM2G054713	7.07394	18.6649	27.1239	1.401	1.94001
1472	GRMZM2G054803	5.85478	1.79746	2.88592	-1.70525	-1.02049
1473	GRMZM2G054807	4.05512	0.558684	0.0741043	-2.84338	-5.68292
1474	GRMZM2G054896	8.42734	25.0665	31.557	1.57357	1.90549
1475	GRMZM2G054900	1.57456	0.113466	0.0740714	-3.73104	-4.32089
1476	GRMZM2G054916	1.63388	0.126409	0	-3.65757	-8.31857
1477	GRMZM2G054936	0.916382	2.80841	2.50688	1.60829	1.44158
1478	GRMZM2G054938	3.93556	0.331463	0.074174	-3.53048	-5.62993
1479	GRMZM2G054969	8.53643	3.13733	2.64105	-1.44302	-1.69054
1480	GRMZM2G055025	14.2133	61.134	39.4156	2.10434	1.471
1481	GRMZM2G055059	1.41897	0.154059	0.271262	-3.16451	-2.36165
1482	GRMZM2G055107	6.03556	2.7639	2.32493	-1.12457	-1.37501
1483	GRMZM2G055135	2.5039	22.4597	28.0809	3.16376	3.48608
1484	GRMZM2G055143	2.59622	0.200747	0.0986455	-3.63889	-4.65002
1485	GRMZM2G055150	19.5257	0.519766	1.03634	-5.21762	-4.22864
1486	GRMZM2G055180	223.984	18.4358	9.77254	-3.60376	-4.51814
1487	GRMZM2G055204	77.3682	26.5996	21.0501	-1.53989	-1.87726
1488	GRMZM2G055217	18.1294	7.30478	8.68209	-1.31097	-1.06189
1489	GRMZM2G055257	1.10146	7.91729	10.6023	2.83821	3.2594
1490	GRMZM2G055309	19.164	7.97422	7.05883	-1.26498	-1.44014
1491	GRMZM2G055313	1.02731	0.0699144	0.024705	-3.79508	-5.10687
1492	GRMZM2G055420	7.56066	16.3208	17.6127	1.10921	1.21885
1493	GRMZM2G055450	55.5036	25.3682	24.814	-1.12896	-1.1611
1494	GRMZM2G055567	2.49308	23.2245	40.4681	3.21508	4.01745
1495	GRMZM2G055575	22.221	10.4414	8.61544	-1.0889	-1.36577
1496	GRMZM2G055585	4.06397	19.0272	14.2343	2.22487	1.80617
1497	GRMZM2G055667	4.12423	15.4953	23.0927	1.91117	2.48607
1498	GRMZM2G055698	41.3047	1.09523	1.74707	-5.23201	-4.55773
1499	GRMZM2G055802	455.986	190.487	84.1833	-1.25949	-2.43736
1500	GRMZM2G055827	0.907997	0.0557977	0.024705	-3.95417	-4.96094
1501	GRMZM2G055844	37.4483	81.644	91.7005	1.12386	1.29128
1502	GRMZM2G055883	6.24243	0.766898	0.395026	-3.01605	-3.96567
1503	GRMZM2G055936	76.724	158.155	160.917	1.04352	1.06853
1504	GRMZM2G055957	57.1221	9.04995	6.8871	-2.65781	-3.05037
1505	GRMZM2G055968	2.89356	15.7622	18.8383	2.44667	2.70303
1506	GRMZM2G055982	25.6326	7.78974	8.90108	-1.71716	-1.52579
1507	GRMZM2G055992	59.2395	27.8762	21.1489	-1.08718	-1.4854
1508	GRMZM2G056014	69.3909	24.4109	20.4529	-1.50736	-1.76219
1509	GRMZM2G056075	43.0961	100.996	133.558	1.22885	1.6317
1510	GRMZM2G056078	23.1786	51.5161	62.5275	1.15235	1.43156
1511	GRMZM2G056116	0.872828	3.83205	3.56977	2.10868	2.00803
1512	GRMZM2G056231	14.6212	124.225	159.811	3.09099	3.45429
1513	GRMZM2G056236	0.18649	3.32296	2.32275	4.09813	3.57346
1514	GRMZM2G056247	122.271	17.0093	9.06612	-2.84656	-3.75272
1515	GRMZM2G056303	0.596823	1.82749	2.14159	1.63817	1.85361
1516	GRMZM2G056355	28.8708	13.0742	12.4116	-1.14242	-1.21712
1517	GRMZM2G056388	3.2517	0.279012	0.717591	-3.52866	-2.17137
1518	GRMZM2G056400	0.131702	0.88498	1.69938	2.71933	3.65792
1519	GRMZM2G056407	45.8494	13.6504	9.18773	-1.74873	-2.31893
1520	GRMZM2G056424	4.15668	22.4508	15.1815	2.43143	1.86729
1521	GRMZM2G056513	25.1153	12.3856	8.76038	-1.01913	-1.5191
1522	GRMZM2G056606	6.07927	13.5831	12.6754	1.1597	1.06035
1523	GRMZM2G056629	0.386306	1.03933	4.3239	1.4264	3.45795
1524	GRMZM2G056750	0.108235	0.953822	2.25204	3.02492	4.27253
1525	GRMZM2G056772	73.2733	24.802	17.2084	-1.56296	-2.08996
1526	GRMZM2G056867	12.0191	25.3493	31.9064	1.07886	1.4102
1527	GRMZM2G056870	52.4086	116.759	159.289	1.15578	1.60381
1528	GRMZM2G056889	0.469909	1.24772	1.83487	1.37097	1.92491
1529	GRMZM2G056920	38.5041	11.7234	10.849	-1.71391	-1.82698
1530	GRMZM2G056986	7.55831	17.9219	18.4822	1.24427	1.28825
1531	GRMZM2G056988	0.100529	2.22744	1.816	4.34229	4.0313
1532	GRMZM2G057006	14.2897	5.55071	5.09475	-1.36333	-1.48703
1533	GRMZM2G057011	1.21367	0.268193	0.0246697	-2.18321	-5.38104
1534	GRMZM2G057056	30.334	14.3896	11.0421	-1.07549	-1.45769
1535	GRMZM2G057057	19.238	4.12137	4.99786	-2.22128	-1.9435
1536	GRMZM2G057067	145.698	8.43525	5.60994	-4.11394	-4.69743
1537	GRMZM2G057086	21.3993	8.37974	9.83118	-1.35069	-1.12143
1538	GRMZM2G057093	2.56718	0.0141415	0	-7.05524	-8.95925
1539	GRMZM2G057113	64.7058	25.384	19.646	-1.34967	-1.71952
1540	GRMZM2G057116	24.41	0.252742	0.0741043	-6.56485	-8.26648
1541	GRMZM2G057140	10.3993	3.83802	2.52858	-1.43641	-2.03793
1542	GRMZM2G057159	111.632	2.00875	5.69602	-5.79391	-4.29089
1543	GRMZM2G057176	3.61513	7.25536	8.46088	1.00397	1.22557
1544	GRMZM2G057247	10.6195	3.15278	2.76257	-1.75046	-1.94087
1545	GRMZM2G057251	49.1177	101.895	119.053	1.05276	1.27715
1546	GRMZM2G057281	3.13554	32.9687	52.709	3.38855	4.06555
1547	GRMZM2G057283	0.804705	3.07828	5.12193	1.90661	2.63862
1548	GRMZM2G057328	64.6738	25.5543	27.3878	-1.33915	-1.23916
1549	GRMZM2G057369	6.37554	27.0865	41.5785	2.08986	2.70749
1550	GRMZM2G057412	55.9756	11.0139	10.0898	-2.34403	-2.47099
1551	GRMZM2G057486	0.895759	5.34057	5.72145	2.56797	2.66879
1552	GRMZM2G057506	8.67642	0	0	-10.7113	-10.7113
1553	GRMZM2G057571	6.98073	26.4503	34.5019	1.92128	2.30381
1554	GRMZM2G057616	24.5941	10.831	9.39583	-1.18395	-1.38752
1555	GRMZM2G057672	4.16776	0.0427027	0.0494411	-6.44389	-6.26259
1556	GRMZM2G057674	72.2572	34.7104	31.875	-1.05798	-1.18042
1557	GRMZM2G057690	10.4056	55.1332	63.3475	2.40828	2.6086
1558	GRMZM2G057779	1.03	0.084093	0.0740714	-3.5519	-3.71324
1559	GRMZM2G057789	32.0011	4.24344	3.41418	-2.90723	-3.22641
1560	GRMZM2G057852	54.9795	274.223	419.458	2.31952	2.93267
1561	GRMZM2G057865	79.2253	169.733	213.369	1.09914	1.42913
1562	GRMZM2G057891	0.598825	1.69437	1.78042	1.4799	1.55405
1563	GRMZM2G057907	0.448466	2.2601	3.54518	2.29699	2.94608
1564	GRMZM2G057959	2.75306	0.67053	0.716905	-2.02567	-1.93437
1565	GRMZM2G058024	15.5102	0.0281768	0	-8.86174	-11.5484
1566	GRMZM2G058032	168.571	6.46896	7.53039	-4.69705	-4.48311
1567	GRMZM2G058057	40.6636	139.338	195.304	1.77668	2.26375
1568	GRMZM2G058149	1.0158	0.0141413	0.0986455	-5.72621	-3.30783
1569	GRMZM2G058220	1.11928	0.169611	0.123272	-2.6958	-3.14508
1570	GRMZM2G058250	13.6482	33.7983	50.7768	1.30867	1.89574
1571	GRMZM2G058261	2.54309	9.8744	9.20363	1.95502	1.85359
1572	GRMZM2G058292	29.9825	13.2328	13.5975	-1.18069	-1.14054
1573	GRMZM2G058305	94.983	28.0957	26.7685	-1.75689	-1.82698
1574	GRMZM2G058310	22.761	10.1584	6.03602	-1.16544	-1.91498
1575	GRMZM2G058404	48.6043	0.586202	0.688919	-6.35757	-6.12932
1576	GRMZM2G058410	0.0565184	0.272741	1.18609	2.21934	4.29744
1577	GRMZM2G058414	0.485254	1.62924	2.49055	1.74029	2.34882
1578	GRMZM2G058447	0.506197	4.5562	4.14705	3.15826	3.02169
1579	GRMZM2G058470	0.645053	0.0847334	0.024705	-2.84363	-4.43309
1580	GRMZM2G058472	16.7852	1.56227	1.34049	-3.42155	-3.64125
1581	GRMZM2G058568	13.2636	6.44055	4.16403	-1.04151	-1.66996
1582	GRMZM2G058595	0.220837	1.05166	1.55389	2.24235	2.7769
1583	GRMZM2G058632	0	0.15724	1.50429	4.99065	8.18604
1584	GRMZM2G058655	65.6726	22.2858	12.5477	-1.55979	-2.38718
1585	GRMZM2G058690	9.00143	2.73617	2.14539	-1.71586	-2.0664
1586	GRMZM2G058702	22.5789	49.0734	60.4598	1.12044	1.42096
1587	GRMZM2G058734	34.9261	16.3801	9.3356	-1.09245	-1.90221
1588	GRMZM2G059010	12.0744	58.006	88.6031	2.26589	2.87664
1589	GRMZM2G059029	1.09384	0.0423647	0.0493717	-4.52279	-4.32646
1590	GRMZM2G059042	9.40734	3.81971	4.09672	-1.29919	-1.1983
1591	GRMZM2G059073	31.0353	11.0477	8.61284	-1.48963	-1.84848
1592	GRMZM2G059083	2.86658	12.0865	16.8082	2.07433	2.54983
1593	GRMZM2G059129	10.69	3.57692	2.71701	-1.57818	-1.97418
1594	GRMZM2G059191	1.20083	7.05908	5.33778	2.54689	2.14476
1595	GRMZM2G059214	129.698	29.4508	21.9919	-2.13777	-2.55925
1596	GRMZM2G059252	133.261	22.1328	16.3356	-2.59009	-3.02765
1597	GRMZM2G059314	3.48912	11.6747	8.76164	1.741	1.3271
1598	GRMZM2G059397	87.7735	1.63223	0.908334	-5.76659	-6.58394
1599	GRMZM2G059428	18.1721	3.39229	1.33575	-2.42071	-3.76101
1600	GRMZM2G059445	0.887854	4.4914	5.70175	2.32536	2.66941
1601	GRMZM2G059502	37.3097	0.28056	0.296575	-7.02677	-6.95064
1602	GRMZM2G059565	2.52283	7.4483	7.43258	1.55977	1.55672
1603	GRMZM2G059590	111.952	36.226	32.8332	-1.62804	-1.76951
1604	GRMZM2G059618	10.7362	22.2499	30.4726	1.05212	1.50544
1605	GRMZM2G059634	1.0191	4.72125	6.5591	2.20265	2.67655
1606	GRMZM2G059693	162.959	37.5239	9.48474	-2.1187	-4.10139
1607	GRMZM2G059740	0.574454	0.0824567	0.0493717	-2.79426	-3.43423
1608	GRMZM2G059799	36.8634	6.01655	3.84482	-2.61627	-3.25894
1609	GRMZM2G059825	46.2052	8.02138	8.33583	-2.5234	-2.46939
1610	GRMZM2G059845	36.0724	7.94083	7.07852	-2.18203	-2.34806
1611	GRMZM2G059865	73.6595	196.11	207.79	1.4128	1.4963
1612	GRMZM2G059887	12.1391	66.7386	86.8469	2.45871	2.83856
1613	GRMZM2G059939	56.6666	2.90455	1.85381	-4.28927	-4.93039
1614	GRMZM2G059991	42.4884	91.863	104.17	1.1126	1.29406
1615	GRMZM2G060001	3.72545	7.69175	11.4761	1.04486	1.62155
1616	GRMZM2G060029	4.35929	12.3766	10.7426	1.50445	1.30021
1617	GRMZM2G060148	18.1423	1.33355	3.75606	-3.76156	-2.27035
1618	GRMZM2G060161	5.21884	1.16529	0.641894	-2.16267	-3.01453
1619	GRMZM2G060163	28.5719	191.239	225.114	2.74468	2.97978
1620	GRMZM2G060253	49.8161	214.178	264.426	2.10445	2.4085
1621	GRMZM2G060311	0.0900486	1.24677	0.894336	3.66726	3.17656
1622	GRMZM2G060319	3.43362	0.307466	0.491564	-3.46446	-2.79318
1623	GRMZM2G060369	2.63068	7.75081	26.9312	1.55602	3.3511
1624	GRMZM2G060481	1.82003	0.254157	0.51976	-2.81481	-1.79539
1625	GRMZM2G060485	122.398	46.0351	35.5193	-1.41032	-1.78472
1626	GRMZM2G060507	11.4518	0.164547	0.469971	-6.0765	-4.59147
1627	GRMZM2G060544	225.715	9.12249	3.91165	-4.63398	-5.84951
1628	GRMZM2G060659	3.26545	11.2305	21.3663	1.78126	2.70886
1629	GRMZM2G060712	3.40167	0.0141413	0.0246937	-7.45755	-6.83333
1630	GRMZM2G060723	24.213	10.8447	9.14053	-1.15843	-1.40499
1631	GRMZM2G060760	7.08812	2.04152	1.97036	-1.79177	-1.84453
1632	GRMZM2G060798	57.4155	21.6244	19.1621	-1.40813	-1.58273
1633	GRMZM2G060811	0.936615	3.24513	2.73678	1.78472	1.53766
1634	GRMZM2G060866	4.15455	1.17611	1.91989	-1.82348	-1.11326
1635	GRMZM2G060918	17.0216	2.49857	2.42488	-2.76516	-2.80893
1636	GRMZM2G060942	23.0011	56.4297	3.81327	1.29435	-2.5903
1637	GRMZM2G060993	6.75295	3.30012	2.6479	-1.0305	-1.34852
1638	GRMZM2G060999	18.8519	44.8683	50.0805	1.25184	1.41026
1639	GRMZM2G061099	112.033	51.0473	54.2371	-1.13381	-1.04638
1640	GRMZM2G061126	1.11531	0.203001	0.0739691	-2.43451	-3.86769
1641	GRMZM2G061156	29.0573	13.7151	13.792	-1.08187	-1.07458
1642	GRMZM2G061184	11.5987	5.60232	4.58694	-1.04922	-1.3374
1643	GRMZM2G061202	2.41307	0.589727	0.741474	-2.00885	-1.6918
1644	GRMZM2G061287	13.0863	60.7118	72.6792	2.21567	2.47538
1645	GRMZM2G061292	2.42433	9.53865	7.08177	1.97379	1.54461
1646	GRMZM2G061314	0.0281766	1.39488	1.85141	5.42774	5.83084
1647	GRMZM2G061469	1.9358	6.55319	11.395	1.75425	2.55141
1648	GRMZM2G061487	44.623	10.9823	8.90613	-2.02386	-2.32354
1649	GRMZM2G061499	18.9172	48.822	43.9748	1.36659	1.2154
1650	GRMZM2G061537	74.9352	9.8886	6.04881	-2.92118	-3.63049
1651	GRMZM2G061568	37.3198	9.01201	5.53917	-2.05047	-2.75113
1652	GRMZM2G061596	0.129651	0.827247	2.3703	2.67301	4.1783
1653	GRMZM2G061655	0.1241	3.46473	5.68929	4.74484	5.46034
1654	GRMZM2G061663	60.0187	7.53589	8.26591	-2.99113	-2.8592
1655	GRMZM2G061702	14.0115	6.04875	3.34459	-1.21128	-2.06499
1656	GRMZM2G061704	1.76211	0.604485	0.246873	-1.5365	-2.8245
1657	GRMZM2G061723	133.269	6.34059	3.25109	-4.39459	-5.35425
1658	GRMZM2G061728	8.36629	36.9439	40.3414	2.14476	2.27122
1659	GRMZM2G061732	2.81848	6.08016	7.82273	1.10804	1.47164
1660	GRMZM2G061734	0.971811	4.75537	4.41706	2.28636	2.18064
1661	GRMZM2G061791	24.2441	0.690606	8.59092	-5.13369	-1.49639
1662	GRMZM2G061821	1.68065	5.57372	5.01067	1.73101	1.57719
1663	GRMZM2G061830	42.4321	89.6415	113.518	1.07897	1.41952
1664	GRMZM2G061851	0.0592673	0.704054	1.01065	3.40143	3.91944
1665	GRMZM2G061884	7.9526	3.92062	2.993	-1.0192	-1.40797
1666	GRMZM2G061906	44.8151	7.91142	6.98043	-2.50252	-2.68188
1667	GRMZM2G061910	0.196815	0.945138	1.35645	2.20061	2.71923
1668	GRMZM2G061922	9.09376	20.3739	18.3073	1.16233	1.00807
1669	GRMZM2G061932	23.1213	8.31951	11.0352	-1.47352	-1.06718
1670	GRMZM2G061941	7.82835	0.292437	0.123331	-4.72723	-5.93222
1671	GRMZM2G061963	0.689532	2.88593	2.77884	2.03688	1.98193
1672	GRMZM2G062009	58.4106	0.416847	1.33368	-7.10599	-5.44796
1673	GRMZM2G062084	11.5344	53.2945	80.7428	2.20988	2.80885
1674	GRMZM2G062156	39.4613	4.05679	4.23701	-3.28311	-3.21759
1675	GRMZM2G062230	4.10095	18.0132	22.9551	2.13722	2.48649
1676	GRMZM2G062244	2.66921	0.611578	0.320952	-2.11925	-3.04302
1677	GRMZM2G062260	5.83729	1.53999	0.991332	-1.91556	-2.55157
1678	GRMZM2G062283	4.00134	0.480218	0.173316	-3.04414	-4.485
1679	GRMZM2G062318	7.68785	22.3378	20.6239	1.53696	1.42172
1680	GRMZM2G062333	18.2162	96.6003	117.759	2.40728	2.69293
1681	GRMZM2G062390	59.1554	23.9535	20.6799	-1.30465	-1.51638
1682	GRMZM2G062396	6.47433	0.412475	0.172945	-3.96888	-5.18365
1683	GRMZM2G062481	32.6436	81.949	108.543	1.32769	1.73307
1684	GRMZM2G062499	81.8269	31.9946	24.9928	-1.35526	-1.71092
1685	GRMZM2G062504	0.906428	7.77461	2.0957	3.08817	1.19885
1686	GRMZM2G062524	34.2499	111.303	130.105	1.70132	1.92656
1687	GRMZM2G062527	3.36142	11.3326	10.7177	1.75248	1.67172
1688	GRMZM2G062552	60.9899	18.1397	15.1883	-1.74983	-2.00555
1689	GRMZM2G062554	148.329	50.8368	30.8039	-1.545	-2.26749
1690	GRMZM2G062591	21.8833	51.8868	46.3299	1.24529	1.08212
1691	GRMZM2G062600	0.734061	0.155578	0.0740385	-2.20777	-3.23378
1692	GRMZM2G062618	0.372522	1.15368	2.07796	1.64652	2.48288
1693	GRMZM2G062657	8.73301	22.0407	28.1041	1.3349	1.68481
1694	GRMZM2G062673	2.53307	1.03334	0.839404	-1.29598	-1.59602
1695	GRMZM2G062716	7.17508	0	0	-10.4326	-10.4326
1696	GRMZM2G062718	0.35372	11.257	16.833	4.95876	5.53972
1697	GRMZM2G062724	18.353	0.679619	0.0493965	-4.7434	-8.392
1698	GRMZM2G062772	1.1213	0.128148	0.0494411	-3.06824	-4.36716
1699	GRMZM2G062777	12.1079	0.0141415	5.61398	-9.29087	-1.1081
1700	GRMZM2G062854	0.151998	1.2748	1.03601	3.06713	2.73537
1701	GRMZM2G062885	1.7198	10.9396	17.1186	2.66594	3.31153
1702	GRMZM2G062946	5.17058	0.410765	0.172945	-3.65694	-4.86076
1703	GRMZM2G062974	5.32302	0.691922	0.420265	-2.93354	-3.64578
1704	GRMZM2G063048	1.71765	4.68605	4.2275	1.44307	1.29554
1705	GRMZM2G063151	78.0355	24.0317	20.7614	-1.69832	-1.90917
1706	GRMZM2G063156	0.515297	1.06065	2.12265	1.03483	2.01736
1707	GRMZM2G063162	79.5685	37.8805	14.0987	-1.07003	-2.49555
1708	GRMZM2G063192	79.1474	283.491	275.842	1.84101	1.80156
1709	GRMZM2G063220	25.0197	9.13944	8.26676	-1.45144	-1.59785
1710	GRMZM2G063244	0.517099	8.47966	6.72616	4.01563	3.68163
1711	GRMZM2G063253	246.594	85.1485	92.1879	-1.53389	-1.4195
1712	GRMZM2G063258	2.62786	7.12215	11.797	1.43642	2.16409
1713	GRMZM2G063340	179.046	381.36	449.052	1.09078	1.32649
1714	GRMZM2G063438	84.3948	2.29576	0.619641	-5.20616	-7.07924
1715	GRMZM2G063503	30.6716	71.7606	69.9534	1.22627	1.18937
1716	GRMZM2G063522	7.72668	2.88488	0.172945	-1.42323	-5.44166
1717	GRMZM2G063592	25.0438	55.3076	88.5776	1.14361	1.82307
1718	GRMZM2G063657	98.1072	36.0546	24.9337	-1.4446	-1.97629
1719	GRMZM2G063700	46.4359	123.999	206.041	1.41697	2.14948
1720	GRMZM2G063737	12.2955	43.6451	54.6302	1.82793	2.15158
1721	GRMZM2G063765	0.343185	1.66744	3.09909	2.22774	3.12053
1722	GRMZM2G063824	5.90645	1.39071	0.370862	-2.07317	-3.97526
1723	GRMZM2G063875	112.582	31.8645	29.0337	-1.82061	-1.95495
1724	GRMZM2G063896	60.8758	448.108	673.037	2.8805	3.4673
1725	GRMZM2G063897	9.41352	22.1272	21.2844	1.23182	1.17571
1726	GRMZM2G063909	22.195	263.523	461.862	3.56709	4.37647
1727	GRMZM2G063961	7.63256	19.7747	20.1386	1.37364	1.3997
1728	GRMZM2G063975	0.523244	1.82589	3.8644	1.76866	2.85032
1729	GRMZM2G064023	21.5156	43.8927	53.3553	1.02875	1.31028
1730	GRMZM2G064031	70.6302	34.9852	33.8915	-1.01314	-1.05916
1731	GRMZM2G064096	0.0864694	19.2717	74.4618	7.71729	9.66729
1732	GRMZM2G064145	42.4183	100.577	139.024	1.24591	1.7127
1733	GRMZM2G064163	61.3551	125.049	144.065	1.02714	1.23138
1734	GRMZM2G064202	0.970604	7.69047	3.64328	2.9693	1.89265
1735	GRMZM2G064255	26.6507	10.5603	6.59945	-1.33456	-2.01273
1736	GRMZM2G064437	0.432823	1.71544	2.60312	1.96523	2.57908
1737	GRMZM2G064503	20.1762	84.1141	111.559	2.06269	2.47001
1738	GRMZM2G064530	6.5887	0.421767	0.246863	-3.93695	-4.71214
1739	GRMZM2G064541	72.6351	15.7179	13.657	-2.20914	-2.41048
1740	GRMZM2G064613	16.6997	45.0155	56.3744	1.43082	1.7553
1741	GRMZM2G064640	70.4407	149.103	293.08	1.08175	2.05659
1742	GRMZM2G064655	1.27375	4.96738	4.79536	1.9489	1.89657
1743	GRMZM2G064663	1.3439	3.82148	6.74331	1.50432	2.32077
1744	GRMZM2G064679	0.692053	0.112734	0.172728	-2.59214	-1.99778
1745	GRMZM2G064818	6.59702	62.1125	21.1168	3.23752	1.68071
1746	GRMZM2G064852	5.76636	36.5884	51.8892	2.66981	3.17395
1747	GRMZM2G064885	39.5929	10.2172	8.93241	-1.95316	-2.14807
1748	GRMZM2G064936	6.48859	14.7833	15.6729	1.18769	1.27226
1749	GRMZM2G065030	0.280873	1.31646	1.31358	2.22026	2.1946
1750	GRMZM2G065040	0.644689	2.3596	2.79301	1.85364	2.09154
1751	GRMZM2G065205	19.066	144.786	217.653	2.9253	3.5132
1752	GRMZM2G065214	0.367445	2.25127	2.71284	2.60826	2.87412
1753	GRMZM2G065215	5.89352	2.1758	1.26057	-1.43386	-2.21859
1754	GRMZM2G065225	0.857401	3.54328	3.64689	2.04589	2.08801
1755	GRMZM2G065394	7.2219	25.6278	21.2622	1.82799	1.55837
1756	GRMZM2G065423	6.93781	34.4185	32.5077	2.31158	2.22914
1757	GRMZM2G065451	25.1026	9.10162	8.99989	-1.46284	-1.47913
1758	GRMZM2G065471	2.63668	0.0279531	0.0493717	-6.32404	-5.58813
1759	GRMZM2G065496	31.8346	14.3434	8.94438	-1.15001	-1.8316
1760	GRMZM2G065538	4.28061	0	0.024705	-9.69114	-7.1616
1761	GRMZM2G065557	2.58671	1.27141	0.93607	-1.02636	-1.45971
1762	GRMZM2G065617	4.92134	1.57247	0.69332	-1.64795	-2.81287
1763	GRMZM2G065635	4.8314	1.59261	0.863133	-1.6068	-2.48281
1764	GRMZM2G065640	1.37624	0.0984226	0.0493494	-3.72952	-4.65112
1765	GRMZM2G065655	82.6221	27.6804	21.2376	-1.57655	-1.95961
1766	GRMZM2G065669	82.8633	165.832	242.267	1.00074	1.5476
1767	GRMZM2G065718	6.63076	16.4674	24.9537	1.31116	1.91031
1768	GRMZM2G065829	0.741639	1.94527	1.7055	1.40534	1.21942
1769	GRMZM2G065888	18.3105	5.76787	4.31377	-1.66564	-2.08401
1770	GRMZM2G065896	3.19353	1.54301	1.57612	-1.05057	-1.01742
1771	GRMZM2G065899	37.1375	12.4398	11.2145	-1.57785	-1.72668
1772	GRMZM2G066029	4.22515	1.58763	0.944668	-1.40349	-2.15133
1773	GRMZM2G066044	3.18548	14.0021	14.9597	2.13463	2.23006
1774	GRMZM2G066049	41.929	0.190624	3.72907	-7.72811	-3.48998
1775	GRMZM2G066101	38.2159	262.011	395.559	2.77697	3.37112
1776	GRMZM2G066120	42.605	12.9769	12.7574	-1.71436	-1.73981
1777	GRMZM2G066142	53.5589	0.518751	3.22769	-6.66299	-4.0502
1778	GRMZM2G066158	2.41208	1.06649	0.961415	-1.16256	-1.32527
1779	GRMZM2G066165	27.3256	7.39476	7.64552	-1.88483	-1.83696
1780	GRMZM2G066191	6.28347	51.9547	52.2095	3.04318	3.04967
1781	GRMZM2G066197	113.682	23.5315	25.0462	-2.27228	-2.18224
1782	GRMZM2G066213	4.00364	1.86378	1.40364	-1.1011	-1.51051
1783	GRMZM2G066225	10.7626	34.5879	44.7746	1.6838	2.05549
1784	GRMZM2G066274	4.20474	40.764	51.594	3.2818	3.62188
1785	GRMZM2G066326	1.58863	12.6457	28.7285	2.98879	4.17236
1786	GRMZM2G066343	0.690431	1.80929	3.02363	1.35326	2.10076
1787	GRMZM2G066345	0.838016	3.40036	6.14421	2.0343	2.88719
1788	GRMZM2G066413	11.2789	1.55893	2.52349	-2.85161	-2.1573
1789	GRMZM2G066426	0.304444	1.16675	0.889517	1.90699	1.50736
1790	GRMZM2G066428	10.5315	0.145165	0.123108	-6.12539	-6.36111
1791	GRMZM2G066441	9.18777	0.671822	0.965655	-3.76552	-3.24297
1792	GRMZM2G066469	7.47812	3.34331	2.12267	-1.15888	-1.8144
1793	GRMZM2G066489	9.13617	0.318125	0.344752	-4.82866	-4.7091
1794	GRMZM2G066516	1.84749	6.63177	7.97348	1.84004	2.10628
1795	GRMZM2G066528	132.384	745.752	1033.43	2.49451	2.96518
1796	GRMZM2G066578	3.41213	14.4065	18.4439	2.07668	2.43318
1797	GRMZM2G066599	0.822829	0.231768	0.222619	-1.84559	-1.85749
1798	GRMZM2G066602	2.6553	5.74725	7.81948	1.10797	1.55169
1799	GRMZM2G066672	45.3997	22.0328	19.9119	-1.043	-1.18892
1800	GRMZM2G066801	18.6492	7.91294	5.4521	-1.23643	-1.77299
1801	GRMZM2G066870	6.39983	2.50436	1.7793	-1.35729	-1.84363
1802	GRMZM2G066923	7.68617	3.60622	3.51474	-1.09066	-1.12769
1803	GRMZM2G066997	0.437699	2.51265	1.40711	2.47531	1.63486
1804	GRMZM2G067000	0.951897	0	0	-7.54913	-7.54913
1805	GRMZM2G067049	0.691935	0.0283491	0.172497	-4.36633	-1.97354
1806	GRMZM2G067053	19.0775	53.7929	77.0165	1.49486	2.01217
1807	GRMZM2G067122	51.9418	22.5611	19.8002	-1.20342	-1.39144
1808	GRMZM2G067156	293.188	128.907	128.947	-1.18532	-1.18509
1809	GRMZM2G067162	1.12414	0.128735	0.0739691	-3.05781	-3.83983
1810	GRMZM2G067225	1847.08	125.993	104.276	-3.87371	-4.14668
1811	GRMZM2G067235	2.50657	5.16482	6.65696	1.04086	1.40678
1812	GRMZM2G067298	13.3077	52.6545	70.9461	1.98585	2.41566
1813	GRMZM2G067299	92.9629	45.2446	32.3063	-1.0388	-1.52461
1814	GRMZM2G067303	66.99	140.939	236.018	1.07291	1.81661
1815	GRMZM2G067350	4.97199	1.3486	0.859699	-1.88038	-2.52775
1816	GRMZM2G067402	12.2339	0.831309	0.914806	-3.8788	-3.72753
1817	GRMZM2G067426	142.062	66.5038	52.3016	-1.09482	-1.44119
1818	GRMZM2G067436	17.2373	37.8939	45.7838	1.13791	1.41089
1819	GRMZM2G067520	47.5025	22.4591	22.8616	-1.07983	-1.05489
1820	GRMZM2G067600	0.941695	0.0571159	0	-3.90154	-7.51248
1821	GRMZM2G067626	3.43468	0.50648	0.444536	-2.75191	-2.93635
1822	GRMZM2G067865	17.1993	0.482783	1.70665	-5.13799	-3.32909
1823	GRMZM2G067915	0.972017	3.0875	3.47834	1.66239	1.83059
1824	GRMZM2G068091	21.6646	9.62118	5.80231	-1.17064	-1.89945
1825	GRMZM2G068193	37.323	125.094	134.881	1.74575	1.85431
1826	GRMZM2G068212	95.013	43.6515	39.0452	-1.12194	-1.28298
1827	GRMZM2G068244	15.0823	58.4529	72.538	1.95472	2.26593
1828	GRMZM2G068316	1.16122	5.30307	9.83719	2.18307	3.07394
1829	GRMZM2G068330	5.74081	15.3438	19.8785	1.41764	1.79043
1830	GRMZM2G068331	2.31372	14.3281	17.9412	2.63028	2.95416
1831	GRMZM2G068350	22.5637	5.27709	5.86748	-2.09595	-1.94235
1832	GRMZM2G068496	102.279	264.634	374.01	1.37147	1.87048
1833	GRMZM2G068557	1.10459	2.67233	2.80622	1.26697	1.33504
1834	GRMZM2G068639	0.491724	2.06714	2.27605	2.07494	2.21159
1835	GRMZM2G068710	106.359	48.0606	32.5029	-1.14602	-1.70999
1836	GRMZM2G068714	32.6323	14.0357	7.2658	-1.21577	-2.16623
1837	GRMZM2G068826	2.39989	0.0426614	0.197684	-5.63019	-3.55897
1838	GRMZM2G068913	103.138	45.3009	38.1419	-1.18724	-1.43511
1839	GRMZM2G068917	126.813	22.7136	14.9225	-2.48125	-3.08675
1840	GRMZM2G068943	35.9793	8.57465	13.7301	-2.07178	-1.39017
1841	GRMZM2G068947	59.8359	14.0688	10.3843	-2.08966	-2.52541
1842	GRMZM2G068963	5.82881	14.014	18.4581	1.26424	1.66143
1843	GRMZM2G068967	13.683	0.239457	0.148607	-5.80691	-6.47496
1844	GRMZM2G068973	121.299	6.93821	3.72099	-4.13654	-5.02419
1845	GRMZM2G069016	20.3809	1.74839	0.0494188	-3.53908	-8.54445
1846	GRMZM2G069018	126.761	46.9269	34.2123	-1.4343	-1.88931
1847	GRMZM2G069082	8.97504	0.529332	0.024705	-4.04484	-8.23217
1848	GRMZM2G069095	549.993	217.4	165.814	-1.33907	-1.72983
1849	GRMZM2G069146	40.9895	1.14452	0.222983	-5.16929	-7.49033
1850	GRMZM2G069208	45.7032	94.5434	112.784	1.04887	1.30329
1851	GRMZM2G069316	61.1921	138.745	165.183	1.18094	1.43253
1852	GRMZM2G069325	3.05224	1.1646	0.469118	-1.39609	-2.69207
1853	GRMZM2G069365	8.71601	28.9215	42.1674	1.73026	2.27385
1854	GRMZM2G069389	9.06714	29.3955	33.448	1.69507	1.88107
1855	GRMZM2G069511	4.4865	0.256714	0.0246937	-4.09764	-7.23829
1856	GRMZM2G069528	25.8708	2.10059	1.95405	-3.61971	-3.7231
1857	GRMZM2G069569	0.337362	1.44731	1.95158	2.0758	2.50759
1858	GRMZM2G069594	44.6018	119.702	211.33	1.42433	2.24422
1859	GRMZM2G069816	79.6447	25.0607	26.4886	-1.66735	-1.5877
1860	GRMZM2G069911	460.112	187.043	104.716	-1.29884	-2.13542
1861	GRMZM2G069922	31.6877	9.37129	8.18784	-1.75805	-1.95165
1862	GRMZM2G069923	62.0672	27.5924	21.6031	-1.16953	-1.52245
1863	GRMZM2G070126	22.846	56.0002	56.1606	1.29288	1.29707
1864	GRMZM2G070138	72.1886	18.4394	13.5946	-1.96955	-2.40836
1865	GRMZM2G070255	15.0925	60.7156	64.2226	2.00807	2.08904
1866	GRMZM2G070279	13.4021	3.05616	2.70778	-2.13082	-2.30511
1867	GRMZM2G070304	41.7806	3.53735	5.25678	-3.55728	-2.98804
1868	GRMZM2G070312	28.9641	3.84277	5.1374	-2.91222	-2.49436
1869	GRMZM2G070315	0.316782	1.91216	1.11192	2.57519	1.79534
1870	GRMZM2G070360	30.1723	92.6053	87.1852	1.61832	1.53141
1871	GRMZM2G070375	8.34857	1.93819	2.74697	-2.10456	-1.60149
1872	GRMZM2G070422	87.6609	201.229	212.8	1.19883	1.27946
1873	GRMZM2G070446	22.5643	9.45109	5.73287	-1.25502	-1.9756
1874	GRMZM2G070448	0.15419	1.31173	1.50423	3.03601	3.23221
1875	GRMZM2G070515	25.8083	62.7052	77.9961	1.27997	1.59442
1876	GRMZM2G070563	1.45895	0.694732	0.419945	-1.06116	-1.78346
1877	GRMZM2G070673	25.4226	5.02773	2.62758	-2.338	-3.2726
1878	GRMZM2G070761	1.13233	0.0141551	0.0493717	-5.92411	-4.43467
1879	GRMZM2G070825	338.3	146.868	95.4282	-1.20362	-1.82573
1880	GRMZM2G070847	0.151829	1.69023	2.77977	3.44514	4.15715
1881	GRMZM2G070849	3.29662	0.181455	0.272154	-4.14743	-3.56792
1882	GRMZM2G070873	1.48009	0.154337	0.0987798	-3.22958	-3.83998
1883	GRMZM2G070931	3.04199	7.48896	11.4779	1.29936	1.9137
1884	GRMZM2G070943	0.649848	1.60948	1.4996	1.29574	1.18463
1885	GRMZM2G070961	3.11471	1.51928	0.891142	-1.03032	-1.79231
1886	GRMZM2G071015	93.2879	41.8175	30.0841	-1.15733	-1.63226
1887	GRMZM2G071021	17.7826	60.0928	41.905	1.75767	1.23718
1888	GRMZM2G071025	59.7957	172.85	241.507	1.53149	2.01397
1889	GRMZM2G071076	23.6821	7.70639	8.6476	-1.61856	-1.45254
1890	GRMZM2G071089	28.273	71.0726	84.7134	1.32911	1.58215
1891	GRMZM2G071100	14.6639	7.1942	5.25468	-1.02695	-1.47977
1892	GRMZM2G071147	62.0452	19.3287	17.5877	-1.68195	-1.81847
1893	GRMZM2G071154	103.254	17.6658	14.0472	-2.54807	-2.87713
1894	GRMZM2G071163	9.43457	24.7747	35.5207	1.39422	1.91369
1895	GRMZM2G071166	4.21434	0.575915	0.419151	-2.85703	-3.32271
1896	GRMZM2G071277	63.8608	1.32587	1.03428	-5.58715	-5.94005
1897	GRMZM2G071292	0.0656076	0.951432	0.271594	3.78151	1.99701
1898	GRMZM2G071307	4.45247	0.179589	0.692565	-4.61744	-2.68114
1899	GRMZM2G071325	3.11593	0.295135	0.467071	-3.38424	-2.73131
1900	GRMZM2G071347	21.4346	10.4767	9.95241	-1.03242	-1.10609
1901	GRMZM2G071362	0.836399	2.52829	3.75658	1.57335	2.14843
1902	GRMZM2G071405	0.868074	1.74899	2.45464	1.00938	1.49591
1903	GRMZM2G071450	20.6321	117.678	140.477	2.51265	2.76815
1904	GRMZM2G071478	2.80919	0.224146	0.148607	-3.61824	-4.18249
1905	GRMZM2G071484	2.84027	0	0	-9.10496	-9.10496
1906	GRMZM2G071575	10.93	2.37105	1.99639	-2.20175	-2.45027
1907	GRMZM2G071602	4.2378	0.994732	0.667118	-2.08474	-2.6543
1908	GRMZM2G071659	33.6065	9.50914	7.15373	-1.82124	-2.23155
1909	GRMZM2G071664	1.16173	0.41302	0.295848	-1.47899	-1.96417
1910	GRMZM2G071688	8.9504	0.0714116	1.21061	-6.86222	-2.8819
1911	GRMZM2G071790	125.22	444.352	425.953	1.82745	1.76644
1912	GRMZM2G071959	59.6663	319.043	454.918	2.41949	2.9313
1913	GRMZM2G072034	2.35531	7.75636	7.20549	1.7156	1.60942
1914	GRMZM2G072041	1.81261	4.77239	8.32918	1.39475	2.19826
1915	GRMZM2G072071	64.8509	30.4097	30.6615	-1.09155	-1.08035
1916	GRMZM2G072091	0.803592	4.98732	2.44263	2.62307	1.59656
1917	GRMZM2G072238	2.92949	7.59332	9.58955	1.37082	1.70769
1918	GRMZM2G072280	2.08001	19.6474	23.2024	3.2391	3.47907
1919	GRMZM2G072406	14.3817	0.512287	0.787585	-4.79904	-4.18203
1920	GRMZM2G072529	10.5957	0.380449	0.148151	-4.78133	-6.1118
1921	GRMZM2G072669	0.683663	1.61902	2.72069	1.23309	1.98509
1922	GRMZM2G072808	0.305445	1.09988	1.70472	1.81938	2.43595
1923	GRMZM2G072850	27.5462	55.1747	71.7614	1.00075	1.38005
1924	GRMZM2G072855	77.6604	212.578	292.071	1.45327	1.91154
1925	GRMZM2G072868	0.101214	2.94496	3.04949	4.84329	4.88928
1926	GRMZM2G072894	179.107	71.7324	57.0381	-1.3201	-1.65068
1927	GRMZM2G073003	26.3614	128.67	182.114	2.28811	2.78915
1928	GRMZM2G073044	53.711	1.2995	1.25038	-5.37187	-5.41634
1929	GRMZM2G073114	1.30482	11.5008	6.87117	3.11781	2.3741
1930	GRMZM2G073219	0.610234	3.88772	0.123443	2.67259	-2.24977
1931	GRMZM2G073250	25.3919	12.4812	7.36364	-1.02568	-1.78517
1932	GRMZM2G073275	66.4271	393.861	577.924	2.56859	3.12174
1933	GRMZM2G073303	1.81874	0.276431	0.148214	-2.70679	-3.57247
1934	GRMZM2G073310	15.3083	3.91812	3.30917	-1.96477	-2.20795
1935	GRMZM2G073351	45.0112	100.567	131.385	1.15969	1.54543
1936	GRMZM2G073427	8.71784	33.6453	42.8463	1.9458	2.29454
1937	GRMZM2G073540	7.39603	17.8967	15.6515	1.27536	1.08175
1938	GRMZM2G073548	1.2169	0.180979	0.123603	-2.71106	-3.22318
1939	GRMZM2G073567	70.5344	18.7605	12.3031	-1.91083	-2.51779
1940	GRMZM2G073622	60.5585	128.441	131.387	1.08481	1.11754
1941	GRMZM2G073634	5.94169	0.382077	0.687561	-3.93977	-3.10469
1942	GRMZM2G073671	9.79464	64.673	87.4235	2.72492	3.1597
1943	GRMZM2G073700	1.21965	3.17893	3.57733	1.38349	1.55209
1944	GRMZM2G073743	23.6557	52.6174	51.624	1.15277	1.12509
1945	GRMZM2G073779	9.69364	1.9736	1.75675	-2.29286	-2.46065
1946	GRMZM2G073860	28.1273	2.09473	2.38985	-3.7454	-3.5536
1947	GRMZM2G073892	49.7154	22.5483	17.6242	-1.14073	-1.49531
1948	GRMZM2G074017	350.04	18.9115	3.89868	-4.21518	-6.48621
1949	GRMZM2G074085	72.5112	168.798	279.681	1.21892	1.94734
1950	GRMZM2G074094	18.4085	5.73326	4.33493	-1.68356	-2.08532
1951	GRMZM2G074097	30.1846	262.409	327.488	3.12189	3.44153
1952	GRMZM2G074107	62.6589	27.4887	16.8625	-1.18969	-1.89414
1953	GRMZM2G074124	5.24431	26.7636	25.3569	2.35064	2.27163
1954	GRMZM2G074193	16.403	7.6972	4.9329	-1.0905	-1.73187
1955	GRMZM2G074241	35.667	11.7486	10.8348	-1.60015	-1.71778
1956	GRMZM2G074361	0.0473449	1.02045	0.271497	4.2984	2.41299
1957	GRMZM2G074377	52.9279	112.768	156.868	1.09108	1.56719
1958	GRMZM2G074381	38.0092	12.7649	3.04661	-1.5741	-3.63962
1959	GRMZM2G074393	0.238217	2.02718	1.97725	3.0708	3.0277
1960	GRMZM2G074401	79.7218	15.8542	22.3322	-2.32781	-1.83512
1961	GRMZM2G074414	2.87151	5.93505	7.58502	1.04601	1.39958
1962	GRMZM2G074489	22.796	8.65895	6.43441	-1.39552	-1.82372
1963	GRMZM2G074543	85.5736	30.8888	10.3616	-1.4691	-3.04507
1964	GRMZM2G074604	883.066	339.437	249.611	-1.37938	-1.8228
1965	GRMZM2G074611	8.45674	0.488995	0.148221	-4.09998	-5.78434
1966	GRMZM2G074689	102.051	47.1648	35.2829	-1.11308	-1.53195
1967	GRMZM2G074818	10.265	53.9317	65.769	2.39841	2.6844
1968	GRMZM2G074871	10.4948	2.00051	3.15216	-2.38774	-1.7337
1969	GRMZM2G074908	1.09406	0.208309	0.0740714	-2.3767	-3.78642
1970	GRMZM2G075002	49.6741	7.73309	4.40373	-2.68435	-3.49307
1971	GRMZM2G075039	24.7705	6.15249	5.74015	-2.00887	-2.10902
1972	GRMZM2G075074	2.31313	5.09921	7.38277	1.13743	1.67068
1973	GRMZM2G075077	3.06769	0.749049	0.986473	-2.03089	-1.62872
1974	GRMZM2G075140	14.504	2.26036	2.38173	-2.67906	-2.60374
1975	GRMZM2G075229	5.70222	0.389303	0.271047	-3.86394	-4.37214
1976	GRMZM2G075245	5.30808	0.114419	0.0740714	-5.45938	-6.06777
1977	GRMZM2G075253	1.0981	0.153255	0.147893	-2.81231	-2.84659
1978	GRMZM2G075255	1249.41	529.051	424.678	-1.23976	-1.5568
1979	GRMZM2G075262	87.7	6.09562	8.76704	-3.84377	-3.32157
1980	GRMZM2G075283	0.019261	1.62331	1.23279	6.06152	5.64491
1981	GRMZM2G075333	94.9881	2.92604	4.91771	-5.01671	-4.27028
1982	GRMZM2G075387	0.606776	1.42088	1.31324	1.24985	1.11154
1983	GRMZM2G075436	0.0661917	0.453373	1.75715	2.67587	4.64436
1984	GRMZM2G075438	32.6068	1.55085	0.814104	-4.38608	-5.31338
1985	GRMZM2G075459	12.0152	0.24159	0.0988231	-5.6069	-6.85267
1986	GRMZM2G075461	4.74641	0.0141551	0	-7.93846	-9.84077
1987	GRMZM2G075502	308.512	24.0063	31.3014	-3.68416	-3.30065
1988	GRMZM2G075594	1.66053	4.24329	6.42461	1.35026	1.95098
1989	GRMZM2G075630	147.727	325.971	459.905	1.14177	1.63829
1990	GRMZM2G075712	6.48763	0.968517	1.16032	-2.73709	-2.48005
1991	GRMZM2G075780	24.0866	182.616	207.494	2.92444	3.10869
1992	GRMZM2G075828	305.855	99.1152	133.196	-1.6256	-1.19928
1993	GRMZM2G075906	1.48157	3.98933	3.32813	1.42649	1.16478
1994	GRMZM2G075925	0.114167	1.40299	0.937744	3.56674	2.98482
1995	GRMZM2G075978	25.0895	181.467	232.948	2.85453	3.21474
[truncated: 4,095 more rows]
