# Supplementary material for: The regulatory landscape of a core maize domestication module controlling bud dormancy and growth repression
Source: Nat Commun. 2019 Aug 23;10:3810. doi: 10.1038/s41467-019-11774-w (PMC6707278; doi:10.1038/s41467-019-11774-w)
Supplement: Supplementary file 17 — Supplementary Data 15 [file 41467_2019_11774_MOESM17_ESM.xlsx]

## Sheet: shared_DE_B73vsgt1tb1_8&12DAP
Supplementary Data 15. Shared differentially expressed genes between tb1 vs. B73 and gt1 vs. B73 at both 8 and 12 DAP (days after planting)
aSamples are tiller buds from B73, gt1 and tb1 at 8 and 12 DAP, and show individual normalized CPM (count-per-million) value based on edgeR output. B8, gt8 and tb8 stand for tiller buds of B73, gt1 and tb1 at 8 DAP, respectively; B12, gt12 and tb12 stand for tiller buds of B73, gt1 and tb1 at 8 DAP, respectively
bDifferential expression analysis between pairwise samples. log2FC, log2 fold-change. gt8/B8 and gt12/B12 stand for the comparison between gt1 and B73 at 8 and 12 DAP,respectively; tb8/B8 and tb12/B12 refers to the comparison between tb1 and B73 at 8 and 12 DAP, respectively.
		aSamples						bDifferntial expression analysis
No.	Gene	B8	B12	gt8	gt12	tb8	tb12	log2FC(gt8/B8)	log2FC(gt12/B12)	log2FC(tb8/B8)	log2FC(tb12/B12)
1	AC148152.3_FG005	32.7022	383.112	1.78193	6.99458	0.58588	1.55101	-4.19438	-5.76594	-5.77708	-7.94229
2	AC185593.3_FG003	0.715133	0.917723	0.0778865	0.100672	0.15638	0.246764	-3.15398	-3.09289	-2.19372	-1.87481
3	AC198725.4_FG004	18.406	24.935	7.77264	5.40622	5.66404	4.71092	-1.24339	-2.20767	-1.69611	-2.40216
4	AC199541.4_FG001	2.392	18.4498	0.287201	0.514243	0.23248	0.419791	-3.03621	-5.15127	-3.33525	-5.44053
5	AC205502.4_FG004	6.29641	8.15492	0.0215074	0.379834	0.511688	1.60352	-7.88556	-4.40611	-3.60737	-2.3421
6	AC206030.4_FG001	3.13616	24.9392	0.353235	1.23672	0.666383	2.31754	-3.131	-4.32793	-2.22211	-3.42494
7	AC207342.3_FG008	12.3535	53.276	5.59987	5.75487	1.56142	3.92049	-1.13061	-3.2111	-2.97185	-3.76232
8	AC214771.3_FG003	0.779288	5.04108	0.209233	0.168721	0.0633525	0.271262	-1.91955	-4.86414	-3.54161	-4.19356
9	AC226545.2_FG003	0.605155	0.171314	1.67025	1.08209	1.87788	2.11426	1.4736	2.61295	1.64537	3.58866
10	GRMZM2G000261	0.485121	1.79766	0.0920757	0.418231	0.0778606	0.468589	-2.32364	-2.10378	-2.56042	-1.93183
11	GRMZM2G000292	1.13802	0.349772	3.51338	2.33619	5.15013	3.3469	1.62608	2.71215	2.17059	3.23111
12	GRMZM2G000326	32.0628	263.803	8.47374	36.2296	2.35905	1.05938	-1.90603	-2.86307	-3.76494	-7.95182
13	GRMZM2G000842	2.38894	0.0574371	0.4479	8.79555	0.357071	7.7686	-2.38444	7.13398	-2.72212	6.95333
14	GRMZM2G002128	51.5561	163.129	20.6484	19.3419	17.1571	18.22	-1.32044	-3.07638	-1.58596	-3.1618
15	GRMZM2G004160	58.457	169.306	10.6227	4.75095	6.31752	7.31862	-2.45962	-5.15032	-3.2034	-4.53055
16	GRMZM2G004523	1.10766	11.3694	0.0288152	0.734222	0.109334	0.295491	-5.03107	-3.94358	-3.28242	-5.24201
17	GRMZM2G004641	1.90342	10.0108	0.30652	0.903216	0.413433	1.6791	-2.61156	-3.46196	-2.18648	-2.57259
18	GRMZM2G007130	0.342348	0.428119	1.71982	1.81647	0.95215	1.89909	2.31301	2.04615	1.43273	2.11017
19	GRMZM2G007195	130.226	445.714	59.5618	15.0501	38.9192	20.206	-1.12848	-4.88629	-1.74384	-4.46263
20	GRMZM2G008539	1.15937	10.6462	0.306861	0.02815	0.254346	0.0987798	-1.90616	-8.32194	-2.16844	-6.67937
21	GRMZM2G009144	0.756789	13.339	0.0634842	0.440576	0.0317628	0.492272	-3.47147	-4.9032	-4.36384	-4.74535
22	GRMZM2G010920	3.95005	14.3855	0.864905	2.23141	0.533056	0.938003	-2.19044	-2.68484	-2.88102	-3.93143
23	GRMZM2G013170	0.375798	2.6671	0.0143209	0.111193	0	0.024705	-4.2832	-4.53645	-6.19912	-6.48272
24	GRMZM2G014089	1.79456	3.46824	0.755026	0.0566172	0.0632639	0.0989145	-1.25589	-5.80289	-4.72112	-5.05315
25	GRMZM2G014729	12.8617	4.81589	56.6593	10.8701	3.64954	1.35749	2.14103	1.17006	-1.80763	-1.82676
26	GRMZM2G015793	3.89281	17.2782	1.09123	2.22083	0.337279	0.642995	-1.83229	-2.95682	-3.51194	-4.73679
27	GRMZM2G017022	1.56836	5.10072	0.561861	0.964439	0.677303	1.08953	-1.44632	-2.40358	-1.1939	-2.22419
28	GRMZM2G017110	65.9572	185.897	24.422	52.6362	14.9998	23.8619	-1.43129	-1.82024	-2.1364	-2.96114
29	GRMZM2G017229	49.2554	126.805	8.96755	39.7419	8.03812	35.1328	-2.44923	-1.67433	-2.60988	-1.85122
30	GRMZM2G017249	53.0794	189.193	13.2707	40.9735	8.21635	37.9514	-1.99441	-2.20746	-2.68744	-2.31705
31	GRMZM2G017321	10.9794	9.98369	1.33686	4.58874	1.8724	2.13907	-3.03044	-1.11771	-2.55026	-2.21892
32	GRMZM2G017882	4.6819	3.0213	10.8668	12.5203	9.94486	12.5234	1.2136	2.04914	1.08604	2.04946
33	GRMZM2G019177	19.8525	32.6891	9.67945	8.77502	8.38367	7.61157	-1.02969	-1.89736	-1.2402	-2.1017
34	GRMZM2G021416	19.3497	63.0611	7.85871	7.33366	1.9395	1.43446	-1.29187	-3.10323	-3.30106	-5.4539
35	GRMZM2G023444	5.38151	22.6462	2.51019	3.03436	1.32967	1.93282	-1.0969	-2.89917	-2.01072	-3.54717
36	GRMZM2G024104	12.3576	139.646	1.31995	5.73713	1.30144	4.37899	-3.19945	-4.6087	-3.22417	-4.99364
37	GRMZM2G025190	1.62666	8.08953	0.13522	0.0284039	0.663747	0.270813	-3.53739	-7.90794	-1.28183	-4.87583
38	GRMZM2G025459	30.3089	98.6054	13.9101	46.4861	9.48743	9.04557	-1.12095	-1.08589	-1.67048	-3.44572
39	GRMZM2G026447	3.86976	14.5014	1.61601	3.01011	0.913367	1.32928	-1.25772	-2.26619	-2.07513	-3.44251
40	GRMZM2G026783	1.13589	5.7956	0.413866	0.508813	0.0631755	0.27182	-1.45021	-3.4938	-4.04551	-4.3862
41	GRMZM2G027107	0.608525	2.3007	0.07677	0.0423247	0	0	-2.88213	-5.6077	-6.83439	-8.80473
42	GRMZM2G027495	21.9084	58.8746	8.83792	13.839	7.37393	8.03343	-1.3015	-2.08837	-1.56319	-2.87277
43	GRMZM2G031040	0.913242	4.30423	0.43046	0.478683	0.0945226	0.172873	-1.10106	-3.1537	-3.21331	-4.59451
44	GRMZM2G031062	0.68176	3.47971	0.154013	0.225644	0.142111	0.197431	-2.14697	-3.91722	-2.2334	-4.10563
45	GRMZM2G035131	7.45198	28.5467	2.57132	4.16819	3.31946	3.23894	-1.5277	-2.77479	-1.16192	-3.13781
46	GRMZM2G035848	1.78961	3.434	0.665215	0.957786	0.723082	1.50607	-1.42684	-1.83385	-1.29096	-1.18352
47	GRMZM2G036455	2.3545	0.224953	0.705797	2.79884	8.43362	6.1264	-1.72274	3.59422	1.83176	4.72354
48	GRMZM2G036826	0.539472	4.31033	0.105956	0.510318	0.0157117	0.493865	-2.28806	-3.08103	-4.69295	-3.11575
49	GRMZM2G037685	47.6223	97.5148	5.23596	7.01154	3.03114	6.13302	-3.16549	-3.79763	-3.96101	-3.9881
50	GRMZM2G038449	8.539	21.1576	3.16805	8.23478	2.17126	5.23191	-1.42854	-1.36137	-1.97172	-2.01498
51	GRMZM2G039362	0.950759	9.72684	0.0285887	2.77507	0.139369	1.09443	-4.82754	-1.80714	-2.738	-3.14563
52	GRMZM2G039993	7.61319	17.2996	2.85597	0.0284039	2.87473	0.0246697	-1.41346	-9.00757	-1.40225	-9.17973
53	GRMZM2G040095	186.292	295.683	32.7824	24.7273	24.5989	44.5463	-2.50508	-3.57884	-2.91852	-2.73023
54	GRMZM2G041839	1.78612	2.19967	0.623963	0.2205	0.707409	0.295974	-1.48095	-3.31136	-1.32046	-2.87133
55	GRMZM2G042677	9.26872	41.3774	1.95671	0.0999083	1.38941	0.0739691	-2.21651	-8.62359	-2.72974	-9.02837
56	GRMZM2G043932	10.567	111.01	2.83225	2.05193	1.7293	2.1062	-1.88003	-5.75456	-2.61033	-5.71728
57	GRMZM2G044947	11.2939	49.0513	2.22335	6.58985	0.291157	6.15638	-2.34234	-2.89471	-5.24036	-2.99341
58	GRMZM2G045319	2.19387	5.14409	0.668405	1.09972	0.900774	0.890628	-1.70081	-2.22292	-1.26936	-2.51946
59	GRMZM2G045849	25.3367	61.1472	3.49537	10.2616	1.98441	15.8925	-2.85473	-2.57458	-3.66308	-1.9441
60	GRMZM2G047128	3.77047	9.04387	1.10344	2.21666	0.0313392	0.0987366	-1.76854	-2.02393	-6.68948	-6.44502
61	GRMZM2G047139	1.75485	72.0943	0.238841	1.08003	0.0943962	1.65996	-2.81834	-6.03321	-4.10558	-5.43738
62	GRMZM2G048092	0.0411839	0.0392418	1.124	1.61272	1.36052	1.73265	4.56926	5.13795	4.84738	5.2446
63	GRMZM2G049695	5.81259	15.6265	2.4748	1.34094	2.55763	2.56195	-1.23081	-3.53802	-1.18375	-2.60606
64	GRMZM2G050997	78.9464	123.424	25.7671	25.876	6.81403	3.27643	-1.61753	-2.25474	-3.53582	-5.23265
65	GRMZM2G051103	30.0663	82.8626	9.73269	21.7302	6.96395	10.2006	-1.61508	-1.93228	-2.10524	-3.02109
66	GRMZM2G054050	2.54155	10.5757	0.725287	1.75339	0.423693	1.9679	-1.79781	-2.58792	-2.57058	-2.42345
67	GRMZM2G054938	1.7698	3.93556	0.183371	0.331463	0.200958	0.074174	-3.21057	-3.53048	-3.12487	-5.62993
68	GRMZM2G055150	4.81805	19.5257	0.374193	0.519766	0.268038	1.03634	-3.67602	-5.21762	-4.14754	-4.22864
69	GRMZM2G056247	33.1673	122.271	12.4747	17.0093	8.6326	9.06612	-1.40086	-2.84656	-1.93868	-3.75272
70	GRMZM2G056513	13.0276	25.1153	5.71118	12.3856	4.03983	8.76038	-1.18932	-1.01913	-1.68618	-1.5191
71	GRMZM2G056629	0.427986	0.386306	0.0999914	1.03933	0.0943962	4.3239	-2.06301	1.4264	-2.14315	3.45795
72	GRMZM2G057116	2.6479	24.41	0.901575	0.252742	0.140375	0.0741043	-1.54882	-6.56485	-4.18872	-8.26648
73	GRMZM2G057159	38.3088	111.632	0.823553	2.00875	0.694757	5.69602	-5.52189	-5.79391	-5.76301	-4.29089
74	GRMZM2G057616	11.5511	24.5941	2.37391	10.831	4.77486	9.39583	-2.29458	-1.18395	-1.26898	-1.38752
75	GRMZM2G059252	33.8753	133.261	14.8905	22.1328	11.1705	16.3356	-1.17881	-2.59009	-1.59267	-3.02765
76	GRMZM2G059939	14.7988	56.6666	7.1989	2.90455	4.93827	1.85381	-1.02752	-4.28927	-1.57549	-4.93039
77	GRMZM2G061821	1.15755	1.68065	3.42138	5.57372	4.30681	5.01067	1.5492	1.73101	1.88316	1.57719
78	GRMZM2G062009	22.9535	58.4106	1.85279	0.416847	0.389864	1.33368	-3.61493	-7.10599	-5.85585	-5.44796
79	GRMZM2G062156	9.45468	39.4613	3.59333	4.05679	2.41305	4.23701	-1.38842	-3.28311	-1.96546	-3.21759
80	GRMZM2G063438	5.11318	84.3948	0.459435	2.29576	0.0632639	0.619641	-3.40659	-5.20616	-6.20584	-7.07924
81	GRMZM2G065640	0.278775	1.37624	0.0781818	0.0984226	0.046953	0.0493494	-1.75401	-3.72952	-2.43621	-4.65112
82	GRMZM2G066441	5.3634	9.18777	1.4236	0.671822	1.73435	0.965655	-1.91107	-3.76552	-1.62439	-3.24297
83	GRMZM2G066489	2.67066	9.13617	0.338127	0.318125	0.381137	0.344752	-2.98895	-4.82866	-2.79185	-4.7091
84	GRMZM2G067225	1050.28	1847.08	518.84	125.993	356.302	104.276	-1.01743	-3.87371	-1.55961	-4.14668
85	GRMZM2G067626	1.41089	3.43468	0.577724	0.50648	0.351609	0.444536	-1.27057	-2.75191	-1.99846	-2.93635
86	GRMZM2G067865	4.62939	17.1993	1.9853	0.482783	1.90619	1.70665	-1.22013	-5.13799	-1.2789	-3.32909
87	GRMZM2G068826	0.617457	2.39989	0.0143217	0.0426614	0.110139	0.197684	-4.96958	-5.63019	-2.41321	-3.55897
88	GRMZM2G068943	27.7769	35.9793	13.0245	8.57465	9.03443	13.7301	-1.09484	-2.07178	-1.61772	-1.39017
89	GRMZM2G068947	9.18354	59.8359	1.82135	14.0688	1.7347	10.3843	-2.33614	-2.08966	-2.40615	-2.52541
90	GRMZM2G069016	7.34654	20.3809	0.600273	1.74839	0.0157117	0.0494188	-3.59825	-3.53908	-8.46071	-8.54445
91	GRMZM2G070138	29.2833	72.1886	9.72746	18.4394	10.103	13.5946	-1.58685	-1.96955	-1.53622	-2.40836
92	GRMZM2G071277	16.2222	63.8608	3.22163	1.32587	1.86871	1.03428	-2.33284	-5.58715	-3.10794	-5.94005
93	GRMZM2G071325	2.05365	3.11593	0.178055	0.295135	0.569108	0.467071	-3.49459	-3.38424	-1.83914	-2.73131
94	GRMZM2G072529	1.47694	10.5957	0.440721	0.380449	0.0474429	0.148151	-1.72989	-4.78133	-4.81307	-6.1118
95	GRMZM2G073310	5.21325	15.3083	2.5857	3.91812	2.29636	3.30917	-1.01047	-1.96477	-1.18163	-2.20795
96	GRMZM2G075002	13.7144	49.6741	5.04282	7.73309	5.17775	4.40373	-1.43528	-2.68435	-1.39954	-3.49307
97	GRMZM2G075262	23.5684	87.7	9.65192	6.09562	7.82887	8.76704	-1.28143	-3.84377	-1.58284	-3.32157
98	GRMZM2G075502	150.379	308.512	49.6651	24.0063	70.7322	31.3014	-1.59797	-3.68416	-1.08824	-3.30065
99	GRMZM2G076468	10.8921	32.9626	5.11365	1.66585	2.93818	5.24644	-1.09121	-4.30118	-1.89006	-2.65055
100	GRMZM2G077124	58.17	61.8897	22.9154	26.6681	13.9757	17.7186	-1.34071	-1.21496	-2.05456	-1.8046
101	GRMZM2G078781	29.54	94.0352	4.29888	27.6079	3.25076	9.2845	-2.78032	-1.76931	-3.17713	-3.34016
102	GRMZM2G079219	0.866489	8.68954	0.152215	0.553625	0.0934539	0.123496	-2.47587	-3.94789	-3.16428	-6.07715
103	GRMZM2G079616	2.76353	6.66462	0.346407	0.163424	0.351663	1.13393	-2.95847	-5.33779	-2.94283	-2.5517
104	GRMZM2G080354	243.035	519.504	27.9468	12.2367	27.5845	7.56618	-3.11677	-5.40913	-3.1397	-6.10018
105	GRMZM2G081504	8.54881	29.3905	1.20814	8.75876	1.25522	7.11126	-2.81941	-1.74517	-2.76644	-2.04615
106	GRMZM2G082745	25.4533	113.379	8.38096	6.79014	8.00784	7.83358	-1.59753	-4.05823	-1.66339	-3.85448
107	GRMZM2G083759	25.3222	65.6554	10.8854	11.3407	6.81031	9.08937	-1.21064	-2.5337	-1.89028	-2.85233
108	GRMZM2G084825	0.510468	3.37704	0.035504	0.0140406	0	0.0493494	-3.65432	-7.46988	-6.62006	-5.95877
109	GRMZM2G085568	110.05	231.661	32.9649	72.8747	31.5523	42.7211	-1.73743	-1.66897	-1.80197	-2.43883
110	GRMZM2G085751	2.60194	7.62131	0.492046	1.44562	0.530672	1.60982	-2.37468	-2.38525	-2.27266	-2.23816
111	GRMZM2G086835	9.27767	29.884	2.52883	6.0938	1.50379	5.05322	-1.86711	-2.29568	-2.61228	-2.5634
112	GRMZM2G088765	1.18738	6.05633	0.107774	0.0847297	0.0640141	0	-3.37903	-6.07103	-4.07292	-10.1895
113	GRMZM2G089836	48.7547	45.6506	20.982	12.3507	16.4773	20.5706	-1.21519	-1.88439	-1.55956	-1.15042
114	GRMZM2G089895	0.34228	2.88217	0.0646572	0.857571	0.0313392	0.74266	-2.2852	-1.74163	-3.23746	-1.95234
115	GRMZM2G090028	2.09886	8.93399	0.751881	1.36201	0.647152	1.95162	-1.47889	-2.70782	-1.69875	-2.1912
116	GRMZM2G090226	113.752	179.922	12.2741	9.65367	8.89602	10.3504	-3.19843	-4.22474	-3.67101	-4.11852
117	GRMZM2G090245	5.7548	279.709	0.275709	0.0989773	0.129545	0.0246697	-4.3524	-11.3921	-5.42248	-13.1934
118	GRMZM2G091124	65.6231	369.213	16.5392	3.96095	4.02599	1.89954	-1.98486	-6.54377	-4.0449	-7.59841
119	GRMZM2G091169	1.12714	14.082	0.408194	0.113568	0.109994	0.0493965	-1.46775	-6.8882	-3.3097	-8.01151
120	GRMZM2G091648	25.0327	44.4575	3.43181	9.32262	9.00789	6.73959	-2.86784	-2.25017	-1.47277	-2.72102
121	GRMZM2G092867	4.0755	27.0808	1.10984	1.21638	1.1229	1.57911	-1.86424	-4.46979	-1.84861	-4.09562
122	GRMZM2G093826	52.7896	267.298	5.1378	3.09615	2.33474	2.22891	-3.36022	-6.42279	-4.49514	-6.90387
123	GRMZM2G096008	0.37415	1.18913	0.0357147	0.110488	0.0470863	0.27182	-3.2093	-3.38875	-2.86259	-2.0941
124	GRMZM2G096365	27.1589	105.07	11.7474	12.8948	6.43444	5.78763	-1.20399	-3.02581	-2.07978	-4.18062
125	GRMZM2G097297	40.4345	1087.35	11.1166	30.0723	4.82838	17.2509	-1.85527	-5.17607	-3.05273	-5.97754
126	GRMZM2G097641	3.74674	11.6886	1.38458	2.44239	1.68896	3.65193	-1.43342	-2.25606	-1.14829	-1.67691
127	GRMZM2G098813	3.2329	1.27411	7.10872	2.65373	9.83699	5.84027	1.13592	1.05861	1.60419	2.1934
128	GRMZM2G099454	57.7404	436.201	3.64328	7.4983	0.891265	3.81144	-4.00227	-5.85716	-6.0021	-6.83725
129	GRMZM2G099740	2.24478	22.0144	0.53041	0.138758	0.528874	0.345289	-2.07112	-7.25714	-2.07423	-5.97334
130	GRMZM2G100360	13.8986	56.8678	2.14709	2.75609	1.06058	4.0003	-2.69291	-4.36036	-3.68767	-3.82658
131	GRMZM2G100524	3.04252	9.2793	1.48647	1.49853	1.22002	2.23488	-1.03616	-2.62767	-1.31306	-2.0507
132	GRMZM2G101393	4.32205	1.14936	0.276665	0.285239	0.497127	0.221958	-3.94728	-1.97116	-3.06477	-2.33654
133	GRMZM2G103559	7.22342	29.9123	3.33053	13.2869	1.92213	6.50807	-1.11069	-1.17104	-1.8977	-2.1996
134	GRMZM2G103748	2.16637	25.704	0.0143733	0	0.0314302	0.0741043	-6.7998	-12.2769	-5.89893	-8.34083
135	GRMZM2G104443	67.9871	85.3557	26.7485	27.9082	24.681	23.0483	-1.34551	-1.6126	-1.46136	-1.88798
136	GRMZM2G105834	0.661592	2.69367	0.12406	0.337896	0.109851	0.715762	-2.33907	-2.99089	-2.53027	-1.91819
137	GRMZM2G107380	3.6659	17.5141	0.719783	0.897229	0.45869	0.816695	-2.34029	-4.27901	-2.98443	-4.41388
138	GRMZM2G108147	2.07127	6.34833	0.462346	1.2414	0.525629	0.738589	-2.17899	-2.34784	-1.98871	-3.09725
139	GRMZM2G113057	1.07361	3.60315	0.0143471	0	0.046953	0.0246937	-5.78907	-9.44732	-4.39048	-6.91921
140	GRMZM2G113761	4.02407	21.6761	0.604608	1.47198	0.373206	3.57279	-2.71583	-3.86976	-3.40666	-2.59835
141	GRMZM2G113800	0.362308	1.62945	0.0281955	0.0423247	0	0.0985977	-3.52502	-5.10055	-6.18958	-3.97583
142	GRMZM2G114751	8.25229	36.8119	0.565989	2.44417	0.249439	2.49458	-3.85289	-3.90754	-5.01549	-3.88031
143	GRMZM2G115422	1.76621	7.02625	0.147574	0.1428	0.186566	0	-3.5308	-5.56749	-3.20184	-10.4087
144	GRMZM2G117531	5.88013	22.8632	1.93995	9.34514	0.620774	2.9418	-1.59509	-1.29052	-3.23047	-2.95636
145	GRMZM2G117956	13.4777	1.01706	6.5258	9.81106	49.2358	30.3708	-1.0448	3.25881	1.8701	4.8879
146	GRMZM2G118529	0.635661	2.29638	0.00715183	0	0.0313847	0.172569	-5.74853	-8.79572	-4.19092	-3.69714
147	GRMZM2G119705	304.61	1809.14	16.008	4.59515	19.1783	1.05991	-4.24618	-8.63081	-3.98899	-10.7295
148	GRMZM2G119802	61.0055	197.52	22.5522	46.0861	28.3269	40.3252	-1.43184	-2.09966	-1.10387	-2.29198
149	GRMZM2G120621	42.966	112.346	6.58736	6.20916	8.4232	6.64962	-2.709	-4.17428	-2.35053	-4.0769
150	GRMZM2G123977	24.4424	48.9569	8.33901	8.78979	9.35847	10.3951	-1.54886	-2.47721	-1.38638	-2.23524
151	GRMZM2G125823	5.57701	46.0697	2.05235	6.66637	0.729518	2.73261	-1.43836	-2.7876	-2.9199	-4.07225
152	GRMZM2G126260	12.3279	42.9268	3.83266	12.3817	3.49464	8.70884	-1.68349	-1.79219	-1.82204	-2.30009
153	GRMZM2G126732	7.75349	5.54787	2.50525	50.5594	0.972693	0.886539	-1.63294	3.18613	-2.98584	-2.6386
154	GRMZM2G126808	6.30761	43.7199	0.58907	1.56433	0.377878	2.77278	-3.39448	-4.80757	-4.03141	-3.97684
155	GRMZM2G126975	13.7032	67.7389	2.41537	9.03957	0.564228	4.28726	-2.50185	-2.9005	-4.58182	-3.97998
156	GRMZM2G127134	16.8308	66.0061	2.75626	6.99115	3.24028	7.93894	-2.60729	-3.23866	-2.38071	-3.05451
157	GRMZM2G127338	2.88592	23.6202	0.330864	0.127913	0.37993	0.0493494	-3.10783	-7.47266	-2.91883	-8.75874
158	GRMZM2G127379	70.3071	341.233	2.2544	3.2917	24.0225	3.82093	-4.92772	-6.7063	-1.54539	-6.47815
159	GRMZM2G127421	4.87837	12.2681	0.432604	3.17373	1.03964	1.77732	-3.47853	-1.94848	-2.22156	-2.78364
160	GRMZM2G129114	0.561719	12.1331	0.0642065	0.0986045	0.0157117	0.074174	-3.03884	-6.87087	-4.77187	-7.25675
161	GRMZM2G129304	9.81637	2.75485	20.4734	10.7767	20.3924	12.1599	1.05799	1.9649	1.05341	2.13949
162	GRMZM2G129860	6.15008	15.705	2.63653	2.74764	1.69438	0.840702	-1.22037	-2.51273	-1.85656	-4.21508
163	GRMZM2G130348	94.1956	119.283	41.016	44.1831	39.2961	34.8724	-1.19839	-1.43291	-1.26006	-1.774
164	GRMZM2G130904	1.86676	37.8936	0.192792	0.155435	0.0475108	0.0987366	-3.2211	-7.88253	-5.14138	-8.51017
165	GRMZM2G131650	8.52372	18.3742	2.46628	5.18086	1.92431	4.50408	-1.78749	-1.8249	-2.14453	-2.02726
166	GRMZM2G133023	27.5091	126.517	9.79825	7.25033	7.25882	4.53662	-1.47996	-4.12513	-1.91817	-4.79945
167	GRMZM2G134708	12.2758	83.5191	4.35102	4.74656	1.17333	0.912674	-1.48402	-4.13368	-3.40284	-6.50695
168	GRMZM2G134857	4.36598	5.65054	1.03378	1.51863	0.971056	2.60028	-2.07044	-1.89679	-2.16962	-1.11994
169	GRMZM2G135526	4.72251	14.4439	1.65979	1.0413	1.05759	1.2586	-1.50598	-3.78672	-2.15384	-3.51519
170	GRMZM2G136300	20.0256	59.7032	9.51696	7.77664	6.53759	3.718	-1.07856	-2.9404	-1.61787	-4.00403
171	GRMZM2G138589	11.8415	38.2543	2.00921	1.78935	0.877952	2.24604	-2.5479	-4.40074	-3.75316	-4.08672
172	GRMZM2G140448	5.12207	12.6627	1.2726	1.0833	2.2265	0.517726	-2.00639	-3.53835	-1.20192	-4.59892
173	GRMZM2G141353	3.75206	6.00803	0.859796	1.90344	1.18422	1.15438	-2.12065	-1.65538	-1.66397	-2.37604
174	GRMZM2G142315	67.6047	173.134	15.0027	20.7966	10.1649	12.0419	-2.17284	-3.05668	-2.72903	-3.84441
175	GRMZM2G143373	11.4609	45.8741	2.41806	1.38344	3.26521	1.21025	-2.23786	-5.04319	-1.81608	-5.23779
176	GRMZM2G145045	1.11633	21.2546	0.0640686	0.218867	0.0313847	0.14848	-4.01818	-6.57039	-4.94003	-7.11203
177	GRMZM2G145075	2.28687	19.8577	0.085205	0.350753	0.015735	0.22149	-4.66481	-5.8024	-6.77639	-6.45342
178	GRMZM2G145109	1.8977	20.3301	0.0860042	0.258768	0.015735	0.074141	-4.38179	-6.2675	-6.50658	-8.00198
179	GRMZM2G147849	41.2603	129.54	20.1884	51.127	16.2676	52.5144	-1.0319	-1.34107	-1.34183	-1.3024
180	GRMZM2G148074	7.86527	17.2675	1.4849	2.41322	1.29126	3.15701	-2.40199	-2.83654	-2.60279	-2.44944
181	GRMZM2G148176	98.4635	250.696	36.6736	56.1823	30.5798	33.0038	-1.4237	-2.15741	-1.68681	-2.92497
182	GRMZM2G149624	2.98937	1.02147	0.122405	9.74036	0.184387	75.5324	-4.56182	3.24636	-3.98394	6.20059
183	GRMZM2G150893	38.0705	141.626	6.38639	24.0979	3.13723	17.2401	-2.5746	-2.55467	-3.59162	-3.03809
184	GRMZM2G150915	0.406784	2.04424	0	0.0990713	0.0313847	0.444375	-6.35506	-4.29306	-3.54331	-2.18949
185	GRMZM2G151216	0.0939263	0	2.38008	2.39872	0.747558	0.148284	4.60259	8.869	2.94629	4.8902
186	GRMZM2G151230	2.02338	23.4818	0.294427	0.803993	0.0317163	0.123331	-2.76046	-4.85851	-5.78102	-7.51369
187	GRMZM2G152041	12.4497	31.9918	4.24201	9.21685	3.57925	7.93828	-1.54846	-1.79284	-1.79119	-2.0109
188	GRMZM2G152258	3.52047	21.3034	0.732003	0.73023	1.11451	0.912111	-2.25825	-4.85658	-1.65383	-4.53795
189	GRMZM2G152417	272.082	346.046	81.766	75.42	48.2803	38.2377	-1.73379	-2.19813	-2.49451	-3.17771
190	GRMZM2G152477	14.8912	44.8825	1.92515	5.32336	3.04739	9.39383	-2.95356	-3.07466	-2.28282	-2.25518
191	GRMZM2G152739	48.2092	130.27	17.1869	5.04631	14.3976	5.0992	-1.489	-4.69347	-1.74345	-4.67301
192	GRMZM2G154958	5.69601	20.7863	1.67276	0.861455	1.45536	0.665353	-1.76556	-4.58331	-1.96403	-4.95447
193	GRMZM2G155242	68.6464	18.3951	258.289	74.0078	170.355	59.3533	1.91062	2.0083	1.31037	1.69026
194	GRMZM2G156238	16.0333	36.8015	7.44495	6.02565	4.89482	3.28085	-1.09877	-2.61048	-1.71466	-3.4846
195	GRMZM2G156748	2.98411	29.8778	0.808537	2.50627	0.527412	2.89724	-1.85492	-3.5659	-2.45967	-3.3648
196	GRMZM2G156861	1877.45	2609.83	613.754	68.0874	393.173	55.3247	-1.61293	-5.26059	-2.25547	-5.55978
197	GRMZM2G157218	0.466542	1.14713	0.0647999	0.379532	0.0474429	0.17317	-2.76462	-1.56767	-3.18006	-2.70731
198	GRMZM2G158232	7.79091	16.3092	0.429185	0.567635	0.514687	0.742205	-4.16381	-4.83376	-3.90699	-4.44783
199	GRMZM2G159149	350.467	1014.66	32.4247	117.155	23.5879	30.5	-3.43254	-3.11456	-3.89157	-5.05563
200	GRMZM2G161459	10.1829	34.4334	2.1718	6.00295	0.730813	3.70834	-2.22907	-2.51897	-3.79342	-3.21344
201	GRMZM2G161696	3.46035	6.95969	0.827595	1.3972	0.964529	3.25697	-2.04793	-2.31711	-1.83951	-1.09317
202	GRMZM2G162690	38.1224	151.405	7.56557	13.655	0.827694	2.14325	-2.3249	-3.474	-5.49608	-6.13827
203	GRMZM2G163054	3.03703	34.6431	0.982295	0.650367	0.268332	0.172648	-1.60962	-5.72029	-3.46093	-7.60584
204	GRMZM2G164967	1.72714	0.261025	5.85663	3.07779	4.72031	2.10116	1.75248	3.52002	1.44117	2.9773
205	GRMZM2G165613	1.93097	3.72041	10.3608	11.3261	0.898258	1.7051	2.42167	1.60575	-1.09831	-1.12247
206	GRMZM2G166459	7.57605	32.9977	2.60581	3.75264	1.74887	2.17491	-1.53326	-3.13348	-2.10591	-3.92042
207	GRMZM2G166687	18.7831	57.5643	4.05291	4.08184	8.48082	2.53621	-2.2052	-3.82241	-1.13952	-4.5015
208	GRMZM2G167220	36.018	44.6475	5.89479	9.51672	1.72988	2.32579	-2.60343	-2.23232	-4.36734	-4.26087
209	GRMZM2G167387	4.30384	18.9744	1.20901	1.68794	0.475889	0.985309	-1.82025	-3.48378	-3.15801	-4.25965
210	GRMZM2G168431	0.135756	1.56024	0.00716458	0.0420726	0	0.0987798	-3.51311	-5.08048	-4.77299	-3.93255
211	GRMZM2G170017	0.27717	5.57033	0.0357802	0.0281496	0.0314302	0.0494188	-2.76665	-7.39128	-2.93454	-6.67486
212	GRMZM2G170034	27.0464	122.14	1.12689	1.52434	0.354291	0.49463	-4.57369	-6.31619	-6.24402	-7.93392
213	GRMZM2G170049	23.6474	96.3912	1.90613	1.47348	2.00885	1.25958	-3.62003	-6.03217	-3.55993	-6.25202
214	GRMZM2G170413	0.766989	5.09672	0.021116	0.0283763	0.0475789	0.024705	-4.94437	-7.24086	-3.91011	-7.41523
215	GRMZM2G170552	0.323158	1.81748	0.00716458	0.35069	0.0159035	0.0493717	-4.67785	-2.34289	-3.89272	-5.08329
216	GRMZM2G170692	13.2835	29.5436	4.38388	1.97805	3.49457	6.25885	-1.59866	-3.89637	-1.92303	-2.23743
217	GRMZM2G172652	0.722187	5.00669	0.244281	0.565965	0.108626	0.420883	-1.55669	-3.14209	-2.70365	-3.55324
218	GRMZM2G174128	1.81467	7.71903	0.575569	1.5203	0.414619	1.13643	-1.67152	-2.3413	-2.12705	-2.75726
219	GRMZM2G174396	4.05195	10.5867	0.680664	0.33408	0.59977	0.271252	-2.56899	-4.96869	-2.72865	-5.26081
220	GRMZM2G174799	1.64084	6.02059	0.653952	1.62564	0.28033	2.02452	-1.30508	-1.88696	-2.52896	-1.57001
221	GRMZM2G175082	0.874983	3.32725	0.24277	0.216218	0.282252	0.246972	-1.81026	-3.95284	-1.59807	-3.71678
222	GRMZM2G175779	0.182229	0.123103	0.968999	1.21969	0	0	2.41972	3.26653	-5.12874	-4.62092
223	GRMZM2G175874	23.9878	42.3295	9.30417	11.8616	6.14221	5.40396	-1.36444	-1.83429	-1.96315	-2.96816
224	GRMZM2G176998	164.72	571.957	52.8836	52.7788	25.2776	80.9448	-1.63821	-3.43814	-2.70244	-2.82085
225	GRMZM2G177220	5.96365	18.5728	2.8802	5.57169	2.78471	4.05269	-1.04715	-1.73726	-1.09367	-2.19526
226	GRMZM2G178025	2.82756	13.1074	0.720795	2.40761	0.648085	3.1126	-1.96424	-2.44218	-2.11603	-2.07236
227	GRMZM2G179432	95.5828	306.578	3.02918	18.5091	3.0588	27.9488	-4.97716	-4.05002	-4.97158	-3.45522
228	GRMZM2G302604	4.03042	48.2526	0.633574	1.10817	0.312279	0.815378	-2.63718	-5.43617	-3.63975	-5.87883
229	GRMZM2G305148	0.529782	0.819139	0.125018	0.207101	0.139023	0.172648	-2.05489	-1.97093	-1.90197	-2.19968
230	GRMZM2G305332	4.07373	8.1227	1.44382	1.74355	1.20093	2.19935	-1.49859	-2.20982	-1.77391	-1.88204
231	GRMZM2G312661	25.3899	133.623	4.49048	2.41175	5.01848	3.2507	-2.47953	-5.79607	-2.33266	-5.3606
232	GRMZM2G317426	0.484492	4.05694	0.120942	0.02815	0.0157117	0.0246697	-1.98396	-6.93468	-4.5769	-7.09153
233	GRMZM2G318213	6.32228	15.6713	3.07559	4.66686	2.7035	2.91078	-1.03963	-1.74371	-1.22603	-2.42557
234	GRMZM2G320506	9.31822	42.5305	3.42821	3.18484	1.64768	2.41824	-1.43591	-3.73873	-2.49839	-4.13352
235	GRMZM2G323731	5.96481	30.0773	0.0419862	0.168721	0.062617	0.172728	-6.97403	-7.43411	-6.45121	-7.40169
236	GRMZM2G327907	25.9682	59.4813	3.78202	4.76465	6.43736	4.93182	-2.78618	-3.64362	-2.01004	-3.59204
237	GRMZM2G328742	1.35692	6.12197	0.359182	0.769964	0.12697	1.43157	-1.89513	-2.98858	-3.34344	-2.09505
238	GRMZM2G336448	57.4432	88.3068	26.0902	27.5054	25.8502	20.7169	-1.13686	-1.68257	-1.15003	-2.0912
239	GRMZM2G336824	56.0954	212.612	18.8108	0.322034	23.9088	1.10735	-1.57404	-9.33943	-1.23517	-7.57654
240	GRMZM2G340656	62.7277	401.155	9.88723	55.3443	10.4872	21.396	-2.66052	-2.85792	-2.57744	-4.22792
241	GRMZM2G341155	0.562341	4.27823	0.0213765	0.138882	0.0157117	0.123603	-4.42652	-4.90625	-4.77351	-5.05103
242	GRMZM2G341499	0.233029	5.71523	0.00715183	0.112732	0	0.0740385	-4.28606	-5.60098	-5.53966	-6.17405
243	GRMZM2G342821	2.80191	1.06403	0.715832	5.15679	7.30561	5.67136	-1.96382	2.26135	1.37809	2.39556
244	GRMZM2G345081	11.7917	37.4341	2.62285	6.54156	1.06725	6.13886	-2.15787	-2.51622	-3.45293	-2.60732
245	GRMZM2G349655	3.07212	27.3598	0.44065	0.976069	0.410342	0.986754	-2.78144	-4.80013	-2.8847	-4.78582
246	GRMZM2G358791	3.49072	7.03139	0.892689	2.69518	0.889366	1.82777	-1.95386	-1.38323	-1.9665	-1.94176
247	GRMZM2G358830	3.77203	22.9826	1.36988	0.794032	1.18697	0.986165	-1.45972	-4.84631	-1.66776	-4.53506
248	GRMZM2G359986	0.781275	7.35417	0.172857	0.114419	0.0468866	0.0987798	-2.15522	-5.93938	-3.92082	-6.14854
249	GRMZM2G361855	1.11275	8.11074	0.316167	0.070451	0.26266	0.418997	-1.81921	-6.74708	-2.09349	-4.25946
250	GRMZM2G362693	7.01536	19.9112	2.64615	6.10247	2.7918	7.88194	-1.40458	-1.70488	-1.32603	-1.33655
251	GRMZM2G366130	0.492218	2.46912	0.0141439	0.0427027	0.0788685	0.0246697	-4.73636	-5.67599	-2.59372	-6.37525
252	GRMZM2G369703	43.5342	68.738	11.1153	9.51229	18.6737	22.4687	-1.96969	-2.85353	-1.21894	-1.61312
253	GRMZM2G370193	4.03862	28.1472	0.605092	1.85149	0.142111	2.09696	-2.72327	-3.92185	-4.77619	-3.74313
254	GRMZM2G382785	64.3271	155.289	29.3906	6.15506	23.5845	6.6146	-1.13333	-4.65581	-1.44911	-4.55183
255	GRMZM2G389070	6.44568	5.13771	2.5107	11.3983	1.44639	10.6165	-1.35869	1.14898	-2.15264	1.04676
256	GRMZM2G393349	26.7241	43.8766	11.0635	19.1803	8.09795	12.9628	-1.27005	-1.19353	-1.72099	-1.75803
257	GRMZM2G397518	0.376875	0.151332	1.58568	0.60427	1.41315	0.34609	2.02177	1.95227	1.84984	1.17906
258	GRMZM2G398854	0.652004	9.56663	0.148741	0.802632	0.0474429	0.296111	-2.07205	-3.56724	-3.61349	-4.98975
259	GRMZM2G399921	7.57433	14.5822	3.52589	4.9513	0.963832	3.06717	-1.10117	-1.55674	-2.96397	-2.24732
260	GRMZM2G401664	10.0962	50.3427	2.90282	2.53812	1.36896	2.711	-1.79384	-4.3054	-2.87933	-4.21184
261	GRMZM2G403740	1.29083	6.30345	0.0431118	2.0706	0.155264	2.26615	-4.77654	-1.59842	-3.0625	-1.47416
262	GRMZM2G406155	1.5655	10.7215	0.021246	0.214712	0.110139	0.370745	-5.90874	-5.60328	-3.77835	-4.83412
263	GRMZM2G408462	1.16113	9.14011	0.146835	0.126637	0.157707	0.0493494	-2.935	-6.11755	-2.8508	-7.38991
264	GRMZM2G417905	1.54404	3.16243	0	0	0.0474429	0.320425	-8.2648	-9.24928	-4.91444	-3.27702
265	GRMZM2G420571	1.55066	1.26066	0.346917	5.78237	0.43327	8.56297	-2.1451	2.19922	-1.80018	2.76654
266	GRMZM2G420715	10.6494	48.7543	2.91315	2.57795	2.75811	0.888962	-1.86895	-4.24529	-1.95509	-5.76897
267	GRMZM2G421491	18.8033	54.6546	7.25651	7.23112	2.65928	5.37965	-1.37382	-2.91291	-2.81809	-3.34295
268	GRMZM2G423129	9.04702	32.342	3.32221	8.72978	2.95854	11.0394	-1.44993	-1.88834	-1.61015	-1.5505
269	GRMZM2G425427	2.28031	20.7234	0.164523	0	0.314233	0	-3.75088	-11.9662	-2.83844	-11.9662
270	GRMZM2G425719	19.2908	61.4111	5.01583	3.22586	4.8366	4.09825	-1.94102	-4.2487	-1.9895	-3.90326
271	GRMZM2G428040	0.629421	2.69125	0.0361656	0.100004	0	0.024705	-3.98679	-4.6669	-7.00476	-6.49897
272	GRMZM2G428518	2.8839	22.6601	0.436211	1.33383	0.380762	1.56707	-2.71015	-4.08137	-2.90434	-3.84976
273	GRMZM2G428859	0.46141	1.1874	0.00710639	0.0141413	0.0480121	0.14829	-5.23249	-5.94963	-3.07453	-2.96373
274	GRMZM2G431783	0.85181	3.90889	0.203926	0.461437	0.0933302	0.296934	-2.0543	-3.09799	-3.17408	-3.69403
275	GRMZM2G433119	0.581515	29.8494	0.0142326	0.0283491	0	0	-4.91215	-9.79771	-6.817	-12.4927
276	GRMZM2G434514	1.63408	3.73556	0.50863	0.277025	0.153941	0.222139	-1.6831	-3.74778	-3.40167	-4.04545
277	GRMZM2G435592	30.1743	77.7995	7.60023	10.3677	5.14851	7.18457	-1.98405	-2.90896	-2.55604	-3.4353
278	GRMZM2G444748	10.8945	3.00927	4.04585	7.4841	3.11549	9.04309	-1.42804	1.31356	-1.803	1.58634
279	GRMZM2G445575	7.46351	118.074	0.469292	2.07682	0.33985	2.07216	-3.96172	-5.82596	-4.40578	-5.82837
280	GRMZM2G447785	63.5641	300.867	13.7708	16.9582	12.9095	7.25871	-2.1954	-4.15232	-2.29399	-5.37217
281	GRMZM2G449133	1.79868	3.36496	0.696373	0.551934	0.608476	0.443373	-1.3883	-2.5761	-1.56915	-2.90891
282	GRMZM2G450498	164.606	287.19	44.0568	45.8971	54.2385	30.7536	-1.8997	-2.64593	-1.60081	-3.22275
283	GRMZM2G452954	25.5336	116.325	8.59965	10.9426	9.86311	10.3756	-1.56138	-3.40948	-1.37117	-3.48615
284	GRMZM2G455784	2.26214	10.7557	0	0	0.379642	1.83136	-8.77603	-11.0209	-2.55948	-2.55078
285	GRMZM2G458974	4.60906	5.95814	2.21536	2.36808	29.9395	29.6249	-1.05718	-1.33003	2.69484	2.3117
286	GRMZM2G463462	98.283	261.425	29.5324	15.8845	16.9307	14.4586	-1.73026	-4.03809	-2.53728	-4.17628
287	GRMZM2G465868	0.867555	16.8576	0.0432133	0	0.0157117	0	-4.17763	-11.6679	-5.39515	-11.6679
288	GRMZM2G476637	11.4404	51.6734	2.54311	6.37739	1.83668	7.26942	-2.16136	-3.01523	-2.63337	-2.82866
289	GRMZM2G480850	0.575597	1.0769	0.0987947	3.14722	0.0630873	5.25872	-2.51664	1.50899	-3.10856	2.25092
290	GRMZM2G485905	0.35794	1.1024	0.0715135	0.168431	0.0796808	0.074141	-2.25599	-2.68614	-2.09103	-3.80715
291	GRMZM2G700188	217.368	308.175	60.7517	152.134	97.8191	125.811	-1.83952	-1.0185	-1.1515	-1.29244
292	GRMZM2G700208	42.3909	69.9931	14.1603	16.6892	10.23	11.7923	-1.58022	-2.06606	-2.04894	-2.56842
293	GRMZM2G701201	11.2537	100.049	2.83245	4.24889	3.86695	4.16666	-1.98837	-4.55033	-1.52695	-4.58356
294	GRMZM2G703641	0.921539	6.22551	0.0352066	0.181906	0.046953	0.0740385	-4.55797	-5.06475	-4.18217	-6.29867
295	GRMZM5G810393	0.469096	4.46116	0.0287647	0.684841	0.0470196	0.665556	-3.79785	-2.69238	-3.18984	-2.73982
296	GRMZM5G819035	0.463307	1.06424	5.48764	6.04678	0.14407	0.172945	3.56353	2.49531	-1.62532	-2.59046
297	GRMZM5G822137	19.7556	62.984	7.62141	19.6428	6.20699	9.67283	-1.37226	-1.68028	-1.6657	-2.7014
298	GRMZM5G827174	0.979668	0.392542	2.4866	3.79758	2.33146	4.88761	1.32322	3.27607	1.22408	3.64112
299	GRMZM5G834837	9.76717	76.779	1.59323	11.4668	1.33828	13.5953	-2.6343	-2.73822	-2.85534	-2.49705
300	GRMZM5G835276	1.2942	14.0883	0.11571	0.64098	0.0780718	0.986165	-3.42596	-4.45089	-3.96871	-3.82987
301	GRMZM5G837754	4.56661	11.2671	2.14759	1.91512	1.11451	1.90432	-1.08905	-2.55527	-2.03097	-2.56154
302	GRMZM5G838098	7.08221	31.6634	28.2519	1.58908	2.54062	0.074141	1.99955	-4.31747	-1.48502	-8.64139
303	GRMZM5G851051	4.98782	13.5768	0.668629	4.86772	1.31158	5.24593	-2.88938	-1.47882	-1.92263	-1.37096
304	GRMZM5G858609	0.244464	0.106211	2.10743	1.95552	1.83113	2.66957	3.01199	4.13636	2.82741	4.57496
305	GRMZM5G858784	15.2289	32.8017	1.55228	1.71754	0.851019	1.0119	-3.28508	-4.2565	-4.14824	-5.01156
306	GRMZM5G874608	2.39962	1.96926	0	0.0279531	0.539583	0.886553	-8.8478	-5.91505	-2.12511	-1.15146
307	GRMZM5G881798	0.406972	0.23359	0.953638	1.66066	1.04685	1.92273	1.22331	2.82118	1.39684	3.03249
308	GRMZM5G881887	3.43731	6.47252	1.19393	1.16542	1.06534	2.22719	-1.50871	-2.47698	-1.66732	-1.53676
309	GRMZM6G257110	1.67931	6.85506	0.353434	2.11005	0.356719	0.962826	-2.23267	-1.69905	-2.2321	-2.82335
310	GRMZM6G474234	3.8225	15.3187	1.48096	3.47047	1.25929	3.75453	-1.3656	-2.14019	-1.59882	-2.02684
