# Supplementary material for: The regulatory landscape of a core maize domestication module controlling bud dormancy and growth repression
Source: Nat Commun. 2019 Aug 23;10:3810. doi: 10.1038/s41467-019-11774-w (PMC6707278; doi:10.1038/s41467-019-11774-w)
Supplement: Supplementary file 18 — Supplementary Data 16 [file 41467_2019_11774_MOESM18_ESM.xlsx]

## Sheet: Sheet1
Supplementary Data 16. TB1 targeted genes by ChIP-seq.
Gene ID	maize annotation	GO_terms	AT_bestBlast	AT_name	AT_annotation	OS_bestBlast	OS_annotation	Gene Model ID	Gene Symbol	Full Name
AC148152.3_FG008	putative beta-glycosidase	GO:0004553,GO:0005975	AT3G06510.1	ATSFR2,SFR2	Glycosyl hydrolase superfamily protein	LOC_Os11g45710.1	Os11bglu36 SFR2 homologue, expressed
AC148167.6_FG001	LOC100284611		AT1G54460.1		TPX2 (targeting protein for Xklp2) protein family	LOC_Os07g08790.1	targeting protein for Xklp2, putative, expressed
AC149818.2_FG001	ras-related protein Rab-18	GO:0005525,GO:0007264	AT5G03530.1	ATRAB,ATRAB ALPHA,ATRAB18B,ATRABC2A,RABC2A	RAB GTPase homolog C2A	LOC_Os03g05280.1	ras-related protein, putative, expressed
AC149829.2_FG002	Putative uncharacterized protein					LOC_Os03g07590.1	expressed protein
AC149829.2_FG003	no_annotation	GO:0006810,GO:0005643	AT1G80680.1	MOS3,NUP96,PRE,SAR3	SUPPRESSOR OF AUXIN RESISTANCE 3	LOC_Os03g07580.1	OsNucAP1 - Putative Nucleoporin Autopeptidase homologue, expressed
AC155610.2_FG009	no_annotation		AT1G76860.1		Small nuclear ribonucleoprotein family protein	LOC_Os01g64690.1	LSM domain containing protein, expressed
AC159612.1_FG007	no_annotation	GO:0004553,GO:0005975	AT2G19440.1		O-Glycosyl hydrolases family 17 protein	LOC_Os03g57880.1	glucan endo-1,3-beta-glucosidase precursor, putative, expressed
AC165178.2_FG004	R2R3MYB-domain protein Fragment	GO:0003682	AT3G28910.1	ATMYB30,MYB30	myb domain protein 30	LOC_Os08g33940.1	MYB family transcription factor, putative, expressed	AC165178.2_FG004	myb35	MYB-transcription factor 35
AC177911.4_FG005	no_annotation
AC177946.2_FG004	Putative uncharacterized protein
AC183315.4_FG006	no_annotation		AT3G03440.1		ARM repeat superfamily protein	LOC_Os01g02200.1	armadillo/beta-catenin repeat family protein, putative, expressed
AC183319.3_FG001	no_annotation
AC183932.3_FG007	no_annotation		AT4G07960.1	ATCSLC12,CSLC12	Cellulose-synthase-like C12	LOC_Os07g03260.1	CSLC10 - cellulose synthase-like family C, expressed
AC184764.3_FG006	no_annotation
AC184831.3_FG003	no_annotation		AT1G01390.1		UDP-Glycosyltransferase superfamily protein	LOC_Os05g45100.1	anthocyanidin 5,3-O-glucosyltransferase, putative, expressed
AC185108.3_FG010	hypothetical protein LOC100277763					LOC_Os07g40040.1	expressed protein
AC185108.3_FG011	no_annotation		AT5G67450.1	AZF1,ZF1	zinc-finger protein 1	LOC_Os03g32220.1	ZOS3-11 - C2H2 zinc finger protein, expressed
AC185460.3_FG004	no_annotation	GO:0046872	AT2G35000.1		RING/U-box superfamily protein	LOC_Os09g36500.1	zinc finger, C3HC4 type domain containing protein, expressed
AC185471.3_FG005	microtubule motor	GO:0007017,GO:0005875	AT1G23220.1		Dynein light chain type 1 family protein	LOC_Os04g38880.1	dynein light chain type 1 domain containing protein, expressed
AC185501.3_FG006	no_annotation		AT3G17740.1			LOC_Os02g53270.1	expressed protein
AC185593.3_FG003	no_annotation		AT4G35783.1	DVL17,RTFL6	ROTUNDIFOLIA like 6	LOC_Os05g08620.1	expressed protein
AC185611.3_FG001	no_annotation					LOC_Os07g41400.1	EGG APPARATUS-1, putative, expressed
AC186145.3_FG002	no_annotation					LOC_Os01g72480.1	zinc finger, C3HC4 type domain containing protein, expressed
AC186322.4_FG005	no_annotation
AC186412.4_FG011	no_annotation
AC186611.4_FG005	no_annotation
AC186902.4_FG006	no_annotation
AC186904.4_FG007	no_annotation
AC187096.5_FG001	no_annotation
AC187157.4_FG001	no_annotation	GO:0003700,GO:0006355	AT4G32800.1		Integrase-type DNA-binding superfamily protein	LOC_Os01g10370.1	AP2 domain containing protein, expressed	AC187157.4_FG001	ereb186	AP2-EREBP-transcription factor 186
AC187157.4_FG002	hypothetical protein LOC100216910		AT3G16310.1		mitotic phosphoprotein N\' end (MPPN) family protein	LOC_Os01g10350.1	MPPN domain containing protein, expressed
AC187209.5_FG003	no_annotation
AC187560.5_FG003	no_annotation
AC187887.3_FG008	no_annotation
AC188023.3_FG011	no_annotation		AT2G43790.1	ATMAPK6,ATMPK6,MAPK6,MPK6	MAP kinase 6	LOC_Os06g06090.2	CGMC_MAPKCMGC_2_ERK.12 - CGMC includes CDA, MAPK, GSK3, and CLKC kinases, expressed
AC188831.3_FG005	hypothetical protein LOC100382338
AC189280.3_FG001	no_annotation	GO:0005515	AT4G37110.1		Zinc-finger domain of monoamine-oxidase A repressor R1	LOC_Os11g36030.1	protein binding protein, putative, expressed
AC189750.4_FG004	adenosine 5'-phosphosulfate reductase-like1	GO:0045454,GO:0003824,GO:0008152	AT4G21990.1	APR3,ATAPR3,PRH-26,PRH26	APS reductase 3	LOC_Os07g32570.1	OsAPRL1 adenosine 5\'-phosphosulfate reductase-like OsAPRL1, expressed	AC189750.4_FG004	aprl1	adenosine 5'-phosphosulfate reductase-like1
AC189879.3_FG003	hypothetical protein LOC100384364	GO:0005515	AT5G43810.1	AGO10,PNH,ZLL	Stabilizer of iron transporter SufD / Polynucleotidyl transferase	LOC_Os06g39640.1	PINHEAD, putative, expressed	AC189879.3_FG003	ago101	argonaute101
AC190496.1_FG002	no_annotation
AC190933.3_FG004	no_annotation	GO:0006950	AT2G47710.1		Adenine nucleotide alpha hydrolases-like superfamily protein	LOC_Os07g47620.1	universal stress protein domain containing protein, putative, expressed
AC191113.2_FG002	hypothetical protein LOC100383251 (LOC100383251), mRNA		AT5G64550.1		loricrin-related	LOC_Os04g54830.1	expressed protein
AC191539.4_FG001	no_annotation
AC192244.3_FG007	bifunctional coenzyme A synthase	GO:0003824,GO:0009058	AT2G18250.1	ATCOAD,COAD	4-phosphopantetheine adenylyltransferase	LOC_Os02g04120.1	cytidylyltransferase domain containing protein, expressed
AC192356.3_FG003	no_annotation					LOC_Os05g47820.1	expressed protein
AC193499.3_FG007	no_annotation
AC193668.3_FG009	no_annotation
AC194158.3_FG005	no_annotation		AT2G39220.1	PLA IIB,PLP6	PATATIN-like protein 6	LOC_Os03g43880.1	PLA IIIA/PLP7, putative, expressed
AC194272.3_FG003	no_annotation
AC194357.3_FG003	no_annotation					LOC_Os05g33010.2	heat shock protein DnaJ, putative, expressed
AC194970.5_FG005	LOC100284122		AT1G21070.1		Nucleotide-sugar transporter family protein	LOC_Os07g39280.1	transporter-related, putative, expressed
AC194970.5_FG009	ruvB-like 2	GO:0003678,GO:0005524	AT5G67630.1		P-loop containing nucleoside triphosphate hydrolases superfamily protein	LOC_Os06g08770.1	ruvB-like 2, putative, expressed
AC194980.3_FG002	no_annotation
AC195147.3_FG008	no_annotation					LOC_Os07g44010.1	expressed protein
AC195174.2_FG007	no_annotation
AC195348.3_FG004	no_annotation
AC195864.3_FG017	no_annotation		AT1G26900.1		Pentatricopeptide repeat (PPR) superfamily protein	LOC_Os08g38610.1	pentatricopeptide, putative, expressed
AC195946.3_FG003	no_annotation
AC196171.6_FG002	no_annotation
AC196432.3_FG007	no_annotation
AC196489.3_FG002	LOC100282351	GO:0003735,GO:0006412,GO:0005840	AT2G37190.1		Ribosomal protein L11 family protein	LOC_Os04g50990.1	L11 domain containing ribosomal protein, putative, expressed
AC196575.3_FG007	no_annotation
AC197246.3_FG001	ras-related protein ARA-4	GO:0005525,GO:0007264	AT2G43130.1	ARA-4,ARA4,ATRAB11F,ATRABA5C,RABA5C	P-loop containing nucleoside triphosphate hydrolases superfamily protein	LOC_Os08g41340.1	ras-related protein, putative, expressed	AC197246.3_FG001	ras11G1	ras-related protein11G1
AC197274.4_FG010	no_annotation
AC197541.3_FG009	no_annotation		AT3G09405.1		Pectinacetylesterase family protein	LOC_Os01g66840.1	pectinacetylesterase domain containing protein, expressed
AC197672.3_FG002	Acetyl CoA carboxylase Fragment (EC 6.4.1.2)	GO:0003824,GO:0008152,GO:0016874,GO:0005524,GO:0003989,GO:0006633	AT1G36180.1	ACC2	acetyl-CoA carboxylase 2	LOC_Os05g22940.1	acetyl-CoA carboxylase, putative, expressed	AC197672.3_FG002	acc1	acetyl-coenzyme A carboxylase1
AC197705.4_FG003	hypothetical protein LOC100279055		AT5G01300.1		PEBP (phosphatidylethanolamine-binding protein) family protein	LOC_Os05g39250.1	phosphatidylethanolamine-binding protein, putative, expressed
AC197705.4_FG004	no_annotation	GO:0046872	AT1G20823.1		RING/U-box superfamily protein	LOC_Os05g39260.1	zinc finger, C3HC4 type domain containing protein, expressed
AC197717.3_FG002	Ninja-family protein 1		AT1G13740.1	AFP2	ABI five binding protein 2	LOC_Os03g11550.2	protein of unknown function DUF1675 domain containing protein, expressed
AC197757.3_FG002	no_annotation
AC197771.3_FG001	no_annotation
AC198352.4_FG005	no_annotation
AC198371.3_FG003	no_annotation
AC198725.4_FG004	ovate protein		AT2G18500.1	ATOFP7,OFP7	ovate family protein 7	LOC_Os01g43610.1	DUF623 domain containing protein, expressed	AC198725.4_FG004	ofp19	OVATE-transcription factor 19
AC199001.3_FG005	no_annotation		AT1G48410.1	AGO1	Stabilizer of iron transporter SufD / Polynucleotidyl transferase	LOC_Os04g47870.1	PINHEAD, putative, expressed
AC199039.3_FG003	hypothetical protein LOC100278491					LOC_Os12g44130.1	expressed protein
AC199355.3_FG004	no_annotation
AC199577.4_FG004	no_annotation
AC200038.4_FG011	no_annotation	GO:0003700,GO:0006355	AT1G72360.1	HRE1	Integrase-type DNA-binding superfamily protein	LOC_Os06g06540.1	AP2 domain containing protein, expressed	AC200038.4_FG011	ereb120	AP2-EREBP-transcription factor 120
AC200065.5_FG009	no_annotation					LOC_Os02g55580.1	hypothetical protein
AC200099.4_FG006	no_annotation	GO:0005506,GO:0016705,GO:0020037,GO:0055114	AT3G48270.1	CYP71A26	cytochrome P450, family 71, subfamily A, polypeptide 26	LOC_Os01g12740.1	cytochrome P450, putative, expressed
AC200143.3_FG003	no_annotation		AT2G01640.1			LOC_Os12g14110.1	expressed protein
AC202107.3_FG001	no_annotation
AC202144.5_FG001	no_annotation
AC202417.5_FG002	no_annotation
AC202435.3_FG001	no_annotation		AT1G67340.1		HCP-like superfamily protein with MYND-type zinc finger	LOC_Os04g31610.1	OsFBO3 - F-box and other domain containing protein, expressed
AC202561.3_FG007	no_annotation
AC202953.3_FG003	no_annotation
AC203363.3_FG007	no_annotation
AC203531.3_FG002	no_annotation
AC203802.2_FG005	no_annotation
AC203909.3_FG003	hypothetical protein LOC100272856	GO:0008762,GO:0016491,GO:0050660,GO:0055114	AT5G44440.1		FAD-binding Berberine family protein	LOC_Os08g06170.1	berberine and berberine like domain containing protein, expressed
AC203944.4_FG002	no_annotation
AC203985.4_FG001	glycerol 3-phosphate permease	GO:0055085,GO:0016021	AT3G47420.1	ATPS3,PS3	phosphate starvation-induced gene 3	LOC_Os08g06010.1	transporter, major facilitator family, putative, expressed
AC203986.3_FG013	no_annotation
AC204050.4_FG006	no_annotation	GO:0004672,GO:0005524,GO:0006468	AT4G26890.1	MAPKKK16	mitogen-activated protein kinase kinase kinase 16	LOC_Os05g46750.1	STE_MEKK_ste11_MAP3K.18 - STE kinases include homologs to sterile 7, sterile 11 and sterile 20 from yeast, expressed
AC204352.3_FG012	no_annotation					LOC_Os05g42240.1	expressed protein
AC204437.3_FG004	no_annotation		AT3G50850.1		Putative methyltransferase family protein	LOC_Os04g55250.1	expressed protein
AC204502.4_FG006	no_annotation		AT5G58360.1	ATOFP3,OFP3	ovate family protein 3	LOC_Os01g60810.1	DUF623 domain containing protein, expressed	AC204502.4_FG006	ofp36	OVATE-transcription factor 36
AC204515.4_FG003	no_annotation
AC204519.3_FG003	no_annotation
AC204573.3_FG015	no_annotation					LOC_Os11g44890.1	expressed protein
AC204690.4_FG005	no_annotation		AT3G17810.1	PYD1	pyrimidine 1	LOC_Os02g50350.1	dihydroorotate dihydrogenase protein, putative, expressed
AC204707.4_FG001	no_annotation
AC204772.2_FG002	no_annotation
AC205057.3_FG002	hypothetical protein LOC100216973		AT5G11000.1		Plant protein of unknown function (DUF868)	LOC_Os08g34120.1	expressed protein
AC205155.3_FG001	no_annotation
AC205471.4_FG008	no_annotation	GO:0005515	AT2G42800.1	AtRLP29,RLP29	receptor like protein 29	LOC_Os05g45430.1	TOO MANY MOUTHS precursor, putative, expressed
AC205490.4_FG004	no_annotation
AC205574.3_FG006	mutant cincinnata		AT3G15030.1	MEE35,TCP4	TCP family transcription factor 4	LOC_Os01g11550.1	TCP family transcription factor, putative, expressed	AC205574.3_FG006	tcptf33	TCP-transcription factor 33
AC205722.3_FG004	no_annotation		AT3G51240.1	F3\'H,F3H,TT6	flavanone 3-hydroxylase	LOC_Os04g56700.1	naringenin,2-oxoglutarate 3-dioxygenase, putative, expressed
AC206194.3_FG003	no_annotation
AC206201.3_FG004	no_annotation		AT5G05730.1	AMT1,ASA1,JDL1,TRP5,WEI2	anthranilate synthase alpha subunit 1	LOC_Os03g61120.1	anthranilate synthase component I-1, chloroplast precursor, putative, expressed
AC206217.2_FG006	no_annotation		AT5G59820.1	RHL41,ZAT12	C2H2-type zinc finger family protein	LOC_Os05g38620.1	ZOS5-10 - C2H2 zinc finger protein, expressed
AC206274.3_FG008	no_annotation		AT4G26555.1		FKBP-like peptidyl-prolyl cis-trans isomerase family protein
AC206312.3_FG008	no_annotation
AC206638.3_FG015	no_annotation		AT3G48180.1			LOC_Os02g50710.1	expressed protein
AC207189.4_FG002	no_annotation
AC207265.3_FG002	no_annotation	GO:0005543	AT5G35200.1		ENTH/ANTH/VHS superfamily protein	LOC_Os06g07830.1	ANTH/ENTH domain containing protein, putative, expressed
AC207342.3_FG007	hypothetical protein LOC100193373		AT4G10925.1		Nuclear transport factor 2 (NTF2) family protein	LOC_Os01g36940.1	OsFBX13 - F-box domain containing protein, expressed
AC207342.3_FG008	Putative uncharacterized protein		AT5G42050.1		DCD (Development and Cell Death) domain protein	LOC_Os01g36950.2	N-rich protein, putative, expressed
AC207628.4_FG003	hypothetical protein LOC100192486		AT5G40405.1		Tetratricopeptide repeat (TPR)-like superfamily protein	LOC_Os01g51790.1	expressed protein
AC207628.4_FG009	no_annotation		AT1G71710.1		DNAse I-like superfamily protein	LOC_Os01g51890.1	endonuclease/exonuclease/phosphatase family domain containing protein, expressed
AC207628.4_FG010	hypothetical protein LOC100191711	GO:0008168,GO:0008152	AT4G22530.1		S-adenosyl-L-methionine-dependent methyltransferases superfamily protein	LOC_Os01g51870.1	methyltransferase, putative, expressed
AC207628.4_FG011	no_annotation	GO:0005515	AT1G14380.1	IQD28	IQ-domain 28	LOC_Os01g51840.1	IQ calmodulin-binding motif family protein, putative, expressed
AC208031.3_FG002	hypothetical protein LOC100278455		AT5G38790.1			LOC_Os08g37990.1	expressed protein
AC208031.3_FG005	no_annotation					LOC_Os01g68200.1	expressed protein
AC208110.2_FG006	no_annotation		AT3G03130.1			LOC_Os04g50960.1	expressed protein
AC208110.2_FG007	seed specific protein Bn15D1B		AT5G17165.1			LOC_Os04g50970.1	seed specific protein Bn15D1B, putative, expressed
AC208201.3_FG002	hypothetical protein LOC100383423	GO:0003824	AT2G30020.1		Protein phosphatase 2C family protein	LOC_Os03g18150.1	protein phosphatase 2C, putative, expressed
AC208201.3_FG003	no_annotation		AT3G55990.1	ESK1,TBL29	Plant protein of unknown function (DUF828)	LOC_Os03g18140.1	expressed protein
AC208221.3_FG002	no_annotation	GO:0004867,GO:0005576				LOC_Os01g03320.1	BBTI2 - Bowman-Birk type bran trypsin inhibitor precursor, expressed
AC208341.4_FG008	no_annotation		AT2G04940.1		scramblase-related	LOC_Os02g14290.1	scramblase, putative, expressed
AC208348.3_FG012	no_annotation		AT5G66520.1		Tetratricopeptide repeat (TPR)-like superfamily protein	LOC_Os02g58330.1	expressed protein
AC208434.3_FG007	no_annotation
AC208892.3_FG005	no_annotation		AT3G05500.1		Rubber elongation factor protein (REF)	LOC_Os07g47510.1	stress-related protein, putative, expressed
AC209050.3_FG003	no_annotation	GO:0003700,GO:0043565,GO:0006355	AT1G80840.1	ATWRKY40,WRKY40	WRKY DNA-binding protein 40	LOC_Os06g44010.1	WRKY28, expressed	AC209050.3_FG003	wrky114	WRKY-transcription factor 114
AC209062.3_FG002	no_annotation
AC209074.3_FG007	no_annotation		AT1G54960.1	ANP2,MAPKKK2,NP2	NPK1-related protein kinase 2	LOC_Os08g32600.1	STE_MEKK_ste11_MAP3K.21 - STE kinases include homologs to sterile 7, sterile 11 and sterile 20 from yeast, expressed
AC209206.3_FG004	no_annotation		AT2G40475.1			LOC_Os01g60940.1	expressed protein
AC209206.3_FG011	no_annotation	GO:0005515	AT1G48410.1	AGO1	Stabilizer of iron transporter SufD / Polynucleotidyl transferase	LOC_Os04g47870.2	PINHEAD, putative, expressed	AC209206.3_FG011	ago1b	argonaute1b
AC209629.2_FG007	no_annotation
AC209755.3_FG001	no_annotation		AT5G41220.1	ATGSTT3,GST10C,GSTT3	glutathione S-transferase THETA 3	LOC_Os06g42890.1	DNA binding protein, putative, expressed
AC209768.3_FG016	no_annotation	GO:0004499,GO:0050660,GO:0050661,GO:0055114	AT1G19250.1	FMO1	flavin-dependent monooxygenase 1	LOC_Os04g14690.1	flavin-containing monooxygenase family protein, putative, expressed
AC209784.3_FG007	no_annotation		AT3G12580.1	ATHSP70,HSP70	heat shock protein 70	LOC_Os05g38530.1	DnaK family protein, putative, expressed
AC209845.4_FG010	no_annotation		AT5G49700.1		Predicted AT-hook DNA-binding family protein	LOC_Os09g28930.1	DNA binding protein, putative, expressed
AC210003.2_FG004	hypothetical protein LOC100274427	GO:0004601,GO:0020037,GO:0006979,GO:0055114	AT2G18980.1		Peroxidase superfamily protein	LOC_Os04g56180.1	peroxidase precursor, putative, expressed
AC210163.3_FG005	auxin-inducible protein
AC210189.3_FG003	no_annotation
AC210193.4_FG002	hypothetical protein LOC100276953					LOC_Os01g55000.1	expressed protein
AC210669.3_FG001	no_annotation	GO:0004553,GO:0005975,GO:0016762,GO:0006073,GO:0005618,GO:0048046	AT5G57560.1	TCH4,XTH22	Xyloglucan endotransglucosylase/hydrolase family protein	LOC_Os06g48160.1	glycosyl hydrolases family 16, putative, expressed
AC211152.4_FG007	no_annotation		AT1G69900.1		Actin cross-linking protein	LOC_Os06g06660.1	expressed protein
AC211474.3_FG006	no_annotation		AT1G14020.1		O-fucosyltransferase family protein	LOC_Os01g07410.1	growth regulator related protein, putative, expressed
AC212209.2_FG010	no_annotation
AC212244.4_FG004	no_annotation		AT2G27770.1		Plant protein of unknown function (DUF868)	LOC_Os08g44310.1	expressed protein
AC212353.4_FG004	hypothetical protein LOC100304207	GO:0046872	AT5G40250.1		RING/U-box superfamily protein	LOC_Os06g12680.1	RING-H2 finger protein, putative, expressed
AC212720.3_FG006	no_annotation
AC213621.5_FG002	no_annotation		AT2G01480.1		O-fucosyltransferase family protein	LOC_Os05g38490.1	growth regulator related protein, putative, expressed
AC213621.5_FG004	no_annotation		AT3G46550.1	SOS5	Fasciclin-like arabinogalactan family protein	LOC_Os05g38500.1	fasciclin-like arabinogalactan protein, putative, expressed
AC213629.3_FG005	no_annotation
AC213631.2_FG010	no_annotation
AC213654.3_FG003	hypothetical protein LOC100278035					LOC_Os01g58800.1	expressed protein
AC213654.3_FG004	no_annotation		AT3G63060.1	EDL3	EID1-like 3	LOC_Os01g58850.1	circadian clock coupling factor-related, putative, expressed
AC213772.2_FG001	no_annotation
AC213884.3_FG002	no_annotation	GO:0003682	AT4G37260.1	ATMYB73,MYB73	myb domain protein 73	LOC_Os05g28320.1	myb-like DNA-binding domain containing protein, putative, expressed	AC213884.3_FG002	myb119	MYB-transcription factor 119
AC214448.3_FG007	hypothetical protein LOC100272830	GO:0016021	AT5G18520.1		Lung seven transmembrane receptor family protein	LOC_Os01g61970.1	Lung seven transmembrane receptor domain containing protein, putative, expressed
AC214451.3_FG005	no_annotation					LOC_Os04g19640.1	expressed protein
AC215240.3_FG003	no_annotation
AC216871.3_FG004	hypothetical protein LOC100274284 (LOC100274284), mRNA	GO:0016757	AT3G18180.1		Glycosyltransferase family 61 protein	LOC_Os02g04250.1	glycosyltransferase, putative, expressed
AC216891.3_FG004	no_annotation
AC217295.3_FG005	no_annotation
AC217947.4_FG002	hypothetical protein LOC100216882	GO:0016491,GO:0055114,GO:0010181	AT4G30210.2	AR2,ATR2	P450 reductase 2	LOC_Os08g14570.1	NADPH reductase, putative, expressed
AC218457.2_FG013	no_annotation	GO:0005515	AT5G49430.1		WD40/YVTN repeat-like-containing domain;Bromodomain	LOC_Os03g19340.1	WD domain, G-beta repeat domain containing protein, expressed
AC220927.3_FG007	Putative uncharacterized protein		AT4G08950.1	EXO	Phosphate-responsive 1 family protein	LOC_Os02g52040.1	phosphate-induced protein 1 conserved region domain containing protein, expressed
AC225147.4_FG002	hypothetical protein LOC100192600	GO:0003735,GO:0006412,GO:0005622,GO:0005840	AT5G02960.1		Ribosomal protein S12/S23 family protein	LOC_Os03g60400.1	40S ribosomal protein S23, putative, expressed
AC225147.4_FG003	hypothetical protein LOC100192747	GO:0005515,GO:0042393,GO:0006355	AT5G05610.1	AL1	alfin-like 1	LOC_Os03g60390.1	PHD finger protein, putative, expressed	AC225147.4_FG003	alf15	Alfin-like-transcription factor 15
AC225205.3_FG003	Phosphatidylinositol 3-and 4-kinase family-like Fragment	GO:0016773	AT2G03890.2	ATPI4K GAMMA 7,PI4K GAMMA 7,UBDK GAMMA 7	phosphoinositide 4-kinase gamma 7	LOC_Os09g29890.1	phosphatidylinositol 3- and 4-kinase family protein, putative, expressed
AC225718.2_FG006	EF-hand Ca2+-binding protein CCD1		AT2G46600.1		Calcium-binding EF-hand family protein	LOC_Os06g46950.1	EF hand family protein, putative, expressed
AC226373.2_FG009	no_annotation
AC231409.1_FG001	no_annotation
AC233850.1_FG005	no_annotation	GO:0003700,GO:0006355,GO:0005667	AT2G36010.3	ATE2FA,E2F3	E2F transcription factor 3	LOC_Os02g33430.1	E2F family transcription factor protein, putative, expressed	AC233850.1_FG005	e2f4	E2F-DP-transcription factor 24
AC233851.1_FG009	hypothetical protein LOC100277429		AT3G20340.1			LOC_Os01g58130.1	expressed protein
AC233851.1_FG010	hypothetical protein LOC100191569					LOC_Os01g58130.1	expressed protein
AC233851.1_FG011	Putative uncharacterized protein		AT5G09280.1		Pectin lyase-like superfamily protein	LOC_Os08g18970.1	pectate lyase family protein, expressed
AC233853.1_FG002	Putative uncharacterized protein	GO:0003700,GO:0043565,GO:0006355	AT3G58120.1	ATBZIP61,BZIP61	Basic-leucine zipper (bZIP) transcription factor family protein	LOC_Os01g11350.1	bZIP transcription factor domain containing protein, expressed	AC233853.1_FG002	bzip117	bZIP-transcription factor 117
AC233853.1_FG003	no_annotation	GO:0005506,GO:0016705,GO:0020037,GO:0055114	AT2G34500.1	CYP710A1	cytochrome P450, family 710, subfamily A, polypeptide 1	LOC_Os01g11340.1	cytochrome P450, putative, expressed
AC233879.1_FG002	Late embryogenesis abundant protein EMB564		AT2G40170.1	ATEM6,EM6,GEA6	Stress induced protein	LOC_Os05g28210.1	small hydrophilic plant seed protein, putative, expressed	AC233879.1_FG002	esp1	embryo specific protein1
AC233887.1_FG006	no_annotation	GO:0009058	AT3G11670.1	DGD1	UDP-Glycosyltransferase superfamily protein	LOC_Os04g34000.1	digalactosyldiacylglycerol synthase, chloroplast precursor, putative, expressed
AC233893.1_FG003	no_annotation	GO:0016747,GO:0006633,GO:0016020,GO:0008610	AT1G68530.1	CER6,CUT1,G2,KCS6,POP1	3-ketoacyl-CoA synthase 6	LOC_Os03g12030.1	3-ketoacyl-CoA synthase, putative, expressed
AC233898.1_FG004	hypothetical protein LOC100193539		AT1G35510.1		O-fucosyltransferase family protein	LOC_Os12g07540.1	growth regulator related protein, putative, expressed
AC233899.1_FG002	hypothetical protein LOC100273916	GO:0046983	AT1G72210.1		basic helix-loop-helix (bHLH) DNA-binding superfamily protein	LOC_Os03g08930.1	helix-loop-helix DNA-binding protein, putative, expressed	AC233899.1_FG002	bhlh21	bHLH-transcription factor 21
AC233901.1_FG004	no_annotation		AT5G66100.1		winged-helix DNA-binding transcription factor family protein	LOC_Os03g06070.1	la domain containing protein, putative, expressed
AC233901.1_FG005	no_annotation		AT5G66100.1		winged-helix DNA-binding transcription factor family protein	LOC_Os03g06070.1	la domain containing protein, putative, expressed
AC233939.1_FG004	plant-specific domain TIGR01589 family protein		AT3G28990.1		Plant protein 1589 of unknown function	LOC_Os03g17200.1	plant-specific domain TIGR01589 family protein, expressed
AC233959.1_FG006	no_annotation	GO:0005516				LOC_Os02g05670.1	expressed protein
AC233979.1_FG007	hypothetical protein LOC100304004		AT5G47060.1		Protein of unknown function (DUF581)	LOC_Os04g49670.1	DUF581 domain containing protein, expressed
AC233979.1_FG008	hypothetical protein LOC100277093 (LOC100277093), mRNA		AT5G47060.1		Protein of unknown function (DUF581)	LOC_Os04g49680.1	DUF581 domain containing protein, expressed
AC234157.1_FG002	lethal embryo mutant1	GO:0003735,GO:0006412,GO:0005840	AT1G74970.1	RPS9,TWN3	ribosomal protein S9	LOC_Os03g55930.1	ribosomal protein, putative, expressed	AC234157.1_FG002	lem1	lethal embryo mutant1
AC234164.1_FG003	no_annotation		AT3G47680.1		DNA binding	LOC_Os06g17510.1	expressed protein
AC234164.1_FG004	no_annotation		AT1G63100.1		GRAS family transcription factor	LOC_Os06g03710.1	DELLA protein SLR1, putative, expressed	AC234164.1_FG004	gras42	GRAS-transcription factor 42
AC234185.1_FG004	no_annotation	GO:0003883,GO:0006221	AT1G30820.1		CTP synthase family protein	LOC_Os05g49770.1	CTP synthase, putative, expressed
AC234185.1_FG007	hypothetical protein LOC100276053		AT1G64385.1			LOC_Os05g49750.1	expressed protein
AC234203.1_FG009	no_annotation		AT5G43720.1		Protein of unknown function (DUF2361)	LOC_Os03g58340.1	expressed protein
AC234203.1_FG010	hypothetical protein LOC100272615		AT5G12900.1			LOC_Os08g39740.1	expressed protein
AC234203.1_FG011	ethylene-insensitive3-like protein	GO:0005634	AT1G73730.1	AtEIL3,ATSLIM,EIL3,SLIM1	ETHYLENE-INSENSITIVE3-like 3	LOC_Os08g39830.1	ethylene-insensitive 3, putative, expressed	AC234203.1_FG011	eil13	EIL-transcription factor 3
AC234519.1_FG004	no_annotation
AC234519.1_FG005	no_annotation	GO:0016844,GO:0009058	AT3G57030.1		Calcium-dependent phosphotriesterase superfamily protein	LOC_Os01g50330.1	strictosidine synthase 1 precursor, putative, expressed
AC234526.1_FG005	no_annotation	GO:0003824,GO:0050662,GO:0044237	AT2G33590.1		NAD(P)-binding Rossmann-fold superfamily protein	LOC_Os09g31502.1	dehydrogenase, putative, expressed
AC234575.1_FG003	no_annotation		AT4G29840.1	MTO2,TS	Pyridoxal-5\'-phosphate-dependent enzyme family protein	LOC_Os05g47640.1	threonine synthase, chloroplast precursor, putative, expressed
AC235547.1_FG005	wound and phytochrome signaling involved receptor like kinase	GO:0005515,GO:0004672,GO:0006468	AT2G16250.1		Leucine-rich repeat protein kinase family protein	LOC_Os03g56250.1	LRR receptor-like protein kinase, putative, expressed
GRMZM2G000093	hypothetical protein LOC100278670		AT2G21800.1	ATEME1A,EME1A	essential meiotic endonuclease 1A	LOC_Os04g55500.1	expressed protein
GRMZM2G000199	no_annotation					LOC_Os03g07700.1	expressed protein
GRMZM2G000271	Putative uncharacterized protein
GRMZM2G000332	no_annotation		AT1G27510.1		Protein of unknown function (DUF3506)	LOC_Os01g01790.2	expressed protein
GRMZM2G000339	Putative uncharacterized protein		AT1G27435.1
GRMZM2G000361	Putative uncharacterized protein		AT4G18975.1		Pentatricopeptide repeat (PPR) superfamily protein	LOC_Os07g36180.2	pentatricopeptide, putative, expressed
GRMZM2G000451	hypothetical protein LOC100382080		AT3G21530.1		DNAse I-like superfamily protein	LOC_Os03g24610.1	endonuclease/exonuclease/phosphatase family domain containing protein, expressed
GRMZM2G000453	Putative uncharacterized protein		AT1G52855.1			LOC_Os07g37700.1	expressed protein
GRMZM2G000739	hypothetical protein LOC100217089	GO:0008168,GO:0008152	AT5G40850.1	UPM1	urophorphyrin methylase 1	LOC_Os01g44050.1	siroheme synthase, putative, expressed
GRMZM2G000741	hypothetical protein LOC100384216		AT1G72820.1		Mitochondrial substrate carrier family protein	LOC_Os03g07890.1	mitochondrial carrier protein, putative, expressed
GRMZM2G001116	hypothetical protein LOC100382602	GO:0005515	AT2G47500.1		P-loop nucleoside triphosphate hydrolases superfamily protein with CH (Calponin Homology) domain	LOC_Os11g44880.1	kinesin-4, putative, expressed
GRMZM2G001160	no_annotation	GO:0003676,GO:0005524,GO:0008026,GO:0004386	AT3G05740.1	RECQI1	RECQ helicase l1
GRMZM2G001169	LOC100285663		AT3G62630.1		Protein of unknown function (DUF1645)	LOC_Os11g44920.1	expressed protein
GRMZM2G001200	hypothetical protein LOC100382872 (LOC100382872), mRNA		AT1G28190.1			LOC_Os11g33050.1	expressed protein
GRMZM2G001288	no_annotation	GO:0004553,GO:0005975	AT3G13560.1		O-Glycosyl hydrolases family 17 protein	LOC_Os03g25790.1	glycosyl hydrolases family 17 protein, expressed
GRMZM2G001577	hypothetical protein LOC100382479 (LOC100382479), mRNA		AT3G52910.1	AtGRF4,GRF4	growth-regulating factor 4	LOC_Os10g30880.2	expressed protein
GRMZM2G001592	hypothetical protein LOC100277670					LOC_Os10g30890.1	expressed protein
GRMZM2G001660	no_annotation		AT5G20635.1			LOC_Os09g26999.1	keratin-associated protein 5-4, putative, expressed
GRMZM2G001799	no_annotation	GO:0006355,GO:0005634	AT4G14550.1	IAA14,SLR	indole-3-acetic acid inducible 14	LOC_Os02g56120.1	OsIAA9 - Auxin-responsive Aux/IAA gene family member, expressed	GRMZM2G001799	iaa41	Aux/IAA-transcription factor 41
GRMZM2G001820	hypothetical protein LOC100304339		AT5G57700.3		BNR/Asp-box repeat family protein	LOC_Os07g33220.1	BNR/Asp-box repeat family protein, putative, expressed
GRMZM2G001824	Putative uncharacterized protein	GO:0003682	AT2G47190.1	ATMYB2,MYB2	myb domain protein 2	LOC_Os05g04210.1	MYB family transcription factor, putative, expressed	GRMZM2G001824	myb134	MYB-transcription factor 134
GRMZM2G001898	hypothetical protein LOC100274311	GO:0016491,GO:0008152,GO:0055114	AT2G14170.3	ALDH6B2	aldehyde dehydrogenase 6B2	LOC_Os07g09060.1	aldehyde dehydrogenase, putative, expressed
GRMZM2G001915	hypothetical protein LOC100274176		AT5G15640.1		Mitochondrial substrate carrier family protein	LOC_Os01g22600.1	mitochondrial carrier protein, putative, expressed
GRMZM2G001938	no_annotation		AT5G03795.1		Exostosin family protein	LOC_Os07g09050.1	exostosin family protein, putative, expressed
GRMZM2G001953	GTPase protein	GO:0005525,GO:0007264	AT5G62880.1	ARAC10,ATRAC10,ATROP11,RAC10	RAC-like 10	LOC_Os02g50860.1	ras-related protein, putative, expressed	GRMZM2G001953	rop8	Rho-related protein from plants 8
GRMZM2G001956	hypothetical protein LOC100272860	GO:0006457	AT3G10060.1		FKBP-like peptidyl-prolyl cis-trans isomerase family protein	LOC_Os07g09040.1	peptidyl-prolyl cis-trans isomerase, FKBP-type, putative, expressed
GRMZM2G002142	no_annotation	GO:0005506,GO:0016705,GO:0020037,GO:0055114	AT3G19270.1	CYP707A4	cytochrome P450, family 707, subfamily A, polypeptide 4	LOC_Os09g28390.1	cytochrome P450, putative, expressed	GRMZM2G002142	abh5	abscisic acid 8'-hydroxylase5
GRMZM2G002178	hypothetical protein LOC100279433	GO:0005506,GO:0016705,GO:0020037,GO:0055114	AT5G42650.1	AOS,CYP74A,DDE2	allene oxide synthase	LOC_Os03g12500.1	cytochrome P450, putative, expressed	GRMZM2G002178	aos2	allene oxide synthesis2
GRMZM2G002430	no_annotation					LOC_Os04g55490.1	expressed protein
GRMZM2G002756	ATP-dependent Clp protease adaptor protein ClpS containing protein	GO:0030163	AT1G68660.1		Ribosomal protein L12/ ATP-dependent Clp protease adaptor protein ClpS family protein	LOC_Os08g33540.1	ATP-dependent Clp protease adaptor protein ClpS containing protein, expressed
GRMZM2G002898	hypothetical protein LOC100192620	GO:0005506,GO:0016705,GO:0020037,GO:0055114	AT2G12190.1		Cytochrome P450 superfamily protein	LOC_Os10g05020.1	cytochrome P450, putative, expressed
GRMZM2G002948	LOC100284314					LOC_Os09g38400.1	prostatic spermine-binding protein precursor, putative, expressed
GRMZM2G002993	no_annotation	GO:0006629	AT3G54950.1	PLA IIIA,PLP7	patatin-like protein 6	LOC_Os12g41720.1	PLA IIIA/PLP7, putative, expressed
GRMZM2G003406	myb-related protein Hv33	GO:0003682	AT5G26660.1	ATMYB86,MYB86	myb domain protein 86	LOC_Os01g50720.1	MYB family transcription factor, putative, expressed	GRMZM2G003406	pza03182
GRMZM2G003424	hypothetical protein LOC100384253	GO:0003676	AT3G51950.1		Zinc finger (CCCH-type) family protein / RNA recognition motif (RRM)-containing protein	LOC_Os07g48410.1	RNA-binding zinc finger protein, putative, expressed	GRMZM2G003424	c3h45	C3H-transcription factor 345
GRMZM2G003466	hypothetical protein LOC100216971	GO:0003700,GO:0006355	AT4G39780.1		Integrase-type DNA-binding superfamily protein	LOC_Os03g09170.1	ethylene-responsive transcription factor, putative, expressed	GRMZM2G003466	ereb101	AP2-EREBP-transcription factor 101
GRMZM2G003501	hypothetical protein LOC100191738	GO:0016747,GO:0006633,GO:0016020,GO:0008610	AT1G25450.1	CER60,KCS5	3-ketoacyl-CoA synthase 5	LOC_Os02g49920.1	3-ketoacyl-CoA synthase, putative, expressed
GRMZM2G003506	membrane protein	GO:0016021	AT5G47530.1		Auxin-responsive family protein	LOC_Os03g09900.1	membrane protein, putative, expressed
GRMZM2G003538	no_annotation		AT2G24960.1			LOC_Os05g11370.1	expressed protein
GRMZM2G003631	no_annotation		AT5G64130.1		cAMP-regulated phosphoprotein 19-related protein	LOC_Os01g47490.1	Lg106, putative, expressed
GRMZM2G003752	fasciclin-like arabinogalactan protein 10		AT3G60900.1	FLA10	FASCICLIN-like arabinogalactan-protein 10	LOC_Os04g48490.1	fasciclin-like arabinogalactan protein, putative, expressed
GRMZM2G003775	no_annotation		AT3G09820.1	ADK1,ATADK1	adenosine kinase 1	LOC_Os04g43750.1	kinase, pfkB family, putative, expressed
GRMZM2G003927	hypothetical protein LOC100276104		AT3G23130.1	FLO10,FON1,SUP	C2H2 and C2HC zinc fingers superfamily protein	LOC_Os04g08600.1	ZOS4-05 - C2H2 zinc finger protein, expressed	GRMZM2G003927	ra1	ramosa1	C2H2
GRMZM2G004161	hypothetical protein LOC100191305	GO:0005515,GO:0003712,GO:0004402,GO:0008270,GO:0006355,GO:0005634	AT3G48360.1	ATBT2,BT2	BTB and TAZ domain protein 2	LOC_Os01g68020.1	BTBZ2 - Bric-a-Brac, Tramtrack, and Broad Complex BTB domain with TAZ zinc finger and Calmodulin-binding domains, expressed
GRMZM2G004183	hypothetical protein LOC100277263		AT5G15900.1	TBL19	TRICHOME BIREFRINGENCE-LIKE 19	LOC_Os01g46400.1	expressed protein
GRMZM2G004207	no_annotation	GO:0004672,GO:0006468	AT2G05940.1		Protein kinase superfamily protein	LOC_Os09g27010.1	tyrosine protein kinase domain containing protein, putative, expressed
GRMZM2G004290	no_annotation		AT5G43720.1		Protein of unknown function (DUF2361)	LOC_Os03g58340.1	expressed protein
GRMZM2G004305	42615		AT2G21970.1	43345	stress enhanced protein 2	LOC_Os04g54630.1	expressed protein
GRMZM2G004320	protein-S-isoprenylcysteine O-methyltransferase	GO:0004671,GO:0006481,GO:0016021	AT5G08335.1	ATICMTB,ATSTE14B,ICMTB	Isoprenylcysteine carboxyl methyltransferase (ICMT) family	LOC_Os04g51380.1	protein-S-isoprenylcysteine O-methyltransferase. tax, putative, expressed
GRMZM2G004349	hypothetical protein LOC100191362		AT4G23630.1	BTI1,RTNLB1	VIRB2-interacting protein 1	LOC_Os05g45050.1	reticulon domain containing protein, putative, expressed
GRMZM2G004377	hypothetical protein LOC100383559	GO:0003824	AT4G33500.1		Protein phosphatase 2C family protein	LOC_Os03g09220.2	stage II sporulation protein E, putative, expressed
GRMZM2G004466	xylogen protein 1		AT5G64080.2		Bifunctional inhibitor/lipid-transfer protein/seed storage 2S albumin superfamily protein	LOC_Os03g09230.1	LTPL69 - Protease inhibitor/seed storage/LTP family protein precursor, expressed
GRMZM2G004511	remorin		AT2G41870.1		Remorin family protein	LOC_Os03g59360.1	remorin, putative, expressed
GRMZM2G004528	putative inositol-3-phosphate synthase	GO:0004512,GO:0006021,GO:0008654	AT4G39800.1	ATIPS1,ATMIPS1,MI-1-P SYNTHASE,MIPS1	myo-inositol-1-phosphate synthase 1	LOC_Os03g09250.1	inositol-3-phosphate synthase, putative, expressed
GRMZM2G004548	Putative uncharacterized protein		AT4G17900.1		PLATZ transcription factor family protein	LOC_Os02g46610.1	zinc-binding protein, putative, expressed	GRMZM2G004548	platz11	PLATZ-transcription factor 11
GRMZM2G004592	hypothetical protein LOC100194037	GO:0005515	AT5G52880.1		F-box family protein	LOC_Os05g45040.1	OsFBX170 - F-box domain containing protein, expressed
GRMZM2G004795	CCCH transcription factor		AT2G19810.1		CCCH-type zinc finger family protein	LOC_Os05g45020.1	zinc finger/CCCH transcription factor, putative, expressed
GRMZM2G004888	no_annotation		AT4G02750.1		Tetratricopeptide repeat (TPR)-like superfamily protein	LOC_Os02g05720.1	pentatricopeptide repeat protein PPR986-12, putative, expressed
GRMZM2G004957	no_annotation	GO:0003700,GO:0043565,GO:0006355,GO:0008289	AT4G04890.1	PDF2	protodermal factor 2	LOC_Os08g04190.1	homeobox and START domains containing protein, putative, expressed	GRMZM2G004957	hb18	Homeobox-transcription factor 18
GRMZM2G004990	hypothetical protein LOC100304293		AT1G76620.1		Protein of unknown function, DUF547	LOC_Os09g32010.1	ternary complex factor MIP1, putative, expressed
GRMZM2G004997	hypothetical protein LOC100382673		AT3G13060.2	ECT5	evolutionarily conserved C-terminal region 5	LOC_Os08g12760.1	YT521-B, putative, expressed
GRMZM2G005024	Tryptophan synthase beta chain 2, chloroplastic Precursor; Fragment (EC 4.2.1.20)(Orange pericarp 2)		AT5G54810.1	ATTSB1,TRP2,TRPB,TSB1	tryptophan synthase beta-subunit 1	LOC_Os08g04180.1	tryptophan synthase beta chain 1, putative, expressed	GRMZM2G005024	orp2	orange pericarp2
GRMZM2G005028	no_annotation		AT4G10200.1		TTF-type zinc finger protein with HAT dimerisation domain	LOC_Os06g40680.1	expressed protein
GRMZM2G005082	hypothetical protein LOC100278152	GO:0004553,GO:0005975	AT5G56590.1		O-Glycosyl hydrolases family 17 protein	LOC_Os01g53750.1	glucan endo-1,3-beta-glucosidase precursor, putative, expressed
GRMZM2G005126	no_annotation	GO:0046872	AT3G18640.1		Zinc finger C-x8-C-x5-C-x3-H type family protein	LOC_Os08g04170.1	zinc finger C-x8-C-x5-C-x3-H type family protein, expressed	GRMZM2G005126	c3h24	C3H-transcription factor 324
GRMZM2G005146	auxin-repressed protein		AT1G56220.2		Dormancy/auxin associated family protein	LOC_Os09g26620.1	auxin-repressed protein, putative, expressed
GRMZM2G005170	hypothetical protein LOC100382633					LOC_Os01g71050.1	MSP domain containing protein, putative, expressed
GRMZM2G005236	no_annotation	GO:0003676	AT1G33470.2		RNA-binding (RRM/RBD/RNP motifs) family protein	LOC_Os01g65550.2	RNA recognition motif containing protein, putative, expressed
GRMZM2G005374	no_annotation		AT5G52990.1		SNARE-like superfamily protein	LOC_Os01g65530.1	RNA recognition motif containing protein, putative, expressed
GRMZM2G005384	hypothetical protein LOC100276078		AT5G10310.1			LOC_Os02g51950.1	expressed protein
GRMZM2G005619	LOC542345	GO:0005634	AT5G06150.1	CYC1BAT,CYCB1;2	Cyclin family protein	LOC_Os01g17402.1	cyclin, putative, expressed	GRMZM2G005619	cyc5	cyclin5
GRMZM2G005624	hypothetical protein LOC100274482	GO:0003700,GO:0043565,GO:0006355	AT2G18550.1	ATHB21,HB-2,HB21	homeobox protein 21	LOC_Os03g10210.1	homeobox domain containing protein, expressed	GRMZM2G005624	gt1	grassy tillers1	homeobox
GRMZM2G005633	Endochitinase B Precursor; Fragment (EC 3.2.1.14)(Seed chitinase B)	GO:0004568,GO:0006032,GO:0016998,GO:0008061	AT3G54420.1	ATCHITIV,ATEP3,CHIV,EP3	homolog of carrot EP3-3 chitinase	LOC_Os04g41680.1	CHIT3 - Chitinase family protein precursor, expressed	GRMZM2G005633	ctb1	chitinase B1
GRMZM2G005840	RING-H2 finger protein	GO:0046872	AT2G04240.1	XERICO	RING/U-box superfamily protein	LOC_Os09g30160.1	zinc finger, C3HC4 type domain containing protein, expressed	GRMZM2G005840	xer3	xerico3
GRMZM2G005844	hypothetical protein LOC100275615	GO:0008168,GO:0006139	AT1G19340.1		Methyltransferase MT-A70 family protein	LOC_Os03g10224.1	MT-A70 domain containing protein, expressed	GRMZM2G005844	dng1	DNA glycosylase superfamily protein1
GRMZM2G005939	LOC100193902 (pco093521a), mRNA		AT1G05710.1		basic helix-loop-helix (bHLH) DNA-binding superfamily protein	LOC_Os04g41570.1	ethylene-responsive protein related, putative, expressed
GRMZM2G005954	hypothetical protein LOC100191257		AT1G19180.1	JAZ1,TIFY10A	jasmonate-zim-domain protein 1	LOC_Os09g26780.1	zinc-finger protein, putative, expressed	GRMZM2G005954	zim13	ZIM-transcription factor 13
GRMZM2G005980	DNA-binding protein		AT1G80270.1	PPR596	PENTATRICOPEPTIDE REPEAT 596	LOC_Os12g07260.1	PPR repeat domain containing protein, putative, expressed
GRMZM2G006042	putative auxin response factor	GO:0006355,GO:0005634,GO:0003677,GO:0009725	AT5G62000.1	ARF1-BP,ARF2,HSS,ORE14	auxin response factor 2	LOC_Os12g29520.1	auxin response factor, putative, expressed	GRMZM2G006042	arftf28	ARF-transcription factor 28
GRMZM2G006069	hypothetical protein LOC100383816	GO:0004181,GO:0008270,GO:0006508	AT5G42320.1		Zn-dependent exopeptidases superfamily protein	LOC_Os02g02710.1	zinc carboxypeptidase family protein, putative, expressed
GRMZM2G006107	hypothetical protein LOC100192934	GO:0003755,GO:0006457	AT3G63400.1		Cyclophilin-like peptidyl-prolyl cis-trans isomerase family protein	LOC_Os02g10970.1	peptidyl-prolyl cis-trans isomerase, putative, expressed
GRMZM2G006197	no_annotation		AT1G76250.1			LOC_Os02g02730.1	expressed protein
GRMZM2G006234	ATP binding protein		AT2G17670.1		Tetratricopeptide repeat (TPR)-like superfamily protein	LOC_Os02g02740.1	PPR repeat containing protein, expressed
GRMZM2G006297	hypothetical protein LOC100216636		AT5G35560.1		DENN (AEX-3) domain-containing protein	LOC_Os02g53700.1	DENN domain containing protein, expressed
GRMZM2G006352	R2R3MYB-domain protein Fragment	GO:0003682	AT5G57620.1	AtMYB36,MYB36	myb domain protein 36	LOC_Os01g49160.1	MYB family transcription factor, putative, expressed	GRMZM2G006352	myb24	MYB-transcription factor 24
GRMZM2G006363	hypothetical protein LOC100381647					LOC_Os12g34500.1	expressed protein
GRMZM2G006370	ATP binding protein	GO:0004672,GO:0006468	AT5G58520.1		Protein kinase superfamily protein	LOC_Os03g18430.1	protein kinase, putative, expressed
GRMZM2G006463	Putative uncharacterized protein		AT2G25920.1			LOC_Os05g06420.1	expressed protein
GRMZM2G006480	hypothetical protein LOC100191816	GO:0030170,GO:0009058	AT5G53970.1		Tyrosine transaminase family protein	LOC_Os11g42510.1	tyrosine aminotransferase, putative, expressed
GRMZM2G006505	receptor-kinase isolog	GO:0004672,GO:0006468	AT1G68400.1		leucine-rich repeat transmembrane protein kinase family protein	LOC_Os07g38640.1	inactive receptor kinase At2g26730 precursor, putative, expressed
GRMZM2G006601	no_annotation		AT1G54445.1		Protein of unknown function (PD694200)	LOC_Os06g45320.1	DEFL27 - Defensin and Defensin-like DEFL family
GRMZM2G006626	no_annotation
GRMZM2G006631	no_annotation	GO:0046983	AT1G72210.1		basic helix-loop-helix (bHLH) DNA-binding superfamily protein	LOC_Os03g08930.1	helix-loop-helix DNA-binding protein, putative, expressed	GRMZM2G006631	bhlh160	bHLH-transcription factor 160
GRMZM2G006676	hypothetical protein LOC100274829
GRMZM2G006721	D-type cyclin		AT1G70210.1	ATCYCD1;1,CYCD1;1	CYCLIN D1;1	LOC_Os03g10650.1	cyclin, putative, expressed
GRMZM2G006841	no_annotation					LOC_Os04g24478.1	jasmonate-induced protein, putative, expressed
GRMZM2G006952	no_annotation		AT1G25370.1		Protein of unknown function (DUF1639)	LOC_Os05g47820.1	expressed protein
GRMZM2G006964	gibberellin 2-beta-dioxygenase 7	GO:0016491,GO:0016706,GO:0055114	AT4G21200.1	ATGA2OX8,GA2OX8	gibberellin 2-oxidase 8	LOC_Os04g44150.1	gibberellin 2-beta-dioxygenase 7, putative, expressed	GRMZM2G006964	ga2ox2	gibberellin 2-oxidase2
GRMZM2G007195	no_annotation	GO:0003824,GO:0050662,GO:0044237	AT2G47650.1	UXS4	UDP-xylose synthase 4	LOC_Os05g29990.1	NAD dependent epimerase/dehydratase family domain containing protein, expressed
GRMZM2G007249	hypothetical protein LOC100382364	GO:0016491,GO:0016706,GO:0055114	AT1G05010.1	ACO4,EAT1,EFE	ethylene-forming enzyme	LOC_Os09g27820.1	1-aminocyclopropane-1-carboxylate oxidase protein, putative, expressed	GRMZM2G007249	acco2	1-aminocyclopropane-1-carboxylate oxidase2
GRMZM2G007384	hypothetical protein LOC100383949	GO:0005515	AT2G26920.1		Ubiquitin-associated/translation elongation factor EF1B protein	LOC_Os05g33850.1	UBA/TS-N domain containing protein, expressed
GRMZM2G007404	hypothetical protein LOC100272553	GO:0003824,GO:0050662,GO:0044237	AT3G62830.1	ATUXS2,AUD1,UXS2	NAD(P)-binding Rossmann-fold superfamily protein	LOC_Os05g29990.1	NAD dependent epimerase/dehydratase family domain containing protein, expressed
GRMZM2G007647	hypothetical protein LOC100381801	GO:0016597,GO:0008152	AT2G31810.1		ACT domain-containing small subunit of acetolactate synthase protein	LOC_Os02g39570.4	ACT domain containing protein, expressed
GRMZM2G007651	root border cell-specific protein	GO:0004733,GO:0010181,GO:0055114	AT3G03890.1		FMN binding	LOC_Os07g38620.1	pyridoxamine 5\'-phosphate oxidase family protein, putative, expressed
GRMZM2G007659	hypothetical protein LOC100275741 (LOC100275741), mRNA	GO:0005524	AT2G29680.2	ATCDC6,CDC6	cell division control 6	LOC_Os01g63710.1	CDC6 - Putative DNA replication initiation protein, expressed
GRMZM2G007801	no_annotation	GO:0004672,GO:0005524,GO:0006468	AT3G01300.1		Protein kinase superfamily protein	LOC_Os06g07230.1	tyrosine protein kinase domain containing protein, putative, expressed
GRMZM2G007835	Putative uncharacterized protein					LOC_Os02g39580.1	ZOS2-12 - C2H2 zinc finger protein, expressed
GRMZM2G007939	no_annotation	GO:0016161,GO:0000272	AT4G17090.1	BAM3,BMY8,CT-BMY	chloroplast beta-amylase	LOC_Os10g41550.1	beta-amylase, putative, expressed
GRMZM2G008029	no_annotation	GO:0003700,GO:0043565,GO:0006355	AT1G13960.1	WRKY4	WRKY DNA-binding protein 4	LOC_Os08g38990.1	WRKY30, expressed	GRMZM2G008029	wrky31	WRKY-transcription factor 31
GRMZM2G008072	no_annotation		AT1G13970.1		Protein of unknown function (DUF1336)	LOC_Os03g55180.1	DUF1336 domain containing protein, expressed	GRMZM2G008072	phi308707
GRMZM2G008242	serine esterase family protein		AT4G25770.1		alpha/beta-Hydrolases superfamily protein	LOC_Os02g54580.1	serine esterase family protein, putative, expressed
GRMZM2G008263	granule bound starch synthase IIa precursor	GO:0009058	AT1G32900.1		UDP-Glycosyltransferase superfamily protein	LOC_Os07g22930.2	starch synthase, putative, expressed	GRMZM2G008263	gbss1b	granule-bound starch synthase1b
GRMZM2G008273	LOC100283125	GO:0005515	AT5G14250.1	COP13,CSN3,FUS11	Proteasome component (PCI) domain protein	LOC_Os08g02550.1	proteasome subunit, putative, expressed
GRMZM2G008305	no_annotation		AT5G48270.1		Plant protein of unknown function (DUF868)	LOC_Os06g08350.1	expressed protein
GRMZM2G008309	fiber expressed protein		AT1G61260.1		Protein of unknown function (DUF761)	LOC_Os07g37620.1	fiber expressed protein, putative, expressed
GRMZM2G008326	no_annotation		AT2G25190.1		PPPDE putative thiol peptidase family protein	LOC_Os06g08360.1	ethylene-responsive element-binding protein, putative, expressed
GRMZM2G008356	hypothetical protein LOC100279769	GO:0003677,GO:0008270	AT4G32010.1	HSI2-L1,HSL1,VAL2	HSI2-like 1	LOC_Os07g37610.1	B3 DNA binding domain containing protein, putative, expressed	GRMZM2G008356	abi22	ABI3-VP1-transcription factor 22
GRMZM2G008374	no_annotation	GO:0003677,GO:0006355	AT2G24430.1	ANAC038,ANAC039,NAC038	NAC domain containing protein 38	LOC_Os09g32260.1	no apical meristem protein, putative, expressed	GRMZM2G008374	nactf24	NAC-transcription factor 24
GRMZM2G008482	hypothetical protein LOC100277302	GO:0005515	AT5G57180.1	CIA2	chloroplast import apparatus 2	LOC_Os03g50310.1	CCT/B-box zinc finger protein, putative, expressed
GRMZM2G008513	no_annotation	GO:0004672,GO:0005524,GO:0006468	AT4G33080.1		AGC (cAMP-dependent, cGMP-dependent and protein kinase C) kinase family protein	LOC_Os01g09200.1	AGC_AGC_other_NDRh_TRCd.1 - ACG kinases include homologs to PKA, PKG and PKC, expressed
GRMZM2G008691	hypothetical protein LOC100193615		AT1G72210.1		basic helix-loop-helix (bHLH) DNA-binding superfamily protein	LOC_Os02g52190.1	helix-loop-helix DNA-binding protein, putative, expressed	GRMZM2G008691	bhlh36	bHLH-transcription factor 36
GRMZM2G008710	hypothetical protein LOC100274414		AT1G16560.1		Per1-like family protein	LOC_Os10g38030.1	per1-like family protein, putative, expressed
GRMZM2G008773	lysM domain containing protein	GO:0016998	AT5G62150.1		peptidoglycan-binding LysM domain-containing protein	LOC_Os03g02685.1	lysM domain containing protein, putative, expressed
GRMZM2G008919	hypothetical protein LOC100191650	GO:0016192,GO:0016021	AT2G32670.1	ATVAMP725,VAMP725	vesicle-associated membrane protein 725	LOC_Os07g09600.1	vesicle-associated membrane protein, putative, expressed
GRMZM2G009030	hypothetical protein LOC100274470	GO:0000287,GO:0004634,GO:0006096,GO:0000015	AT1G74030.1	ENO1	enolase 1	LOC_Os09g20820.1	enolase, putative, expressed
GRMZM2G009136	annexin A4	GO:0005509,GO:0005544	AT1G68090.1	ANN5,ANNAT5	annexin 5	LOC_Os09g23160.1	annexin, putative, expressed
GRMZM2G009320	hypothetical protein LOC100278234		AT2G04039.1
GRMZM2G009406	hypothetical protein LOC100194004	GO:0003677,GO:0006355	AT1G51700.1	ADOF1,DOF1	DOF zinc finger protein 1	LOC_Os09g29960.1	dof zinc finger domain containing protein, putative, expressed	GRMZM2G009406	dof2	DNA binding with one finger2	DOF
GRMZM2G009478	hypothetical protein LOC100273866	GO:0046983	AT1G69010.1	BIM2	BES1-interacting Myc-like protein 2	LOC_Os09g29930.1	transcription factor BIM2, putative, expressed	GRMZM2G009478	bhlh157	bHLH-transcription factor 157
GRMZM2G009538	hypothetical protein LOC100383529	GO:0005515	AT3G50690.1		Leucine-rich repeat (LRR) family protein	LOC_Os07g41694.1	acidic leucine-rich nuclear phosphoprotein 32-related protein 1, putative, expressed
GRMZM2G009624	no_annotation	GO:0003676	AT5G65260.1		RNA-binding (RRM/RBD/RNP motifs) family protein	LOC_Os09g39462.3	nucleic acid binding protein, putative, expressed
GRMZM2G009655	no_annotation	GO:0004843,GO:0006511	AT4G10590.1	UBP10	ubiquitin-specific protease 10	LOC_Os10g07270.1	ubiquitin carboxyl-terminal hydrolase 5, putative, expressed
GRMZM2G009732	Putative uncharacterized protein
GRMZM2G009735	Putative uncharacterized protein		AT5G53750.1		CBS domain-containing protein	LOC_Os10g35630.1	cystathionin beta synthase protein, putative, expressed
GRMZM2G009794	no_annotation
GRMZM2G009806	Putative uncharacterized protein		AT1G13340.1		Regulator of Vps4 activity in the MVB pathway protein	LOC_Os03g15220.1	DUF292 domain containing protein, expressed
GRMZM2G009948	hypothetical protein LOC100193020		AT1G69680.1		Mog1/PsbP/DUF1795-like photosystem II reaction center PsbP family protein	LOC_Os04g38610.2	RAN guanine nucleotide release factor, putative, expressed
GRMZM2G009995	LOC100281559	GO:0005515,GO:0004672,GO:0006468	AT1G14390.1		Leucine-rich repeat protein kinase family protein	LOC_Os06g38970.1	expressed protein
GRMZM2G010146	hypothetical protein LOC100192032	GO:0006888,GO:0005801	AT1G51160.1		SNARE-like superfamily protein	LOC_Os01g33020.2	trafficking protein particle complex subunit 1, putative, expressed
GRMZM2G010362	no_annotation		AT5G62600.1		ARM repeat superfamily protein	LOC_Os10g33770.1	importin-beta N-terminal domain containing protein, expressed	GRMZM2G010362	cdo98b
GRMZM2G010474	hypothetical protein LOC100381709		AT4G39610.1		Protein of unknown function, DUF617	LOC_Os04g54600.1	DUF617 domain containing protein, expressed
GRMZM2G010494	no_annotation	GO:0003824,GO:0008152	AT2G45290.1		Transketolase	LOC_Os04g19740.1	transketolase, chloroplast precursor, putative, expressed
GRMZM2G010545	no_annotation		AT3G10980.1		PLAC8 family protein	LOC_Os03g18790.1	SAG20, putative, expressed
GRMZM2G010604	Putative uncharacterized protein
GRMZM2G010640	no_annotation	GO:0004601,GO:0020037,GO:0006979,GO:0055114	AT1G30870.1		Peroxidase superfamily protein	LOC_Os07g31610.1	peroxidase precursor, putative, expressed
GRMZM2G010649	hypothetical protein LOC100280349		AT4G10090.1	ELP6	elongator protein 6	LOC_Os03g17560.1	expressed protein
GRMZM2G010673	Putative uncharacterized protein		AT1G33055.1			LOC_Os07g28614.1	expressed protein
GRMZM2G010693	hypothetical protein LOC100383570	GO:0005515,GO:0004672,GO:0006468	AT1G60800.1	NIK3	NSP-interacting kinase 3	LOC_Os01g07630.1	BRASSINOSTEROID INSENSITIVE 1-associated receptor kinase 1 precursor, putative, expressed
GRMZM2G010702	hypothetical protein LOC100382154					LOC_Os07g39860.1	expressed protein
GRMZM2G010714	hypothetical protein LOC100216985		AT2G14530.1	TBL13	TRICHOME BIREFRINGENCE-LIKE 13	LOC_Os07g31550.1	powdery mildew resistant protein 5, putative, expressed
GRMZM2G010937	fimbrin 1	GO:0005515	AT5G35700.1	FIM2	fimbrin-like protein 2	LOC_Os02g48740.1	fimbrin-like protein 2, putative, expressed	GRMZM2G010937	fim1	fimbrin homolog1
GRMZM2G010973	hypothetical protein LOC100275367		AT2G37400.1		Tetratricopeptide repeat (TPR)-like superfamily protein	LOC_Os02g45880.1	expressed protein
GRMZM2G011006	hypothetical protein LOC100193480		AT5G56550.1	ATOXS3,OXS3	oxidative stress 3	LOC_Os02g45930.1	expressed protein
GRMZM2G011010	hypothetical protein LOC100382134
GRMZM2G011015	protein binding protein	GO:0005515,GO:0051087	AT1G12060.1	ATBAG5,BAG5	BCL-2-associated athanogene 5	LOC_Os02g48780.1	IQ calmodulin-binding and BAG domain containing protein, putative, expressed
GRMZM2G011136	hypothetical protein LOC100193553		AT3G19340.1		Protein of unknown function (DUF3754)	LOC_Os12g29550.1	expressed protein
GRMZM2G011173	hypothetical protein LOC100191586		AT1G08370.1	ATDCP1,DCP1	decapping 1	LOC_Os11g05650.1	mRNA-decapping enzyme, putative, expressed	GRMZM2G011173	pza00332
GRMZM2G011269	mpv17 / PMP22 family protein	GO:0016021	AT1G52870.2		Peroxisomal membrane 22 kDa (Mpv17/PMP22) family protein	LOC_Os03g38730.1	peroxisomal membrane protein, putative, expressed
GRMZM2G011281	no_annotation	GO:0005515	AT5G52060.1	ATBAG1,BAG1	BCL-2-associated athanogene 1	LOC_Os09g35630.1	BAG domain-containing protein, putative, expressed
GRMZM2G011355	no_annotation	GO:0005525	AT1G10630.1	ARFA1F,ATARFA1F	ADP-ribosylation factor A1F	LOC_Os07g12200.1	ADP-ribosylation factor, putative, expressed
GRMZM2G011559	alpha-soluble NSF attachment protein		AT3G56190.1	ALPHA-SNAP2,ASNAP	alpha-soluble NSF attachment protein 2	LOC_Os08g18110.1	alpha-soluble NSF attachment protein, putative, expressed
GRMZM2G011598	no_annotation	GO:0003677,GO:0006355	AT3G04070.1	anac047,NAC047	NAC domain containing protein 47	LOC_Os03g21060.1	No apical meristem protein, putative, expressed	GRMZM2G011598	nactf44	NAC-transcription factor 44
GRMZM2G011662	hypothetical protein LOC100194404	GO:0016853,GO:0005975	AT3G61610.1		Galactose mutarotase-like superfamily protein	LOC_Os05g49430.1	aldose 1-epimerase, putative, expressed
GRMZM2G011742	no_annotation		AT3G22440.1		FRIGIDA-like protein	LOC_Os07g07680.1	frigida, putative, expressed
GRMZM2G011800	no_annotation		AT2G34730.1		myosin heavy chain-related	LOC_Os07g05390.1	expressed protein
GRMZM2G011806	hypothetical protein LOC100381406	GO:0004672,GO:0005524,GO:0006468,GO:0005515	AT1G73080.1	ATPEPR1,PEPR1	PEP1 receptor 1	LOC_Os08g34640.1	receptor-like protein kinase precursor, putative, expressed
GRMZM2G011858	hypothetical protein LOC100194249	GO:0016491,GO:0055114	AT1G30510.1	ATRFNR2,RFNR2	root FNR 2	LOC_Os07g05400.1	ferredoxin--NADP reductase, chloroplast precursor, putative, expressed
GRMZM2G011932	hypothetical protein LOC100191525	GO:0003700,GO:0043565,GO:0006355,GO:0003677,GO:0006351,GO:0005634	AT2G46270.1	GBF3	G-box binding factor 3	LOC_Os05g49420.1	transcription factor, putative, expressed	GRMZM2G011932	gbf1	G-box binding factor
GRMZM2G012224	hypothetical protein LOC100277106		AT3G08030.1		Protein of unknown function, DUF642	LOC_Os03g59300.1	expressed protein	GRMZM2G012224	umc1118
GRMZM2G012891	MTD1		AT5G21940.1			LOC_Os09g32330.1	expressed protein
GRMZM2G012970	hypothetical protein LOC100277584		AT2G38370.1		Plant protein of unknown function (DUF827)	LOC_Os03g22040.1	expressed protein
GRMZM2G013114	hypothetical protein LOC100273929	GO:0008270,GO:0005634	AT1G17210.1	ATILP1,ILP1	IAP-like protein 1	LOC_Os07g05610.1	zinc ion binding protein, putative, expressed
GRMZM2G013220	no_annotation		AT3G45180.1		Ubiquitin-like superfamily protein	LOC_Os11g04880.1	ubiquitin-like protein 5, putative, expressed
GRMZM2G013236	hypothetical protein LOC100192864	GO:0004672,GO:0005524,GO:0006468,GO:0007165	AT1G30270.1	ATCIPK23,CIPK23,LKS1,SnRK3.23	CBL-interacting protein kinase 23	LOC_Os07g05620.2	CAMK_KIN1/SNF1/Nim1_like.28 - CAMK includes calcium/calmodulin depedent protein kinases, expressed
GRMZM2G013324	no_annotation	GO:0008889,GO:0006071	AT4G26690.1	GPDL2,MRH5,SHV3	PLC-like phosphodiesterase family protein	LOC_Os02g37590.1	glycerophosphoryl diester phosphodiesterase family protein, putative, expressed
GRMZM2G013357	hypothetical protein LOC100192487	GO:0005506,GO:0016705,GO:0020037,GO:0055114	AT4G37320.1	CYP81D5	cytochrome P450, family 81, subfamily D, polypeptide 5	LOC_Os04g18380.1	cytochrome P450, putative, expressed
GRMZM2G013391	Putative uncharacterized protein	GO:0003700,GO:0043565,GO:0006355	AT1G29280.1	ATWRKY65,WRKY65	WRKY DNA-binding protein 65	LOC_Os01g54600.1	WRKY13, expressed	GRMZM2G013391	wrky111	WRKY-transcription factor 111
GRMZM2G013463	hypothetical protein LOC100277116		AT5G02220.1			LOC_Os01g62584.1	peptidase aspartic family protein, putative, expressed
GRMZM2G013555	no_annotation					LOC_Os01g52780.1	HVA22, putative, expressed
GRMZM2G013657	hypothetical protein LOC100279334	GO:0003700,GO:0006355	AT2G41710.1		Integrase-type DNA-binding superfamily protein	LOC_Os05g32270.1	AP2 domain containing protein, expressed	GRMZM2G013657	ereb171	AP2-EREBP-transcription factor 171
GRMZM2G013671	Beta-expansin 5 Fragment		AT1G65680.1	ATEXPB2,ATHEXP BETA 1.4,EXPB2	expansin B2	LOC_Os10g40720.1	expansin precursor, putative, expressed	GRMZM2G013671	expb5	beta expansin5
GRMZM2G013790	WAK1 - OsWAK receptor-like cytoplasmic kinase (OsWAK-RLCK)	GO:0004672,GO:0005524,GO:0006468	AT1G25390.1		Protein kinase superfamily protein	LOC_Os01g04409.1	OsWAK1 - OsWAK receptor-like cytoplasmic kinase OsWAK-RLCK, expressed
GRMZM2G013842	no_annotation					LOC_Os12g43350.1	expressed protein
GRMZM2G013986	hypothetical protein LOC100274260	GO:0004252,GO:0006508,GO:0042802,GO:0043086	AT1G04110.1	SDD1	Subtilase family protein	LOC_Os03g02750.1	OsSub25 - Putative Subtilisin homologue, expressed
GRMZM2G014022	no_annotation		AT2G36090.1		F-box family protein	LOC_Os04g33820.1	OsFBX132 - F-box domain containing protein, expressed
GRMZM2G014066	fiber protein Fb2		AT3G05700.1		Drought-responsive family protein	LOC_Os01g48190.1	drought induced 19 protein, putative, expressed
GRMZM2G014116	no_annotation	GO:0005515	AT5G09900.1	EMB2107,MSA,RPN5A	26S proteasome regulatory subunit, putative (RPN5)	LOC_Os03g63430.1	proteasome subunit, putative, expressed
GRMZM2G014346	no_annotation		AT1G28420.1	HB-1	homeobox-1	LOC_Os01g48180.1	DDT domain containing protein, putative, expressed
GRMZM2G014382	hypothetical protein LOC100194239		AT3G12260.1		LYR family of Fe/S cluster biogenesis protein	LOC_Os07g44650.1	LYR motif containing protein, putative, expressed	GRMZM2G014382	nad5 (homolog)	NADH ubiquinone oxidoreductase B14 subunit5 (homolog)
GRMZM2G014392	9-cis-epoxycarotenoid dioxygenase 1, chloroplastic Precursor (EC 1.13.11.51)(Protein VIVIPAROUS14)(VP-14)		AT1G78390.1	ATNCED9,NCED9	nine-cis-epoxycarotenoid dioxygenase 9	LOC_Os03g44380.1	9-cis-epoxycarotenoid dioxygenase 1, chloroplast precursor, putative, expressed	GRMZM2G014392	vp14	viviparous14
GRMZM2G014400	no_annotation	GO:0003676	AT3G07810.1		RNA-binding (RRM/RBD/RNP motifs) family protein	LOC_Os07g39560.1	RNA recognition motif containing protein, putative, expressed
GRMZM2G014444	60S ribosomal protein L11-1 (LOC100283310), mRNA	GO:0003735,GO:0006412,GO:0005840	AT2G42740.1	RPL16A	ribosomal protein large subunit 16A	LOC_Os02g14059.1	ribosomal protein L5, putative, expressed
GRMZM2G014454	no_annotation	GO:0008324,GO:0006812,GO:0055085,GO:0016021	AT2G39450.1	ATMTP11,MTP11	Cation efflux family protein	LOC_Os01g62070.1	cation efflux family protein, putative, expressed
GRMZM2G014653	NAC domain-containing protein 48	GO:0003677,GO:0006355	AT1G01720.1	ANAC002,ATAF1	NAC (No Apical Meristem) domain transcriptional regulator superfamily protein	LOC_Os01g66120.1	No apical meristem protein, putative, expressed	GRMZM2G014653	nactf109	NAC-transcription factor 109
GRMZM2G014720	hypothetical protein LOC100273657	GO:0005515,GO:0051087	AT3G51780.1	ATBAG4,BAG4	BCL-2-associated athanogene 4	LOC_Os01g61500.1	BAG domain containing protein, expressed
GRMZM2G014729	ramosa3	GO:0003824,GO:0005992	AT1G35910.1		Haloacid dehalogenase-like hydrolase (HAD) superfamily protein	LOC_Os07g43160.1	uncharacterized glycosyl hydrolase Rv2006/MT2062, putative, expressed	GRMZM2G014729	ra3	ramosa3
GRMZM2G014750	no_annotation	GO:0003676	AT4G32720.1	AtLa1,La1	La protein 1	LOC_Os02g39700.1	RNA binding protein, putative, expressed
GRMZM2G014770	transferase, transferring glycosyl groups	GO:0016757	AT3G58790.1	GAUT15	galacturonosyltransferase 15	LOC_Os01g52710.1	glycosyl transferase 8 domain containing protein, putative, expressed
GRMZM2G014793	Putative uncharacterized protein		AT3G03810.1	EDA30	O-fucosyltransferase family protein	LOC_Os05g04190.1	growth regulator related protein, putative, expressed
GRMZM2G014833	protein kinase PK4	GO:0004672,GO:0005524,GO:0006468,GO:0007165	AT4G18700.1	ATWL4,CIPK12,SnRK3.9,WL4	CBL-interacting protein kinase 12	LOC_Os05g43840.1	CAMK_KIN1/SNF1/Nim1_like.25 - CAMK includes calcium/calmodulin depedent protein kinases, expressed	GRMZM2G014833	pk4	protein kinase4
GRMZM2G014854	LOC100282583	GO:0006886,GO:0005783,GO:0016021	AT5G17190.1			LOC_Os02g50210.1	erwinia induced protein 2, putative, expressed
GRMZM2G014902	LHY protein	GO:0003682	AT1G01060.1	LHY,LHY1	Homeodomain-like superfamily protein	LOC_Os08g06110.2	MYB family transcription factor, putative, expressed	GRMZM2G014902	cca1	circadian clock associated1	myb
GRMZM2G014914	Aquaporin PIP2-1 (Plasma membrane intrinsic protein 2-1)(ZmPIP2-1)(ZmPIP2;1)	GO:0005215,GO:0006810,GO:0016020	AT2G37170.1	PIP2;2,PIP2B	plasma membrane intrinsic protein 2	LOC_Os07g26690.1	aquaporin protein, putative, expressed	GRMZM2G014914	pip2e	plasma membrane intrinsic protein2
GRMZM2G015049	hypothetical protein LOC100381449		AT1G75580.1		SAUR-like auxin-responsive protein family	LOC_Os06g04590.1	OsSAUR24 - Auxin-responsive SAUR gene family member, expressed
GRMZM2G015324	calcineurin B-like protein 9		AT5G47100.1	ATCBL9,CBL9	calcineurin B-like protein 9	LOC_Os10g41510.1	calcineurin B, putative, expressed	GRMZM2G015324	cbl9	calcineurin B-like9
GRMZM2G015355	no_annotation	GO:0015979,GO:0009523,GO:0009539	ATCG00070.1		photosystem II reaction center protein K precursor	LOC_Os04g16866.1	photosystem II reaction center protein K precursor, putative, expressed
GRMZM2G015603	hypothetical protein LOC100279953		AT2G18360.1		alpha/beta-Hydrolases superfamily protein	LOC_Os02g47780.1	hydrolase, alpha/beta fold family domain containing protein, expressed
GRMZM2G015610	catalytic/ protein phosphatase type 2C	GO:0003824	AT1G47380.1		Protein phosphatase 2C family protein	LOC_Os04g37660.1	protein phosphotase protein, putative, expressed
GRMZM2G015844	hypothetical protein LOC100384677		AT4G37030.1			LOC_Os04g37670.1	steroid nuclear receptor, ligand-binding, putative, expressed
GRMZM2G016084	RNA binding S1	GO:0003723	AT3G23700.1		Nucleic acid-binding proteins superfamily	LOC_Os03g62780.1	S1 RNA binding domain containing protein, expressed
GRMZM2G016290	hypothetical protein LOC100193073		AT2G43120.1		RmlC-like cupins superfamily protein	LOC_Os03g62790.1	pirin, putative, expressed
GRMZM2G016477	no_annotation	GO:0004672,GO:0005524,GO:0006468,GO:0005515	AT4G36180.1		Leucine-rich receptor-like protein kinase family protein	LOC_Os04g48760.1	leucine-rich repeat family protein, putative, expressed
GRMZM2G016590	no_annotation		ATCG00890.1		NADH-Ubiquinone/plastoquinone (complex I) protein	LOC_Os08g15248.1	NADPH-dependent oxidoreductase, putative, expressed
GRMZM2G016622	LOC100283085	GO:0015979,GO:0009522,GO:0009538	AT2G20260.1	PSAE-2	photosystem I subunit E-2	LOC_Os07g25430.1	photosystem I reaction center subunit IV A, chloroplast precursor, putative, expressed	GRMZM2G016622	gpm930
GRMZM2G016649	hypothetical protein LOC100279868		AT1G76890.2	AT-GT2,GT2	Duplicated homeodomain-like superfamily protein	LOC_Os04g45750.1	expressed protein	GRMZM2G016649	thx12	Trihelix-transcription factor 12
GRMZM2G016827	hypothetical protein LOC100273137
GRMZM2G016948	hypothetical protein LOC100274617 (LOC100274617), mRNA		AT1G78020.1		Protein of unknown function (DUF581)	LOC_Os02g51550.1	DUF581 domain containing protein, expressed
GRMZM2G016958	hypothetical protein LOC100274355	GO:0016787,GO:0008152	AT3G02875.1	ILR1	Peptidase M20/M25/M40 family protein	LOC_Os07g14590.1	hydrolase, putative, expressed
GRMZM2G016997	hypothetical protein LOC100217179	GO:0051726,GO:0005634	AT3G12280.2	ATRBR1,RB,RB1,RBR,RBR1	retinoblastoma-related 1	LOC_Os08g42600.1	retinoblastoma-related protein-like, putative, expressed
GRMZM2G017013	protein binding protein	GO:0005515,GO:0051087	AT5G52060.1	ATBAG1,BAG1	BCL-2-associated athanogene 1	LOC_Os09g35630.1	BAG domain-containing protein, putative, expressed
GRMZM2G017045	PGR5		AT2G05620.1	PGR5	proton gradient regulation 5	LOC_Os08g45190.1	PGR5, putative, expressed
GRMZM2G017080	hypothetical protein LOC100381432		AT4G39955.1		alpha/beta-Hydrolases superfamily protein	LOC_Os03g27110.1	hydrolase protein, putative, expressed
GRMZM2G017110	glutamate decarboxylase	GO:0016831,GO:0030170,GO:0019752	AT5G17330.1	GAD,GAD1	glutamate decarboxylase	LOC_Os08g36320.3	decarboxylase, putative, expressed	GRMZM2G017110	umc2236
GRMZM2G017145	amelogenin precursor like protein
GRMZM2G017170	no_annotation		AT2G39130.1		Transmembrane amino acid transporter family protein	LOC_Os12g38570.1	transmembrane amino acid transporter protein, putative, expressed	GRMZM2G017170	umc2231
GRMZM2G017186	LOC541703	GO:0004553,GO:0005975	AT5G20950.1		Glycosyl hydrolase family protein	LOC_Os03g53860.1	periplasmic beta-glucosidase precursor, putative, expressed
GRMZM2G017187	putative auxin response factor	GO:0003677	AT1G59750.1	ARF1	auxin response factor 1	LOC_Os04g36054.1	auxin response factor 9, putative, expressed	GRMZM2G017187	abi17	ABI3-VP1-transcription factor 17
GRMZM2G017266	hypothetical protein LOC100275677	GO:0008233,GO:0006465,GO:0005787,GO:0016021	AT1G34640.1		peptidases	LOC_Os07g43010.1	expressed protein
GRMZM2G017269	hypothetical protein LOC100273726		AT5G14790.1		ARM repeat superfamily protein	LOC_Os08g42189.2	expressed protein
GRMZM2G017299	no_annotation		AT4G26900.1	AT-HF,HISN4	HIS HF	LOC_Os03g15120.1	imidazole glycerol phosphate synthase hisHF, chloroplast precursor, putative, expressed
GRMZM2G017550	hypothetical protein LOC100272401	GO:0008889,GO:0006071	AT5G08030.1		PLC-like phosphodiesterases superfamily protein	LOC_Os07g41150.1	glycerophosphoryl diester phosphodiesterase family protein, putative, expressed
GRMZM2G017555	hypothetical protein LOC100191701	GO:0030599,GO:0042545,GO:0005618,GO:0004857	AT3G05620.1		Plant invertase/pectin methylesterase inhibitor superfamily	LOC_Os01g15039.1	pectinesterase, putative, expressed
GRMZM2G017593	hypothetical protein LOC100382200					LOC_Os04g37790.1	expressed protein
GRMZM2G017670	hypothetical protein LOC100278634					LOC_Os03g26490.1	expressed protein
GRMZM2G017804	hypothetical protein LOC100277723	GO:0004252,GO:0006508	AT5G27660.1		Trypsin family protein with PDZ domain	LOC_Os11g14170.1	OsDegp12 - Putative Deg protease homologue, expressed
GRMZM2G017894	no_annotation	GO:0016757	AT5G47780.1	GAUT4	galacturonosyltransferase 4	LOC_Os07g48370.1	glycosyl transferase, family 8, putative, expressed
GRMZM2G018006	hypothetical protein LOC100279580	GO:0030170,GO:0009058	AT5G51690.1	ACS12	1-amino-cyclopropane-1-carboxylate synthase 12	LOC_Os06g03990.1	aminotransferase, classes I and II, domain containing protein, expressed	GRMZM2G018006	acs3	1-aminocyclopropane-1-carboxylate synthase3
GRMZM2G018070	RING-H2 finger protein	GO:0046872	AT2G04240.1	XERICO	RING/U-box superfamily protein	LOC_Os08g38460.1	zinc finger, C3HC4 type domain containing protein, expressed	GRMZM2G018070	xer1	xerico1
GRMZM2G018241	cellulose synthase-9	GO:0016760,GO:0030244,GO:0016020	AT5G05170.1	ATCESA3,ATH-B,CESA3,CEV1,IXR1	Cellulose synthase family protein	LOC_Os07g10770.1	CESA8 - cellulose synthase, expressed	GRMZM2G018241	cesa9	cellulose synthase9
GRMZM2G018573	hypothetical protein LOC100279118	GO:0005515	AT4G30510.1	ATATG18B,ATG18B,G18B	homolog of yeast autophagy 18 (ATG18) B	LOC_Os02g54910.1	atATG18b, putative, expressed	GRMZM2G018573	atg18e	autophagy18e
GRMZM2G018798	no_annotation		AT2G30580.1	DRIP2	DREB2A-interacting protein 2	LOC_Os03g53080.1	zinc finger, C3HC4 type domain containing protein, expressed
GRMZM2G018876	LOC100283103	GO:0008270,GO:0005622	AT1G06040.1	STO	B-box zinc finger family protein	LOC_Os04g41560.2	B-box zinc finger family protein, putative, expressed	GRMZM2G018876	dbb1	double B-box zinc finger protein1
GRMZM2G018943	translation initiation factor eIF-2B delta subunit	GO:0044237	AT5G38640.1		NagB/RpiA/CoA transferase-like superfamily protein	LOC_Os03g44310.1	initiation factor 2 subunit family domain containing protein, expressed
GRMZM2G019056	drought-induced protein 1		AT5G43260.1		chaperone protein dnaJ-related	LOC_Os02g30320.1	drought-induced protein 1, putative, expressed
GRMZM2G019085	no_annotation
GRMZM2G019183	Putative uncharacterized protein	GO:0003824,GO:0005992	AT1G68020.2	ATTPS6,TPS6	UDP-Glycosyltransferase / trehalose-phosphatase family protein	LOC_Os09g23350.1	trehalose synthase, putative, expressed	GRMZM2G019183	trps13	trehalose-6-phosphate synthase13
GRMZM2G019207	no_annotation	GO:0005515	AT1G78380.1	ATGSTU19,GST8,GSTU19	glutathione S-transferase TAU 19	LOC_Os03g44170.1	glutathione S-transferase, putative, expressed
GRMZM2G019353	hypothetical protein LOC100279117					LOC_Os10g39920.1	expressed protein
GRMZM2G019356	no_annotation		AT5G51550.1	EXL3	EXORDIUM like 3	LOC_Os06g04250.1	phosphate-induced protein 1 conserved region domain containing protein, expressed
GRMZM2G019358	no_annotation		AT4G18810.1		NAD(P)-binding Rossmann-fold superfamily protein	LOC_Os02g13970.1	Complex I intermediate-associated protein 30 domain containing protein, putative, expressed
GRMZM2G019404	plasma-membrane H+ATPase2	GO:0000166,GO:0046872	AT4G30190.1	AHA2,HA2,PMA2	H(+)-ATPase 2	LOC_Os04g56160.1	plasma membrane ATPase, putative, expressed	GRMZM2G019404	mha2	plasma-membrane H+ATPase2
GRMZM2G019806	hypothetical protein LOC100194106	GO:0046983	AT4G37850.1		basic helix-loop-helix (bHLH) DNA-binding superfamily protein	LOC_Os03g51580.1	helix-loop-helix DNA-binding domain containing protein, expressed	GRMZM2G019806	bhlh137	bHLH-transcription factor 137
GRMZM2G019819	no_annotation	GO:0003824	AT5G51760.1	AHG1	Protein phosphatase 2C family protein	LOC_Os09g15670.1	protein phosphatase 2C, putative, expressed	GRMZM2G019819	prh10	protein phosphatase homolog10
GRMZM2G020016	no_annotation	GO:0003700,GO:0006355	AT1G28360.1	ATERF12,ERF12	ERF domain protein 12	LOC_Os05g41760.1	AP2 domain containing protein, expressed	GRMZM2G020016	ereb42	AP2-EREBP-transcription factor 42
GRMZM2G020043	no_annotation					LOC_Os08g14364.1	expressed protein
GRMZM2G020054	hypothetical protein LOC100278463 (LOC100278463), mRNA	GO:0003700,GO:0006355	AT3G20310.1	ATERF-7,ATERF7,ERF7	ethylene response factor 7	LOC_Os04g52090.1	AP2 domain containing protein, expressed	GRMZM2G020054	ereb54	AP2-EREBP-transcription factor 54
GRMZM2G020096	hypothetical protein LOC100381846	GO:0004357,GO:0042398	AT4G23100.1	ATECS1,CAD2,GSH1,GSHA,PAD2,RML1	glutamate-cysteine ligase	LOC_Os05g03820.1	glutamate--cysteine ligase, chloroplast precursor, putative, expressed
GRMZM2G020150	no_annotation	GO:0003700,GO:0006355	AT3G15210.1	ATERF-4,ATERF4,ERF4,RAP2.5	ethylene responsive element binding factor 4	LOC_Os05g41780.1	AP2 domain containing protein, expressed	GRMZM2G020150	ereb196	AP2-EREBP-transcription factor 196
GRMZM2G020196	no_annotation	GO:0005515,GO:0004842,GO:0016567,GO:0000151	AT1G29340.1	ATPUB17,PUB17	plant U-box 17	LOC_Os02g13960.1	spotted leaf 11, putative, expressed
GRMZM2G020216	MAP kinase 5	GO:0004672,GO:0005524,GO:0006468	AT2G43790.1	ATMAPK6,ATMPK6,MAPK6,MPK6	MAP kinase 6	LOC_Os06g06090.1	CGMC_MAPKCMGC_2_ERK.12 - CGMC includes CDA, MAPK, GSK3, and CLKC kinases, expressed	GRMZM2G020216	mpk2	MAP kinase2
GRMZM2G020544	ras-related protein Rab11C (LOC100284711), mRNA	GO:0005525,GO:0007264	AT1G09630.1	ATRAB-A2A,ATRAB11C,ATRABA2A,RAB-A2A,RAB11c	RAB GTPase 11C	LOC_Os05g01480.1	ras-related protein, putative, expressed
GRMZM2G020738	no_annotation		AT3G30390.1		Transmembrane amino acid transporter family protein	LOC_Os02g49510.1	amino acid transporter, putative, expressed
GRMZM2G020791	no_annotation
GRMZM2G020799	no_annotation	GO:0003700,GO:0043565,GO:0006355	AT3G30530.1	ATBZIP42,bZIP42	basic leucine-zipper 42	LOC_Os02g49560.1	bZIP transcription factor domain containing protein, expressed	GRMZM2G020799	bzip13	bZIP-transcription factor 13
GRMZM2G020801	hypothetical protein LOC100216599	GO:0008152	AT2G05710.1	ACO3	aconitase 3	LOC_Os08g09200.1	aconitate hydratase protein, putative, expressed	GRMZM2G020801	aco1	aconitase1
GRMZM2G020840	hypothetical protein LOC100381769		AT3G56500.1		serine-rich protein-related	LOC_Os02g32469.1	expressed protein
GRMZM2G020843	hypothetical protein LOC100382732		AT1G60670.2		Protein of unknown function (DUF3755)	LOC_Os04g57700.3	expressed protein
GRMZM2G020976	no_annotation		AT4G32272.1		Nucleotide/sugar transporter family protein	LOC_Os02g40030.1	transporter family protein, putative, expressed
GRMZM2G021114	no_annotation
GRMZM2G021194	no_annotation	GO:0016020	AT4G22120.1		ERD (early-responsive to dehydration stress) family protein	LOC_Os01g35050.1	early-responsive to dehydration protein-related, putative, expressed
GRMZM2G021243	no_annotation		AT1G14020.1		O-fucosyltransferase family protein	LOC_Os01g07410.1	growth regulator related protein, putative, expressed
GRMZM2G021369	hypothetical protein LOC100216705	GO:0003700,GO:0006355	AT1G21910.1		Integrase-type DNA-binding superfamily protein	LOC_Os06g10780.1	AP2 domain containing protein, expressed	GRMZM2G021369	ereb136	AP2-EREBP-transcription factor 136
GRMZM2G021406	lysine decarboxylase-like protein		AT5G11950.1		Putative lysine decarboxylase family protein	LOC_Os05g46360.1	possible lysine decarboxylase domain containing protein, expressed
GRMZM2G021410	hydrolase (LOC100285186), mRNA		AT5G21950.1		alpha/beta-Hydrolases superfamily protein	LOC_Os01g07420.1	hydrolase, alpha/beta fold family protein, putative, expressed
GRMZM2G021422	no_annotation	GO:0016758,GO:0006506	AT1G11880.1		transferases, transferring hexosyl groups	LOC_Os12g31480.1	GPI mannosyltransferase 2, putative, expressed
GRMZM2G021498	protein binding protein	GO:0046872	AT3G63530.1	BB,BB2	RING/U-box superfamily protein	LOC_Os03g07790.1	zinc finger, C3HC4 type domain containing protein, expressed
GRMZM2G021614	ZCN9 protein		AT1G18100.1	E12A11,MFT	PEBP (phosphatidylethanolamine-binding protein) family protein	LOC_Os01g02120.1	osMFT2 MFT-Like2 homologous to Mother of FT and TFL1 gene; contains Pfam profile PF01161: Phosphatidylethanolamine-binding protein, expressed	GRMZM2G021614	pebp9	phosphatidylethanolamine-binding protein9
GRMZM2G021619	no_annotation	GO:0005515,GO:0004672,GO:0006468	AT3G28450.1		Leucine-rich repeat protein kinase family protein	LOC_Os04g41030.1	inactive receptor kinase At1g27190 precursor, putative, expressed
GRMZM2G021777	CONSTANS-like protein CO5	GO:0008270,GO:0005622,GO:0005515	AT5G24930.1	ATCOL4,COL4	CONSTANS-like 4	LOC_Os02g39710.1	CCT/B-box zinc finger protein, putative, expressed	GRMZM2G021777	col3	C2C2-CO-like-transcription factor 3
GRMZM2G021786	hypothetical protein LOC100192739	GO:0016758,GO:0008152	AT3G22250.1		UDP-Glycosyltransferase superfamily protein	LOC_Os04g44354.1	UDP-glucoronosyl and UDP-glucosyl transferase domain containing protein, expressed	GRMZM2G021786	sk1	silkless ears1
GRMZM2G021794	fasciclin-like arabinogalactan protein 7		AT2G20520.1	FLA6	FASCICLIN-like arabinogalactan 6	LOC_Os05g48900.1	fasciclin domain containing protein, expressed
GRMZM2G021822	hypothetical protein LOC100383191		AT3G20490.1			LOC_Os04g53360.1	expressed protein
GRMZM2G021885	Putative uncharacterized protein		AT1G50660.1			LOC_Os04g53350.1	expressed protein
GRMZM2G022213	hypothetical protein LOC100383144		AT5G66730.1		C2H2-like zinc finger protein	LOC_Os03g10140.1	ZOS3-04 - C2H2 zinc finger protein, expressed
GRMZM2G022313	hypothetical protein LOC100279976	GO:0003676	AT3G07810.2		RNA-binding (RRM/RBD/RNP motifs) family protein	LOC_Os07g39560.1	RNA recognition motif containing protein, putative, expressed
GRMZM2G022318	hypothetical protein LOC100382282	GO:0046872,GO:0030001	AT3G06130.1		Heavy metal transport/detoxification superfamily protein	LOC_Os11g05010.1	heavy-metal-associated domain-containing protein, putative, expressed
GRMZM2G022413	peptide methionine sulfoxide reductase	GO:0008113,GO:0055114	AT5G61640.1	ATMSRA1,PMSR1	peptidemethionine sulfoxide reductase 1	LOC_Os04g40600.1	peptide methionine sulfoxide reductase, putative, expressed
GRMZM2G022619	60S ribosomal protein L18a	GO:0003735,GO:0006412,GO:0005840	AT2G34480.1		Ribosomal protein L18ae/LX family protein	LOC_Os05g49030.1	60S ribosomal protein L18a, putative, expressed
GRMZM2G022627	nucleotide binding protein	GO:0005515	AT1G24530.1		Transducin/WD40 repeat-like superfamily protein	LOC_Os04g40560.1	WD domain, G-beta repeat domain containing protein, expressed
GRMZM2G022679	no_annotation	GO:0016491,GO:0016706,GO:0055114	AT1G78440.1	ATGA2OX1,GA2OX1	Arabidopsis thaliana gibberellin 2-oxidase 1	LOC_Os01g55240.1	gibberellin 2-beta-dioxygenase, putative, expressed	GRMZM2G022679	ga2ox3	gibberellin 2-oxidase3
GRMZM2G022686	myb-related protein Myb4 (LOC100282078), mRNA	GO:0003682	AT2G47460.1	ATMYB12,MYB12,PFG1	myb domain protein 12	LOC_Os03g19120.1	MYB family transcription factor, putative, expressed	GRMZM2G022686	myb154	MYB-transcription factor 154
GRMZM2G022777	hypothetical protein LOC100273044	GO:0005524	AT2G34560.2		P-loop containing nucleoside triphosphate hydrolases superfamily protein	LOC_Os01g55260.1	AAA-type ATPase family protein, putative, expressed
GRMZM2G022799	hypothetical protein LOC100279695 (LOC100279695), mRNA	GO:0004197,GO:0006508	AT5G04200.1	AtMC9,MC9	metacaspase 9	LOC_Os11g04010.1	ICE-like protease p20 domain containing protein, putative, expressed
GRMZM2G022897	hypothetical protein LOC100279241	GO:0005515	AT1G25570.1		Di-glucose binding protein with Leucine-rich repeat domain	LOC_Os01g04720.1	leucine-rich repeat protein-related, putative, expressed
GRMZM2G023105	hypothetical protein LOC100382593	GO:0006886,GO:0005622	AT2G38410.1		ENTH/VHS/GAT family protein	LOC_Os05g27320.1	VHS and GAT domain containing protein, expressed
GRMZM2G023133	hypothetical protein LOC100278725	GO:0016021	AT4G18260.1		Cytochrome b561/ferric reductase transmembrane protein family	LOC_Os05g49040.1	expressed protein
GRMZM2G023190	hypothetical protein LOC100274202	GO:0005515	AT1G13570.1		F-box/RNI-like superfamily protein	LOC_Os08g35960.3	OsFBD14 - F-box and FBD domain containing protein, expressed
GRMZM2G023207	no_annotation					LOC_Os05g49040.1	expressed protein
GRMZM2G023237	Grx_I1 - glutaredoxin subgroup III	GO:0009055,GO:0015035,GO:0045454	AT1G28480.1	GRX480,roxy19	Thioredoxin superfamily protein	LOC_Os01g47760.1	OsGrx_I1 - glutaredoxin subgroup III, expressed
GRMZM2G023285	no_annotation		AT5G19650.1	ATOFP8,OFP8	ovate family protein 8	LOC_Os01g53160.1	DUF623 domain containing protein, expressed	GRMZM2G023285	ofp18	OVATE-transcription factor 18
GRMZM2G023436	hypothetical protein LOC100193085	GO:0005525,GO:0007264	AT5G60860.1	AtRABA1f,RABA1f	RAB GTPase homolog A1F	LOC_Os01g47730.1	ras-related protein, putative, expressed
GRMZM2G023694	no_annotation	GO:0004843,GO:0006511	AT2G32780.1	ATUBP1,UBP1	ubiquitin-specific protease 1	LOC_Os09g32740.1	ubiquitin carboxyl-terminal hydrolase family protein, expressed
GRMZM2G023786	dnaJ-like protein		AT1G71000.1		Chaperone DnaJ-domain superfamily protein	LOC_Os01g42190.1	heat shock protein DnaJ, putative, expressed
GRMZM2G023921	DNA-binding WRKY		AT1G80450.1		VQ motif-containing protein	LOC_Os04g55240.1	VQ domain containing protein, putative, expressed
GRMZM2G023992	seed maturation protein		AT3G10915.2		Reticulon family protein	LOC_Os03g21840.1	reticulon domain containing protein, putative, expressed
GRMZM2G024119	hypothetical protein LOC100277765		AT5G10320.3			LOC_Os04g37810.1	expressed protein
GRMZM2G024180	hypothetical protein LOC100381660		AT4G24390.1		RNI-like superfamily protein	LOC_Os02g52230.1	coronatine-insensitive protein 1, putative, expressed
GRMZM2G024345	hypothetical protein LOC100278884
GRMZM2G024517	hypothetical protein LOC100278820		AT5G47060.1		Protein of unknown function (DUF581)	LOC_Os04g49670.1	DUF581 domain containing protein, expressed
GRMZM2G024530	bHLH transcription factor PTF1	GO:0046983	AT5G58010.1	LRL3	LJRHL1-like 3	LOC_Os06g09370.1	PTF1, putative, expressed	GRMZM2G024530	ptf1	Pi starvation-induced transcription factor1
GRMZM2G024533	hypothetical protein LOC100193885		AT3G45830.1			LOC_Os05g02680.1	nuclear factor related to kappa-B-binding protein, related, putative, expressed
GRMZM2G024571	no_annotation		AT3G63500.2		Protein of unknown function (DUF1423)	LOC_Os03g11890.1	potyvirus VPg interacting protein, putative, expressed
GRMZM2G024612	no_annotation		AT4G31570.1			LOC_Os02g05490.1	expressed protein
GRMZM2G024641	no_annotation		AT1G09320.1		agenet domain-containing protein	LOC_Os11g35060.1	agenet domain containing protein, expressed
GRMZM2G024733	hypothetical protein LOC100304285		AT2G41050.1		PQ-loop repeat family protein / transmembrane family protein	LOC_Os01g16170.1	PQ loop repeat domain containing protein, expressed
GRMZM2G024806	Putative uncharacterized protein		AT5G46170.1		F-box family protein	LOC_Os05g41130.1	OsFBX168 - F-box domain containing protein, expressed
GRMZM2G024973	Dwarf plant9 Fragment		AT2G01570.1	RGA,RGA1	GRAS family transcription factor family protein	LOC_Os03g49990.1	GRAS family transcription factor domain containing protein, expressed	GRMZM2G024973	pzb00079
GRMZM2G024993	Granule-bound starch synthase 1, chloroplastic/amyloplastic Precursor (EC 2.4.1.242)(Granule-bound starch synthase I)(GBSS-I)	GO:0009058	AT1G32900.1		UDP-Glycosyltransferase superfamily protein	LOC_Os06g04200.1	starch synthase, putative, expressed	GRMZM2G024993	wx1	waxy1
GRMZM2G025026	nonspecific lipid-transfer protein 3		AT2G18370.1		Bifunctional inhibitor/lipid-transfer protein/seed storage 2S albumin superfamily protein	LOC_Os06g34840.1	LTPL5 - Protease inhibitor/seed storage/LTP family protein precursor, putative, expressed
GRMZM2G025164	Putative uncharacterized protein		AT5G28150.1		Plant protein of unknown function (DUF868)	LOC_Os03g59200.1	expressed protein
GRMZM2G025248	adenosine 5'-phosphosulfate reductase 9	GO:0045454	AT3G03860.1	APRL5,ATAPRL5	APR-like 5	LOC_Os03g59170.1	OsAPRL5 adenosine 5\'-phosphosulfate reductase-like OsAPRL5, expressed	GRMZM2G025248	aprl9	adenosine 5'-phosphosulfate reductase-like9
GRMZM2G025340	hypothetical protein LOC100383441		AT5G61460.1	ATRAD18,MIM,SMC6B	P-loop containing nucleoside triphosphate hydrolases superfamily protein	LOC_Os09g03370.1	MIM, putative, expressed
GRMZM2G025404	hypothetical protein LOC100382465					LOC_Os01g67960.1	GPI transamidase component PIG-S-related, putative, expressed
GRMZM2G025414	BCL-2 binding anthanogene-1	GO:0005515	AT5G14360.1		Ubiquitin-like superfamily protein	LOC_Os01g67950.1	ubiquitin family protein, putative, expressed
GRMZM2G025429	Isopentenyl transferase IPT8	GO:0005524,GO:0008033	AT1G68460.1	ATIPT1,IPT1	isopentenyltransferase 1	LOC_Os05g47840.1	IPP transferase, putative, expressed	GRMZM2G025429	ipt8	isopentenyl transferase8
GRMZM2G025451	Putative uncharacterized protein		AT5G63200.1		tetratricopeptide repeat (TPR)-containing protein	LOC_Os01g67920.1	tetratricopeptide repeat domain containing protein, expressed
GRMZM2G025459	SNF1-related protein kinase regulatory subunit beta-1	GO:0005515	AT5G21170.1	AKINBETA1	5\'-AMP-activated protein kinase beta-2 subunit protein	LOC_Os05g41220.1	SNF1-related protein kinase regulatory subunit beta-1, putative, expressed
GRMZM2G025552	cell growth defect factor 2		AT1G30845.1			LOC_Os03g03530.1	expressed protein
GRMZM2G025642	hypothetical protein LOC100383060	GO:0003677,GO:0006355	AT2G18060.1	ANAC037,VND1	vascular related NAC-domain protein 1	LOC_Os03g03540.1	no apical meristem protein, putative, expressed	GRMZM2G025642	nactf33	NAC-transcription factor 33
GRMZM2G025783	hypothetical protein LOC100384515 (LOC100384515), mRNA	GO:0005515	AT2G44130.1		Galactose oxidase/kelch repeat superfamily protein	LOC_Os11g14140.1	OsFBK25 - F-box domain and kelch repeat containing protein, expressed
GRMZM2G025793	no_annotation		AT3G22490.1		Seed maturation protein	LOC_Os06g23350.1	late embryogenesis abundant protein D-34, putative, expressed
GRMZM2G025833	beta-amylase	GO:0016161,GO:0000272	AT3G23920.1	BAM1,BMY7,TR-BAMY	beta-amylase 1	LOC_Os10g32810.1	beta-amylase, putative, expressed
GRMZM2G025997	no_annotation		AT1G68070.1		Zinc finger, C3HC4 type (RING finger) family protein	LOC_Os02g45240.1	zinc finger family protein, putative, expressed
GRMZM2G026015	hypothetical protein LOC100383080	GO:0015979,GO:0009522,GO:0009538	AT4G12800.1	PSAL	photosystem I subunit l	LOC_Os12g23200.1	photosystem I reaction center subunit XI, chloroplast precursor, putative, expressed
GRMZM2G026050	hypothetical protein LOC100191813		AT5G47310.1		PPPDE putative thiol peptidase family protein	LOC_Os04g46290.1	ethylene-responsive element-binding protein, putative, expressed
GRMZM2G026147	expansin-like 3		AT3G45970.1	ATEXLA1,ATEXPL1,ATHEXP BETA 2.1,EXLA1,EXPL1	expansin-like A1	LOC_Os10g39640.1	expansin precursor, putative, expressed
GRMZM2G026188	hypothetical protein LOC100383834		AT5G62770.1		Protein of unknown function (DUF1645)	LOC_Os05g50230.1	DUF1645 domain containing protein, putative, expressed
GRMZM2G026216	Putative uncharacterized protein	GO:0003735,GO:0006412,GO:0005622,GO:0005840	AT1G57860.1		Translation protein SH3-like family protein	LOC_Os03g04750.1	60S ribosomal protein L21-2, putative, expressed
GRMZM2G026223	hypothetical protein LOC100279630	GO:0003677,GO:0046983,GO:0003700,GO:0006355,GO:0005634	AT2G45660.1	AGL20,ATSOC1,SOC1	AGAMOUS-like 20	LOC_Os10g39130.1	OsMADS56 - MADS-box family gene with MIKCc type-box, expressed	GRMZM2G026223	zag6	agamous-like6	MADS
GRMZM2G026231	hypothetical protein LOC100280437	GO:0016021	AT1G10950.1	AtTMN1,TMN1	transmembrane nine 1	LOC_Os12g07670.1	transmembrane 9 superfamily member, putative, expressed
GRMZM2G026335	no_annotation
GRMZM2G026391	hypothetical protein LOC100273385	GO:0055085	AT5G53550.1	ATYSL3,YSL3	YELLOW STRIPE like 3
GRMZM2G026855	hypothetical protein LOC100273291	GO:0004650,GO:0005975	AT2G43870.1		Pectin lyase-like superfamily protein	LOC_Os01g66710.1	polygalacturonase, putative, expressed
GRMZM2G026881	Putative uncharacterized protein		AT3G50220.1		Protein of unknown function (DUF579)	LOC_Os06g47310.1	plant-specific domain TIGR01627 family protein, expressed
GRMZM2G026889	transferase, transferring glycosyl groups	GO:0016757	AT4G16600.1		Nucleotide-diphospho-sugar transferases superfamily protein	LOC_Os10g40640.1	glycosyl transferase 8 domain containing protein, putative, expressed
GRMZM2G026910	LOC100284567		AT3G55240.1		Plant protein 1589 of unknown function	LOC_Os03g17200.1	plant-specific domain TIGR01589 family protein, expressed
GRMZM2G026956	hypothetical protein LOC100216633 (LOC100216633), mRNA		AT2G45110.1	ATEXPB4,ATHEXP BETA 1.1,EXPB4	expansin B4	LOC_Os04g46630.1	expansin precursor, putative, expressed
GRMZM2G027462	hypothetical protein LOC100274309		AT2G28380.1	DRB2	dsRNA-binding protein 2	LOC_Os10g33970.1	double-stranded RNA binding motif containing protein, expressed
GRMZM2G027522	TPD1		AT1G32583.1			LOC_Os12g28750.1	TPD1, putative, expressed	GRMZM2G027522	mac1	multiple archesporial cells1
GRMZM2G027563	no_annotation	GO:0046983	AT2G24260.1	LRL1	LJRHL1-like 1	LOC_Os09g25040.1	joka8, putative, expressed	GRMZM2G027563	bhlh87	bHLH-transcription factor 87
GRMZM2G027627	hypothetical protein LOC100272256	GO:0016624,GO:0008152	AT1G24180.1	IAR4	Thiamin diphosphate-binding fold (THDP-binding) superfamily protein	LOC_Os06g13720.1	dehydrogenase E1 component domain containing protein, expressed
GRMZM2G027825	hypothetical protein LOC100304417		AT5G06390.1	FLA17	FASCICLIN-like arabinogalactan protein 17 precursor	LOC_Os03g57460.1	fasciclin domain containing protein, expressed
GRMZM2G027914	no_annotation	GO:0003682	AT2G38090.1		Duplicated homeodomain-like superfamily protein	LOC_Os05g37060.1	MYB family transcription factor, putative, expressed	GRMZM2G027914	mybr37	MYB-related-transcription factor 37
GRMZM2G027955	Glucose-1-phosphate adenylyltransferase large subunit 2, chloroplastic/amyloplastic Precursor (EC 2.7.7.27)(Alpha-D-glucose-1-phosphate adenyl transferase)(ADP-glucose pyrophosphorylase)(AGPase S)(ADP-glucose synthase)	GO:0016779,GO:0009058	AT1G27680.1	APL2	ADPGLC-PPase large subunit	LOC_Os05g50380.1	glucose-1-phosphate adenylyltransferase large subunit, chloroplast precursor, putative, expressed	GRMZM2G027955	agp2	ADP glucose pyrophosphorylase2
GRMZM2G028108	no_annotation		AT5G42310.1		Pentatricopeptide repeat (PPR-like) superfamily protein	LOC_Os06g49670.1	pentatricopeptide, putative, expressed
GRMZM2G028151	hypothetical protein LOC100217129	GO:0003700,GO:0006355	AT4G37750.1	ANT,CKC,CKC1,DRG	Integrase-type DNA-binding superfamily protein	LOC_Os03g56050.1	AP2-like ethylene-responsive transcription factor AINTEGUMENTA, putative, expressed	GRMZM2G028151	ereb184	AP2-EREBP-transcription factor 184
GRMZM2G028188	no_annotation	GO:0046872	AT5G06490.1		RING/U-box superfamily protein	LOC_Os03g57410.1	RING-H2 finger protein ATL5D, putative, expressed
GRMZM2G028234	RING-H2 finger protein ATL2K	GO:0046872	AT2G42360.1		RING/U-box superfamily protein	LOC_Os01g55110.1	RING-H2 finger protein, putative, expressed
GRMZM2G028252	hypothetical protein LOC100275059					LOC_Os12g22800.1	expressed protein
GRMZM2G028386	no_annotation	GO:0003700,GO:0006355	AT5G18450.1		Integrase-type DNA-binding superfamily protein	LOC_Os08g45110.1	AP2 domain containing protein, expressed	GRMZM2G028386	ereb137	AP2-EREBP-transcription factor 137
GRMZM2G028397	no_annotation		AT1G76500.1	AHL29,SOB3	Predicted AT-hook DNA-binding family protein	LOC_Os02g48320.1	DNA binding protein, putative, expressed
GRMZM2G028438	chitin-inducible gibberellin-responsive protein 2		AT5G52510.1	SCL8	SCARECROW-like 8	LOC_Os02g45760.1	chitin-inducible gibberellin-responsive protein 2, putative, expressed	GRMZM2G028438	gras76	GRAS-transcription factor 76
GRMZM2G028516	hypothetical protein LOC100273288	GO:0005509,GO:0051082,GO:0006457,GO:0005783	AT1G08450.1	AtCRT3,CRT3,EBS2,PSL1	calreticulin 3	LOC_Os01g67054.1	calreticulin precursor protein, putative, expressed
GRMZM2G028726	hypothetical protein LOC100216878 (LOC100216878), mRNA					LOC_Os09g26999.1	keratin-associated protein 5-4, putative, expressed	GRMZM2G028726	bnlg1556
GRMZM2G028779	no_annotation					LOC_Os01g66970.2	zinc finger, C3HC4 type domain containing protein, expressed
GRMZM2G028834	no_annotation	GO:0005515	AT2G46290.1		Transducin/WD40 repeat-like superfamily protein	LOC_Os08g21660.1	WD domain, G-beta repeat domain containing protein, expressed
GRMZM2G028969	no_annotation	GO:0003700,GO:0006355	AT2G44940.1		Integrase-type DNA-binding superfamily protein	LOC_Os04g46410.1	AP2 domain containing protein, expressed	GRMZM2G028969	ereb185	AP2-EREBP-transcription factor 185
GRMZM2G029048	hypothetical protein LOC100275863	GO:0016841,GO:0009058	AT2G37040.1	ATPAL1,PAL1	PHE ammonia lyase 1	LOC_Os02g41650.1	phenylalanine ammonia-lyase, putative, expressed	GRMZM2G029048	pal9	phenylalanine ammonia lyase9
GRMZM2G029478	F-box domain containing protein	GO:0005515	AT5G21040.1	FBX2	F-box protein 2	LOC_Os04g52870.1	OsFBW1 - F-box domain and WD40 repeat containing protein, expressed
GRMZM2G029587	hypothetical protein LOC100384228	GO:0008375,GO:0016020	AT3G52060.1		Core-2/I-branching beta-1,6-N-acetylglucosaminyltransferase family protein	LOC_Os07g06490.1	DNA binding protein, putative, expressed
GRMZM2G029692	Putative uncharacterized protein	GO:0004672,GO:0005524,GO:0006468	AT5G22050.2		Protein kinase superfamily protein	LOC_Os07g06570.1	receptor protein kinase CRINKLY4 precursor, putative, expressed
GRMZM2G029713	no_annotation	GO:0005515	AT2G45720.1		ARM repeat superfamily protein	LOC_Os10g37850.2	armadillo, putative, expressed
GRMZM2G029798	hypothetical protein LOC100278911					LOC_Os06g03630.1	expressed protein
GRMZM2G029824	LOC100286006	GO:0016559,GO:0005779	AT1G01820.1	PEX11C	peroxin 11c	LOC_Os03g02590.2	peroxisomal biogenesis factor 11, putative, expressed	GRMZM2G029824	pmp1	peroxisomal membrane protein homolog1
GRMZM2G030038	hypothetical protein LOC100278652		AT4G22190.1			LOC_Os01g69290.1	antifreeze glycoprotein, putative, expressed
GRMZM2G030173	xyloglucan endotransglucosylase/hydrolase protein 5	GO:0004553,GO:0005975	AT2G06850.1	EXGT-A1,EXT,XTH4	xyloglucan endotransglucosylase/hydrolase 4	LOC_Os03g02610.1	glycosyl hydrolases family 16 protein, protein, expressed
GRMZM2G030223	patatin-like protein 3	GO:0006629	AT3G54950.1	PLA IIIA,PLP7	patatin-like protein 6	LOC_Os03g14950.1	PLA IIIA/PLP7, putative, expressed
GRMZM2G030228	40S ribosomal protein S8		AT5G59240.1		Ribosomal protein S8e family protein	LOC_Os04g28180.1	ribosomal protein, putative, expressed
GRMZM2G030272	WRKY55 - superfamily of TFs having WRKY and zinc finger domains	GO:0003700,GO:0043565,GO:0006355	AT2G46400.1	ATWRKY46,WRKY46	WRKY DNA-binding protein 46	LOC_Os03g20550.1	WRKY55, expressed	GRMZM2G030272	wrky32	WRKY-transcription factor 32
GRMZM2G030299	hypothetical protein LOC100277385		AT3G61080.1		Protein kinase superfamily protein	LOC_Os03g02640.1	methylthioribose kinase, putative, expressed
GRMZM2G030305	no_annotation	GO:0004672,GO:0005524,GO:0006468	AT2G42880.1	ATMPK20,MPK20	MAP kinase 20	LOC_Os01g47530.1	CGMC_MAPKCMGC_2.6 - CGMC includes CDA, MAPK, GSK3, and CLKC kinases, expressed
GRMZM2G030350	hypothetical protein LOC100382025		AT2G38820.2		Protein of unknown function (DUF506)	LOC_Os03g58230.1	plant-specific domain TIGR01615 family protein, expressed
GRMZM2G030465	IAA9 - auxin-responsive Aux/IAA family member	GO:0006355,GO:0005634	AT2G33310.2	IAA13	auxin-induced protein 13	LOC_Os02g56120.1	OsIAA9 - Auxin-responsive Aux/IAA gene family member, expressed	GRMZM2G030465	iaa24	Aux/IAA-transcription factor 24
GRMZM2G030504	no_annotation		AT5G08020.1	ATRPA70B,RPA70B	RPA70-kDa subunit B	LOC_Os12g27370.1	expressed protein
GRMZM2G030567	hypothetical protein LOC100192905 (LOC100192905), mRNA					LOC_Os03g02660.1	expressed protein
GRMZM2G030571	hypothetical protein LOC100279249	GO:0008483,GO:0030170	AT3G08860.1	PYD4	PYRIMIDINE 4	LOC_Os03g21960.1	aminotransferase, putative, expressed	GRMZM2G030571	algt1	alanine--glyoxylate aminotransferase1
GRMZM2G030673	hypothetical protein LOC100273840	GO:0005509,GO:0004672,GO:0005524,GO:0006468	AT3G51850.1	CPK13	calcium-dependent protein kinase 13	LOC_Os05g39090.1	CAMK_CAMK_like.29 - CAMK includes calcium/calmodulin depedent protein kinases, expressed
GRMZM2G030688	no_annotation		AT3G07350.1		Protein of unknown function (DUF506)	LOC_Os01g68650.1	plant-specific domain TIGR01615 family protein, expressed
GRMZM2G030710	putative auxin response factor	GO:0003677,GO:0006355,GO:0009725,GO:0005634	AT2G33860.1	ARF3,ETT	Transcriptional factor B3 family protein / auxin-responsive factor AUX/IAA-related	LOC_Os05g48870.1	auxin response factor 15, putative, expressed	GRMZM2G030710	arftf24	ARF-transcription factor 24
GRMZM2G030717	cysteine proteinase inhibitor B	GO:0004869	AT2G31980.1	AtCYS2,CYS2	PHYTOCYSTATIN 2	LOC_Os01g68660.1	cysteine proteinase inhibitor precursor protein, putative, expressed	GRMZM2G030717	psei10	cystatin10
GRMZM2G030762	Putative uncharacterized protein		AT1G68920.1		basic helix-loop-helix (bHLH) DNA-binding superfamily protein	LOC_Os01g68700.1	BHLH transcription factor, putative, expressed	GRMZM2G030762	bhlh55	bHLH-transcription factor 55
GRMZM2G030790	jasmonate-induced protein					LOC_Os04g24328.1	jasmonate-induced protein, putative, expressed
GRMZM2G030805	no_annotation	GO:0004842,GO:0016567,GO:0000151,GO:0034450,GO:0006511	AT5G15400.1		U-box domain-containing protein	LOC_Os03g31400.1	U-box domain-containing protein, putative, expressed
GRMZM2G030882	calmodulin binding protein	GO:0005515	AT4G14750.1	IQD19	IQ-domain 19	LOC_Os03g06570.1	IQ calmodulin-binding motif family protein, putative, expressed
GRMZM2G030945	no_annotation		AT1G53210.1		sodium/calcium exchanger family protein / calcium-binding EF hand family protein	LOC_Os02g14980.1	calcium-binding EF hand family protein, putative, expressed
GRMZM2G030955	RING zinc finger protein-like		AT3G29270.1		RING/U-box superfamily protein	LOC_Os03g31320.1	RING zinc finger protein-like, putative, expressed
GRMZM2G031053	no_annotation	GO:0003924,GO:0005525	AT5G46070.1		Guanylate-binding family protein	LOC_Os02g20410.1	GTP binding protein, putative, expressed
GRMZM2G031143	hypothetical protein LOC100277271					LOC_Os07g42650.1	expressed protein
GRMZM2G031280	no_annotation	GO:0046872	AT1G20823.1		RING/U-box superfamily protein	LOC_Os04g49550.1	RING-H2 finger protein ATL2A, putative, expressed
GRMZM2G031323	P-type R2R3 Myb protein Fragment	GO:0003682	AT4G21440.1	ATM4,ATMYB102,MYB102	MYB-like 102	LOC_Os07g37210.1	MYB family transcription factor, putative, expressed	GRMZM2G031323	myb105	MYB-transcription factor 105
GRMZM2G031394	no_annotation		AT1G13340.1		Regulator of Vps4 activity in the MVB pathway protein	LOC_Os03g15220.1	DUF292 domain containing protein, expressed
GRMZM2G031432	gibberellin 2-beta-dioxygenase	GO:0016491,GO:0016706,GO:0055114	AT1G78440.1	ATGA2OX1,GA2OX1	Arabidopsis thaliana gibberellin 2-oxidase 1	LOC_Os01g11150.1	gibberellin 2-beta-dioxygenase, putative, expressed	GRMZM2G031432	ga2ox13	gibberellin 2-oxidase13
GRMZM2G031447	LOC100283375	GO:0016787,GO:0008152	AT5G16080.1	AtCXE17,CXE17	carboxyesterase 17	LOC_Os03g15270.1	gibberellin receptor GID1L2, putative, expressed
GRMZM2G031545	elongation factor 1-delta 1	GO:0003746,GO:0006414,GO:0005853	AT2G18110.1		Translation elongation factor EF1B/ribosomal protein S6 family protein	LOC_Os07g42300.1	elongation factor protein, putative, expressed
GRMZM2G031572	prolyl carboxypeptidase like protein	GO:0008236,GO:0006508	AT4G36195.1		Serine carboxypeptidase S28 family protein	LOC_Os10g36760.1	OsProCP3 - Putative Lysosomal Pro-x Carboxypeptidase homologue, expressed
GRMZM2G031580	hypothetical protein LOC100383996		AT5G56550.1	ATOXS3,OXS3	oxidative stress 3	LOC_Os05g44900.1	expressed protein
GRMZM2G031613	hypothetical protein LOC100192953	GO:0003872,GO:0006096,GO:0005945	AT5G47810.1	PFK2	phosphofructokinase 2	LOC_Os09g30240.1	phosphofructokinase, putative, expressed
GRMZM2G031724	no_annotation	GO:0016491,GO:0016706,GO:0055114	AT1G78440.1	ATGA2OX1,GA2OX1	Arabidopsis thaliana gibberellin 2-oxidase 1	LOC_Os01g55240.1	gibberellin 2-beta-dioxygenase, putative, expressed	GRMZM2G031724	ga2ox10	gibberellin 2-oxidase10
GRMZM2G031837	LOC100285123		AT4G39170.1		Sec14p-like phosphatidylinositol transfer family protein	LOC_Os08g38850.1	phosphatidylinositol transfer, putative, expressed
GRMZM2G031893	no_annotation	GO:0004672,GO:0005524,GO:0006468	AT2G46700.1	ATCRK3,CRK3	CDPK-related kinase 3	LOC_Os10g36710.1	CAMK_CAMK_like.40 - CAMK includes calcium/calmodulin depedent protein kinases, expressed	GRMZM2G031893	umc1128
GRMZM2G031925	hypothetical protein LOC100278089					LOC_Os12g06290.1	expressed protein
GRMZM2G031930	hypothetical protein LOC100193496		AT2G22475.1	GEM	GRAM domain family protein	LOC_Os06g11430.1	GRAM domain containing protein, expressed
GRMZM2G031952	hypothetical protein LOC100274345	GO:0006909,GO:0005856	AT2G44770.1		ELMO/CED-12 family protein	LOC_Os02g43590.1	ELMO/CED-12 family protein, putative, expressed
GRMZM2G031993	no_annotation		AT1G25370.1		Protein of unknown function (DUF1639)	LOC_Os01g49440.1	expressed protein
GRMZM2G032003	hypothetical protein LOC100191846	GO:0016779,GO:0008152	AT5G17310.2	AtUGP2,UGP2	UDP-glucose pyrophosphorylase 2	LOC_Os09g38030.1	UTP--glucose-1-phosphate uridylyltransferase, putative, expressed	GRMZM2G032003	ugp2	UDP-glucose pyrophosphorylase2
GRMZM2G032022	hypothetical protein LOC100276539		AT1G73380.1			LOC_Os10g34810.1	expressed protein
GRMZM2G032042	no_annotation		AT2G17180.1		C2H2-like zinc finger protein	LOC_Os02g44130.1	ZOS2-14 - C2H2 zinc finger protein, expressed
GRMZM2G032104	hypothetical protein LOC100278565	GO:0003723,GO:0008173,GO:0006396	AT4G17610.1		tRNA/rRNA methyltransferase (SpoU) family protein	LOC_Os03g01110.1	RNA methyltransferase, TrmH family protein, putative, expressed
GRMZM2G032154	no_annotation					LOC_Os07g38570.1	expressed protein
GRMZM2G032171	RHB1A	GO:0046872	AT5G41350.1		RING/U-box superfamily protein	LOC_Os11g18947.1	zinc finger, C3HC4 type domain containing protein, expressed
GRMZM2G032193	hypothetical protein LOC100381790
GRMZM2G032209	CDT1a protein		AT2G31270.1	ATCDT1A,CDT1,CDT1A	homolog of yeast CDT1 A	LOC_Os10g34820.1	CDT1B - Putative DNA replication initiation protein, expressed
GRMZM2G032218	no_annotation	GO:0005524,GO:0016887,GO:0042626,GO:0006810,GO:0055085,GO:0016021	AT3G60160.1	ATMRP9,MRP9	multidrug resistance-associated protein 9	LOC_Os04g49900.1	ABC transporter family protein, putative, expressed
GRMZM2G032219	barley mlo defense gene homolog1	GO:0006952,GO:0016021	AT2G39200.1	ATMLO12,MLO12	Seven transmembrane MLO family protein	LOC_Os03g03700.1	MLO domain containing protein, putative, expressed	GRMZM2G032219	mlo1	barley mlo defense gene homolog1
GRMZM2G032339	m4 protein	GO:0003700,GO:0006355,GO:0005634	AT1G69120.1	AGL7,AP1	K-box region and MADS-box transcription factor family protein	LOC_Os03g54160.2	OsMADS14 - MADS-box family gene with MIKCc type-box, expressed	GRMZM2G032339	mads4	MADS-transcription factor 4
GRMZM2G032348	hypothetical protein LOC100279568		AT3G24630.1			LOC_Os01g12840.1	expressed protein
GRMZM2G032351	phototropin-1	GO:0004672,GO:0005524,GO:0006468,GO:0006355,GO:0005515	AT5G58140.1	NPL1,PHOT2	phototropin 2	LOC_Os04g23890.1	AGC_PVPK_like_kin82y.10 - ACG kinases include homologs to PKA, PKG and PKC, expressed	GRMZM2G032351	phot2	blue-light receptor phototropin 2
GRMZM2G032409	dolichyl-diphosphooligosaccharide--protein glycosyltransferase 67 kDasubunit	GO:0004579,GO:0006486,GO:0005783,GO:0016021	AT1G76400.1		Ribophorin I	LOC_Os05g23600.1	dolichyl-diphosphooligosaccharide--protein glycosyltransferase 67 kDasubunit precursor, putative, expressed
GRMZM2G032478	no_annotation		AT3G52525.1	ATOFP6,OFP6	ovate family protein 6	LOC_Os12g06160.1	DUF623 domain containing protein, expressed	GRMZM2G032478	ofp10	OVATE-transcription factor 10
GRMZM2G032628	1,4-alpha-glucan-branching enzyme 2, chloroplastic/amyloplastic Precursor (EC 2.4.1.18)(Starch-branching enzyme IIB)(Q-enzyme)	GO:0003824,GO:0043169,GO:0005975,GO:0004553	AT5G03650.1	SBE2.2	starch branching enzyme 2.2	LOC_Os02g32660.1	1,4-alpha-glucan-branching enzyme, chloroplast precursor, putative, expressed	GRMZM2G032628	ae1	amylose extender1
GRMZM2G032847	Putative uncharacterized protein	GO:0003697	AT4G11060.1	MTSSB	mitochondrially targeted single-stranded DNA binding protein	LOC_Os05g43440.1	single-stranded DNA-binding protein, putative, expressed
GRMZM2G032887	no_annotation	GO:0005525	AT4G02930.1		GTP binding Elongation factor Tu family protein	LOC_Os08g36820.1	expressed protein
GRMZM2G033198	thiol disulfide interchange protein txlA	GO:0045454	AT4G37200.1	HCF164	Thioredoxin superfamily protein	LOC_Os03g55820.1	thioredoxin, putative, expressed
GRMZM2G033267	hypothetical protein LOC100191409	GO:0005515	AT5G66560.1		Phototropic-responsive NPH3 family protein	LOC_Os03g55830.1	BTBN10 - Bric-a-Brac, Tramtrack, Broad Complex BTB domain with non-phototropic hypocotyl 3 NPH3 and coiled-coil domains, expressed
GRMZM2G033359	hypothetical protein LOC100383126		AT4G37390.1	AUR3,BRU6,GH3-2,GH3.2,YDK1	Auxin-responsive GH3 family protein	LOC_Os01g55940.1	OsGH3.2 - Probable indole-3-acetic acid-amido synthetase, expressed
GRMZM2G033406	hypothetical protein LOC100216935		AT3G22540.1		Protein of unknown function (DUF1677)	LOC_Os03g46300.1	expressed protein
GRMZM2G033413	no_annotation	GO:0003700,GO:0043565,GO:0006355	AT3G19290.1	ABF4,AREB2	ABRE binding factor 4	LOC_Os06g10880.1	bZIP transcription factor, putative, expressed	GRMZM2G033413	bzip100	bZIP-transcription factor 100
GRMZM2G033480	no_annotation		AT1G76500.1	AHL29,SOB3	Predicted AT-hook DNA-binding family protein	LOC_Os06g41860.1	DNA binding protein, putative, expressed
GRMZM2G033489	hypothetical protein LOC100274049					LOC_Os03g47190.1	expressed protein
GRMZM2G033515	hypothetical protein LOC100217128	GO:0016616,GO:0055114	AT1G65930.1	cICDH	cytosolic NADP+-dependent isocitrate dehydrogenase	LOC_Os01g46610.1	dehydrogenase, putative, expressed
GRMZM2G033570	ETHYLENE-INSENSITIVE3-like 1 protein	GO:0005634	AT3G20770.1	AtEIN3,EIN3	Ethylene insensitive 3 family protein	LOC_Os03g20790.1	ethylene-insensitive 3, putative, expressed	GRMZM2G033570	eil3	ethylene insensitive-like3
GRMZM2G033576	hypothetical protein LOC100384712		AT4G01200.1		Calcium-dependent lipid-binding (CaLB domain) family protein	LOC_Os01g47040.1	C2 domain containing protein, putative, expressed
GRMZM2G033612	LOC100101540 (cl53605_1), mRNA	GO:0005524,GO:0016818,GO:0006355,GO:0005634	AT3G13960.1	AtGRF5,GRF5	growth-regulating factor 5	LOC_Os03g47140.1	growth regulating factor protein, putative, expressed
GRMZM2G033619	Putative uncharacterized protein	GO:0005515	AT5G19820.1	emb2734	ARM repeat superfamily protein	LOC_Os03g49420.1	HEAT repeat family protein, putative, expressed
GRMZM2G033634	hypothetical protein LOC100192798	GO:0016787	AT2G42070.1	ATNUDT23,ATNUDX23,NUDX23	nudix hydrolase homolog 23	LOC_Os09g38040.1	hydrolase, NUDIX family protein, expressed
GRMZM2G034182	no_annotation		AT3G59970.3	MTHFR1	methylenetetrahydrofolate reductase 1	LOC_Os03g60090.2	methylenetetrahydrofolate reductase, putative, expressed
GRMZM2G034197	hypothetical protein LOC100304295	GO:0004806,GO:0006629	AT3G61680.1		alpha/beta-Hydrolases superfamily protein	LOC_Os01g43140.1	lipase, putative, expressed
GRMZM2G034260	mediator complex subunit 10 CG5057-PA	GO:0001104,GO:0006357,GO:0016592	AT1G26665.1		Mediator complex, subunit Med10	LOC_Os09g35920.1	mediator of RNA polymerase II transcription subunit 10, putative, expressed
GRMZM2G034404	no_annotation	GO:0016597,GO:0008152	AT1G12420.1	ACR8	ACT domain repeat 8	LOC_Os03g14370.2	ACT domain containing protein, expressed
GRMZM2G034471	no_annotation	GO:0005506,GO:0016705,GO:0020037,GO:0055114	AT2G46660.1	CYP78A6	cytochrome P450, family 78, subfamily A, polypeptide 6	LOC_Os09g35940.1	cytochrome P450, putative, expressed
GRMZM2G034690	hypothetical protein LOC100383242		AT4G37100.1		Pyridoxal phosphate (PLP)-dependent transferases superfamily protein	LOC_Os12g40010.1	expressed protein
GRMZM2G034768	hypothetical protein LOC100216559
GRMZM2G034779	no_annotation	GO:0004672,GO:0005524,GO:0006468	AT3G04910.1	ATWNK1,WNK1,ZIK4	with no lysine (K) kinase 1	LOC_Os07g38530.1	STE_PAK_Ste20_Slob_Wnk.4 - STE kinases include homologs to sterile 7, sterile 11 and sterile 20 from yeast, expressed
GRMZM2G034810	no_annotation		AT1G07090.1	LSH6	Protein of unknown function (DUF640)	LOC_Os01g61310.1	DUF640 domain containing protein, putative, expressed
GRMZM2G034835	polygalacturonase	GO:0004650,GO:0005975	AT3G07970.1	QRT2	Pectin lyase-like superfamily protein	LOC_Os03g11760.1	polygalacturonase, putative, expressed
GRMZM2G034840	putative auxin response factor	GO:0006355,GO:0005634,GO:0003677,GO:0009725	AT1G19850.1	ARF5,IAA24,MP	Transcriptional factor B3 family protein / auxin-responsive factor AUX/IAA-related	LOC_Os04g56850.1	auxin response factor, putative, expressed	GRMZM2G034840	arftf4	ARF-transcription factor 4
GRMZM2G034985	hypothetical protein LOC100279506		AT5G25460.1		Protein of unknown function, DUF642	LOC_Os01g42520.1	expressed protein
GRMZM2G035103	no_annotation		AT1G27730.1	STZ,ZAT10	salt tolerance zinc finger	LOC_Os03g55540.1	ZOS3-18 - C2H2 zinc finger protein, expressed
GRMZM2G035153	hypothetical protein LOC100216774		AT4G33890.1			LOC_Os03g55450.1	expressed protein
GRMZM2G035223	no_annotation
GRMZM2G035248	hypothetical protein LOC100275806		AT5G43150.1			LOC_Os07g02460.1	expressed protein
GRMZM2G035256	no_annotation	GO:0008374,GO:0006629	AT1G27480.1		alpha/beta-Hydrolases superfamily protein	LOC_Os10g08026.1	lecithin:cholesterol acyltransferase, putative, expressed
GRMZM2G035268	NADP-dependent glyceraldehyde-3-phosphate dehydrogenase (EC 1.2.1.9)(Non-phosphorylating glyceraldehyde 3-phosphate dehydrogenase)(Glyceraldehyde-3-phosphate dehydrogenase [NADP+])(Triosephosphate dehydrogenase)	GO:0016491,GO:0008152,GO:0055114	AT2G24270.4	ALDH11A3	aldehyde dehydrogenase 11A3	LOC_Os08g34210.1	aldehyde dehydrogenase, putative, expressed	GRMZM2G035268	gpn1	glyceraldehyde-3-phosphate deHaseN1
GRMZM2G035278	hypothetical protein LOC100273389		AT2G25770.1		Polyketide cyclase/dehydrase and lipid transport superfamily protein	LOC_Os01g10210.1	lachrymatory factor synthase, putative, expressed
GRMZM2G035461	autophagy protein 9		AT2G31260.1	APG9,ATAPG9	autophagy 9 (APG9)	LOC_Os03g14380.1	autophagy protein 9, putative, expressed	GRMZM2G035461	atg9	autophagy9
GRMZM2G035465	hypothetical protein LOC100274569	GO:0006355,GO:0005634	AT4G29080.1	IAA27,PAP2	phytochrome-associated protein 2	LOC_Os05g14180.1	OsIAA17 - Auxin-responsive Aux/IAA gene family member, expressed	GRMZM2G035465	iaa38	Aux/IAA-transcription factor 38
GRMZM2G035584	LOC100194386	GO:0016747	AT5G48930.1	HCT	hydroxycinnamoyl-CoA shikimate/quinate hydroxycinnamoyl transferase	LOC_Os02g39850.1	transferase family protein, putative, expressed	GRMZM2G035584	hct6	hydroxycinnamoyltransferase6
GRMZM2G035704	hypothetical protein LOC100274527	GO:0046872	AT3G05200.1	ATL6	RING/U-box superfamily protein	LOC_Os02g52210.2	zinc finger, C3HC4 type domain containing protein, expressed
GRMZM2G035708	hypothetical protein LOC100217145	GO:0006457	AT4G39710.1	FKBP16-2	FK506-binding protein 16-2	LOC_Os02g51570.1	peptidyl-prolyl cis-trans isomerase, FKBP-type, putative, expressed
GRMZM2G036092	DNA binding protein	GO:0046983	AT1G26945.1	KDR	basic helix-loop-helix (bHLH) DNA-binding superfamily protein	LOC_Os02g51320.1	helix-loop-helix DNA-binding domain containing protein, expressed	GRMZM2G036092	bhlh30	bHLH-transcription factor 30
GRMZM2G036113	hypothetical protein LOC100384856		AT3G56960.1	PIP5K4	phosphatidyl inositol monophosphate 5 kinase 4	LOC_Os07g46490.1	phosphatidylinositol-4-phosphate 5-kinase, putative, expressed
GRMZM2G036120	no_annotation		AT3G46540.1		ENTH/VHS family protein	LOC_Os01g62370.1	ENTH domain containing protein, expressed
GRMZM2G036134	hypothetical protein LOC100191400	GO:0004190,GO:0006508	AT3G54400.1		Eukaryotic aspartyl protease family protein	LOC_Os07g46480.1	eukaryotic aspartyl protease domain containing protein, expressed
GRMZM2G036262	no_annotation					LOC_Os04g54610.1	expressed protein
GRMZM2G036286	hypothetical protein LOC100303941		AT2G44670.1		Protein of unknown function (DUF581)	LOC_Os02g51550.1	DUF581 domain containing protein, expressed
GRMZM2G036297	Protein LIGULELESS 1	GO:0003677,GO:0005634	AT1G02065.1	SPL8	squamosa promoter binding protein-like 8	LOC_Os04g56170.1	OsSPL8 - SBP-box gene family member, expressed	GRMZM2G036297	lg1	liguleless1	SBP
GRMZM2G036351	ZIM motif family protein		AT1G74950.1	JAZ2,TIFY10B	TIFY domain/Divergent CCT motif family protein	LOC_Os03g08330.1	ZIM domain containing protein, putative, expressed	GRMZM2G036351	zim4	ZIM-transcription factor 4
GRMZM2G036368	copper ion binding protein	GO:0046872,GO:0030001	AT1G06330.1		Heavy metal transport/detoxification superfamily protein	LOC_Os03g26650.1	heavy metal-associated domain containing protein, expressed
GRMZM2G036411	no_annotation	GO:0016747,GO:0006633,GO:0016020	AT2G26250.1	FDH,KCS10	3-ketoacyl-CoA synthase 10	LOC_Os03g08360.1	3-ketoacyl-CoA synthase 10, putative, expressed
GRMZM2G036464	Glutamine synthetase root isozyme 4 (EC 6.3.1.2)(GS107)(Glutamate--ammonia ligase)	GO:0004356,GO:0006807,GO:0006542	AT5G37600.1	ATGLN1;1,ATGSR1,GLN1;1,GSR 1	glutamine synthase clone R1	LOC_Os02g50240.1	glutamine synthetase, catalytic domain containing protein, expressed	GRMZM2G036464	gln5	glutamine synthetase5
GRMZM2G036590	hypothetical protein LOC100217168	GO:0000774,GO:0042803,GO:0051087,GO:0006457	AT5G17710.2	EMB1241	Co-chaperone GrpE family protein	LOC_Os02g39870.1	co-chaperone GrpE protein, putative, expressed
GRMZM2G036980	VQ motif family protein					LOC_Os05g41250.1	VQ domain containing protein, putative, expressed
GRMZM2G037015	hypothetical protein LOC100191551	GO:0016788	AT5G12010.1			LOC_Os01g40070.1	expressed protein
GRMZM2G037204	LOC100217200 (TIDP3363), mRNA	GO:0005525,GO:0007264	AT1G02130.1	ARA-5,ARA5,ATRAB1B,ATRABD2A,RA-5,RABD2A	RAS 5	LOC_Os01g08450.1	ras-related protein, putative, expressed
GRMZM2G037229	no_annotation	GO:0015095,GO:0015693,GO:0016020	AT4G38730.1		Protein of unknown function (DUF803)	LOC_Os01g65310.1	DUF803 domain containing, putative, expressed
GRMZM2G037342	hypothetical protein LOC100274279	GO:0015299,GO:0006812,GO:0055085,GO:0016021	AT3G05030.1	ATNHX2,NHX2	sodium hydrogen exchanger 2	LOC_Os11g42790.1	transporter, monovalent cation:proton antiporter-2 family, putative, expressed
GRMZM2G037345	no_annotation					LOC_Os06g12170.1	expressed protein
GRMZM2G037379	acid phosphatase	GO:0016787	AT1G72880.1		Survival protein SurE-like phosphatase/nucleotidase	LOC_Os01g51280.1	5-nucleotidase surE, putative, expressed
GRMZM2G037386	hypothetical protein LOC100273930	GO:0004672,GO:0005524,GO:0006468	AT2G26700.1	PID2	AGC (cAMP-dependent, cGMP-dependent and protein kinase C) kinase family protein	LOC_Os01g07940.1	AGC_PVPK_like_kin82y.3 - ACG kinases include homologs to PKA, PKG and PKC, expressed
GRMZM2G037472	no_annotation	GO:0003777,GO:0005524,GO:0008017,GO:0007018	AT5G27950.1		P-loop containing nucleoside triphosphate hydrolases superfamily protein	LOC_Os11g42800.1	kinesin motor domain containing protein, putative, expressed
GRMZM2G037505	no_annotation
GRMZM2G037650	hypothetical protein LOC100383835	GO:0003682	AT4G12350.1	AtMYB42,MYB42	myb domain protein 42	LOC_Os09g36250.1	MYB family transcription factor, putative, expressed	GRMZM2G037650	myb167	MYB-transcription factor 167
GRMZM2G037655	hypothetical protein LOC100194013	GO:0046923,GO:0006621,GO:0016021	AT4G38790.1		ER lumen protein retaining receptor family protein	LOC_Os08g43470.1	ER lumen protein retaining receptor, putative, expressed
GRMZM2G037685	hypothetical protein LOC100275255		AT3G60890.2	ZPR2	protein binding	LOC_Os09g34890.1	expressed protein
GRMZM2G037781	no_annotation	GO:0005506,GO:0016705,GO:0020037,GO:0055114	AT1G64940.1	CYP89A6	cytochrome P450, family 87, subfamily A, polypeptide 6	LOC_Os08g05620.1	cytochrome P450, putative, expressed
GRMZM2G037839	no_annotation	GO:0046872	AT3G19910.1		RING/U-box superfamily protein	LOC_Os08g43480.1	zinc finger, C3HC4 type family protein, expressed
GRMZM2G037875	hypothetical protein LOC100382252	GO:0003824,GO:0030151,GO:0030170	AT5G44720.1		Molybdenum cofactor sulfurase family protein	LOC_Os09g38772.1	MOSC domain-containing protein, mitochondrial precursor, putative, expressed
GRMZM2G037910	Putative uncharacterized protein	GO:0003700,GO:0043565,GO:0006355	AT4G38900.2		Basic-leucine zipper (bZIP) transcription factor family protein	LOC_Os08g43090.1	bZIP family transcription factor, putative, expressed	GRMZM2G037910	bzip46	bZIP-transcription factor 46
GRMZM2G038073	hypothetical protein LOC100383487	GO:0003677,GO:0006355	AT1G25580.1	ANAC008,SOG1	NAC (No Apical Meristem) domain transcriptional regulator superfamily protein	LOC_Os02g38130.1	no apical meristem protein, putative, expressed	GRMZM2G038073	nactf13	NAC-transcription factor 13
GRMZM2G038158	hypothetical protein LOC100192069	GO:0003700,GO:0043565,GO:0006355	AT4G01250.1	AtWRKY22,WRKY22	WRKY family transcription factor	LOC_Os02g16540.1	WRKY39, expressed	GRMZM2G038158	wrky8	WRKY-transcription factor 8
GRMZM2G038170	no_annotation	GO:0016756,GO:0046872,GO:0010038,GO:0046938	AT5G44070.1	ARA8,ATPCS1,CAD1,PCS1	phytochelatin synthase 1 (PCS1)	LOC_Os06g01260.1	glutathione gamma-glutamylcysteinyltransferase 1, putative, expressed
GRMZM2G038183	hypothetical protein LOC100275604		AT4G28300.1		Protein of unknown function (DUF1421)	LOC_Os05g48760.1	protein of unknown function DUF1421 domain containing protein, expressed
GRMZM2G038284	LOC100283492		AT3G05700.1		Drought-responsive family protein	LOC_Os05g48800.3	drought induced 19 protein, putative, expressed
GRMZM2G038463	no_annotation					LOC_Os05g43380.1	tesmin/TSO1-like CXC domain containing protein, expressed
GRMZM2G038494	hypothetical protein LOC100274056	GO:0005525	AT1G56050.1		GTP-binding protein-related	LOC_Os03g56840.1	GTP-binding protein, putative, expressed
GRMZM2G038519	hypothetical protein LOC100191715		AT3G61470.1	LHCA2	photosystem I light harvesting complex gene 2	LOC_Os07g38960.1	chlorophyll A-B binding protein, putative, expressed	GRMZM2G038519	lhca1	light harvesting complex A1
GRMZM2G038536	no_annotation	GO:0003950,GO:0006471,GO:0005634	AT5G22470.1		NAD+ ADP-ribosyltransferases;NAD+ ADP-ribosyltransferases	LOC_Os02g32860.1	poly synthetase 3, putative, expressed
GRMZM2G038714	no_annotation					LOC_Os04g50750.1	expressed protein
GRMZM2G038722	hypothetical protein LOC100384445	GO:0003682	AT1G79180.1	ATMYB63,MYB63	myb domain protein 63	LOC_Os04g50770.1	MYB family transcription factor, putative, expressed	GRMZM2G038722	myb13	MYB-transcription factor 13
GRMZM2G038783	CONSTANS-like protein CO6	GO:0008270,GO:0005622,GO:0005515	AT5G24930.1	ATCOL4,COL4	CONSTANS-like 4	LOC_Os06g44450.1	CCT/B-box zinc finger protein, putative, expressed	GRMZM2G038783	col13	C2C2-CO-like-transcription factor 13
GRMZM2G038811	Putative uncharacterized protein
GRMZM2G038855	no_annotation		AT3G55990.1	ESK1,TBL29	Plant protein of unknown function (DUF828)	LOC_Os12g01380.1	proteins of unknown function domain containing protein, expressed	GRMZM2G038855	umc1601
GRMZM2G038964	inositolphosphorylceramide-B C-26 hydroxylase	GO:0005506,GO:0016491,GO:0006633,GO:0055114	AT2G34770.1	ATFAH1,FAH1	fatty acid hydroxylase 1	LOC_Os03g56820.1	fatty acid hydroxylase, putative, expressed	GRMZM2G038964	pza00978
GRMZM2G039113	tangled1		AT3G05330.1	ATN,ATTAN	cyclin family	LOC_Os02g26140.1	microtubule-binding protein TANGLED1, putative, expressed	GRMZM2G039113	tan1	tangled1
GRMZM2G039187	IQ calmodulin-binding motif family protein	GO:0005515	AT4G14750.1	IQD19	IQ-domain 19	LOC_Os03g43580.1	IQ calmodulin-binding motif family protein, putative, expressed
GRMZM2G039373	trafficking protein particle complex subunit 1	GO:0006888,GO:0005801	AT1G51160.1		SNARE-like superfamily protein	LOC_Os01g33020.2	trafficking protein particle complex subunit 1, putative, expressed	GRMZM2G039373	GRMZM2G039373
GRMZM2G039385	phosphatidylserine synthase 2	GO:0006659	AT1G15110.1		phosphatidyl serine synthase family protein	LOC_Os05g48060.1	phosphatidylserine synthase, putative, expressed
GRMZM2G039399	no_annotation					LOC_Os04g35390.1	expressed protein
GRMZM2G039454	Cellulose synthase-3 Fragment	GO:0016760,GO:0030244,GO:0016020	AT4G32410.1	AtCESA1,CESA1,RSW1	cellulose synthase 1	LOC_Os05g08370.1	CESA1 - cellulose synthase, expressed	GRMZM2G039454	cesa3	cellulose synthase3
GRMZM2G039455	hypothetical protein LOC100304327	GO:0005515	AT1G48410.1	AGO1	Stabilizer of iron transporter SufD / Polynucleotidyl transferase	LOC_Os04g47870.1	PINHEAD, putative, expressed	GRMZM2G039455	ago1c	argonaute1c
GRMZM2G039583	hypothetical protein LOC100272748 (LOC100272748), mRNA		AT2G02370.1		SNARE associated Golgi protein family	LOC_Os07g44020.1	SNARE associated Golgi protein, putative, expressed
GRMZM2G039886	dnaJ subfamily B member 5		AT2G20560.1		DNAJ heat shock family protein	LOC_Os05g48810.1	dnaJ domain containing protein, expressed
GRMZM2G039906	hypothetical protein LOC100273403	GO:0016020	AT5G46150.1		LEM3 (ligand-effect modulator 3) family protein / CDC50 family protein	LOC_Os03g57170.1	cell cycle control protein, putative, expressed
GRMZM2G039983	WDL1		AT2G35880.1		TPX2 (targeting protein for Xklp2) protein family	LOC_Os11g38010.1	targeting protein for Xklp2, putative, expressed
GRMZM2G039996	chlorophyll a-b binding protein CP24		AT1G15820.1	CP24,LHCB6	light harvesting complex photosystem II subunit 6	LOC_Os04g38410.1	chlorophyll A-B binding protein, putative, expressed
GRMZM2G040094	hypothetical protein LOC100384234		AT5G28850.2		Calcium-binding EF-hand family protein	LOC_Os02g09840.1	serine/threonine-protein phosphatase 2A regulatory subunit B subunitbeta, putative, expressed
GRMZM2G040095	lipoxygenase6							GRMZM2G040095	lox6	lipoxygenase6
GRMZM2G040115	hypothetical protein LOC100279832		AT3G19850.1		Phototropic-responsive NPH3 family protein	LOC_Os04g57800.1	BTBN13 - Bric-a-Brac, Tramtrack, Broad Complex BTB domain with non-phototropic hypocotyl 3 NPH3 and coiled-coil domains, expressed
GRMZM2G040236	zinc finger, C3HC4 type family protein	GO:0046872	AT2G35000.1		RING/U-box superfamily protein	LOC_Os02g15060.1	zinc finger, C3HC4 type domain containing protein, expressed
GRMZM2G040247	hypothetical protein LOC100304345	GO:0005515,GO:0006886,GO:0016192	AT1G08190.1	ATVAM2,ATVPS41,VAM2,VPS41,ZIP2	vacuolar protein sorting 41	LOC_Os04g11880.1	WD domain, G-beta repeat domain containing protein, expressed
GRMZM2G040359	hypothetical protein LOC100192663	GO:0016788,GO:0006629	AT5G41890.1		GDSL-like Lipase/Acylhydrolase superfamily protein	LOC_Os04g48800.1	GDSL-like lipase/acylhydrolase, putative, expressed
GRMZM2G040389	selT/selW/selH selenoprotein domain containing protein (LOC100283075), mRNA		AT4G31360.1		selenium binding	LOC_Os11g47770.1	selT/selW/selH selenoprotein domain containing protein, expressed
GRMZM2G040559	tubulin alpha-6 chain		AT1G50020.1			LOC_Os11g34870.1	expressed protein
GRMZM2G040660	no_annotation		AT5G27260.1			LOC_Os05g09000.1	expressed protein
GRMZM2G040673	plant-specific domain TIGR01568 family protein		AT3G52525.1	ATOFP6,OFP6	ovate family protein 6	LOC_Os04g48830.1	DUF623 domain containing protein, expressed	GRMZM2G040673	ofp41	OVATE-transcription factor 41
GRMZM2G040736	RR6 - Corn type-A response regulator	GO:0000156,GO:0000160,GO:0006355	AT5G62920.1	ARR6	response regulator 6	LOC_Os04g57720.1	OsRR6 type-A response regulator, expressed	GRMZM2G040736	crr1	cytokinin response regulator1
GRMZM2G040743	hypothetical protein LOC100277352	GO:0004672,GO:0005524,GO:0006468	AT2G17290.1	ATCDPK3,ATCPK6,CPK6	Calcium-dependent protein kinase family protein	LOC_Os10g39420.1	CAMK_CAMK_like.8 - CAMK includes calcium/calmodulin depedent protein kinases, expressed
GRMZM2G040762	hypothetical protein LOC100381417	GO:0003676,GO:0004386,GO:0005524,GO:0003723,GO:0004525,GO:0006396,GO:0005515,GO:0016891	AT1G01040.1	ASU1,ATDCL1,CAF,DCL1,EMB60,EMB76,SIN1,SUS1	dicer-like 1	LOC_Os09g14610.1	DCL2, putative, expressed	GRMZM2G040762	dcl101	dicer-like 101
GRMZM2G040858	Uncharacterized protein ycf72 (ORF137)					LOC_Os04g16816.1	uncharacterized protein ycf72, putative
GRMZM2G041141	ubiquitin-protein ligase	GO:0004842,GO:0016567,GO:0000151	AT1G49780.1	PUB26	plant U-box 26	LOC_Os02g34410.1	U-box domain-containing protein, putative, expressed
GRMZM2G041442	hypothetical protein LOC100383786
GRMZM2G041462	Putative uncharacterized protein	GO:0003700,GO:0043565,GO:0006355,GO:0003677,GO:0005634	AT2G46680.1	ATHB-7,ATHB7,HB-7	homeobox 7	LOC_Os09g35910.1	homeobox associated leucine zipper, putative, expressed	GRMZM2G041462	hb128	Homeobox-transcription factor 128
GRMZM2G041472	hypothetical protein LOC100193178		AT1G15420.1			LOC_Os01g46060.1	NUC189 domain containing protein, expressed
GRMZM2G041549	hypothetical protein LOC100191865	GO:0046872	AT4G33565.1		RING/U-box superfamily protein	LOC_Os11g39640.1	zinc finger, C3HC4 type domain containing protein, expressed
GRMZM2G041642	no_annotation					LOC_Os11g39650.1	WD domain, G-beta repeat domain containing protein, expressed
GRMZM2G041694	hypothetical protein LOC100273876	GO:0016491,GO:0008152	AT4G05530.1	IBR1,SDRA	indole-3-butyric acid response 1	LOC_Os09g04730.1	dehydrogenase/reductase SDR family member 2, putative, expressed
GRMZM2G041761	plant-specific domain TIGR01568 family protein		AT2G36026.1		Ovate family protein	LOC_Os02g45620.1	DUF623 domain containing protein, expressed	GRMZM2G041761	ofp23	OVATE-transcription factor 23
GRMZM2G041831	hypothetical protein LOC100279872		AT5G51050.1		Mitochondrial substrate carrier family protein	LOC_Os06g40200.1	calcium-binding mitochondrial carrier CBG00135, putative, expressed
GRMZM2G041959	hypothetical protein LOC100382458	GO:0005515	AT1G14330.1		Galactose oxidase/kelch repeat superfamily protein	LOC_Os02g51350.1	OsFBK10 - F-box domain and kelch repeat containing protein, expressed
GRMZM2G041994	hypothetical protein LOC100194095		AT5G17210.1		Protein of unknown function (DUF1218)	LOC_Os06g02440.1	expressed protein
GRMZM2G042013	hypothetical protein LOC100277661 (LOC100277661), mRNA
GRMZM2G042080	hypothetical protein LOC100274012	GO:0004784,GO:0046872,GO:0006801,GO:0055114	AT5G51100.1	FSD2	Fe superoxide dismutase 2	LOC_Os06g02500.1	superoxide dismutase, chloroplast, putative, expressed
GRMZM2G042101	DNA binding protein (LOC100286033), mRNA	GO:0046983	AT3G28857.1		basic helix-loop-helix (bHLH) DNA-binding family protein	LOC_Os02g51320.1	helix-loop-helix DNA-binding domain containing protein, expressed	GRMZM2G042101	bhlh155	bHLH-transcription factor 155
GRMZM2G042198	hypothetical protein LOC100193195	GO:0008270,GO:0005622,GO:0005515	AT3G07650.1	COL9	CONSTANS-like 9	LOC_Os02g49230.2	CCT/B-box zinc finger protein, putative, expressed	GRMZM2G042198	col14	C2C2-CO-like-transcription factor 14
GRMZM2G042250	rolled leaf 2	GO:0003700,GO:0043565,GO:0006355,GO:0008289	AT5G60690.1	IFL,IFL1,REV	Homeobox-leucine zipper family protein / lipid-binding START domain-containing protein	LOC_Os03g01890.1	START domain containing protein, expressed	GRMZM2G042250	rld2	rolled leaf2
GRMZM2G042323	hypothetical protein LOC100383490					LOC_Os06g02520.1	interacting protein of DMI3, putative, expressed
GRMZM2G042429	SAUR52 - auxin-responsive SAUR family member		AT1G29500.1		SAUR-like auxin-responsive protein family	LOC_Os09g37470.1	OsSAUR52 - Auxin-responsive SAUR gene family member, expressed
GRMZM2G042539	no_annotation		AT5G03050.1			LOC_Os03g50364.1	expressed protein
GRMZM2G042602	no_annotation					LOC_Os02g02900.1	expressed protein
GRMZM2G042615	hypothetical protein LOC100193767	GO:0003676	AT1G09230.1		RNA-binding (RRM/RBD/RNP motifs) family protein	LOC_Os03g21020.1	RNA recognition motif containing protein, putative, expressed
GRMZM2G042664	no_annotation					LOC_Os02g02910.2	expressed protein
GRMZM2G042756	dehydration-responsive element-binding protein 1D	GO:0003700,GO:0006355	AT4G25470.1	ATCBF2,CBF2,DREB1C,FTQ4	C-repeat/DRE binding factor 2	LOC_Os04g48350.1	dehydration-responsive element-binding protein, putative, expressed	GRMZM2G042756	ereb105	AP2-EREBP-transcription factor 105
GRMZM2G042920	hypothetical protein LOC100272925		AT4G36930.1	SPT	basic helix-loop-helix (bHLH) DNA-binding superfamily protein	LOC_Os04g52770.1	helix-loop-helix DNA-binding domain containing protein, expressed	GRMZM2G042920	bhlh7	bHLH-transcription factor 7
GRMZM2G042992	hypothetical protein LOC100381576	GO:0005515	AT1G15750.1	TPL,WSIP1	Transducin family protein / WD-40 repeat family protein	LOC_Os08g06480.1	lissencephaly type-1-like homology motif, putative, expressed	GRMZM2G042992	rel2	ramosa1 enhancer locus2
GRMZM2G043027	Putative uncharacterized protein
GRMZM2G043035	arabinogalactan protein		AT2G34700.1		Pollen Ole e 1 allergen and extensin family protein	LOC_Os05g45480.1	POEI45 - Pollen Ole e I allergen and extensin family protein precursor, expressed
GRMZM2G043095	hypothetical protein LOC100382706		AT3G55990.1	ESK1,TBL29	Plant protein of unknown function (DUF828)	LOC_Os01g61460.1	leaf senescence related protein, putative, expressed
GRMZM2G043198	pyruvate dehydrogenase2	GO:0003824,GO:0008152	AT5G50850.1	MAB1	Transketolase family protein	LOC_Os08g42410.1	transketolase, putative, expressed	GRMZM2G043198	pdh2	pyruvate dehydrogenase2
GRMZM2G043242	Putative uncharacterized protein	GO:0005524	AT4G24970.1		Histidine kinase-, DNA gyrase B-, and HSP90-like ATPase family protein	LOC_Os02g27000.1	ATP-binding region, ATPase-like domain containing protein, expressed
GRMZM2G043348	Putative uncharacterized protein		AT5G57180.2	CIA2	chloroplast import apparatus 2	LOC_Os06g48610.1	CCT motif family protein, expressed
GRMZM2G043445	hypothetical protein LOC100216853
GRMZM2G043489	hypothetical protein LOC100280168		AT1G74160.1			LOC_Os07g41200.1	expressed protein
GRMZM2G043493	hypothetical protein LOC100216770		AT2G40435.1			LOC_Os03g21970.1	basic helix-loop-helix domain containing protein, expressed	GRMZM2G043493	IDP1489
GRMZM2G043500	hypothetical protein LOC100278883		AT5G51545.1	LPA2	low psii accumulation2	LOC_Os02g03250.1	expressed protein
GRMZM2G043542	no_annotation	GO:0004843,GO:0006511	AT4G39370.3	UBP27	ubiquitin-specific protease 27	LOC_Os04g34984.1	ubiquitin carboxyl-terminal hydrolase domain containing protein, expressed
GRMZM2G043569	no_annotation
GRMZM2G043584	hypothetical protein LOC100279272	GO:0004672,GO:0005524,GO:0006468,GO:0005515	AT3G49670.1	BAM2	Leucine-rich receptor-like protein kinase family protein	LOC_Os03g12730.1	receptor protein kinase CLAVATA1 precursor, putative, expressed
GRMZM2G043600	no_annotation	GO:0003700,GO:0043565,GO:0006355	AT4G38900.2		Basic-leucine zipper (bZIP) transcription factor family protein	LOC_Os08g43090.1	bZIP family transcription factor, putative, expressed	GRMZM2G043600	bzip22	bZIP-transcription factor 22
GRMZM2G043737	Putative uncharacterized protein		AT4G25740.1		RNA binding Plectin/S10 domain-containing protein	LOC_Os04g35090.1	40S ribosomal protein S10, putative, expressed
GRMZM2G043854	no_annotation	GO:0046983	AT3G25710.1	ATAIG1,BHLH32,TMO5	basic helix-loop-helix 32	LOC_Os03g15440.1	basic helix-loop-helix, putative, expressed	GRMZM2G043854	bhlh143	bHLH-transcription factor 143
GRMZM2G043921	serine-rich protein		AT5G11090.1		serine-rich protein-related	LOC_Os02g55610.1	serine-rich protein, putative, expressed
GRMZM2G043943	no_annotation	GO:0030599,GO:0042545,GO:0005618	AT5G19730.1		Pectin lyase-like superfamily protein	LOC_Os05g44600.1	pectinesterase, putative, expressed
GRMZM2G043948	hypothetical protein LOC100193430	GO:0003723,GO:0009982,GO:0001522,GO:0009451	AT2G30320.1		Pseudouridine synthase family protein	LOC_Os03g21980.1	tRNA pseudouridine synthase family protein, putative, expressed
GRMZM2G044027	hypothetical protein LOC100191862	GO:0003824,GO:0050662,GO:0044237	AT2G28760.1	UXS6	UDP-XYL synthase 6	LOC_Os03g16980.1	NAD dependent epimerase/dehydratase family domain containing protein, expressed	GRMZM2G044027	tgd1	dTDP-glucose dehydratase homolog csu219
GRMZM2G044077	no_annotation	GO:0003700,GO:0006355	AT4G27950.1	CRF4	cytokinin response factor 4	LOC_Os01g12440.1	AP2 domain containing protein, expressed	GRMZM2G044077	ereb96	AP2-EREBP-transcription factor 96
GRMZM2G044247	LOC100284607	GO:0008839,GO:0009089,GO:0055114	AT5G52100.1	crr1	Dihydrodipicolinate reductase, bacterial/plant	LOC_Os03g02690.2	dihydrodipicolinate reductase, putative, expressed	GRMZM2G044247	dpr1	dihydrodipicolinate reductase1
GRMZM2G044281	no_annotation	GO:0003824,GO:0050662,GO:0044237,GO:0008831,GO:0045226	AT1G78570.1	ATRHM1,RHM1,ROL1	rhamnose biosynthesis 1	LOC_Os03g17000.2	NAD dependent epimerase/dehydratase family domain containing protein, expressed
GRMZM2G044382	catalytic/ protein phosphatase type 2C	GO:0003824	AT1G47380.1		Protein phosphatase 2C family protein	LOC_Os04g37660.1	protein phosphotase protein, putative, expressed
GRMZM2G044383	glutathione transferase30	GO:0005515	AT1G10370.1	ATGSTU17,ERD9,GST30,GST30B	Glutathione S-transferase family protein	LOC_Os10g38740.1	glutathione S-transferase, putative, expressed	GRMZM2G044383	gst30	glutathione transferase30
GRMZM2G044388	hypothetical protein LOC100274439		AT4G00755.1		F-box family protein	LOC_Os03g02560.1	cyclin-like F-box, putative, expressed
GRMZM2G044469	no_annotation	GO:0016491,GO:0055114	AT5G20960.1	AAO1,AO1,AOalpha,AT-AO1,ATAO,AtAO1	aldehyde oxidase 1	LOC_Os03g57690.1	aldehyde oxidase, putative, expressed
GRMZM2G044670	hypothetical protein LOC100272471 (LOC100272471), mRNA		AT1G14630.1			LOC_Os02g53280.1	expressed protein
GRMZM2G044752	homeobox-leucine zipper protein ATHB-4	GO:0003700,GO:0043565,GO:0006355,GO:0003677,GO:0005634	AT3G60390.1	HAT3	homeobox-leucine zipper protein 3	LOC_Os04g46350.1	homeobox associated leucine zipper, putative, expressed	GRMZM2G044752	hb53	Homeobox-transcription factor 53
GRMZM2G044884	no_annotation		AT5G59580.1	UGT76E1	UDP-glucosyl transferase 76E1	LOC_Os07g13810.1	cytokinin-N-glucosyltransferase 1, putative, expressed
GRMZM2G044900	hypothetical protein LOC100383346		AT2G14910.1			LOC_Os03g41080.1	seed maturation protein PM23, putative, expressed
GRMZM2G044902	hypothetical protein LOC100193187		AT5G67420.1	ASL39,LBD37	LOB domain-containing protein 37	LOC_Os03g33090.1	DUF260 domain containing protein, putative, expressed	GRMZM2G044902	lbd6	LBD-transcription factor 6
GRMZM2G045049	no_annotation		AT1G74260.1	PUR4	purine biosynthesis 4	LOC_Os01g66500.1	phosphoribosylformylglycinamidine synthase, putative, expressed
GRMZM2G045243	hypothetical protein LOC100192664		AT5G20820.1		SAUR-like auxin-responsive protein family	LOC_Os09g26590.1	OsSAUR37 - Auxin-responsive SAUR gene family member, expressed
GRMZM2G045531	no_annotation	GO:0046873,GO:0030001,GO:0055085,GO:0016020	AT3G12750.1	ZIP1	zinc transporter 1 precursor	LOC_Os04g52310.1	metal cation transporter, putative, expressed
GRMZM2G045664	hypothetical protein LOC100274480		AT2G46140.1		Late embryogenesis abundant protein	LOC_Os05g50710.1	late embryogenesis abundant protein, putative, expressed
GRMZM2G045678	dof domain, zinc finger family protein	GO:0003677,GO:0006355	AT5G39660.1	CDF2	cycling DOF factor 2	LOC_Os03g42200.1	dof zinc finger domain containing protein, putative, expressed	GRMZM2G045678	dof39	C2C2-Dof-transcription factor 39
GRMZM2G045720	eukaryotic peptide chain release factor subunit 1-1		AT3G26618.1	ERF1-3	eukaryotic release factor 1-3	LOC_Os05g31020.1	eukaryotic peptide chain release factor subunit 1-1, putative, expressed
GRMZM2G045977	no_annotation	GO:0005524,GO:0016818,GO:0006355,GO:0005634	AT2G36400.1	AtGRF3,GRF3	growth-regulating factor 3	LOC_Os02g45570.2	growth regulating factor protein, putative, expressed	GRMZM2G045977	grftf13	GRF-transcription factor 13
GRMZM2G046024	ATPase, coupled to transmembrane movement of substances	GO:0005524,GO:0016887,GO:0016020	AT1G71960.1	ABCG25,ATABCG25	ATP-binding casette family G25	LOC_Os11g07600.1	ABC-2 type transporter domain containing protein, expressed
GRMZM2G046058	no_annotation		AT1G74900.1	OTP43	Pentatricopeptide repeat (PPR) superfamily protein	LOC_Os02g45590.1	PPR repeat domain containing protein, putative, expressed
GRMZM2G046059	no_annotation					LOC_Os05g48180.1	expressed protein
GRMZM2G046065	no_annotation	GO:0006413	AT1G34360.1		translation initiation factor 3 (IF-3) family protein	LOC_Os02g01110.1	translation initiation factor IF-3, putative, expressed
GRMZM2G046297	hypothetical protein LOC100279949	GO:0004672,GO:0006468	AT1G61590.1		Protein kinase superfamily protein	LOC_Os03g24930.1	tyrosine protein kinase domain containing protein, putative, expressed
GRMZM2G046316	no_annotation	GO:0004672,GO:0006468	AT5G45800.1	MEE62	Leucine-rich repeat protein kinase family protein	LOC_Os06g35200.1	receptor-like kinase, putative, expressed
GRMZM2G046353	hypothetical protein LOC100278926		AT5G10310.1			LOC_Os02g51950.1	expressed protein
GRMZM2G046436	no_annotation	GO:0016866,GO:0030244	AT3G02230.1	ATRGP1,RGP1	reversibly glycosylated polypeptide 1	LOC_Os07g41360.1	alpha-1,4-glucan-protein synthase, putative, expressed
GRMZM2G046459	hypothetical protein LOC100216736	GO:0004553,GO:0005975	AT2G05790.1		O-Glycosyl hydrolases family 17 protein	LOC_Os02g53200.2	glucan endo-1,3-beta-glucosidase precursor, putative, expressed
GRMZM2G046583	nicotinate phosphoribosyltransferase-like protein		AT2G23420.1	NAPRT2	nicotinate phosphoribosyltransferase 2	LOC_Os04g35060.1	nicotinate phosphoribosyltransferase family domain containing protein, expressed
GRMZM2G046618	Putative uncharacterized protein	GO:0030599,GO:0042545,GO:0005618,GO:0004857	AT2G26440.1		Plant invertase/pectin methylesterase inhibitor superfamily	LOC_Os06g09340.1	pectinesterase, putative, expressed	GRMZM2G046618	pme2	pectin methylesterase2
GRMZM2G046729	atypical receptor-like kinase MARK	GO:0004672,GO:0005524,GO:0006468,GO:0005515	AT1G48480.1	RKL1	receptor-like kinase 1	LOC_Os03g12250.1	atypical receptor-like kinase MARK, putative, expressed
GRMZM2G046909	hypothetical protein LOC100274590		AT3G50910.1			LOC_Os02g47580.1	expressed protein
GRMZM2G046911	hypothetical protein LOC100276723		AT5G44860.1			LOC_Os01g58620.1	expressed protein
GRMZM2G047055	LOC100284092		AT3G12110.1	ACT11	actin-11	LOC_Os03g50885.1	actin, putative, expressed
GRMZM2G047124	hypothetical protein LOC100381914 (LOC100381914), mRNA		AT5G57780.1			LOC_Os08g31950.1	expressed protein
GRMZM2G047128	hypothetical protein LOC100277438 (LOC100277438), mRNA		AT3G60520.1			LOC_Os04g46600.1	zinc finger protein, putative, expressed
GRMZM2G047167	no_annotation	GO:0046872	AT5G60710.1		Zinc finger (C3HC4-type RING finger) family protein	LOC_Os02g40664.1	zinc finger family protein, putative, expressed
GRMZM2G047208	early nodulin-like protein 1	GO:0005507,GO:0009055	AT1G79800.1	AtENODL7,ENODL7	early nodulin-like protein 7	LOC_Os01g16610.1	plastocyanin-like domain containing protein, putative, expressed
GRMZM2G047274	hypothetical protein LOC100274565	GO:0004197,GO:0006508	AT1G79330.1	AMC6,ATMC5,ATMCP2B,MC5	metacaspase 5	LOC_Os01g58580.1	ICE-like protease p20 domain containing protein, putative, expressed
GRMZM2G047310	hypothetical protein LOC100273789		AT2G41740.1	ATVLN2,VLN2	villin 2	LOC_Os03g24220.1	villin protein, putative, expressed
GRMZM2G047365	hypothetical protein LOC100277618		AT1G43580.1		Sphingomyelin synthetase family protein	LOC_Os04g34620.1	expressed protein
GRMZM2G047384	hypothetical protein LOC100191724	GO:0008725,GO:0006284	AT5G44680.1		DNA glycosylase superfamily protein	LOC_Os01g58550.2	methyladenine glycosylase, putative, expressed
GRMZM2G047404	plastid phosphate/phosphoenolpyruvate translocator1	GO:0016020	AT5G33320.1	ARAPPT,CUE1,PPT	Glucose-6-phosphate/phosphate translocator-related	LOC_Os09g12600.1	phosphate/phosphate translocator, putative, expressed	GRMZM2G047404	ppt1	plastid phosphate/phosphoenolpyruvate translocator1
GRMZM2G047422	no_annotation		AT5G43150.1			LOC_Os07g02460.1	expressed protein
GRMZM2G047456	hypothetical protein LOC100382459	GO:0004601,GO:0020037,GO:0006979,GO:0055114	AT4G37530.1		Peroxidase superfamily protein	LOC_Os03g55420.1	peroxidase precursor, putative, expressed
GRMZM2G047474	hypothetical protein LOC100217038		AT5G39590.1		TLD-domain containing nucleolar protein	LOC_Os04g56790.1	TLD family protein, putative, expressed
GRMZM2G047590	no_annotation
GRMZM2G047607	hypothetical protein LOC100382598	GO:0005515	AT2G26920.1		Ubiquitin-associated/translation elongation factor EF1B protein	LOC_Os05g33850.1	UBA/TS-N domain containing protein, expressed
GRMZM2G047656	no_annotation	GO:0004601,GO:0020037,GO:0006979,GO:0055114	AT5G67400.1	RHS19	root hair specific 19	LOC_Os03g55410.1	peroxidase precursor, putative, expressed
GRMZM2G047851	no_annotation		AT1G07270.1		Cell division control, Cdc6	LOC_Os01g63710.2	CDC6 - Putative DNA replication initiation protein, expressed
GRMZM2G047954	no_annotation	GO:0005509,GO:0015979,GO:0009523,GO:0009654,GO:0019898	AT1G06680.1	OE23,OEE2,PSBP-1,PSII-P	photosystem II subunit P-1	LOC_Os07g04840.1	PsbP, putative, expressed	GRMZM2G047954	pspb2	photosystem II oxygen evolving polypeptide2
GRMZM2G047995	hypothetical protein LOC100280204	GO:0004806,GO:0006629	AT5G18640.1		alpha/beta-Hydrolases superfamily protein	LOC_Os07g47250.2	lipase precursor, putative, expressed
GRMZM2G048008	no_annotation	GO:0016757	AT5G47780.1	GAUT4	galacturonosyltransferase 4	LOC_Os09g30280.1	glycosyl transferase 8 domain containing protein, putative, expressed
GRMZM2G048172	no_annotation
GRMZM2G048243	no_annotation	GO:0004672,GO:0006468	AT1G73660.1		protein tyrosine kinase family protein	LOC_Os06g12590.1	protein kinase, putative, expressed
GRMZM2G048294	no_annotation	GO:0004672,GO:0005524,GO:0006468,GO:0005515	AT4G39400.1	ATBRI1,BIN1,BRI1,CBB2,DWF2	Leucine-rich receptor-like protein kinase family protein	LOC_Os01g52050.1	systemin receptor SR160 precursor, putative, expressed	GRMZM2G048294	bri1a	brassinosteroid insensitive1a
GRMZM2G048335	no_annotation		AT2G27040.1	AGO4,OCP11	Argonaute family protein	LOC_Os01g16870.1	argonaute, putative, expressed
GRMZM2G048450	WRKY39v2 - superfamily of TFs having WRKY and zinc finger domains	GO:0003700,GO:0043565,GO:0006355	AT5G52830.1	ATWRKY27,WRKY27	WRKY DNA-binding protein 27	LOC_Os02g16540.1	WRKY39, expressed	GRMZM2G048450	wrky2	WRKY-transcription factor 2
GRMZM2G048455	LOC100283121	GO:0004672,GO:0005524,GO:0006468	AT1G10210.1	ATMPK1,MPK1	mitogen-activated protein kinase 1	LOC_Os06g48590.1	CGMC_MAPKCMGC_2_SLT2y_ERK.2 - CGMC includes CDA, MAPK, GSK3, and CLKC kinases, expressed
GRMZM2G048472	homogentisate phytyltransferase VTE2-1	GO:0004659,GO:0016021	AT2G18950.1	ATHPT,HPT1,TPT1,VTE2	homogentisate phytyltransferase 1	LOC_Os06g44840.1	prenyltransferase, putative, expressed
GRMZM2G048635	hypothetical protein LOC100193232	GO:0004672,GO:0005524,GO:0006468	AT5G35960.1		Protein kinase family protein	LOC_Os11g42440.1	expressed protein
GRMZM2G048651	hypothetical protein LOC100383237		AT1G03440.1		Leucine-rich repeat (LRR) family protein	LOC_Os11g42450.1	leucine-rich repeat family protein, putative, expressed
GRMZM2G048740	no_annotation	GO:0009001,GO:0006535,GO:0005737	AT4G35640.1	ATSERAT3;2,SERAT3;2	serine acetyltransferase 3;2	LOC_Os03g04140.1	serine acetyltransferase protein, putative, expressed
GRMZM2G048763	no_annotation	GO:0005509,GO:0005544	AT5G12380.1	ANNAT8	annexin 8	LOC_Os01g31270.1	annexin, putative, expressed
GRMZM2G048791	no_annotation					LOC_Os04g01560.1	expressed protein
GRMZM2G048806	hypothetical protein LOC100304438		AT2G26570.1		Plant protein of unknown function (DUF827)	LOC_Os07g42700.2	paramyosin, putative, expressed
GRMZM2G048854	no_annotation		AT1G64870.1			LOC_Os10g41160.1	expressed protein
GRMZM2G048892	no_annotation		AT5G62770.1		Protein of unknown function (DUF1645)	LOC_Os05g49350.1	DUF1645 domain containing protein, putative, expressed
GRMZM2G048919	hypothetical protein LOC100276658 (LOC100276658), mRNA	GO:0005515	AT1G15760.1		Sterile alpha motif (SAM) domain-containing protein	LOC_Os06g43770.1	expressed protein
GRMZM2G049070	no_annotation	GO:0046872	AT1G72310.1	ATL3	RING/U-box superfamily protein	LOC_Os03g28080.1	ring-H2 zinc finger protein, putative, expressed
GRMZM2G049127	hypothetical protein LOC100279734	GO:0008601,GO:0007165,GO:0000159	AT4G15415.1	ATB\' GAMMA	Protein phosphatase 2A regulatory B subunit family protein	LOC_Os01g08310.1	serine/threonine protein phosphatase 2A 59 kDa regulatory subunit Bgamma isoform, putative, expressed
GRMZM2G049151	hypothetical protein LOC100382342		AT4G04630.1		Protein of unknown function, DUF584	LOC_Os07g32810.1	expressed protein
GRMZM2G049159	hypothetical protein LOC100216906		AT2G37650.1		GRAS family transcription factor	LOC_Os03g48450.1	SCARECROW, putative, expressed	GRMZM2G049159	gras67	GRAS-transcription factor 67
GRMZM2G049173	no_annotation
GRMZM2G049185	hypothetical protein LOC100191983		AT3G27330.1		zinc finger (C3HC4-type RING finger) family protein	LOC_Os08g02850.1	zinc finger family protein, putative, expressed
GRMZM2G049190	no_annotation	GO:0009058	AT5G01220.1	SQD2	sulfoquinovosyldiacylglycerol 2	LOC_Os03g15840.1	glycosyl transferase, group 1 domain containing protein, expressed
GRMZM2G049211	no_annotation		AT3G52850.1	ATELP,ATELP1,ATVSR1,BP-80,BP80,BP80-1;1,BP80B,GFS1,VSR1,VSR1;1	vacuolar sorting receptor homolog 1	LOC_Os03g21720.1	vacuolar-sorting receptor precursor, putative, expressed
GRMZM2G049269	hypothetical protein LOC100273067	GO:0008168	AT5G64030.1		S-adenosyl-L-methionine-dependent methyltransferases superfamily protein	LOC_Os01g66110.1	methyltransferase, putative, expressed
GRMZM2G049318	no_annotation		AT3G55230.1		Disease resistance-responsive (dirigent-like protein) family protein	LOC_Os03g17220.1	dirigent, putative, expressed
GRMZM2G049346	no_annotation	GO:0046872	AT5G56340.1	ATCRT1	RING/U-box superfamily protein	LOC_Os08g36170.1	cytokinesis negative regulator RCP1, putative, expressed
GRMZM2G049349	hypothetical protein LOC100274266		AT1G17870.1	ATEGY3,EGY3	ethylene-dependent gravitropism-deficient and yellow-green-like 3	LOC_Os03g51920.1	peptidase, M50 family, putative, expressed
GRMZM2G049364	hypothetical protein LOC100383281	GO:0005515	AT3G57590.1		F-box and associated interaction domains-containing protein	LOC_Os09g20650.1	OsFBX323 - F-box domain containing protein, expressed
GRMZM2G049418	hypothetical protein LOC100276935	GO:0016491,GO:0016706,GO:0055114	AT4G25420.1	AT2301,ATGA20OX1,GA20OX1,GA5	2-oxoglutarate (2OG) and Fe(II)-dependent oxygenase superfamily protein	LOC_Os01g66100.1	gibberellin 20 oxidase 2, putative, expressed	GRMZM2G049418	ga20ox5	gibberellin 20-oxidase5
GRMZM2G049549	hypothetical protein LOC100194126	GO:0003913,GO:0006281	AT4G08920.1	ATCRY1,BLU1,CRY1,HY4,OOP2	cryptochrome 1	LOC_Os04g37920.1	FAD binding domain of DNA photolyase domain containing protein, expressed	GRMZM2G049549	cry2	cryptochrome2
GRMZM2G049912	hypothetical protein LOC100192756		AT1G59710.1		Protein of unknown function (DUF569)	LOC_Os03g58740.1	expressed protein
GRMZM2G049913	Putative uncharacterized protein					LOC_Os07g42220.1	expressed protein
GRMZM2G050172	no_annotation		AT1G54130.1	AT-RSH3,ATRSH3,RSH3	RELA/SPOT homolog 3	LOC_Os09g27050.1	HD domain containing protein, putative, expressed
GRMZM2G050216	zinc finger, C3HC4 type family protein	GO:0046872	AT5G41400.1		RING/U-box superfamily protein	LOC_Os04g49170.1	zinc finger, C3HC4 type domain containing protein, expressed
GRMZM2G050234	Putative uncharacterized protein	GO:0016491,GO:0016706,GO:0055114	AT4G10500.1		2-oxoglutarate (2OG) and Fe(II)-dependent oxygenase superfamily protein	LOC_Os04g49210.1	naringenin,2-oxoglutarate 3-dioxygenase, putative, expressed
GRMZM2G050262	hypothetical protein LOC100276647 (LOC100276647), mRNA
GRMZM2G050268	hypothetical protein LOC100384832	GO:0005515	AT3G51280.1		Tetratricopeptide repeat (TPR)-like superfamily protein	LOC_Os09g36740.1	tetratricopeptide repeat domain containing protein, expressed
GRMZM2G050305	transcription factor MYB31	GO:0003682	AT4G38620.1	ATMYB4,MYB4	myb domain protein 4	LOC_Os09g36730.1	MYB family transcription factor, putative, expressed	GRMZM2G050305	myb31	MYB31 transcription factor31
GRMZM2G050450	no_annotation	GO:0016747	AT5G17540.1		HXXXD-type acyl-transferase family protein	LOC_Os06g49660.1	transferase family protein, putative, expressed
GRMZM2G050495	Putative uncharacterized protein	GO:0005515,GO:0042393,GO:0006355	AT3G42790.1	AL3	alfin-like 3	LOC_Os02g35600.1	PHD finger protein, putative, expressed	GRMZM2G050495	alf10	Alfin-like-transcription factor 10
GRMZM2G050512	no_annotation	GO:0003824	AT4G33920.1		Protein phosphatase 2C family protein	LOC_Os03g55320.1	protein phosphatase 2C, putative, expressed
GRMZM2G050548	no_annotation	GO:0005515,GO:0004672,GO:0006468	AT2G26730.1		Leucine-rich repeat protein kinase family protein	LOC_Os01g42294.1	inactive receptor kinase At2g26730 precursor, putative, expressed
GRMZM2G050550	sucrose responsive element binding protein	GO:0003682	AT5G67300.1	ATMYB44,ATMYBR1,MYB44,MYBR1	myb domain protein r1	LOC_Os09g01960.1	MYB family transcription factor, putative, expressed	GRMZM2G050550	myb153	MYB-transcription factor 153
GRMZM2G050684	CBS domain containing protein		AT2G14520.1		CBS domain-containing protein with a domain of unknown function (DUF21)	LOC_Os03g47120.1	CBS domain containing protein, expressed
GRMZM2G050734	LOC100281409	GO:0004842,GO:0016567,GO:0000151	AT4G36550.1		ARM repeat superfamily protein	LOC_Os02g47670.1	bg55, putative, expressed
GRMZM2G050915	no_annotation	GO:0016491,GO:0008152	AT5G02540.1		NAD(P)-binding Rossmann-fold superfamily protein	LOC_Os01g05840.1	oxidoreductase, short chain dehydrogenase/reductase family domain containing family, expressed
GRMZM2G050937	no_annotation	GO:0016884	AT4G34880.1		Amidase family protein	LOC_Os04g10410.1	amidase, putative, expressed
GRMZM2G050952	no_annotation		AT5G45740.1		Ubiquitin domain-containing protein	LOC_Os09g17620.1	ubiquitin domain-containing protein 2, putative, expressed
GRMZM2G050971	iron-sulfur assembly protein IscA		AT1G10500.1	ATCPISCA,CPISCA	chloroplast-localized ISCA-like protein	LOC_Os06g05400.1	IscA-like iron-sulfur assembly protein, mitochondrial precursor, putative, expressed
GRMZM2G050982	hypothetical protein LOC100276330	GO:0003676	AT1G76010.1		Alba DNA/RNA-binding protein	LOC_Os11g06760.1	protein of unknown function domain containing protein, expressed
GRMZM2G051032	no_annotation	GO:0016888	AT3G52390.2		TatD related DNase	LOC_Os07g06440.1	deoxyribonuclease tatD, putative, expressed
GRMZM2G051050	Putative uncharacterized protein	GO:0005097,GO:0032313	AT3G55020.1		Ypt/Rab-GAP domain of gyp1p superfamily protein	LOC_Os05g38950.1	TBC domain containing protein, expressed
GRMZM2G051059	hypothetical protein LOC100279441		AT5G27560.1		Domain of unknown function (DUF1995)	LOC_Os06g05390.1	expressed protein
GRMZM2G051103	hypothetical protein LOC100382328	GO:0004672,GO:0005524,GO:0006468,GO:0007165	AT1G01140.1	CIPK9,PKS6,SnRK3.12	CBL-interacting protein kinase 9	LOC_Os03g03510.1	CAMK_KIN1/SNF1/Nim1_like.15 - CAMK includes calcium/calmodulin depedent protein kinases, expressed
GRMZM2G051151	hypothetical protein LOC100275200		AT5G56550.1	ATOXS3,OXS3	oxidative stress 3	LOC_Os01g53730.1	expressed protein
GRMZM2G051153	no_annotation		AT3G26400.1	EIF4B1	eukaryotic translation initiation factor 4B1	LOC_Os01g19990.1	expressed protein
GRMZM2G051256	R2R3 Myb transcription factor MYB-IF35	GO:0003682	AT2G47460.1	ATMYB12,MYB12,PFG1	myb domain protein 12	LOC_Os01g19970.1	MYB family transcription factor, putative, expressed	GRMZM2G051256	myb40	myb transcription factor40
GRMZM2G051522	hypothetical protein LOC100278763		AT1G58330.1	ZW2	transcription factor-related	LOC_Os01g20030.1	expressed protein
GRMZM2G051528	R2R3 Myb transcription factor MYB-IF25	GO:0003682	AT2G47460.1	ATMYB12,MYB12,PFG1	myb domain protein 12	LOC_Os01g19970.1	MYB family transcription factor, putative, expressed	GRMZM2G051528	myb95	myb transcription factor95
GRMZM2G051571	hypothetical protein LOC100273371		AT5G11420.1		Protein of unknown function, DUF642	LOC_Os04g41759.1	expressed protein
GRMZM2G051619	gibberellin 2-beta-dioxygenase	GO:0016491,GO:0016706,GO:0055114	AT1G78440.1	ATGA2OX1,GA2OX1	Arabidopsis thaliana gibberellin 2-oxidase 1	LOC_Os01g11150.1	gibberellin 2-beta-dioxygenase, putative, expressed	GRMZM2G051619	ga2ox6	gibberellin 2-oxidase6
GRMZM2G051689	hypothetical protein LOC100194234		AT1G05370.1		Sec14p-like phosphatidylinositol transfer family protein	LOC_Os03g11950.1	SEC14 cytosolic factor family protein, putative, expressed
GRMZM2G051745	no_annotation					LOC_Os04g38960.1	expressed protein
GRMZM2G051753	boron transporter-like protein 2	GO:0006820,GO:0016021	AT1G15460.1	ATBOR4,BOR4	HCO3- transporter family	LOC_Os01g08020.1	boron transporter protein, putative, expressed	GRMZM2G051753	rte3	rotten ear3
GRMZM2G051984	hypothetical protein LOC100273422	GO:0004672,GO:0006468	AT3G59350.2		Protein kinase superfamily protein	LOC_Os04g41310.1	STRUBBELIG-RECEPTOR FAMILY 8 precursor, putative, expressed
GRMZM2G052148	no_annotation	GO:0006810,GO:0005643	AT2G41620.1		Nucleoporin interacting component (Nup93/Nic96-like) family protein	LOC_Os03g22690.1	nucleoporin interacting component, putative, expressed
GRMZM2G052206	transposon protein		AT1G54610.1		Protein kinase superfamily protein	ChrUn.fgenesh.mRNA.83	expressed protein
GRMZM2G052339	no_annotation		AT3G50420.1		Pentatricopeptide repeat (PPR) superfamily protein	LOC_Os04g57670.1	pentatricopeptide, putative, expressed
GRMZM2G052365	hypothetical protein LOC100381627	GO:0004252,GO:0006508,GO:0042802,GO:0043086	AT4G20430.1		Subtilase family protein	LOC_Os01g56320.1	OsSub4 - Putative Subtilisin homologue, expressed
GRMZM2G052423	cold acclimation protein COR413-PM1		AT3G50830.1	ATCOR413-PM2,COR413-PM2	cold-regulated 413-plasma membrane 2	LOC_Os03g55850.1	cold acclimation protein WCOR413, putative, expressed
GRMZM2G052442	no_annotation					LOC_Os09g12060.1	expressed protein
GRMZM2G052467	hypothetical protein LOC100275173		AT1G76600.1			LOC_Os03g55880.1	expressed protein
GRMZM2G052476	ternary complex factor MIP1		AT2G23700.1		Protein of unknown function, DUF547	LOC_Os03g55890.1	ternary complex factor MIP1, putative, expressed
GRMZM2G052546	hypothetical protein LOC100216768	GO:0008138,GO:0006470	AT3G52180.1	ATPTPKIS1,ATSEX4,DSP4,SEX4	dual specificity protein phosphatase (DsPTP1) family protein	LOC_Os03g01750.1	dual specificity protein phosphatase, putative, expressed
GRMZM2G052667	no_annotation	GO:0003700,GO:0006355	AT1G72360.2	HRE1	Integrase-type DNA-binding superfamily protein	LOC_Os09g26420.1	AP2 domain containing protein, expressed	GRMZM2G052667	ereb102	AP2-EREBP-transcription factor 102
GRMZM2G052696	no_annotation
GRMZM2G052720	ethylene-responsive transcription factor 3	GO:0003700,GO:0006355	AT3G15210.1	ATERF-4,ATERF4,ERF4,RAP2.5	ethylene responsive element binding factor 4	LOC_Os06g47590.1	AP2 domain containing protein, expressed	GRMZM2G052720	ereb98	AP2-EREBP-transcription factor 98
GRMZM2G052740	hypothetical protein LOC100272658	GO:0003924,GO:0005525	AT3G20290.1	ATEHD1,EHD1	EPS15 homology domain 1	LOC_Os02g06340.1	EH domain-containing protein 1, putative, expressed
GRMZM2G052750	no_annotation		AT5G28350.1		Quinoprotein amine dehydrogenase, beta chain-like; RIC1-like guanyl-nucleotide exchange factor	LOC_Os02g54500.1	WD40-like, putative, expressed
GRMZM2G052855	hypothetical protein LOC100217242		AT1G43130.1	LCV2	like COV 2	LOC_Os01g64780.2	COV1, putative, expressed
GRMZM2G053004	LOC100286108	GO:0055085,GO:0016021	AT1G55730.1	ATCAX5,CAX5	cation exchanger 5	LOC_Os03g27960.2	sodium/calcium exchanger protein, putative, expressed
GRMZM2G053111	hypothetical protein LOC100382942	GO:0004672,GO:0005524,GO:0006468	AT5G47850.1	CCR4	CRINKLY4 related 4	LOC_Os04g35890.1	TKL_IRAK_CR4L.3 - The CR4L subfamily has homology with Crinkly4, expressed
GRMZM2G053140	hypothetical protein LOC100217230 (LOC100217230), mRNA		AT1G64140.1			LOC_Os01g43370.1	CPuORF17 - conserved peptide uORF-containing transcript, expressed
GRMZM2G053273	hypothetical protein LOC100217097		AT1G08820.1	VAP27-2	vamp/synaptobrevin-associated protein 27-2	LOC_Os01g71050.1	MSP domain containing protein, putative, expressed
GRMZM2G053311	no_annotation	GO:0005515	AT2G47900.3	AtTLP3,TLP3	tubby like protein 3	LOC_Os07g47110.1	OsFBT11 - F-box and tubby domain containing protein, expressed
GRMZM2G053397	cycloeucalenol cycloisomerase		AT5G50375.1	CPI1	cyclopropyl isomerase	LOC_Os11g19700.1	cycloeucalenol cycloisomerase, putative, expressed
GRMZM2G053434	hypothetical protein LOC100192629		AT3G05100.1		S-adenosyl-L-methionine-dependent methyltransferases superfamily protein	LOC_Os07g47150.1	expressed protein
GRMZM2G053458	Ferredoxin-3, chloroplastic Precursor (Ferredoxin III)(Fd III)	GO:0009055,GO:0051536	AT2G27510.1	ATFD3,FD3	ferredoxin 3	LOC_Os03g61960.1	2Fe-2S iron-sulfur cluster binding domain containing protein, expressed	GRMZM2G053458	fdx3	ferredoxin3
GRMZM2G053511	hypothetical protein LOC100194163	GO:0008270	AT3G14250.1		RING/U-box superfamily protein	LOC_Os08g35070.1	protein binding protein, putative, expressed
GRMZM2G053627	hypothetical protein LOC100277316		AT3G60520.1			LOC_Os03g08840.1	zinc finger protein, putative, expressed
GRMZM2G053726	hypothetical protein LOC100193989	GO:0009055,GO:0015035,GO:0045454	AT2G38270.1	ATGRX2,CXIP2	CAX-interacting protein 2	LOC_Os12g07650.1	OsGrx_S16 - glutaredoxin subgroup II, expressed
GRMZM2G053803	hypothetical protein LOC100382902	GO:0000062,GO:0005515	AT3G05420.1	ACBP4	acyl-CoA binding protein 4	LOC_Os03g61930.1	ACBP4, putative, expressed
GRMZM2G053831	Ninja-family protein 6		AT1G13740.1	AFP2	ABI five binding protein 2	LOC_Os03g30570.1	protein of unknown function DUF1675 domain containing protein, expressed
GRMZM2G053991	membrane protein (LOC100280464), mRNA		AT2G37330.1	ALS3	aluminum sensitive 3	LOC_Os05g02750.1	ABC transporter, membrane-spanning/permease subunit, putative, expressed
GRMZM2G054013	no_annotation	GO:0003824,GO:0008152	AT1G65060.1	4CL3	4-coumarate:CoA ligase 3	LOC_Os02g46970.1	AMP-binding domain containing protein, expressed
GRMZM2G054032	F-box protein	GO:0005515	AT4G33160.1		F-box family protein	LOC_Os07g42590.1	OsFBX258 - F-box domain containing protein, expressed
GRMZM2G054050	hypothetical protein LOC100384267	GO:0016491,GO:0055114,GO:0005507	AT1G23010.1	LPR1	Cupredoxin superfamily protein	LOC_Os01g03549.1	multi-copper oxidase type I family protein, putative, expressed	GRMZM2G054050	pza02427
GRMZM2G054123	S-adenosylmethionine synthetase 1	GO:0004478,GO:0006556	AT3G17390.1	MAT4,MTO3,SAMS3	S-adenosylmethionine synthetase family protein	LOC_Os01g22010.1	S-adenosylmethionine synthetase, putative, expressed
GRMZM2G054162	no_annotation	GO:0005515	AT3G07610.1	IBM1	Transcription factor jumonji (jmjC) domain-containing protein	LOC_Os02g01940.1	transcription factor jumonji, putative, expressed	GRMZM2G054162	jmj12	JUMONJI-transcription factor 12
GRMZM2G054227	hypothetical protein LOC100276424		AT3G53850.1		Uncharacterised protein family (UPF0497)	LOC_Os05g38250.1	membrane associated DUF588 domain containing protein, putative, expressed
GRMZM2G054250	no_annotation	GO:0003824,GO:0046872	AT3G30841.1		Cofactor-independent phosphoglycerate mutase	LOC_Os12g35040.1	2,3-bisphosphoglycerate-independent phosphoglycerate mutase, putative, expressed
GRMZM2G054350	no_annotation	GO:0030246,GO:0008378,GO:0006486,GO:0016020	AT5G62620.1		Galactosyltransferase family protein	LOC_Os03g58920.2	galactosyltransferase family protein, putative, expressed
GRMZM2G054354	hypothetical protein LOC100194028	GO:0006886,GO:0005622	AT5G16880.1		Target of Myb protein 1	LOC_Os02g46962.1	VHS and GAT domain containing protein, expressed
GRMZM2G054361	hypothetical protein LOC100217270	GO:0030170,GO:0009058	AT4G37770.1	ACS8	1-amino-cyclopropane-1-carboxylate synthase 8	LOC_Os03g51740.1	aminotransferase, classes I and II, domain containing protein, expressed	GRMZM2G054361	acs6	1-aminocyclopropane-1-carboxylate synthase6
GRMZM2G054393	hypothetical protein LOC100277005					LOC_Os12g35060.1	expressed protein
GRMZM2G054522	hypothetical protein LOC100278739					LOC_Os02g46956.1	expressed protein
GRMZM2G054537	DAG protein		AT3G06790.2		plastid developmental protein DAG, putative	LOC_Os03g38490.1	DAG protein, chloroplast precursor, putative, expressed
GRMZM2G054621	hypothetical protein LOC100193941		AT3G54170.1	ATFIP37,FIP37	FKBP12 interacting protein 37	LOC_Os06g27970.1	FKBP12-interacting protein of 37 kDa, putative, expressed
GRMZM2G054634	ATP binding protein	GO:0004672,GO:0006468	AT5G46570.1	BSK2	BR-signaling kinase 2	LOC_Os10g42110.1	protein kinase family protein, putative, expressed
GRMZM2G054912	no_annotation
GRMZM2G054916	LOC100280650 (pco130570), mRNA	GO:0045735	AT2G28490.1		RmlC-like cupins superfamily protein	LOC_Os03g21790.1	cupin domain containing protein, expressed
GRMZM2G054936	no_annotation		AT4G18010.2	5PTASE2,AT5PTASE2,IP5PII	myo-inositol polyphosphate 5-phosphatase 2	LOC_Os09g39970.1	expressed protein
GRMZM2G055143	hypothetical protein LOC100275270					LOC_Os08g34500.1	expressed protein
GRMZM2G055158	odorant 1 protein (LOC100283401), mRNA	GO:0003682	AT1G66230.1	AtMYB20,MYB20	myb domain protein 20	LOC_Os02g49986.1	MYB family transcription factor, putative, expressed	GRMZM2G055158	myb142	MYB-transcription factor 142
GRMZM2G055216	hypothetical protein LOC100384530		AT1G21070.1		Nucleotide-sugar transporter family protein	LOC_Os07g39280.1	transporter-related, putative, expressed
GRMZM2G055331	hypothetical protein LOC100384028	GO:0009058,GO:0005985	AT5G20280.1	ATSPS1F,SPS1F	sucrose phosphate synthase 1F	LOC_Os08g20660.1	sucrose-phosphate synthase, putative, expressed
GRMZM2G055467	hypothetical protein LOC100194175	GO:0016844,GO:0009058	AT2G41290.1	SSL2	strictosidine synthase-like 2	LOC_Os12g04424.1	strictosidine synthase, putative, expressed
GRMZM2G055678	receptor protein kinase PERK1 (LOC100281684), mRNA	GO:0004672,GO:0006468	AT3G24550.1	ATPERK1,PERK1	proline extensin-like receptor kinase 1	LOC_Os01g12720.1	protein kinase domain containing protein, expressed	GRMZM2G055678	PCO134814
GRMZM2G055698	hypothetical protein LOC100383023	GO:0004252,GO:0016021	AT1G63120.1	ATRBL2,RBL2	RHOMBOID-like 2	LOC_Os03g02530.1	OsRhmbd7 - Putative Rhomboid homologue, expressed
GRMZM2G055699	hypothetical protein LOC100279348	GO:0004553,GO:0005975	AT1G02850.2	BGLU11	beta glucosidase 11	LOC_Os05g30350.1	Os5bglu22 - beta-glucosidase homologue, similar to G. max isohydroxyurate hydrolase, expressed
GRMZM2G055704	no_annotation	GO:0046872,GO:0030001	AT1G01490.1		Heavy metal transport/detoxification superfamily protein	LOC_Os12g23280.4	heavy metal-associated domain containing protein, expressed	GRMZM2G055704	GRMZM2G055704
GRMZM2G055737	plant-specific domain TIGR01568 family protein		AT3G52525.1	ATOFP6,OFP6	ovate family protein 6	LOC_Os10g38880.1	DUF623 domain containing protein, expressed	GRMZM2G055737	ofp1	OVATE-transcription factor 1
GRMZM2G055898	hypothetical protein LOC100217062		AT5G11500.1			LOC_Os01g54670.1	coiled-coil domain-containing protein 25, putative, expressed
GRMZM2G056038	hypothetical protein LOC100275340		AT3G07760.1		Sterile alpha motif (SAM) domain-containing protein	LOC_Os12g32992.1	expressed protein
GRMZM2G056120	putative auxin response factor	GO:0003677,GO:0006355,GO:0009725,GO:0005634	AT2G33860.1	ARF3,ETT	Transcriptional factor B3 family protein / auxin-responsive factor AUX/IAA-related	LOC_Os01g54990.1	auxin response factor, putative, expressed	GRMZM2G056120	arftf11	ARF-transcription factor 11
GRMZM2G056236	hypothetical protein LOC100273516		AT2G45110.1	ATEXPB4,ATHEXP BETA 1.1,EXPB4	expansin B4	LOC_Os02g44108.1	expansin precursor, putative, expressed
GRMZM2G056407	MYB94	GO:0003682	AT3G47600.1	ATMYB94,ATMYBCP70,MYB94	myb domain protein 94	LOC_Os07g43580.1	MYB family transcription factor, putative, expressed	GRMZM2G056407	fdl1	fused leaves1	MYB
GRMZM2G056600	hypothetical protein LOC100272620	GO:0003700,GO:0043565,GO:0006355,GO:0003677,GO:0005634	AT4G40060.1	ATHB-16,ATHB16,HB16	homeobox protein 16	LOC_Os09g29460.1	homeobox associated leucine zipper, putative, expressed	GRMZM2G056600	hb120	Homeobox-transcription factor 120
GRMZM2G056608	no_annotation		AT4G03500.1		Ankyrin repeat family protein	LOC_Os07g34390.1	ankyrin repeat family protein, putative, expressed
GRMZM2G056762	hypothetical protein LOC100276928		AT4G25170.1		Uncharacterised conserved protein (UCP012943)	LOC_Os02g44010.2	expressed protein
GRMZM2G056786	hypothetical protein LOC100273252	GO:0046872	AT1G04360.1		RING/U-box superfamily protein	LOC_Os03g05560.1	zinc finger, C3HC4 type domain containing protein, expressed
GRMZM2G056804	no_annotation	GO:0046872	AT1G04360.1		RING/U-box superfamily protein	LOC_Os03g05570.1	RING-H2 finger protein ATL3F, putative, expressed
GRMZM2G056983	no_annotation
GRMZM2G056988	hypothetical protein LOC100277951		AT5G49120.1		Protein of unknown function (DUF581)	LOC_Os02g37970.1	DUF581 domain containing protein, expressed
GRMZM2G057006	no_annotation		AT1G34320.1		Protein of unknown function (DUF668)	LOC_Os04g35410.1	expressed protein
GRMZM2G057023	hypothetical protein LOC100272784		AT1G27760.3	ATSAT32,SAT32	interferon-related developmental regulator family protein / IFRD protein family	LOC_Os07g39900.1	interferon-related developmental regulator, putative, expressed
GRMZM2G057057	hypothetical protein LOC100277660					LOC_Os02g08540.1	expressed protein
GRMZM2G057247	no_annotation		AT5G67470.1	ATFH6,FH6	formin homolog 6	LOC_Os07g39920.1	formin, putative, expressed
GRMZM2G057265	no_annotation		AT4G10930.1			LOC_Os12g10700.1	expressed protein
GRMZM2G057380	no_annotation	GO:0003774,GO:0005524,GO:0016459,GO:0005515	AT5G54280.2	ATM2,ATM4,ATMYOS1	myosin 2	LOC_Os07g37560.1	myosin-Vb, putative, expressed
GRMZM2G057436	no_annotation	GO:0005515,GO:0004842,GO:0016567,GO:0000151	AT2G23140.1		RING/U-box superfamily protein with ARM repeat domain	LOC_Os08g01900.1	armadillo/beta-catenin repeat family protein, putative, expressed
GRMZM2G057466	no_annotation	GO:0005515	AT5G46910.1		Transcription factor jumonji (jmj) family protein / zinc finger (C5HC2 type) family protein	LOC_Os10g42690.1	jmjC domain containing protein, expressed	GRMZM2G057466	jmj14	JUMONJI-transcription factor 14
GRMZM2G057475	hypothetical protein LOC100383275		AT4G21540.1	SPHK1	sphingosine kinase 1	LOC_Os07g37580.1	diacylglycerol kinase, putative, expressed
GRMZM2G057509	hypothetical protein LOC100275738	GO:0008375,GO:0016020	AT1G10280.1		Core-2/I-branching beta-1,6-N-acetylglucosaminyltransferase family protein	LOC_Os08g01890.1	DNA binding protein, putative, expressed
GRMZM2G057618	no_annotation	GO:0004672,GO:0006468	AT3G13690.1		Protein kinase protein with adenine nucleotide alpha hydrolases-like domain	LOC_Os01g41870.1	protein kinase, putative, expressed
GRMZM2G057623	no_annotation		AT1G13940.1		Plant protein of unknown function (DUF863)	LOC_Os03g55130.2	expressed protein
GRMZM2G057724	Putative uncharacterized protein	GO:0004190,GO:0006508,GO:0006629	AT1G11910.1	APA1,ATAPA1	aspartic proteinase A1	LOC_Os05g49200.1	aspartic proteinase oryzasin-1 precursor, putative, expressed
GRMZM2G058024	no_annotation	GO:0016491,GO:0016706,GO:0055114	AT3G11180.1		2-oxoglutarate (2OG) and Fe(II)-dependent oxygenase superfamily protein	LOC_Os01g61610.1	flavonol synthase/flavanone 3-hydroxylase, putative, expressed
GRMZM2G058087	ruvB-like 2	GO:0003678,GO:0005524	AT5G67630.1		P-loop containing nucleoside triphosphate hydrolases superfamily protein	LOC_Os06g08770.1	ruvB-like 2, putative, expressed
GRMZM2G058197	no_annotation		AT5G66730.1		C2H2-like zinc finger protein	LOC_Os03g10140.1	ZOS3-04 - C2H2 zinc finger protein, expressed
GRMZM2G058220	no_annotation	GO:0004672,GO:0005524,GO:0006468	AT5G35370.1		S-locus lectin protein kinase family protein	LOC_Os02g52850.1	receptor-like protein kinase like protein, putative, expressed
GRMZM2G058305	no_annotation	GO:0005509,GO:0004672,GO:0005524,GO:0006468	AT4G23650.1	CDPK6,CPK3	calcium-dependent protein kinase 6	LOC_Os05g50810.1	CAMK_CAMK_like.5 - CAMK includes calcium/calmodulin depedent protein kinases, expressed
GRMZM2G058366	hypothetical protein LOC100382473		AT2G46200.1			LOC_Os01g12670.1	expressed protein
GRMZM2G058481	no_annotation		AT3G08600.1		Protein of unknown function (DUF1191)	LOC_Os12g02550.1	expressed protein
GRMZM2G058491	no_annotation	GO:0005524	AT1G64110.2		P-loop containing nucleoside triphosphate hydrolases superfamily protein	LOC_Os01g12660.1	AAA-type ATPase family protein, putative, expressed
GRMZM2G058584	hypothetical protein LOC100304209	GO:0004399,GO:0008270,GO:0051287,GO:0000105,GO:0055114	AT5G63890.1	ATHDH,HDH,HISN8	histidinol dehydrogenase	LOC_Os01g13190.1	histidinol dehydrogenase, chloroplast precursor, putative, expressed
GRMZM2G058690	no_annotation	GO:0005515	AT3G16490.1	IQD26	IQ-domain 26	LOC_Os05g44630.1	IQ calmodulin-binding motif family protein, putative, expressed
GRMZM2G058734	hypothetical protein LOC100191491		AT2G34730.2		myosin heavy chain-related	LOC_Os03g57110.1	expressed protein
GRMZM2G058745	LOC542510	GO:0005524,GO:0016773,GO:0005975	AT4G29130.1	ATHXK1,GIN2,HXK1	hexokinase 1	LOC_Os05g44760.1	hexokinase, putative, expressed	GRMZM2G058745	pzb02155
GRMZM2G058760	Putative uncharacterized protein	GO:0016491,GO:0055114	AT4G05390.1	ATRFNR1,RFNR1	root FNR 1	LOC_Os03g57120.1	ferredoxin--NADP reductase, chloroplast precursor, putative, expressed	GRMZM2G058760	fnr2	ferredoxin NADP reductase2
GRMZM2G059013	no_annotation		AT1G33250.1		Protein of unknown function (DUF604)	LOC_Os10g37260.1	fringe-related protein, putative, expressed
GRMZM2G059021	hypothetical protein LOC100217009		AT5G47455.3			LOC_Os02g44100.2	expressed protein
GRMZM2G059029	hypothetical protein LOC100382392		AT4G21620.1		glycine-rich protein	LOC_Os03g47270.1	GCRP4 - Glycine and cysteine rich family protein precursor, expressed
GRMZM2G059037	absence of first division1	GO:0000228,GO:0005515	AT5G05490.2	ATREC8,DIF1,REC8,SYN1	Rad21/Rec8-like family protein	LOC_Os05g50410.1	Rad21 / Rec8 like protein, putative, expressed	GRMZM2G059037	afd1	absence of first division1
GRMZM2G059064	VQ motif family protein					LOC_Os03g47280.1	VQ domain containing protein, putative, expressed
GRMZM2G059073	NAD kinase 1	GO:0003951,GO:0006741,GO:0008152	AT3G21070.2	ATNADK-1,NADK1	NAD kinase 1	LOC_Os01g72690.1	NAD kinase, putative, expressed
GRMZM2G059102	MADS-box transcription factor 47Putative uncharacterized protein ;	GO:0003677,GO:0046983,GO:0003700,GO:0006355,GO:0005634	AT2G22540.1	AGL22,SVP	K-box region and MADS-box transcription factor family protein	LOC_Os03g08754.2	OsMADS47 - MADS-box family gene with MIKCc type-box, expressed	GRMZM2G059102	mads68	MADS-transcription factor 68
GRMZM2G059106	golgi SNARE 12 protein		AT1G15880.1	atgos11,GOS11	golgi snare 11	LOC_Os09g24980.1	vesicle transport v-SNARE protein, putative, expressed
GRMZM2G059117	no_annotation	GO:0004672,GO:0005524,GO:0006468,GO:0005515	AT3G28040.1		Leucine-rich receptor-like protein kinase family protein	LOC_Os01g72700.1	expressed protein
GRMZM2G059134	hypothetical protein LOC100275821		AT3G55240.1		Plant protein 1589 of unknown function	LOC_Os05g38680.1	plant-specific domain TIGR01589 family protein, expressed
GRMZM2G059191	ferredoxin--NADP reductase, leaf isozyme	GO:0016491,GO:0055114	AT5G66190.1	ATLFNR1,FNR1	ferredoxin-NADP(+)-oxidoreductase 1	LOC_Os06g01850.1	ferredoxin--NADP reductase, chloroplast precursor, putative, expressed
GRMZM2G059299	hypothetical protein LOC100382042		AT1G78860.1		D-mannose binding lectin protein with Apple-like carbohydrate-binding domain	LOC_Os01g72810.1	secreted glycoprotein, putative, expressed
GRMZM2G059381	AMP-binding protein	GO:0003824,GO:0008152	AT5G27600.1	ATLACS7,LACS7	long-chain acyl-CoA synthetase 7	LOC_Os12g04990.1	acyl-CoA synthetase protein, putative, expressed
GRMZM2G059397	no_annotation	GO:0016021	AT2G23810.1	TET8	tetraspanin8	LOC_Os08g34460.1	tetraspanin family protein, putative, expressed
GRMZM2G059453	protein phosphatase 2C	GO:0003824	AT1G07430.1	HAI2	highly ABA-induced PP2C gene 2	LOC_Os01g62760.1	protein phosphatase 2C, putative, expressed	GRMZM2G059453	prh3	protein phosphatase homolog3
GRMZM2G059671	hypothetical protein LOC100191496	GO:0004672,GO:0006468	AT5G03730.1	AtCTR1,CTR1,SIS1	Protein kinase superfamily protein	LOC_Os02g32610.2	protein kinase domain containing protein, expressed
GRMZM2G059693	LOC100279653 (pco120449), mRNA	GO:0004806,GO:0006629	AT5G67050.1		alpha/beta-Hydrolases superfamily protein	LOC_Os05g06140.1	lipase, putative, expressed
GRMZM2G059799	hypothetical protein LOC100304338	GO:0006950	AT1G68300.1		Adenine nucleotide alpha hydrolases-like superfamily protein	LOC_Os01g32780.1	universal stress protein domain containing protein, putative, expressed
GRMZM2G059887	AGP16		AT2G46330.1	AGP16,ATAGP16	arabinogalactan protein 16	LOC_Os01g46850.1	expressed protein
GRMZM2G059937	outer mitochondrial membrane protein porin	GO:0055085,GO:0005741	AT5G57490.1	ATVDAC4,VDAC4	voltage dependent anion channel 4	LOC_Os03g04460.1	outer mitochondrial membrane porin, putative, expressed
GRMZM2G059939	hypothetical protein LOC100273875	GO:0003700,GO:0006355	AT1G13260.1	EDF4,RAV1	related to ABI3/VP1 1	LOC_Os05g47650.1	B3 DNA binding domain containing protein, expressed	GRMZM2G059939	ereb162	AP2-EREBP-transcription factor 162
GRMZM2G060029	no_annotation		AT1G61350.1		ARM repeat superfamily protein	LOC_Os06g46995.1	armadillo/beta-catenin repeat family protein, putative, expressed
GRMZM2G060150	hypothetical protein LOC100381851					LOC_Os06g46990.1	expressed protein
GRMZM2G060161	no_annotation
GRMZM2G060210	no_annotation	GO:0016747	AT3G62160.1		HXXXD-type acyl-transferase family protein	LOC_Os05g08640.1	transferase family protein, putative, expressed
GRMZM2G060216	liguleless2	GO:0003700,GO:0043565,GO:0006355	AT1G08320.1	bZIP21,TGA9	bZIP transcription factor family protein	LOC_Os01g64020.1	transcription factor, putative, expressed	GRMZM2G060216	lg2	liguleless2	bzip
GRMZM2G060257	ATPP2-A13		AT3G61060.1	AtPP2-A13,PP2-A13	phloem protein 2-A13	LOC_Os10g37830.1	OsFBX391 - F-box domain containing protein, expressed
GRMZM2G060271	no_annotation	GO:0004672,GO:0005524,GO:0006468,GO:0030246	AT5G10530.1		Concanavalin A-like lectin protein kinase family protein	LOC_Os01g57100.1	expressed protein
GRMZM2G060485	Putative uncharacterized protein	GO:0003682	AT2G25180.1	ARR12,RR12	response regulator 12	LOC_Os02g08500.1	two-component response regulator, putative, expressed	GRMZM2G060485	glk24	G2-like-transcription factor 24
GRMZM2G060511	hypothetical protein LOC100274625		AT3G01740.1		Mitochondrial ribosomal protein L37	LOC_Os12g14080.1	expressed protein
GRMZM2G060544	hypothetical protein LOC100275184		AT3G02550.1	LBD41	LOB domain-containing protein 41	LOC_Os01g32770.1	DUF260 domain containing protein, putative, expressed	GRMZM2G060544	lbd5	LBD-transcription factor 5
GRMZM2G060554	hypothetical protein LOC100280272		AT1G45207.2		Remorin family protein	LOC_Os02g52810.1	remorin C-terminal domain containing protein, putative, expressed
GRMZM2G060561	hypothetical protein LOC100217072	GO:0005524	AT2G25140.1	CLPB-M,CLPB4,HSP98.7	casein lytic proteinase B4	LOC_Os02g08490.1	chaperone protein clpB 1, putative, expressed
GRMZM2G060630	no_annotation		AT5G14040.1	PHT3;1	phosphate transporter 3;1	LOC_Os02g52860.1	phosphate carrier protein, mitochondrial precursor, putative, expressed
GRMZM2G060742	citrate transporter family protein	GO:0055085,GO:0016021	AT1G02260.1		Divalent ion symporter	LOC_Os03g05390.1	Citrate transporter protein, putative, expressed
GRMZM2G060842	hypothetical protein LOC100194276		AT5G22340.1			LOC_Os03g20640.1	expressed protein
GRMZM2G060876	Putative uncharacterized protein	GO:0003700,GO:0006355	AT5G13910.1	LEP	Integrase-type DNA-binding superfamily protein	LOC_Os04g32790.1	AP2 domain containing protein, expressed	GRMZM2G060876	ereb73	AP2-EREBP-transcription factor 73
GRMZM2G060918	hypothetical protein LOC100384435 (LOC100384435), mRNA	GO:0003700,GO:0043565,GO:0006355	AT4G11070.1	AtWRKY41,WRKY41	WRKY family transcription factor	LOC_Os03g20550.1	WRKY55, expressed	GRMZM2G060918	wrky65	WRKY-transcription factor 65
GRMZM2G060952	deoxymugineic acid synthase1		AT1G59960.1		NAD(P)-linked oxidoreductase superfamily protein	LOC_Os03g13390.2	oxidoreductase, aldo/keto reductase family protein, putative, expressed
GRMZM2G061096	LOC100282600	GO:0016021	AT2G01970.1		Endomembrane protein 70 protein family	LOC_Os03g13380.1	transmembrane 9 superfamily member, putative, expressed
GRMZM2G061099	Putative uncharacterized protein		AT4G22540.1	ORP2A	OSBP(oxysterol binding protein)-related protein 2A	LOC_Os10g40590.1	oxysterol-binding protein, putative, expressed
GRMZM2G061202	no_annotation		AT2G37730.1		Protein of unknown function (DUF604)	LOC_Os03g16334.1	fringe-related protein, putative, expressed
GRMZM2G061206	antiporter/ drug transporter/ transporter					LOC_Os01g73690.1	pentatricopeptide, putative, expressed
GRMZM2G061287	hypothetical protein LOC100272768	GO:0005634	AT1G76310.1	CYCB2;4	CYCLIN B2;4	LOC_Os04g47580.1	cyclin, putative, expressed
GRMZM2G061292	no_annotation	GO:0003677,GO:0006355	AT1G28310.2		Dof-type zinc finger DNA-binding family protein	LOC_Os03g42200.1	dof zinc finger domain containing protein, putative, expressed	GRMZM2G061292	dof26	C2C2-Dof-transcription factor 26
GRMZM2G061398	no_annotation		AT2G17110.1		Protein of unknown function (DUF630 and DUF632)	LOC_Os04g47480.1	DUF630/DUF632 domains containing protein, putative, expressed
GRMZM2G061515	no_annotation		AT5G54510.1	DFL1,GH3.6	Auxin-responsive GH3 family protein	LOC_Os01g57610.1	OsGH3.1 - Probable indole-3-acetic acid-amido synthetase, expressed
GRMZM2G061602	no_annotation	GO:0004672,GO:0005524,GO:0006468,GO:0005515	AT1G53090.1	SPA4	SPA1-related 4	LOC_Os01g52640.3	suppressor of phythchrome A, putative, expressed
GRMZM2G061672	cofactor required for Sp1 transcriptional activation subunit 9		AT5G03500.1		Mediator complex, subunit Med7	LOC_Os04g56640.1	mediator of RNA polymerase II transcription subunit 7, putative, expressed
GRMZM2G061833	no_annotation		AT3G05320.1		O-fucosyltransferase family protein	LOC_Os02g07200.1	protein-O-fucosyltransferase 1, putative, expressed
GRMZM2G061885	hypothetical protein LOC100273525	GO:0008374,GO:0006629	AT5G13640.1	ATPDAT,PDAT,PDAT1	phospholipid:diacylglycerol acyltransferase	LOC_Os09g27210.1	lecithine cholesterol acyltransferase, putative, expressed	GRMZM2G061885	pza01735
GRMZM2G061910	hypothetical protein LOC100192081		AT5G22870.1		Late embryogenesis abundant (LEA) hydroxyproline-rich glycoprotein family	LOC_Os02g44670.1	harpin-induced protein 1 domain containing protein, expressed
GRMZM2G061938	hypothetical protein LOC100272832		AT4G05400.1		copper ion binding	LOC_Os01g32790.1	expressed protein
GRMZM2G061941	VQ motif family protein		AT5G65170.1		VQ motif-containing protein	LOC_Os02g51740.1	VQ domain containing protein, putative, expressed
GRMZM2G061950	annexin2	GO:0005509,GO:0005544	AT5G10230.1	ANN7,ANNAT7	annexin 7	LOC_Os02g51750.1	annexin, putative, expressed	GRMZM2G061950	anx2	annexin2
GRMZM2G062121	no_annotation					LOC_Os01g48360.2	expressed protein
GRMZM2G062129	LOC100281488		AT1G66330.1		senescence-associated family protein	LOC_Os05g05600.1	ATA15 protein, putative, expressed
GRMZM2G062151	Cytochrome P450 CYP86A35	GO:0005506,GO:0016705,GO:0020037,GO:0055114	AT4G00360.1	ATT1,CYP86A2	cytochrome P450, family 86, subfamily A, polypeptide 2	LOC_Os02g44654.1	cytochrome P450, putative, expressed
GRMZM2G062160	hypothetical protein LOC100277836		AT1G22160.1		Protein of unknown function (DUF581)	LOC_Os11g43790.1	DUF581 domain containing protein, expressed
GRMZM2G062318	hypothetical protein LOC100383291 (LOC100383291), mRNA	GO:0008289	AT1G73360.1	ATHDG11,EDT1,HDG11	homeodomain GLABROUS 11	LOC_Os06g10600.1	homeobox and START domains containing protein, putative, expressed
GRMZM2G062354	hypothetical protein LOC100384859	GO:0005515	AT5G25270.1		Ubiquitin-like superfamily protein	LOC_Os08g19830.1	ubiquitin family protein, putative, expressed
GRMZM2G062390	hypothetical protein LOC100273055	GO:0004601,GO:0020037,GO:0006979,GO:0055114	AT2G24800.1		Peroxidase superfamily protein	LOC_Os08g42030.1	peroxidase precursor, putative, expressed
GRMZM2G062425	hypothetical protein LOC100193297		AT2G40600.1		appr-1-p processing enzyme family protein	LOC_Os03g21830.1	appr-1-p processing enzyme family protein, putative, expressed
GRMZM2G062458	no_annotation		AT4G00050.1	UNE10	basic helix-loop-helix (bHLH) DNA-binding superfamily protein	LOC_Os10g40740.1	helix-loop-helix DNA-binding domain containing protein, expressed
GRMZM2G062471	secretory protein-like		AT3G60720.1	PDLP8	plasmodesmata-located protein 8	LOC_Os04g45460.1	cysteine-rich repeat secretory protein precursor, putative, expressed
GRMZM2G062499	LOC100284415	GO:0005515,GO:0004842,GO:0016567,GO:0000151	AT3G07360.1	ATPUB9,PUB9	plant U-box 9	LOC_Os02g28720.1	spotted leaf 11, putative, expressed
GRMZM2G062552	glycosyltransferase	GO:0016757	AT3G18180.1		Glycosyltransferase family 61 protein	LOC_Os02g04250.1	glycosyltransferase, putative, expressed
GRMZM2G062554	LOC100286140	GO:0004197,GO:0006508	AT1G62710.1	BETA-VPE,BETAVPE	beta vacuolar processing enzyme	LOC_Os04g45470.1	vacuolar-processing enzyme precursor, putative, expressed
GRMZM2G062600	no_annotation	GO:0004553,GO:0005975	AT4G16260.1		Glycosyl hydrolase superfamily protein	LOC_Os01g71340.1	glycosyl hydrolases family 17, putative, expressed
GRMZM2G062650	NAM-related protein 1	GO:0003677,GO:0006355	AT5G61430.1	ANAC100,ATNAC5,NAC100	NAC domain containing protein 100	LOC_Os04g38720.1	no apical meristem protein, putative, expressed	GRMZM2G062650	nrp1	no-apical-meristem-related protein1
GRMZM2G062724	hypothetical protein LOC100192089	GO:0008270	AT5G22920.1		CHY-type/CTCHY-type/RING-type Zinc finger protein	LOC_Os10g31850.2	RING finger and CHY zinc finger domain-containing protein 1, putative, expressed
GRMZM2G062848	hypothetical protein LOC100277415		AT5G47900.3		Protein of unknown function (DUF1624)	LOC_Os02g32504.1	heparan-alpha-glucosaminide N-acetyltransferase, putative, expressed
GRMZM2G062885	no_annotation	GO:0005515	AT5G57180.2	CIA2	chloroplast import apparatus 2	LOC_Os02g05470.1	CCT motif family protein, expressed
GRMZM2G062914	MPK14 - putative MAPK	GO:0004672,GO:0005524,GO:0006468	AT1G10210.1	ATMPK1,MPK1	mitogen-activated protein kinase 1	LOC_Os02g05480.1	CGMC_MAPKCMGC_2_SLT2y_ERK.1 - CGMC includes CDA, MAPK, GSK3, and CLKC kinases, expressed	GRMZM2G062914	mpk14	MAP kinase14
GRMZM2G063025	hypothetical protein LOC100382356		AT3G27930.1			LOC_Os05g50200.1	expressed protein
GRMZM2G063069	ATP binding protein	GO:0004672,GO:0006468	AT3G01490.1		Protein kinase superfamily protein	LOC_Os05g50190.1	protein kinase domain containing protein, expressed
GRMZM2G063151	Initiator binding protein		AT3G12560.1	ATTBP2,TRFL9	TRF-like 9	LOC_Os03g16700.1	initiator-binding protein, putative, expressed	GRMZM2G063151	ibp1	initiator binding protein1
GRMZM2G063220	hypothetical protein LOC100275194		AT1G70680.1		Caleosin-related family protein	LOC_Os02g50140.1	caleosin related protein, putative, expressed
GRMZM2G063256	no_annotation
GRMZM2G063276	nudix hydrolase 4 (LOC100282276), mRNA	GO:0016787	AT1G14860.1	atnudt18,NUDT18	nudix hydrolase homolog 18	LOC_Os02g50130.1	hydrolase, NUDIX family, domain containing protein, expressed
GRMZM2G063533	serine/threonine-protein kinase NAK	GO:0004672,GO:0006468	AT5G47070.1		Protein kinase superfamily protein	LOC_Os09g36320.1	tyrosine protein kinase domain containing protein, putative, expressed
GRMZM2G063647	Putative uncharacterized protein		AT1G14630.1			LOC_Os09g27590.1	expressed protein
GRMZM2G063657	hypothetical protein LOC100304391	GO:0016779	AT3G56320.1		PAP/OAS1 substrate-binding domain superfamily	LOC_Os03g21850.1	nucleotidyltransferase, putative, expressed
GRMZM2G063875	hypothetical protein LOC100280228		AT2G37570.1	SLT1	HSP20-like chaperones superfamily protein	LOC_Os03g16910.1	SLT1 protein, putative, expressed
GRMZM2G063931	ubiquitin-conjugating enzyme E2 I	GO:0016881	AT3G57870.1	AHUS5,ATSCE1,EMB1637,SCE1,SCE1A	sumo conjugation enzyme 1	LOC_Os03g03130.1	ubiquitin-conjugating enzyme, putative, expressed
GRMZM2G064083	no_annotation
GRMZM2G064159	agmatine deiminase	GO:0004668,GO:0009446	AT5G08170.1	ATAIH,EMB1873	porphyromonas-type peptidyl-arginine deiminase family protein	LOC_Os04g39210.1	agmatine deiminase, putative, expressed
GRMZM2G064162	hypothetical protein LOC100192471					LOC_Os01g14180.1	expressed protein
GRMZM2G064163	LOC100282908	GO:0003824	AT1G23820.1	SPDS1	spermidine synthase 1	LOC_Os07g22600.1	spermidine synthase, putative, expressed
GRMZM2G064426	hypothetical protein LOC100273424	GO:0043565,GO:0005622	AT2G38880.7	ATHAP3,ATNF-YB1,HAP3,HAP3A,NF-YB1	nuclear factor Y, subunit B1	LOC_Os05g38820.4	histone-like transcription factor and archaeal histone, putative, expressed	GRMZM2G064426	cadtfr15	CCAAT-DR1-transcription factor 15
GRMZM2G064708	no_annotation		AT3G54980.1		Pentatricopeptide repeat (PPR) superfamily protein	LOC_Os01g42620.1	pentatricopeptide containing protein, putative, expressed
GRMZM2G064710	no_annotation
GRMZM2G064753	Cytochrome c oxidase polypeptide Vb	GO:0004129,GO:0005740	AT1G80230.1		Rubredoxin-like superfamily protein	LOC_Os01g42650.1	cytochrome c oxidase subunit 5B, mitochondrial precursor, putative, expressed
GRMZM2G064831	no_annotation	GO:0016020	AT4G32140.1		EamA-like transporter family	LOC_Os04g55260.1	thiamine-repressible mitochondrial transport protein THI74, putative, expressed
GRMZM2G064853	hypothetical protein LOC100273154	GO:0008270	AT3G09320.1		DHHC-type zinc finger family protein	LOC_Os01g62620.1	DHHC zinc finger domain containing protein, expressed
GRMZM2G064903	DNA-binding WRKY		AT1G80450.1		VQ motif-containing protein	LOC_Os04g55240.1	VQ domain containing protein, putative, expressed
GRMZM2G064948	Putative uncharacterized protein		AT2G39705.1	DVL11,RTFL8	ROTUNDIFOLIA like 8	LOC_Os01g62605.1	expressed protein
GRMZM2G065012	hypothetical protein LOC100381653		AT1G12020.1			LOC_Os04g57360.1	expressed protein
GRMZM2G065066	SR repressor protein		AT3G55460.1	SCL30	SC35-like splicing factor 30	LOC_Os02g15310.2	RNA recognition motif containing protein, expressed
GRMZM2G065144	no_annotation	GO:0016491,GO:0055114,GO:0004601,GO:0050664	AT5G47910.1	ATRBOHD,RBOHD	respiratory burst oxidase homologue D	LOC_Os11g33120.1	respiratory burst oxidase, putative, expressed
GRMZM2G065225	no_annotation	GO:0005515	AT2G43900.1		Endonuclease/exonuclease/phosphatase family protein	LOC_Os08g41270.1	endonuclease/exonuclease/phosphatase family domain containing protein, expressed
GRMZM2G065244	no_annotation	GO:0016021	AT5G47530.1		Auxin-responsive family protein	LOC_Os08g41280.1	membrane protein, putative, expressed
GRMZM2G065317	no_annotation
GRMZM2G065394	hypothetical protein LOC100382286 (LOC100382286), mRNA	GO:0005515	AT5G35670.1	iqd33	IQ-domain 33	LOC_Os06g40850.1	IQ calmodulin-binding motif family protein, putative, expressed
GRMZM2G065538	no_annotation	GO:0003677	AT1G68840.1	EDF2,RAP2.8,RAV2,TEM2	related to ABI3/VP1 2	LOC_Os01g49830.1	B3 DNA binding domain containing protein, expressed	GRMZM2G065538	abi33	ABI3-VP1-transcription factor 33
GRMZM2G065888	hypothetical protein LOC100275634		AT1G30755.1		Protein of unknown function (DUF668)	LOC_Os06g50220.2	expressed protein
GRMZM2G065928	hypothetical protein LOC100191697	GO:0005506,GO:0016705,GO:0020037,GO:0055114	AT3G19270.1	CYP707A4	cytochrome P450, family 707, subfamily A, polypeptide 4	LOC_Os09g28390.1	cytochrome P450, putative, expressed	GRMZM2G065928	abh4	abscisic acid 8'-hydroxylase4
GRMZM2G065950	hypothetical protein LOC100273641	GO:0005783	AT2G16595.1		Translocon-associated protein (TRAP), alpha subunit	LOC_Os06g50154.1	translocon-associated protein subunit alpha precursor, putative, expressed
GRMZM2G066024	fructose-bisphosphate aldolase cytoplasmic isozyme	GO:0004332,GO:0006096	AT2G36460.1		Aldolase superfamily protein	LOC_Os05g33380.1	fructose-bisphospate aldolase isozyme, putative, expressed	GRMZM2G066024	ald2	aldolase2
GRMZM2G066041	hypothetical protein LOC100272384	GO:0004197,GO:0006508	AT1G79330.1	AMC6,ATMC5,ATMCP2B,MC5	metacaspase 5	LOC_Os05g41670.1	ICE-like protease p20 domain containing protein, putative, expressed
GRMZM2G066158	hypothetical protein LOC100273194	GO:0003700,GO:0006355	AT1G28360.1	ATERF12,ERF12	ERF domain protein 12	LOC_Os05g41760.1	AP2 domain containing protein, expressed	GRMZM2G066158	ereb93	AP2-EREBP-transcription factor 93
GRMZM2G066191	Tubulin beta-4 chain (Beta-4-tubulin)	GO:0003924,GO:0005525,GO:0006184,GO:0051258,GO:0043234	AT5G23860.1	TUB8	tubulin beta 8	LOC_Os03g45920.1	tubulin/FtsZ domain containing protein, putative, expressed	GRMZM2G066191	tub4	beta tubulin4
GRMZM2G066204	no_annotation
GRMZM2G066213	no_annotation		AT1G18740.1		Protein of unknown function (DUF793)	LOC_Os12g06780.1	expressed protein
GRMZM2G066388	no_annotation		AT2G31670.1		Stress responsive alpha-beta barrel domain protein	LOC_Os07g41810.1	stress responsive A/B Barrel domain containing protein, expressed
GRMZM2G066449	no_annotation		AT4G20880.1		ethylene-responsive nuclear protein / ethylene-regulated nuclear protein (ERT2)	LOC_Os03g45930.1	expressed protein
GRMZM2G067019	hypothetical protein LOC100194312	GO:0005515	AT4G30860.1	ASHR3,SDG4	SET domain group 4	LOC_Os02g39800.1	SET domain containing protein, expressed
GRMZM2G067022	hypothetical protein LOC100193702		AT5G01240.1	LAX1	like AUXIN RESISTANT 1	LOC_Os01g63770.1	transmembrane amino acid transporter protein, putative, expressed
GRMZM2G067053	hypothetical protein LOC100279255	GO:0005515	AT4G31820.1	ENP,MAB4,NPY1	Phototropic-responsive NPH3 family protein	LOC_Os06g08550.1	BTBN14 - Bric-a-Brac, Tramtrack, Broad Complex BTB domain with non-phototropic hypocotyl 3 NPH3 domain, expressed
GRMZM2G067063	protein disulfide isomerase12	GO:0045454	AT3G20560.1	ATPDI12,ATPDIL5-3,PDI12,PDIL5-3	PDI-like 5-3	LOC_Os07g34030.1	OsPDIL5-4 protein disulfide isomerase PDIL5-4, expressed	GRMZM2G067063	pdi12	protein disulfide isomerase12
GRMZM2G067122	hypothetical protein LOC100277843		AT1G07280.1		Tetratricopeptide repeat (TPR)-like superfamily protein	LOC_Os05g37520.2	expressed protein
GRMZM2G067371	no_annotation		AT3G29575.1	AFP3	ABI five binding protein 3	LOC_Os03g30570.1	protein of unknown function DUF1675 domain containing protein, expressed	GRMZM2G067371	bnl9.11b(lts)
GRMZM2G067417	Cytochrome c oxidase polypeptide VIb	GO:0004129,GO:0005739	AT1G22450.1	ATCOX6B2,COX6B	cytochrome C oxidase 6B	LOC_Os03g27290.1	cytochrome c oxidase subunit, putative, expressed
GRMZM2G067421	no_annotation	GO:0046872,GO:0030001	AT5G26690.1		Heavy metal transport/detoxification superfamily protein	LOC_Os04g56570.1	heavy metal-associated domain containing protein, expressed
GRMZM2G067424	flavonol-3-O-glycoside-7-O-glucosyltransferase 1	GO:0016758,GO:0008152	AT3G53160.1	UGT73C7	UDP-glucosyl transferase 73C7	LOC_Os03g46400.1	UDP-glucoronosyl and UDP-glucosyl transferase domain containing protein, expressed
GRMZM2G067520	hypothetical protein LOC100279203
GRMZM2G067583	tat pathway signal sequence family protein		AT2G01400.1			LOC_Os01g45640.1	tat pathway signal sequence family protein, expressed
GRMZM2G067600	Putative uncharacterized protein		AT3G03341.1
GRMZM2G067624	LOC100283866	GO:0003677,GO:0005634	AT1G53160.1	SPL4	squamosa promoter binding protein-like 4	LOC_Os07g32170.1	OsSPL13 - SBP-box gene family member, expressed	GRMZM2G067624	sbp29	SBP-transcription factor 29
GRMZM2G067919	Globulin-1 S allele Precursor (GLB1-S)(7S-like)	GO:0045735	AT3G22640.1	PAP85	cupin family protein	LOC_Os03g46100.1	cupin domain containing protein, expressed	GRMZM2G067919	glb1	globulin1
GRMZM2G067992	no_annotation	GO:0016491,GO:0055114	AT4G02580.1		NADH-ubiquinone oxidoreductase 24 kDa subunit, putative	LOC_Os05g43360.1	NADH dehydrogenase flavoprotein 2, mitochondrial precursor, putative, expressed
GRMZM2G068059	no_annotation	GO:0008168,GO:0008152	AT5G18400.2		Cytokine-induced anti-apoptosis inhibitor 1, Fe-S biogenesis	LOC_Os04g57810.3	GA18008-PA, putative, expressed
GRMZM2G068117	hypothetical protein LOC100279389	GO:0004672,GO:0005524,GO:0006468	AT2G28930.3	APK1B,PK1B	protein kinase 1B	LOC_Os03g60710.1	protein kinase domain containing protein, expressed	GRMZM2G068117	AY106825
GRMZM2G068177	DHHC zinc finger domain containing protein	GO:0008270	AT3G18620.1		DHHC-type zinc finger family protein	LOC_Os06g20400.1	DHHC zinc finger domain containing protein, expressed
GRMZM2G068336	no_annotation		AT3G16480.1	MPPalpha	mitochondrial processing peptidase alpha subunit	LOC_Os05g44916.2	mitochondrial-processing peptidase subunit, mitochondrial precursor, putative, expressed
GRMZM2G068443	no_annotation	GO:0008168,GO:0032259	AT5G13830.1		FtsJ-like methyltransferase family protein	LOC_Os03g60750.1	ribosomal RNA large subunit methyltransferase J, putative, expressed
GRMZM2G068590	inhibitor of apoptosis-like protein		AT1G79110.2		zinc ion binding	LOC_Os04g33030.1	protein binding protein, putative, expressed
GRMZM2G068665	pyrroline 5-carboxylate reductase		AT5G14800.1	AT-P5C1,AT-P5R,EMB2772,P5CR	pyrroline-5- carboxylate (P5C) reductase	LOC_Os01g71990.1	pyrroline-5-carboxylate reductase, putative, expressed
GRMZM2G068701	hypothetical protein LOC100279379 (LOC100279379), mRNA		AT4G37390.1	AUR3,BRU6,GH3-2,GH3.2,YDK1	Auxin-responsive GH3 family protein	LOC_Os07g40290.1	OsGH3.8 - Probable indole-3-acetic acid-amido synthetase, expressed
GRMZM2G068913	no_annotation	GO:0005524,GO:0016773,GO:0005975	AT1G50460.1	ATHKL1,HKL1	hexokinase-like 1	LOC_Os01g71320.1	hexokinase, putative, expressed	GRMZM2G068913	hex4	hexokinase4
GRMZM2G068917	hypothetical protein LOC100193580	GO:0003824,GO:0050662,GO:0044237	AT2G23910.1		NAD(P)-binding Rossmann-fold superfamily protein	LOC_Os10g42620.1	dihydroflavonol-4-reductase, putative, expressed
GRMZM2G068955	no_annotation		AT1G67570.1		Protein of unknown function (DUF3537)	LOC_Os08g03430.1	extracellular ligand-gated ion channel, putative, expressed
GRMZM2G068967	ethylene-responsive transcription factor 4	GO:0003700,GO:0006355	AT3G20310.1	ATERF-7,ATERF7,ERF7	ethylene response factor 7	LOC_Os04g52090.1	AP2 domain containing protein, expressed	GRMZM2G068967	ereb97	AP2-EREBP-transcription factor 97
GRMZM2G068982	hypothetical protein LOC100192977		AT1G13270.1	MAP1B,MAP1C	methionine aminopeptidase 1B	LOC_Os04g52100.1	peptidase, M24 family protein, putative, expressed
GRMZM2G069016	purine permease	GO:0016020	AT1G30840.1	ATPUP4,PUP4	purine permease 4	LOC_Os05g48300.1	purine permease, putative, expressed
GRMZM2G069018	hypothetical protein LOC100193039		AT3G05700.1		Drought-responsive family protein	LOC_Os01g48190.1	drought induced 19 protein, putative, expressed
GRMZM2G069092	no_annotation		AT3G55760.1			LOC_Os11g37560.2	expressed protein
GRMZM2G069162	Putative uncharacterized protein	GO:0005515	AT2G28840.1	XBAT31	XB3 ortholog 1 in Arabidopsis thaliana	LOC_Os05g02130.1	ankyrin repeat domain-containing protein 28, putative, expressed
GRMZM2G069218	no_annotation	GO:0003676,GO:0008270	AT3G42860.1		zinc knuckle (CCHC-type) family protein	LOC_Os03g57260.2	GRF zinc finger family protein, expressed	GRMZM2G069218	umc1500
GRMZM2G069260	hypothetical protein LOC100382694	GO:0016491,GO:0055114	AT2G29990.1	NDA2	alternative NAD(P)H dehydrogenase 2	LOC_Os01g61410.1	NADH-ubiquinone oxidoreductase, mitochondrial precursor, putative, expressed	GRMZM2G069260	npi414a
GRMZM2G069325	hypothetical protein LOC100272412					LOC_Os05g48010.1	MYB family transcription factor, putative, expressed	GRMZM2G069325	myb130	MYB-transcription factor 130
GRMZM2G069656	hypothetical protein LOC100193095		AT1G26761.1		Arabinanase/levansucrase/invertase	LOC_Os08g33650.1	SET domain-containing protein, putative, expressed
GRMZM2G069687	no_annotation		AT1G29170.1	ATSCAR3,SCAR3,WAVE2	SCAR family protein	LOC_Os01g11040.1	SCAR-like protein 2, putative, expressed
GRMZM2G069694	hypothetical protein LOC100193809		AT4G32480.1		Protein of unknown function (DUF506)	LOC_Os01g54340.1	plant-specific domain TIGR01615 family protein, expressed
GRMZM2G069708	hypothetical protein LOC100274377	GO:0003824,GO:0050662,GO:0044237	AT1G32220.1		NAD(P)-binding Rossmann-fold superfamily protein	LOC_Os04g33060.1	NAD dependent epimerase/dehydratase family protein, putative, expressed
GRMZM2G069765	T-complex protein 1 subunit gamma	GO:0005524,GO:0044267	AT5G26360.1		TCP-1/cpn60 chaperonin family protein	LOC_Os06g34690.1	T-complex protein, putative, expressed
GRMZM2G069830	no_annotation		AT4G40020.1		Myosin heavy chain-related protein	LOC_Os04g37790.2	expressed protein
GRMZM2G069856	hypothetical protein LOC100382237	GO:0008081,GO:0006281,GO:0005634,GO:0003676,GO:0008270,GO:0016818	AT5G07400.1		forkhead-associated domain-containing protein / FHA domain-containing protein	LOC_Os04g33050.1	HIRAN domain containing protein, putative, expressed
GRMZM2G069905	no_annotation
GRMZM2G069928	no_annotation		AT4G20160.1			LOC_Os07g31650.1	expressed protein
GRMZM2G069976	hypothetical protein LOC100192558	GO:0008289	AT2G28320.1		Pleckstrin homology (PH) and lipid-binding START domains-containing protein	LOC_Os10g33930.1	DUF1336 domain containing protein, expressed
GRMZM2G070075	Putative uncharacterized protein		AT1G24160.1			LOC_Os05g34760.1	expressed protein
GRMZM2G070092	lipoxygenase7	GO:0016702,GO:0046872,GO:0055114,GO:0005515	AT1G17420.1	LOX3	lipoxygenase 3	LOC_Os03g08220.1	lipoxygenase protein, putative, expressed	GRMZM2G070092	lox7	lipoxygenase7
GRMZM2G070138	protein CYPRO4		AT4G33400.1		Vacuolar import/degradation, Vid27-related protein	LOC_Os02g54780.1	CYPRO4, putative, expressed
GRMZM2G070199	hypothetical protein LOC100383938	GO:0005506,GO:0009055,GO:0020037	AT1G22840.1	ATCYTC-A,CYTC-1	CYTOCHROME C-1	LOC_Os05g34770.1	cytochrome c, putative, expressed
GRMZM2G070239	LOC100280612	GO:0003676,GO:0008270	AT4G31580.1	RSZP22,SRZ-22,SRZ22	serine/arginine-rich 22	LOC_Os02g54770.1	RNA recognition motif containing protein, expressed
GRMZM2G070295	no_annotation		AT2G12646.1		PLATZ transcription factor family protein	LOC_Os02g09070.1	zinc-binding protein, putative, expressed	GRMZM2G070295	platz9	PLATZ-transcription factor 9
GRMZM2G070360	Putative uncharacterized proteinVacuolar ATP synthase subunit E ;	GO:0046961,GO:0015991,GO:0033178	AT1G64200.1	VHA-E3	vacuolar H+-ATPase subunit E isoform 3	LOC_Os01g46980.1	vacuolar ATP synthase subunit E, putative, expressed	GRMZM2G070360	dba2	DNA binding activity2
GRMZM2G070375	FIP1		AT2G22475.1	GEM	GRAM domain family protein	LOC_Os09g29120.1	GRAM domain containing protein, expressed
GRMZM2G070442	hypothetical protein LOC100276675		AT3G46110.1		Domain of unknown function (DUF966)	LOC_Os03g09200.1	domain of unknown function DUF966 domain containing protein, expressed
GRMZM2G070693	hypothetical protein LOC100194123	GO:0006810,GO:0016021	AT3G07680.1		emp24/gp25L/p24 family/GOLD family protein	LOC_Os08g42050.1	emp24/gp25L/p24 family protein, putative, expressed
GRMZM2G070716	NADH-ubiquinone oxidoreductase B16.6 subunit		AT2G33220.1		GRIM-19 protein	LOC_Os03g09210.1	NADH dehydrogenase 1 alpha subcomplex subunit 13, putative, expressed
GRMZM2G071089	LOC100283627	GO:0051716,GO:0046658	AT4G20260.1	ATPCAP1,PCAP1	plasma-membrane associated cation-binding protein 1	LOC_Os02g18410.1	salt stress root protein RS1, putative, expressed
GRMZM2G071101	no_annotation		AT3G57670.1	NTT,WIP2	C2H2-type zinc finger family protein	LOC_Os08g39390.1	ZOS8-10 - C2H2 zinc finger protein, expressed
GRMZM2G071157	hypothetical protein LOC100191669	GO:0005089	AT4G00460.2	ATROPGEF3,ROPGEF3	RHO guanyl-nucleotide exchange factor 3	LOC_Os10g40270.1	ATROPGEF7/ROPGEF7, putative, expressed
GRMZM2G071277	RING zinc finger protein-like	GO:0046872	AT3G61460.1	BRH1	brassinosteroid-responsive RING-H2	LOC_Os02g45710.1	zinc finger, C3HC4 type domain containing protein, expressed
GRMZM2G071325	no_annotation		AT5G41460.1		Protein of unknown function (DUF604)	LOC_Os02g45700.1	fringe-related protein, putative, expressed
GRMZM2G071575	lipid transfer protein		AT1G27950.1	LTPG1	glycosylphosphatidylinositol-anchored lipid protein transfer 1	LOC_Os08g42040.2	LTPL80 - Protease inhibitor/seed storage/LTP family protein precursor, expressed
GRMZM2G071645	hypothetical protein LOC100279349		AT5G12220.1		las1-like family protein	LOC_Os12g08800.1	las1-like family protein, putative, expressed
GRMZM2G071739	hypothetical protein LOC100191187	GO:0005515,GO:0004252,GO:0016021	AT3G56740.1		Ubiquitin-associated (UBA) protein	LOC_Os01g59160.1	UBA/TS-N domain containing protein, expressed
GRMZM2G071768	LOC100282412		AT1G36050.2		Endoplasmic reticulum vesicle transporter protein	LOC_Os04g38340.1	endoplasmic reticulum-Golgi intermediate compartment protein 3, putative, expressed
GRMZM2G071790	Tubulin beta-6 chain (Beta-6-tubulin)	GO:0003924,GO:0005525,GO:0006184,GO:0051258,GO:0043234	AT5G12250.1	TUB6	beta-6 tubulin	LOC_Os05g34170.2	tubulin/FtsZ domain containing protein, putative, expressed	GRMZM2G071790	tubb6	beta tubulin6b
GRMZM2G071970	brittle stalk-2-like protein 4	GO:0010215,GO:0016049,GO:0031225	AT5G60920.1	COB	COBRA-like extracellular glycosyl-phosphatidyl inositol-anchored protein family	LOC_Os05g32110.1	COBRA, putative, expressed
GRMZM2G071996	hypothetical protein LOC100278360		AT1G75690.1		DnaJ/Hsp40 cysteine-rich domain superfamily protein	LOC_Os03g14040.1	expressed protein
GRMZM2G072034	hypothetical protein LOC100272963		AT5G58070.1	ATTIL,TIL	temperature-induced lipocalin	LOC_Os02g39930.1	OsTIL-1 Temperature-induced lipocalin-1, expressed
GRMZM2G072048	no_annotation
GRMZM2G072065	no_annotation	GO:0004045	AT5G10700.1		Peptidyl-tRNA hydrolase II (PTH2) family protein	LOC_Os04g51570.1	tyrosine phosphatase, putative, expressed
GRMZM2G072174	hypothetical protein LOC100272548	GO:0005509,GO:0015979,GO:0009523,GO:0009654,GO:0019898	AT2G28605.1		Photosystem II reaction center PsbP family protein	LOC_Os04g35530.1	expressed protein
GRMZM2G072274	hypothetical protein LOC100304287		AT2G45430.1	AHL22	AT-hook motif nuclear-localized protein 22	LOC_Os06g04540.1	DNA binding protein, putative, expressed	GRMZM2G072274	baf1	barren stalk fastigiate1
GRMZM2G072280	chlorophyll a-b binding protein		AT3G61470.1	LHCA2	photosystem I light harvesting complex gene 2	LOC_Os07g38960.1	chlorophyll A-B binding protein, putative, expressed
GRMZM2G072322	no_annotation		AT1G72100.1		late embryogenesis abundant domain-containing protein / LEA domain-containing protein	LOC_Os04g35490.1	expressed protein
GRMZM2G072337	hypothetical protein LOC100191823	GO:0003824,GO:0051539,GO:0009451,GO:0051536	AT1G72090.1		Methylthiotransferase	LOC_Os04g35480.1	CDK5RAP1, putative, expressed	GRMZM2G072337	pza01089
GRMZM2G072342	no_annotation		AT3G25710.1	ATAIG1,BHLH32,TMO5	basic helix-loop-helix 32	LOC_Os03g15440.1	basic helix-loop-helix, putative, expressed
GRMZM2G072376	no_annotation	GO:0046983	AT1G68810.1		basic helix-loop-helix (bHLH) DNA-binding superfamily protein	LOC_Os03g15440.1	basic helix-loop-helix, putative, expressed	GRMZM2G072376	bhlh56	bHLH-transcription factor 56
GRMZM2G072513	hypothetical protein LOC100275584		AT1G34320.1		Protein of unknown function (DUF668)	LOC_Os04g35410.1	expressed protein
GRMZM2G072518	Putative uncharacterized protein	GO:0005515	AT4G26050.1	PIRL8	plant intracellular ras group-related LRR 8	LOC_Os04g51580.1	leucine rich repeat containing protein, expressed
GRMZM2G072578	hypothetical protein LOC100191566		AT2G06925.1	ATSPLA2-ALPHA,PLA2-ALPHA	Phospholipase A2 family protein	LOC_Os03g50030.1	phospholipase A2, putative, expressed
GRMZM2G072584	no_annotation	GO:0004672,GO:0006468	AT5G01850.1		Protein kinase superfamily protein	LOC_Os03g60150.1	protein kinase domain containing protein, expressed
GRMZM2G072614	no_annotation					LOC_Os03g02300.1	expressed protein
GRMZM2G072669	no_annotation		AT4G37080.2		Protein of unknown function, DUF547	LOC_Os09g28850.1	expressed protein
GRMZM2G072682	hypothetical protein LOC100194052		AT3G18940.1		clast3-related	LOC_Os03g55784.1	tumor necrosis factor superfamily, member 5-induced protein 1, putative, expressed
GRMZM2G072814	hypothetical protein LOC100273580
GRMZM2G072820	no_annotation		AT1G74500.1	ATBS1,BS1,TMO7	activation-tagged BRI1(brassinosteroid-insensitive 1)-suppressor 1	LOC_Os04g54900.1	bHLH family protein, putative, expressed
GRMZM2G072850	no_annotation	GO:0005524,GO:0016887,GO:0042626,GO:0006810,GO:0055085,GO:0016021	AT3G28860.1	ABCB19,ATABCB19,ATMDR1,ATMDR11,ATPGP19,MDR1,MDR11,PGP19	ATP binding cassette subfamily B19	LOC_Os04g38570.1	multidrug resistance protein, putative, expressed
GRMZM2G072853	no_annotation		AT2G26770.1		plectin-related	LOC_Os01g59130.1	proline-rich family protein, putative, expressed
GRMZM2G072911	LOC100286359	GO:0008831,GO:0045226	AT1G63000.1	NRS/ER,UER1	nucleotide-rhamnose synthase/epimerase-reductase	LOC_Os02g45540.1	synthase, putative, expressed	GRMZM2G072911	pco065449
GRMZM2G072955	no_annotation		AT5G49890.1	ATCLC-C,CLC-C	chloride channel C	ChrSy.fgenesh.mRNA.37	expressed protein
GRMZM2G073044	seed specific protein Bn15D17A		AT3G02550.1	LBD41	LOB domain-containing protein 41	LOC_Os01g32770.1	DUF260 domain containing protein, putative, expressed	GRMZM2G073044	lbd38	LBD-transcription factor 38
GRMZM2G073199	AT-hook protein 1		AT2G33620.1		AT hook motif DNA-binding family protein	LOC_Os08g40150.1	AT hook motif domain containing protein, expressed	GRMZM2G073199	pza02421
GRMZM2G073250	hypothetical protein LOC100216635	GO:0004672,GO:0006468	AT3G09010.1		Protein kinase superfamily protein	LOC_Os02g42620.1	protein kinase, putative, expressed
GRMZM2G073303	TMV response-related protein		AT1G76600.1			LOC_Os06g41940.1	expressed protein
GRMZM2G073312	no_annotation		AT5G42390.1		Insulinase (Peptidase family M16) family protein	LOC_Os06g41990.1	M16 domain containing zinc peptidase, putative, expressed
GRMZM2G073324	hypothetical protein LOC100381774		AT3G63060.1	EDL3	EID1-like 3	LOC_Os05g41490.1	circadian clock coupling factor ZGT, putative, expressed
GRMZM2G073347	no_annotation					LOC_Os05g41500.1	expressed protein
GRMZM2G073401	LOC100286239	GO:0006457,GO:0005737	AT1G14980.1	CPN10	chaperonin 10	LOC_Os03g25050.1	chaperonin, putative, expressed
GRMZM2G073465	cysteine protease 1	GO:0008234,GO:0006508	AT1G47128.1	RD21,RD21A	Granulin repeat cysteine protease family protein	LOC_Os04g57440.1	oryzain beta chain precursor, putative, expressed	GRMZM2G073465	ccp3	cysteine protease3
GRMZM2G073622	hypothetical protein LOC100275940		AT1G10590.3		Nucleic acid-binding, OB-fold-like protein	LOC_Os05g01050.1	DNA-binding protein-related, putative, expressed
GRMZM2G073738	no_annotation	GO:0016788,GO:0006629	AT1G29660.1		GDSL-like Lipase/Acylhydrolase superfamily protein	LOC_Os02g44850.1	GDSL-like lipase/acylhydrolase, putative, expressed
GRMZM2G073755	hypothetical protein LOC100191792		AT1G56220.3		Dormancy/auxin associated family protein	LOC_Os03g22270.1	auxin-repressed protein, putative, expressed
GRMZM2G073770	LOC100282230	GO:0016788,GO:0006629	AT5G55050.1		GDSL-like Lipase/Acylhydrolase superfamily protein	LOC_Os02g44860.1	GDSL-like lipase/acylhydrolase, putative, expressed
GRMZM2G073931	no_annotation		AT3G11590.1			LOC_Os04g31400.1	expressed protein
GRMZM2G074094	no_annotation	GO:0005515,GO:0008270,GO:0018024,GO:0034968,GO:0005634	AT2G35160.1	SGD9,SUVH5	SU(VAR)3-9 homolog 5	LOC_Os08g30910.1	YDG/SRA domain containing protein, expressed	GRMZM2G074094	sdg103	SET domain group 103
GRMZM2G074099	Putative uncharacterized protein	GO:0008508,GO:0006814,GO:0016020	AT3G56160.1		Sodium Bile acid symporter family	LOC_Os02g32930.1	bile acid sodium symporter, putative, expressed
GRMZM2G074317	hypothetical protein LOC100272382		AT5G15410.2	ATCNGC2,CNGC2,DND1	Cyclic nucleotide-regulated ion channel family protein	LOC_Os03g55100.1	cyclic nucleotide-gated ion channel 2, putative, expressed	GRMZM2G074317	mmp165
GRMZM2G074361	Profilin-1 (ZmPRO1)	GO:0003779,GO:0030036	AT4G29340.1	PRF4	profilin 4	LOC_Os10g17660.1	profilin domain containing protein, expressed	GRMZM2G074361	prf1	profilin homolog1
GRMZM2G074381	no_annotation	GO:0004672,GO:0005524,GO:0006468	AT5G18610.1		Protein kinase superfamily protein	LOC_Os01g15470.1	protein kinase, putative, expressed
GRMZM2G074404	transmembrane BAX inhibitor motif-containing protein 4		AT1G03070.1		Bax inhibitor-1 family protein	LOC_Os03g58150.1	transmembrane BAX inhibitor motif-containing protein, putative, expressed
GRMZM2G074427	hypothetical protein LOC100272504	GO:0006355,GO:0005634	AT3G16500.1	IAA26,PAP1	phytochrome-associated protein 1	LOC_Os05g44810.1	OsIAA18 - Auxin-responsive Aux/IAA gene family member, expressed	GRMZM2G074427	iaa30	Aux/IAA-transcription factor 30
GRMZM2G074645	hypothetical protein LOC100382470	GO:0003700,GO:0043565,GO:0006355	AT5G02030.1	BLH9,BLR,HB-6,LSN,PNY,RPL,VAN	POX (plant homeobox) family protein	LOC_Os05g38120.1	homeodomain protein, putative, expressed	GRMZM2G074645	hb123	Homeobox-transcription factor 123
GRMZM2G074871	no_annotation	GO:0005506,GO:0016705,GO:0020037,GO:0055114	AT1G13110.1	CYP71B7	cytochrome P450, family 71 subfamily B, polypeptide 7	LOC_Os03g39760.1	cytochrome P450, putative, expressed
GRMZM2G074956	no_annotation		AT1G28530.2			LOC_Os02g01970.1	expressed protein
GRMZM2G074957	hypothetical protein LOC100191827		AT4G10840.1		Tetratricopeptide repeat (TPR)-like superfamily protein	LOC_Os02g01960.1	tetratricopeptide repeat domain containing protein, expressed
GRMZM2G074987	no_annotation		AT1G63930.1	ROH1	from the Czech \'roh\' meaning \'corner\'	LOC_Os02g01930.1	expressed protein
GRMZM2G075002	CBL-interacting serine/threonine-protein kinase 1	GO:0004672,GO:0005524,GO:0006468,GO:0007165	AT3G17510.1	CIPK1,SnRK3.16	CBL-interacting protein kinase 1	LOC_Os07g44290.1	CAMK_KIN1/SNF1/Nim1_like.29 - CAMK includes calcium/calmodulin depedent protein kinases, expressed
GRMZM2G075023	hypothetical protein LOC100277103		AT1G21790.1		TRAM, LAG1 and CLN8 (TLC) lipid-sensing domain containing protein	LOC_Os01g64930.1	expressed protein
GRMZM2G075117	LOC541915	GO:0005634	AT5G65420.3	CYCD4;1	CYCLIN D4;1	LOC_Os06g11410.1	cyclin, putative, expressed	GRMZM2G075117	cyc13	cyclin13
GRMZM2G075122	hypothetical protein LOC100191897		AT3G04930.2		DNA-binding storekeeper protein-related transcriptional regulator	LOC_Os07g44200.1	transcription regulator, putative, expressed	GRMZM2G075122	gbptf6	GeBP-transcription factor 6
GRMZM2G075158	hypothetical protein LOC100272378		AT1G50910.1			LOC_Os09g32710.1	expressed protein
GRMZM2G075245	hypothetical protein LOC100274759		AT5G05220.1			LOC_Os03g21650.1	expressed protein
GRMZM2G075255	hypothetical protein LOC100382841	GO:0005506,GO:0016491,GO:0006633,GO:0055114	AT1G02205.2	CER1	Fatty acid hydroxylase superfamily	LOC_Os02g40784.1	WAX2, putative, expressed
GRMZM2G075262	hypothetical protein LOC100383889		AT5G05190.1		Protein of unknown function (DUF3133)	LOC_Os03g21640.1	expressed protein	GRMZM2G075262	mmp56
GRMZM2G075330	no_annotation		AT3G10130.1		SOUL heme-binding family protein	LOC_Os02g33020.1	SOUL heme-binding protein, putative, expressed
GRMZM2G075366	no_annotation
GRMZM2G075372	hypothetical protein LOC100191213		AT5G55950.1		Nucleotide/sugar transporter family protein	LOC_Os02g49260.1	transporter-related, putative, expressed
GRMZM2G075505	hypothetical protein LOC100194264	GO:0003676	AT3G07030.1		Alba DNA/RNA-binding protein	LOC_Os03g06980.1	nucleic acid binding protein, putative, expressed
GRMZM2G075563	hypothetical protein LOC100194250	GO:0005515	AT5G48850.1	ATSDI1	Tetratricopeptide repeat (TPR)-like superfamily protein	LOC_Os03g06970.1	tetratricopeptide repeat domain containing protein, expressed
GRMZM2G075588	no_annotation	GO:0016192,GO:0016021	AT1G04760.1	ATVAMP726,VAMP726	vesicle-associated membrane protein 726	LOC_Os03g06960.1	vesicle-associated membrane protein, putative, expressed
GRMZM2G075630	60S acidic ribosomal protein P2APutative uncharacterized protein ;	GO:0003735,GO:0006414,GO:0005622,GO:0005840	AT3G44590.1		60S acidic ribosomal protein family	LOC_Os01g09510.4	60S acidic ribosomal protein, putative, expressed
GRMZM2G075655	hypothetical protein LOC100277246		AT4G31340.1		myosin heavy chain-related	LOC_Os08g40790.1	DNA repair ATPase-related, putative, expressed
GRMZM2G075701	hypothetical protein LOC100192647	GO:0008168,GO:0008152,GO:0006694	AT1G20330.1	CVP1,FRL1,SMT2	sterol methyltransferase 2	LOC_Os03g04340.1	C-methyltransferase, putative, expressed	GRMZM2G075701	smt2	sterol methyl transferase2
GRMZM2G075712	hypothetical protein LOC100303821		AT3G25590.1			LOC_Os03g08970.1	expressed protein
GRMZM2G075796	hypothetical protein LOC100191935					LOC_Os05g47470.1	VIP1 protein, putative, expressed
GRMZM2G075839	programmed cell death protein 5	GO:0003677	AT1G29850.1		double-stranded DNA-binding family protein	LOC_Os05g47446.1	expressed protein
GRMZM2G075870	inorganic phosphate transporter 1-7	GO:0022857,GO:0055085,GO:0016021	AT3G54700.1	PHT1;7	phosphate transporter 1;7	LOC_Os03g04360.1	inorganic phosphate transporter, putative, expressed	GRMZM2G075870	pht10	phosphate transporter protein10
GRMZM2G075892	hypothetical protein LOC100381428		AT4G24220.1	AWI31,VEP1	NAD(P)-binding Rossmann-fold superfamily protein	LOC_Os03g32170.1	NAD dependent epimerase/dehydratase family protein, putative, expressed
GRMZM2G075901	hypothetical protein LOC100276150		AT2G17705.1			LOC_Os03g04370.1	protein-methionine-S-oxide reductase, putative, expressed
GRMZM2G075988	plant-specific domain TIGR01568 family protein		AT2G30400.1	ATOFP2,OFP2	ovate family protein 2	LOC_Os03g21870.1	DUF623 domain containing protein, expressed	GRMZM2G075988	ofp4	OVATE-transcription factor 4
GRMZM2G076006	hypothetical protein LOC100191237		AT1G67280.1		Glyoxalase/Bleomycin resistance protein/Dioxygenase superfamily protein	LOC_Os05g14194.1	glyoxalase family protein, putative, expressed
GRMZM2G076029	no_annotation					LOC_Os01g02150.1	sulfated surface glycoprotein 185 precursor, putative, expressed
GRMZM2G076049	hypothetical protein LOC100192969	GO:0004553,GO:0005975	AT1G70710.1	ATGH9B1,CEL1,GH9B1	glycosyl hydrolase 9B1	LOC_Os02g50040.1	endoglucanase, putative, expressed
GRMZM2G076056	no_annotation
GRMZM2G076062	hypothetical protein LOC100383598		AT3G13460.1	ECT2	evolutionarily conserved C-terminal region 2	LOC_Os03g06240.1	YT521-B-like family domain containing protein, expressed	GRMZM2G076062	umc2224
GRMZM2G076423	hypothetical protein LOC100193907	GO:0004672,GO:0006468	AT5G56460.1		Protein kinase superfamily protein	LOC_Os03g06330.1	tyrosine protein kinase domain containing protein, putative, expressed
GRMZM2G076584	hypothetical protein LOC100384311	GO:0004553,GO:0005975	AT2G27500.2		Glycosyl hydrolase superfamily protein	LOC_Os04g33640.1	glycosyl hydrolases family 17, putative, expressed
GRMZM2G076634	no_annotation	GO:0005509,GO:0004672,GO:0005524,GO:0006468	AT1G74740.1	ATCPK30,CDPK1A,CPK30	calcium-dependent protein kinase 30	LOC_Os03g48270.1	CAMK_CAMK_like.21 - CAMK includes calcium/calmodulin depedent protein kinases, expressed
GRMZM2G076636	hypothetical protein LOC100279287	GO:0046983	AT1G01260.1		basic helix-loop-helix (bHLH) DNA-binding superfamily protein	LOC_Os01g13460.1	helix-loop-helix DNA-binding domain containing protein, expressed	GRMZM2G076636	bhlh99	bHLH-transcription factor 99
GRMZM2G076676	hypothetical protein LOC100382297		AT1G27090.1		glycine-rich protein	LOC_Os03g48260.1	expressed protein
GRMZM2G076705	nucleic acid binding protein	GO:0003723	AT5G15270.1		RNA-binding KH domain-containing protein	LOC_Os01g13470.1	KH domain containing protein, putative, expressed
GRMZM2G076826	autophagy-related 8c		AT1G62040.2	ATG8C	Ubiquitin-like superfamily protein	LOC_Os08g09240.1	autophagy-related protein, putative, expressed	GRMZM2G076826	atg8c	autophagy8c
GRMZM2G077034	gibberellin-regulated protein 2		AT2G39540.1		Gibberellin-regulated family protein	LOC_Os03g55290.1	GASR3 - Gibberellin-regulated GASA/GAST/Snakin family protein precursor, expressed	GRMZM2G077034	GRMZM2G077034
GRMZM2G077045	no_annotation							GRMZM2G077045	nactf64	NAC-transcription factor 64
GRMZM2G077088	LOC100284437
GRMZM2G077127	LOC100284268		AT3G03990.1		alpha/beta-Hydrolases superfamily protein	LOC_Os03g10620.2	hydrolase, alpha/beta fold family domain containing protein, expressed
GRMZM2G077356	hypothetical protein LOC100384262	GO:0006355,GO:0005634	AT3G04730.1	IAA16	indoleacetic acid-induced protein 16	LOC_Os03g53150.1	OsIAA13 - Auxin-responsive Aux/IAA gene family member, expressed	GRMZM2G077356	iaa21	Aux/IAA-transcription factor 21
GRMZM2G077375	no_annotation	GO:0004144,GO:0045017	AT5G53390.1		O-acyltransferase (WSD1-like) family protein	LOC_Os01g48874.1	wax synthase, putative, expressed
GRMZM2G077389	no_annotation		AT5G08370.1	AGAL2,AtAGAL2	alpha-galactosidase 2	LOC_Os03g18820.1	glycosyltransferase, putative, expressed
GRMZM2G077401	hypothetical protein LOC100191661	GO:0016021	AT3G61750.1		Cytochrome b561/ferric reductase transmembrane with DOMON related domain	LOC_Os01g48850.1	auxin-responsive protein, putative, expressed
GRMZM2G077404	arginine N-methyltransferase 2	GO:0005515	AT5G65860.2		ankyrin repeat family protein	LOC_Os03g55330.1	ankyrin repeat domain containing protein, putative, expressed
GRMZM2G077752	no_annotation		AT5G12330.4	LRP1	Lateral root primordium (LRP) protein-related	LOC_Os01g72490.1	LRP1, putative, expressed	GRMZM2G077752	lrp1	lateral root primordia1
GRMZM2G077755	no_annotation		AT3G47620.1	AtTCP14,TCP14	TEOSINTE BRANCHED, cycloidea and PCF (TCP) 14	LOC_Os02g51280.1	TCP-domain protein, putative, expressed	GRMZM2G077755	tcptf26	TCP-transcription factor 26
GRMZM2G077776	no_annotation	GO:0004190,GO:0006508	AT3G54400.1		Eukaryotic aspartyl protease family protein	LOC_Os01g72510.1	eukaryotic aspartyl protease domain containing protein, expressed
GRMZM2G077897	hypothetical protein LOC100194103		AT2G26570.1		Plant protein of unknown function (DUF827)	LOC_Os03g27800.1	paramyosin, putative, expressed	GRMZM2G077897	csu452
GRMZM2G078025	no_annotation		AT5G15450.1	APG6,CLPB-P,CLPB3	casein lytic proteinase B3	LOC_Os05g43280.1	MATH domain containing protein, expressed
GRMZM2G078058	Putative uncharacterized protein		AT2G03630.1			LOC_Os01g09730.1	expressed protein
GRMZM2G078077	TCP-domain protein		AT5G23280.1		TCP family transcription factor	LOC_Os04g44440.1	TCP family transcription factor, putative, expressed	GRMZM2G078077	tcptf25	TCP-transcription factor 25
GRMZM2G078204	hypothetical protein LOC100381652	GO:0003684,GO:0003887,GO:0006281	AT1G49980.1		DNA/RNA polymerases superfamily protein	LOC_Os03g42010.1	DNA-directed polymerase, putative, expressed
GRMZM2G078246	no_annotation		AT2G24960.1			LOC_Os10g27200.1	expressed protein
GRMZM2G078274	ARF8	GO:0006355,GO:0005634,GO:0003677,GO:0009725	AT1G30330.1	ARF6	auxin response factor 6	LOC_Os04g57610.3	auxin response factor, putative, expressed	GRMZM2G078274	arftf3	ARF-transcription factor 3
GRMZM2G078368	no_annotation
GRMZM2G078458	hypothetical protein LOC100193512		AT1G01920.1		SET domain-containing protein	LOC_Os06g03676.1	CAMK_CAMK_like.6 - CAMK includes calcium/calmodulin depedent protein kinases, expressed
GRMZM2G078469	hypothetical protein LOC100276738		AT5G01360.1	TBL3	Plant protein of unknown function (DUF828)	LOC_Os03g18120.1	proteins of unknown function domain containing protein, expressed
GRMZM2G078472	asparagine synthetase 4	GO:0004066,GO:0006529	AT5G65010.2	ASN2	asparagine synthetase 2	LOC_Os03g18130.1	asparagine synthetase, putative, expressed	GRMZM2G078472	asn4	asparagine synthetase4
GRMZM2G078501	hypothetical protein LOC100217041		AT4G36720.1	HVA22K	HVA22-like protein K	LOC_Os07g38100.1	HVA22, putative, expressed
GRMZM2G078641	14-3-3-like protein GF14-12		AT3G02520.1	GF14 NU,GRF7	general regulatory factor 7	LOC_Os04g38870.1	14-3-3 protein, putative, expressed	GRMZM2G078641	grf2	general regulatory factor2
GRMZM2G078650	phospholipase C		AT1G49740.1		PLC-like phosphodiesterases superfamily protein	LOC_Os04g35100.1	phospholipase C, putative, expressed
GRMZM2G078691	nuclear transcription factor Y subunit C-2	GO:0043565,GO:0005622	AT1G54830.1	NF-YC3	nuclear factor Y, subunit C3	LOC_Os09g30310.1	core histone H2A/H2B/H3/H4, putative, expressed	GRMZM2G078691	ca5p16	CCAAT-HAP5-transcription factor 516
GRMZM2G078779	LOC100284243		AT5G25610.1	ATRD22,RD22	BURP domain-containing protein	LOC_Os09g30320.1	BURP domain containing protein, expressed	GRMZM2G078779	burp4	BURP domain-containing protein-RD22-like4
GRMZM2G078806	hypothetical protein LOC100274637	GO:0005515	AT1G36070.1		Transducin/WD40 repeat-like superfamily protein	LOC_Os03g26870.1	WD-40 repeat family protein, putative, expressed
GRMZM2G078820	hypothetical protein LOC100193529	GO:0003682	AT2G23290.1	AtMYB70,MYB70	myb domain protein 70	LOC_Os06g43090.1	MYB transcription factor TaMYB1, putative, expressed	GRMZM2G078820	myb158	MYB-transcription factor 158
GRMZM2G078832	no_annotation		AT3G63400.1		Cyclophilin-like peptidyl-prolyl cis-trans isomerase family protein	LOC_Os07g08190.1	cyclophilin, putative, expressed
GRMZM2G079080	no_annotation	GO:0005515	AT5G43810.1	AGO10,PNH,ZLL	Stabilizer of iron transporter SufD / Polynucleotidyl transferase	LOC_Os06g39640.1	PINHEAD, putative, expressed	GRMZM2G079080	ago10b	argonaute10b
GRMZM2G079082	no_annotation	GO:0043531	AT3G14470.1		NB-ARC domain-containing disease resistance protein	LOC_Os03g48320.1	disease resistance RPP13-like protein 1, putative, expressed
GRMZM2G079083	pre-rRNA-processing protein TSR2		AT5G27990.1		Pre-rRNA-processing protein TSR2, conserved region	LOC_Os08g39820.1	pre-rRNA-processing protein TSR2, putative, expressed
GRMZM2G079100	no_annotation	GO:0016491,GO:0055114	AT3G56840.1		FAD-dependent oxidoreductase family protein	LOC_Os01g59490.1	FAD dependent oxidoreductase domain containing protein, expressed
GRMZM2G079127	hypothetical protein LOC100273132	GO:0015238,GO:0015297,GO:0006855,GO:0055085,GO:0016020	AT1G33110.1		MATE efflux family protein	LOC_Os11g03240.1	MATE efflux family protein, putative, expressed
GRMZM2G079185	hypothetical protein LOC100384360		AT2G30130.1	ASL5,LBD12,PCK1	Lateral organ boundaries (LOB) domain family protein	LOC_Os03g45750.1	DUF260 domain containing protein, putative, expressed	GRMZM2G079185	lbd26	LBD-transcription factor 26
GRMZM2G079236	LOC100285568	GO:0003824,GO:0008152	AT2G04350.1	LACS8	AMP-dependent synthetase and ligase family protein	LOC_Os05g25310.1	acyl-CoA synthetase protein, putative, expressed
GRMZM2G079298	no_annotation		AT5G07990.1	CYP75B1,D501,TT7	Cytochrome P450 superfamily protein	LOC_Os02g29960.1	cytochrome P450, putative, expressed
GRMZM2G079303	no_annotation	GO:0005515	AT4G13880.1	AtRLP48,RLP48	receptor like protein 48	LOC_Os07g02450.1	receptor-like protein kinase 2 precursor, putative, expressed
GRMZM2G079316	hypothetical protein LOC100276390		AT4G33985.1		Protein of unknown function (DUF1685)	LOC_Os02g52770.1	expressed protein
GRMZM2G079323	protein phosphatase type 2A regulator/ signal transducer	GO:0005515	AT5G53500.1		Transducin/WD40 repeat-like superfamily protein	LOC_Os04g34080.1	WD-40 repeat family protein, putative, expressed
GRMZM2G079339	no_annotation
GRMZM2G079353	hypothetical protein LOC100273638		AT1G45230.1		Protein of unknown function (DUF3223)	LOC_Os02g52744.1	DCL, chloroplast precursor, putative, expressed
GRMZM2G079365	hypothetical protein LOC100273609	GO:0003700,GO:0043565,GO:0006355	AT1G43700.1	SUE3,VIP1	VIRE2-interacting protein 1	LOC_Os12g06520.1	bZIP transcription factor domain containing protein, expressed	GRMZM2G079365	bzip110	bZIP-transcription factor 110
GRMZM2G079381	Ferredoxin--nitrite reductase, chloroplastic Precursor; Fragment (EC 1.7.7.1)	GO:0016491,GO:0020037,GO:0051536,GO:0055114	AT2G15620.1	ATHNIR,NIR,NIR1	nitrite reductase 1	LOC_Os01g25484.2	ferredoxin--nitrite reductase, putative, expressed	GRMZM2G079381	nii2	nitrite reductase2
GRMZM2G079470	hypothetical protein LOC100274201 (LOC100274201), mRNA		AT4G00150.1	ATHAM3,HAM3	GRAS family transcription factor	LOC_Os10g40390.1	scarecrow, putative, expressed	GRMZM2G079470	gras33	GRAS-transcription factor 33
GRMZM2G079499	no_annotation		AT5G56170.1	LLG1	LORELEI-LIKE-GPI-ANCHORED PROTEIN 1	LOC_Os09g12620.1	GPI-anchored protein, putative, expressed
GRMZM2G079583	hypothetical protein LOC100217021	GO:0004672,GO:0006468	AT4G18640.1	MRH1	Leucine-rich repeat protein kinase family protein	LOC_Os01g48390.1	expressed protein
GRMZM2G079619	no_annotation	GO:0005506,GO:0016705,GO:0020037,GO:0055114	AT3G26330.1	CYP71B37	cytochrome P450, family 71, subfamily B, polypeptide 37	LOC_Os09g10340.1	cytochrome P450, putative, expressed
GRMZM2G079629	hypothetical protein LOC100273934	GO:0005634	AT2G22490.1	ATCYCD2;1,CYCD2;1	Cyclin D2;1	LOC_Os07g42860.1	cyclin, putative, expressed
GRMZM2G079668	hypothetical protein LOC100280354		AT5G49910.1	cpHsc70-2,CPHSC70-2EAT SHOCK PROTEIN 70-2,HSC70-7	chloroplast heat shock protein 70-2	LOC_Os05g23740.1	DnaK family protein, putative, expressed
GRMZM2G079669	no_annotation		AT4G40100.1		GRAM domain family protein	LOC_Os07g42890.1	GRAM domain containing protein, expressed
GRMZM2G079746	fiber protein Fb11		AT2G46540.1			LOC_Os05g46450.1	fiber protein Fb11, putative, expressed
GRMZM2G079938	Putative uncharacterized protein		AT5G53050.2		alpha/beta-Hydrolases superfamily protein	LOC_Os05g46460.1	hydrolase, alpha/beta fold family domain containing protein, expressed
GRMZM2G079956	hypothetical protein LOC100384516	GO:0005515	AT5G07220.1	ATBAG3,BAG3	BCL-2-associated athanogene 3	LOC_Os08g43270.1	BAG domain-containing protein, putative, expressed
GRMZM2G080034	no_annotation		AT2G38820.1		Protein of unknown function (DUF506)	LOC_Os03g58230.1	plant-specific domain TIGR01615 family protein, expressed
GRMZM2G080041	no_annotation	GO:0004672,GO:0005524,GO:0006468,GO:0005515	AT5G46330.1	FLS2	Leucine-rich receptor-like protein kinase family protein	LOC_Os04g52780.1	leucine-rich repeat receptor protein kinase EXS precursor, putative, expressed
GRMZM2G080054	protein SPATULA	GO:0046983	AT2G20180.1	PIF1,PIL5	phytochrome interacting factor 3-like 5	LOC_Os04g52770.1	helix-loop-helix DNA-binding domain containing protein, expressed	GRMZM2G080054	pzb00901
GRMZM2G080110	no_annotation	GO:0016021	AT4G01100.2	ADNT1	adenine nucleotide transporter 1	LOC_Os05g50840.1	mitochondrial carrier protein, putative, expressed
GRMZM2G080120	nucleic acid binding protein	GO:0008270	AT1G49590.1		C2H2 and C2HC zinc fingers superfamily protein	LOC_Os06g11170.1	formin-binding protein-related, putative, expressed
GRMZM2G080174	hypothetical protein LOC100383136	GO:0008081,GO:0006281,GO:0005634	AT5G15170.1	TDP1	tyrosyl-DNA phosphodiesterase-related	LOC_Os07g34598.1	tyrosyl-DNA phosphodiesterase 1, putative, expressed
GRMZM2G080183	LOC100286338	GO:0004601,GO:0020037,GO:0006979,GO:0055114	AT2G18980.1		Peroxidase superfamily protein	LOC_Os06g48030.1	peroxidase precursor, putative, expressed
GRMZM2G080295	no_annotation		AT3G51060.1	SRS1,STY1	Lateral root primordium (LRP) protein-related	LOC_Os09g36160.1	LRP1, putative, expressed	GRMZM2G080295	srs2	SHI/STY (SRS)-transcription factor 2
GRMZM2G080499	ATP binding protein	GO:0004672,GO:0006468	AT3G58640.1		Mitogen activated protein kinase kinase kinase-related	LOC_Os01g48330.1	protein kinase domain containing protein, expressed
GRMZM2G080512	no_annotation	GO:0003676,GO:0005524,GO:0008026	AT3G22330.1	ATRH53,PMH2	putative mitochondrial RNA helicase 2
GRMZM2G080524	catalytic/ hydrolase		AT5G21950.1		alpha/beta-Hydrolases superfamily protein	LOC_Os03g08100.1	hydrolase, alpha/beta fold family protein, putative, expressed
GRMZM2G080549	proteasome subunit alpha type 6	GO:0004298,GO:0051603,GO:0005839,GO:0004175,GO:0006511,GO:0019773	AT2G05840.1	PAA2	20S proteasome subunit PAA2	LOC_Os03g08280.2	peptidase, T1 family, putative, expressed
GRMZM2G080567	hypothetical protein LOC100276535		AT1G72510.1		Protein of unknown function (DUF1677)	LOC_Os07g42220.1	expressed protein
GRMZM2G080583	no_annotation		AT3G14180.1		sequence-specific DNA binding transcription factors	LOC_Os01g48320.1	transcription factor like protein, putative, expressed	GRMZM2G080583	thx17	Trihelix-transcription factor 17
GRMZM2G080586	LOC100284273		AT4G39955.1		alpha/beta-Hydrolases superfamily protein	LOC_Os03g08110.1	hydrolase protein, putative, expressed
GRMZM2G080652	COP9 signalosome complex subunit 6a	GO:0005515	AT5G56280.1	CSN6A	COP9 signalosome subunit 6A	LOC_Os08g39070.1	COP9 signalosome complex subunit 6a, putative, expressed
GRMZM2G080816	hypothetical protein LOC100216702		AT3G25480.1		Rhodanese/Cell cycle control phosphatase superfamily protein	LOC_Os01g66600.1	rhodanese-like, putative, expressed
GRMZM2G081158	putative auxin response factor	GO:0006355,GO:0005634,GO:0003677,GO:0009725	AT1G30330.2	ARF6	auxin response factor 6	LOC_Os12g41950.1	auxin response factor, putative, expressed	GRMZM2G081158	arftf34	ARF-transcription factor 34
GRMZM2G081188	hypothetical protein LOC100277253		AT5G49820.1	EMB1879,RUS6	Protein of unknown function, DUF647	LOC_Os01g66350.1	DUF647 domain containing protein, putative, expressed
GRMZM2G081214	no_annotation		AT4G08950.1	EXO	Phosphate-responsive 1 family protein	LOC_Os02g52000.1	phosphate-induced protein 1 conserved region domain containing protein, expressed
GRMZM2G081406	putative auxin response factor	GO:0003677,GO:0006355,GO:0009725,GO:0005634	AT4G30080.1	ARF16	auxin response factor 16	LOC_Os02g41800.2	auxin response factor, putative, expressed	GRMZM2G081406	arftf15	ARF-transcription factor 15
GRMZM2G081445	hypothetical protein LOC100383309		AT2G35640.1		Homeodomain-like superfamily protein	LOC_Os04g57530.1	transcription factor, putative, expressed
GRMZM2G081529	hypothetical protein LOC100275651
GRMZM2G081554	anther ear1	GO:0010333,GO:0016829,GO:0008152,GO:0000287	AT4G02780.1	ABC33,ATCPS1,CPS,CPS1,GA1	Terpenoid cyclases/Protein prenyltransferases superfamily protein	LOC_Os02g17780.1	ent-kaurene synthase, chloroplast precursor, putative, expressed	GRMZM2G081554	an1	anther ear1
GRMZM2G081676	hypothetical protein LOC100193787		AT2G14095.1			LOC_Os09g29380.2	expressed protein
GRMZM2G081782	AN110	GO:0008270	AT2G41835.1		zinc finger (C2H2 type, AN1-like) family protein	LOC_Os07g38240.1	ZOS7-05 - C2H2 zinc finger protein, expressed
GRMZM2G081803	hypothetical protein LOC100275464		AT5G19855.1		Chaperonin-like RbcX protein	LOC_Os07g38230.1	expressed protein
GRMZM2G081886	no_annotation	GO:0016616,GO:0051287,GO:0008152,GO:0055114,GO:0016597,GO:0048037	AT4G34200.1	EDA9	D-3-phosphoglycerate dehydrogenase	LOC_Os04g55720.1	D-3-phosphoglycerate dehydrogenase, chloroplast precursor, putative, expressed
GRMZM2G081888	hypothetical protein LOC100277827		AT5G49560.1		Putative methyltransferase family protein	LOC_Os07g38220.1	expressed protein
GRMZM2G081892	pathogenesis-related transcriptional activator PTI6	GO:0003700,GO:0006355	AT1G68550.1		Integrase-type DNA-binding superfamily protein	LOC_Os01g04020.1	AP2 domain containing protein, expressed	GRMZM2G081892	ereb118	AP2-EREBP-transcription factor 118
GRMZM2G081949	LOC100284456 (pco127157), mRNA		AT3G57540.1		Remorin family protein	LOC_Os07g38170.1	remorin, putative, expressed
GRMZM2G082032	Putative uncharacterized protein	GO:0016787	AT3G16150.1		N-terminal nucleophile aminohydrolases (Ntn hydrolases) superfamily protein	LOC_Os04g46370.2	L-asparaginase precursor protein, putative, expressed
GRMZM2G082034	beta-amylase	GO:0016161,GO:0000272	AT5G18670.1	BAM9,BMY3	beta-amylase 3	LOC_Os03g22790.1	beta-amylase, putative, expressed
GRMZM2G082087	12-oxo-phytodienoic acid reductase	GO:0010181,GO:0016491,GO:0055114	AT2G06050.1	DDE1,OPR3	oxophytodienoate-reductase 3	LOC_Os08g35740.1	12-oxophytodienoate reductase, putative, expressed	GRMZM2G082087	opr8	12-oxo-phytodienoic acid reductase8
GRMZM2G082097	no_annotation		AT5G67240.1	SDN3	small RNA degrading nuclease 3	LOC_Os04g55700.1	exonuclease, putative, expressed
GRMZM2G082312	hypothetical protein LOC100272482		AT3G13510.1		Protein of Unknown Function (DUF239)	LOC_Os03g59240.1	carboxyl-terminal peptidase, putative, expressed	GRMZM2G082312	umc1737
GRMZM2G082318	hypothetical protein LOC100273696		AT3G04930.1		DNA-binding storekeeper protein-related transcriptional regulator	LOC_Os03g25430.1	transcription regulator, putative, expressed	GRMZM2G082318	gbptf12	GeBP-transcription factor 12
GRMZM2G082362	hypothetical protein LOC100382311
GRMZM2G082365	hypothetical protein LOC100384182 (LOC100384182), mRNA	GO:0003723,GO:0006396	AT3G57150.1	AtCBF5,AtNAP57,CBF5,NAP57	homologue of NAP57	LOC_Os07g44190.1	h/ACA ribonucleoprotein complex subunit 4, putative, expressed
GRMZM2G082372	wiscott-Aldrich syndrome, C-terminal		AT4G28556.1	RIC7	PAK-box/P21-Rho-binding family protein	LOC_Os01g68890.1	P21-Rho-binding domain containing protein, putative, expressed
GRMZM2G082376	no_annotation		AT3G25030.1		RING/U-box superfamily protein	LOC_Os01g68900.1	zinc finger, C3HC4 type family protein, expressed
GRMZM2G082390	LOC100281954		AT4G26840.1	ATSUMO1,SUM1,SUMO 1,SUMO1	small ubiquitin-like modifier 1	LOC_Os01g68950.1	ubiquitin family domain containing protein, expressed	GRMZM2G082390	sumo1b	small ubiquitin-related modifier1b
GRMZM2G082487	protein phosphatase 2C	GO:0003824	AT2G29380.1	HAI3	highly ABA-induced PP2C gene 3	LOC_Os09g15670.1	protein phosphatase 2C, putative, expressed	GRMZM2G082487	prh7	protein phosphatase homolog7
GRMZM2G082512	hypothetical protein LOC100193426	GO:0046872	AT2G37950.1		RING/FYVE/PHD zinc finger superfamily protein	LOC_Os01g53130.2	zinc finger, C3HC4 type domain containing protein, expressed
GRMZM2G082670	hypothetical protein LOC100276584		AT5G44060.1			LOC_Os04g43310.1	expressed protein
GRMZM2G082677	no_annotation
GRMZM2G082809	seed specific protein Bn15D14A		AT1G54460.1		TPX2 (targeting protein for Xklp2) protein family	LOC_Os07g08790.1	targeting protein for Xklp2, putative, expressed
GRMZM2G082998	inner envelope membrane protein	GO:0008168,GO:0008152	AT3G63410.1	APG1,E37,IEP37,VTE3	S-adenosyl-L-methionine-dependent methyltransferases superfamily protein	LOC_Os12g42090.2	methyltransferase domain containing protein, putative, expressed	GRMZM2G082998	apg1	albino or pale green mutant1
GRMZM2G083284	hypothetical protein LOC100273038		AT1G30300.1		Metallo-hydrolase/oxidoreductase superfamily protein	LOC_Os12g42100.1	phosphonate metabolism protein-related, putative, expressed
GRMZM2G083328	hypothetical protein LOC100192776		AT2G40390.1			LOC_Os01g07130.1	expressed protein
GRMZM2G083367	hypothetical protein LOC100304244		AT3G09030.1		BTB/POZ domain-containing protein	LOC_Os03g15800.1	B4-BTB2 - Bric-a-Brac, Tramtrack, Broad Complex BTB domain with B4 subfamily conserved sequence, expressed
GRMZM2G083394	no_annotation	GO:0005515	AT5G01660.1			LOC_Os01g07140.2	kelch repeat-containing protein, putative, expressed
GRMZM2G083402	no_annotation	GO:0004672,GO:0006468	AT3G09010.1		Protein kinase superfamily protein	LOC_Os03g15770.1	tyrosine protein kinase domain containing protein, putative, expressed
GRMZM2G083437	no_annotation	GO:0032040	AT1G69070.1			LOC_Os03g40110.1	nop14-like family protein, expressed
GRMZM2G083477	no_annotation					LOC_Os01g49440.1	expressed protein
GRMZM2G083515	no_annotation	GO:0046872	AT5G44280.1	ATRING1A,RING1A	RING 1A	LOC_Os01g58400.2	zinc finger C3HC4 type family protein, putative, expressed
GRMZM2G083526	hypothetical protein LOC100280351	GO:0005506,GO:0016491,GO:0006633,GO:0055114	AT5G57800.1	CER3,FLP1,WAX2,YRE	Fatty acid hydroxylase superfamily	LOC_Os02g08230.1	WAX2, putative, expressed
GRMZM2G083655	no_annotation		AT5G20150.1	ATSPX1,SPX1	SPX domain gene 1	LOC_Os06g40120.1	SPX domain containing protein, putative, expressed
GRMZM2G083894	LOC100127541	GO:0008270,GO:0003677	AT3G12630.1		A20/AN1-like zinc finger family protein	LOC_Os09g31200.1	AN1-like zinc finger domain containing protein, expressed
GRMZM2G083932	BCR/ABL-regulated protein		AT5G13070.1		MSF1-like family protein	LOC_Os09g31190.1	slowmo homolog, putative, expressed
GRMZM2G084005	hypothetical protein LOC100277012		AT3G48510.1			LOC_Os12g13910.1	expressed protein
GRMZM2G084296	PHD-finger family protein		AT3G01460.1	ATMBD9,MBD9	methyl-CPG-binding domain 9	LOC_Os02g09910.1	PHD-finger domain containing protein, putative, expressed
GRMZM2G084583	Myb-related protein Zm38	GO:0003682	AT4G38620.1	ATMYB4,MYB4	myb domain protein 4	LOC_Os08g43550.1	MYB family transcription factor, putative, expressed	GRMZM2G084583	myb38	myb transcription factor38
GRMZM2G084717	hypothetical protein LOC100303905					LOC_Os01g70470.1	expressed protein
GRMZM2G084779	potasium ion uptake permease 1	GO:0015079,GO:0071805,GO:0016020	AT4G13420.1	ATHAK5,HAK5	high affinity K+ transporter 5	LOC_Os01g70490.1	potassium transporter, putative, expressed
GRMZM2G084984	hypothetical protein LOC100273744		AT2G33255.1		Haloacid dehalogenase-like hydrolase (HAD) superfamily protein	LOC_Os02g57100.1	expressed protein
GRMZM2G085111	hypothetical protein LOC100194270		AT1G02520.1	PGP11	P-glycoprotein 11	LOC_Os01g18670.1	MDR-like ABC transporter, putative, expressed
GRMZM2G085218	B-box zinc finger family protein		AT3G21150.1	BBX32	B-box 32	LOC_Os02g07930.1	B-box zinc finger family protein, putative, expressed	GRMZM2G085218	GRMZM2G085218
GRMZM2G085246	hypothetical protein LOC100381650	GO:0004672,GO:0006468	AT4G22130.2	SRF8	STRUBBELIG-receptor family 8	LOC_Os06g45020.1	STRUBBELIG-RECEPTOR FAMILY 3 precursor, putative, expressed
GRMZM2G085661	Cytochrome P450 71C4 (EC 1.14.-.-)(Protein benzoxazineless 2)	GO:0005506,GO:0016705,GO:0020037,GO:0055114	AT3G26330.1	CYP71B37	cytochrome P450, family 71, subfamily B, polypeptide 37	LOC_Os08g01510.1	cytochrome P450, putative, expressed	GRMZM2G085661	bx2	benzoxazinone synthesis2
GRMZM2G085854	hydroquinone glucosyltransferase	GO:0016758,GO:0008152	AT1G01420.1	UGT72B3	UDP-glucosyl transferase 72B3	LOC_Os11g38650.1	UDP-glucoronosyl/UDP-glucosyl transferase, putative, expressed
GRMZM2G085945	hypothetical protein LOC100279115		AT2G41940.1	ZFP8	zinc finger protein 8	LOC_Os02g53530.1	ZOS2-17 - C2H2 zinc finger protein, expressed
GRMZM2G085964	ethylene responsive element binding protein 2	GO:0003700,GO:0006355	AT3G16770.1	ATEBP,EBP,ERF72,RAP2.3	ethylene-responsive element binding protein	LOC_Os05g29810.1	AP2 domain containing protein, expressed	GRMZM2G085964	ereb69	AP2-EREBP-transcription factor 69
GRMZM2G086027	no_annotation
GRMZM2G086030	no_annotation		AT4G28080.1		Tetratricopeptide repeat (TPR)-like superfamily protein	LOC_Os04g55230.1	tetratricopeptide repeat domain containing protein, putative, expressed
GRMZM2G086088	LOC100286223	GO:0016881	AT4G27960.1	UBC9	ubiquitin conjugating enzyme 9	LOC_Os01g46926.1	ubiquitin-conjugating enzyme, putative, expressed
GRMZM2G086116	hypothetical protein LOC100272835	GO:0003676,GO:0005524,GO:0008026,GO:0004386	AT4G00660.1	ATRH8,RH8	RNAhelicase-like 8
GRMZM2G086132	hypothetical protein LOC100278856	GO:0044183	AT3G15180.1		ARM repeat superfamily protein	LOC_Os05g48340.1	proteasome-related, putative, expressed
GRMZM2G086136	hypothetical protein LOC100194321	GO:0005198,GO:0006890	AT1G30630.1		Coatomer epsilon subunit	LOC_Os04g55200.1	coatomer subunit epsilon, putative, expressed
GRMZM2G086403	hypothetical protein LOC100277728		AT1G32700.1		PLATZ transcription factor family protein	LOC_Os04g50120.1	zinc-binding protein, putative, expressed	GRMZM2G086403	platz15	PLATZ-transcription factor 15
GRMZM2G086474	hypothetical protein LOC100381462	GO:0046983	AT3G24140.1	FMA	basic helix-loop-helix (bHLH) DNA-binding superfamily protein	LOC_Os02g46560.1	helix-loop-helix DNA-binding protein, putative, expressed	GRMZM2G086474	bhlh134	bHLH-transcription factor 134
GRMZM2G086496	hypothetical protein LOC100279242	GO:0005215,GO:0006810,GO:0016020	AT1G12110.1	ATNRT1,B-1,CHL1,CHL1-1,NRT1,NRT1.1	nitrate transporter 1.1	LOC_Os08g05910.1	peptide transporter PTR2, putative, expressed	GRMZM2G086496	npf1	nitrate transporter/peptide transporter family1
GRMZM2G086553	AT-hook protein 1		AT5G46640.1		AT hook motif DNA-binding family protein	LOC_Os04g49990.1	AT hook motif domain containing protein, expressed
GRMZM2G086573	hypothetical protein LOC100384122	GO:0003700,GO:0006355	AT5G57390.1	AIL5,CHO1,EMK	AINTEGUMENTA-like 5	LOC_Os04g55970.2	AP2-like ethylene-responsive transcription factor AINTEGUMENTA, putative, expressed	GRMZM2G086573	ereb24	AP2-EREBP-transcription factor 24
GRMZM2G086577	hypothetical protein LOC100216690	GO:0004672,GO:0006468	AT2G18890.2		Protein kinase superfamily protein	LOC_Os04g56060.1	protein kinase domain containing protein, expressed
GRMZM2G086587	hypothetical protein LOC100383556					LOC_Os02g09630.1	GA20292-PA, putative, expressed
GRMZM2G086614	no_annotation	GO:0003676,GO:0046872	AT3G51950.1		Zinc finger (CCCH-type) family protein / RNA recognition motif (RRM)-containing protein	LOC_Os03g21140.1	RNA-binding zinc finger protein, putative, expressed	GRMZM2G086614	c3h6	C3H-transcription factor 36
GRMZM2G086714	no_annotation	GO:0015969	AT1G54130.1	AT-RSH3,ATRSH3,RSH3	RELA/SPOT homolog 3	LOC_Os09g27050.1	HD domain containing protein, putative, expressed
GRMZM2G086876	hypothetical protein LOC100194172		AT2G45850.1		AT hook motif DNA-binding family protein	LOC_Os04g58730.1	AT hook motif domain containing protein, expressed
GRMZM2G086949	ARF5/MP	GO:0006355,GO:0005634,GO:0003677,GO:0009725	AT1G19850.1	ARF5,IAA24,MP	Transcriptional factor B3 family protein / auxin-responsive factor AUX/IAA-related	LOC_Os04g56850.1	auxin response factor, putative, expressed	GRMZM2G086949	arftf29	ARF-transcription factor 29
GRMZM2G087117	no_annotation	GO:0016020	AT1G06470.1		Nucleotide/sugar transporter family protein	LOC_Os01g54580.1	transporter family protein, putative, expressed
GRMZM2G087186	Pyruvate decarboxylase isozyme 3 Fragment (PDC)(EC 4.1.1.1)	GO:0000287,GO:0030976,GO:0003824	AT4G33070.1		Thiamine pyrophosphate dependent pyruvate decarboxylase family protein	LOC_Os03g18220.1	pyruvate decarboxylase isozyme 2, putative, expressed	GRMZM2G087186	pdc3	pyruvate decarboxylase3
GRMZM2G087201	protein kinase-like		AT1G11390.1		Protein kinase superfamily protein	LOC_Os04g56510.1	ABC1 family domain containing protein, putative, expressed
GRMZM2G087312	oxidoreductase		AT4G26965.1		NADH:ubiquinone oxidoreductase, 17.2kDa subunit	LOC_Os09g32430.1	oxidoreductase, putative, expressed
GRMZM2G087451	hypothetical protein LOC100278816	GO:0003677,GO:0006351,GO:0005634	AT5G05140.1		Transcription elongation factor (TFIIS) family protein	LOC_Os05g34210.1	expressed protein
GRMZM2G087600	hypothetical protein LOC100276087		AT5G22040.1			LOC_Os03g16730.1	expressed protein
GRMZM2G087625	no_annotation	GO:0004672,GO:0005524,GO:0006468	AT4G23180.1	CRK10,RLK4	cysteine-rich RLK (RECEPTOR-like protein kinase) 10	LOC_Os07g35370.1	TKL_IRAK_DUF26-lc.15 - DUF26 kinases have homology to DUF26 containing loci, expressed
GRMZM2G087662	hypothetical protein LOC100382243		AT4G11521.1		Receptor-like protein kinase-related family protein	LOC_Os07g35580.1	TKL_IRAK_DUF26-lc.20 - DUF26 kinases have homology to DUF26 containing loci, expressed
GRMZM2G087675	Putative uncharacterized protein		AT5G53650.1			LOC_Os01g40650.1	expressed protein
GRMZM2G087787	no_annotation		AT1G10170.1	ATNFXL1,NFXL1	NF-X-like 1	LOC_Os06g14190.1	NF-X1-type zinc finger protein, putative, expressed
GRMZM2G088114	no_annotation	GO:0003723	AT1G12800.1		Nucleic acid-binding, OB-fold-like protein	LOC_Os02g02390.1	S1 RNA binding domain containing protein, expressed
GRMZM2G088189	R2R3MYB-domain protein Fragment	GO:0003682	AT5G26660.1	ATMYB86,MYB86	myb domain protein 86	LOC_Os02g02370.1	myb-like DNA-binding domain containing protein, putative, expressed	GRMZM2G088189	myb161	MYB-transcription factor 161
GRMZM2G088208	hypothetical protein LOC100193864		AT1G08080.1	ACA7,ATACA7	alpha carbonic anhydrase 7	LOC_Os08g36630.1	bifunctional monodehydroascorbate reductase and carbonic anhydrasenectarin-3 precursor, putative, expressed
GRMZM2G088242	AT-HSFB4	GO:0003700,GO:0043565,GO:0006355,GO:0005634	AT1G46264.1	AT-HSFB4,HSFB4,SCZ	heat shock transcription factor B4	LOC_Os09g28200.1	HSF-type DNA-binding domain containing protein, expressed	GRMZM2G088242	hsftf2	HSF-transcription factor 2
GRMZM2G088356	hypothetical protein LOC100279792	GO:0016020	AT3G24460.1		Serinc-domain containing serine and sphingolipid biosynthesis protein	LOC_Os01g08460.1	TMS membrane protein/tumour differentially expressed protein, putative, expressed
GRMZM2G088524	hypothetical protein LOC100216850	GO:0003682	AT5G61620.1		myb-like transcription factor family protein	LOC_Os10g41260.1	MYB family transcription factor, putative, expressed	GRMZM2G088524	mybr32	MYB-related-transcription factor 32
GRMZM2G088613	no_annotation	GO:0005515	AT3G18950.1		Transducin/WD40 repeat-like superfamily protein	LOC_Os12g40260.1	WD-40 repeat family protein, putative, expressed
GRMZM2G088737	no_annotation		AT4G38360.2	LAZ1	Protein of unknown function (DUF300)	LOC_Os06g51100.1	transmembrane protein, putative, expressed
GRMZM2G088753	starch branching enzyme1	GO:0003824,GO:0043169,GO:0005975,GO:0004553	AT5G03650.1	SBE2.2	starch branching enzyme 2.2	LOC_Os06g51084.1	1,4-alpha-glucan-branching enzyme, chloroplast precursor, putative, expressed	GRMZM2G088753	sbe1	starch branching enzyme1
GRMZM2G088819	LOC100284831	GO:0005509	AT3G29000.1		Calcium-binding EF-hand family protein	LOC_Os09g24580.1	EF hand family protein, putative, expressed
GRMZM2G089050	nucleic acid binding protein	GO:0046872	AT1G75340.1		Zinc finger C-x8-C-x5-C-x3-H type family protein	LOC_Os06g49080.1	zinc finger C-x8-C-x5-C-x3-H type family protein, expressed	GRMZM2G089050	c3h29	C3H-transcription factor 329
GRMZM2G089102	no_annotation	GO:0016597,GO:0008152	AT1G76990.1	ACR3	ACT domain repeat 3	LOC_Os03g51990.1	ACT domain containing protein, expressed
GRMZM2G089118	no_annotation					LOC_Os03g51980.1	expressed protein
GRMZM2G089119	Putative uncharacterized protein		AT1G78995.1			LOC_Os06g49070.1	expressed protein
GRMZM2G089132	hypothetical protein LOC100382664		AT3G13000.2		Protein of unknown function, DUF547	LOC_Os06g49060.1	ternary complex factor MIP1, putative, expressed
GRMZM2G089244	hypothetical protein LOC100384270 (LOC100384270), mRNA	GO:0003682	AT4G38620.1	ATMYB4,MYB4	myb domain protein 4	LOC_Os01g65370.1	MYB family transcription factor, putative, expressed	GRMZM2G089244	myb67	MYB-transcription factor 67
GRMZM2G089308	hypothetical protein LOC100273309	GO:0033743,GO:0055114	AT4G21860.1	MSRB2	methionine sulfoxide reductase B 2	LOC_Os05g33510.1	peptide methionine sulfoxide reductase msrB, putative, expressed	GRMZM2G089308	msrb2	methionine sulfoxide reductase b2
GRMZM2G089361	no_annotation		AT4G18390.1	TCP2	TEOSINTE BRANCHED 1, cycloidea and PCF transcription factor 2	LOC_Os03g57190.1	TCP family transcription factor, putative, expressed	GRMZM2G089361	tcptf44	TCP-transcription factor 44
GRMZM2G089425	no_annotation
GRMZM2G089454	hypothetical protein LOC100193835	GO:0005525	AT5G37680.1	ARLA1A,ATARLA1A	ADP-ribosylation factor-like A1A	LOC_Os02g49980.1	ADP-ribosylation factor, putative, expressed
GRMZM2G089501	hypothetical protein LOC100191909	GO:0046983	AT5G08130.2	BIM1	basic helix-loop-helix (bHLH) DNA-binding superfamily protein	LOC_Os09g29930.1	transcription factor BIM2, putative, expressed	GRMZM2G089501	bhlh106	bHLH-transcription factor 106
GRMZM2G089525	no_annotation	GO:0003700,GO:0043565,GO:0006355,GO:0005634	AT3G24520.1	AT-HSFC1,HSFC1	heat shock transcription factor C1	LOC_Os01g43590.2	HSF-type DNA-binding domain containing protein, expressed	GRMZM2G089525	hsftf23	HSF-transcription factor 23
GRMZM2G089619	ZF-HD homeobox protein		AT4G24660.1	ATHB22,HB22,MEE68	homeobox protein 22	LOC_Os04g35500.1	ZF-HD protein dimerisation region containing protein, expressed	GRMZM2G089619	zhd15	ZF-HD-transcription factor 15
GRMZM2G089736	pnFL-2		AT1G74950.1	JAZ2,TIFY10B	TIFY domain/Divergent CCT motif family protein	LOC_Os07g42370.1	zinc-finger protein, putative, expressed	GRMZM2G089736	zim23	ZIM-transcription factor 23
GRMZM2G089743	hypothetical protein LOC100217027	GO:0005515	AT2G27040.1	AGO4,OCP11	Argonaute family protein	LOC_Os01g16870.1	argonaute, putative, expressed	GRMZM2G089743	ago105	argonaute105
GRMZM2G089767	no_annotation		AT5G03300.1	ADK2	adenosine kinase 2	LOC_Os04g43750.1	kinase, pfkB family, putative, expressed
GRMZM2G089854	hypothetical protein LOC100384451		AT5G15740.1		O-fucosyltransferase family protein	LOC_Os09g29940.1	auxin-independent growth promoter protein, putative, expressed
GRMZM2G089873	no_annotation	GO:0046872,GO:0030001	AT5G60800.1		Heavy metal transport/detoxification superfamily protein	LOC_Os03g05750.1	heavy-metal-associated domain-containing protein, putative, expressed
GRMZM2G089948	protease 2	GO:0008236,GO:0006508,GO:0004252,GO:0070008	AT1G69020.1		Prolyl oligopeptidase family protein	LOC_Os09g29950.1	OsPOP19 - Putative Prolyl Oligopeptidase homologue, expressed
GRMZM2G089995	ethylene-responsive transcription factor 4	GO:0003700,GO:0006355	AT3G20310.1	ATERF-7,ATERF7,ERF7	ethylene response factor 7	LOC_Os04g52090.1	AP2 domain containing protein, expressed	GRMZM2G089995	ereb209	AP2-EREBP-transcription factor 209
GRMZM2G090010	hypothetical protein LOC100272473		AT1G13270.1	MAP1B,MAP1C	methionine aminopeptidase 1B	LOC_Os04g52100.1	peptidase, M24 family protein, putative, expressed
GRMZM2G090034	no_annotation	GO:0005525,GO:0007264	AT4G09720.1	ATRABG3A,RABG3A	RAB GTPase homolog G3A	LOC_Os05g46000.1	ras-related protein, putative, expressed
GRMZM2G090087	Putative aldehyde dehydrogenase MIS1Putative uncharacterized protein ;		AT5G62530.1	ALDH12A1,ATP5CDH,P5CDH	aldehyde dehydrogenase 12A1			GRMZM2G090087	mis1	putative aldehyde dehydrogenase MIS1
GRMZM2G090269	RING-H2 finger protein ATL3F	GO:0046872	AT2G35000.1		RING/U-box superfamily protein	LOC_Os01g20930.1	RING-H2 finger protein, putative, expressed
GRMZM2G090274	hypothetical protein LOC100272775		AT3G26618.1	ERF1-3	eukaryotic release factor 1-3	LOC_Os07g39870.1	eukaryotic peptide chain release factor subunit 1-1, putative, expressed
GRMZM2G090279	hypothetical protein LOC100217100	GO:0046872	AT3G03550.1		RING/U-box superfamily protein	LOC_Os04g50100.1	RING-H2 finger protein ATL5G, putative, expressed
GRMZM2G090435	Putative uncharacterized protein Z195D10.15		AT5G22090.1		Protein of unknown function (DUF3049)	LOC_Os03g49830.1	expressed protein
GRMZM2G090493	exodeoxyribonuclease V	GO:0005515	AT3G01400.1		ARM repeat superfamily protein	LOC_Os03g32100.1	spotted leaf 11, putative, expressed
GRMZM2G090739	hypothetical protein LOC100274629		AT5G66800.1			LOC_Os09g28520.1	expressed protein
GRMZM2G090747	hypothetical protein LOC100273065	GO:0016616,GO:0051287,GO:0046168,GO:0055114,GO:0005737,GO:0004367,GO:0005975	AT2G41540.1	GPDHC1	6-phosphogluconate dehydrogenase family protein	LOC_Os01g58740.1	glycerol-3-phosphate dehydrogenase, putative, expressed	GRMZM2G090747	umc7
GRMZM2G091031	no_annotation		AT2G33793.1			LOC_Os07g15280.1	expressed protein
GRMZM2G091044	hypothetical protein LOC100278779		AT4G17900.1		PLATZ transcription factor family protein	LOC_Os02g46610.1	zinc-binding protein, putative, expressed	GRMZM2G091044	platz7	PLATZ-transcription factor 7
GRMZM2G091124	hypothetical protein LOC100275426		AT2G27830.1			LOC_Os02g32580.1	expressed protein
GRMZM2G091169	no_annotation
GRMZM2G091226	hypothetical protein LOC100193008	GO:0005515	AT4G08910.1			LOC_Os03g09120.1	expressed protein
GRMZM2G091358	no_annotation	GO:0004672,GO:0006468	AT1G64300.1		Protein kinase family protein	LOC_Os01g43350.1	protein kinase family protein, putative, expressed
GRMZM2G091456	hypothetical protein LOC100274333	GO:0004506,GO:0050660,GO:0055114,GO:0016021	AT1G58440.1	SQE1,XF1	FAD/NAD(P)-binding oxidoreductase family protein	LOC_Os03g12910.1	squalene monooxygenase, putative, expressed
GRMZM2G091487	CF9 (LOC100283336), mRNA		AT1G10150.1		Carbohydrate-binding protein	LOC_Os03g56000.1	PHLOEM 2-LIKE A10, putative, expressed
GRMZM2G091527	no_annotation		AT4G37750.1	ANT,CKC,CKC1,DRG	Integrase-type DNA-binding superfamily protein	LOC_Os03g56050.1	AP2-like ethylene-responsive transcription factor AINTEGUMENTA, putative, expressed
GRMZM2G091535	no_annotation		AT3G22490.1		Seed maturation protein	LOC_Os03g53610.1	late embryogenesis abundant protein D-34, putative, expressed	GRMZM2G091535	rab28	abscisic acid-responsive28
GRMZM2G091578	LOC100285096	GO:0004252,GO:0006508,GO:0042802,GO:0043086	AT5G67360.1	ARA12	Subtilase family protein	LOC_Os03g55350.1	OsSub31 - Putative Subtilisin homologue, expressed
GRMZM2G091579	hypothetical protein LOC100278362					LOC_Os04g46790.1	expressed protein
GRMZM2G091581	hypothetical protein LOC100276438	GO:0016757	AT2G35710.1		Nucleotide-diphospho-sugar transferases superfamily protein	LOC_Os04g46750.1	glycosyl transferase 8 domain containing protein, putative, expressed
GRMZM2G091656	no_annotation		AT3G03450.1	RGL2	RGA-like 2	LOC_Os11g06180.1	nodulation-signaling pathway 2 protein, putative, expressed	GRMZM2G091656	gras9	GRAS-transcription factor 9
GRMZM2G091857	no_annotation					LOC_Os09g13920.1	expressed protein
GRMZM2G092165	RNA binding protein	GO:0003723,GO:0003743,GO:0006413	AT2G40780.1		Nucleic acid-binding, OB-fold-like protein	LOC_Os03g02310.1	RNA binding protein, putative, expressed
GRMZM2G092174	hypothetical protein LOC100381811	GO:0006355,GO:0009584,GO:0018298,GO:0000155,GO:0007165,GO:0016020,GO:0005515,GO:0005524	AT2G18790.1	HY3,OOP1,PHYB	phytochrome B	LOC_Os03g19590.1	phytochrome B, putative, expressed	GRMZM2G092174	phyB2	phytochromeB2
GRMZM2G092232	no_annotation	GO:0003777,GO:0005524,GO:0008017,GO:0007018	AT2G22610.2		Di-glucose binding protein with Kinesin motor domain	LOC_Os03g02290.1	kinesin motor domain containing protein, putative, expressed	GRMZM2G092232	krp17	kinesin heavy chain17
GRMZM2G092338	LOC100285354	GO:0005507,GO:0009055	AT3G18590.1	AtENODL5,ENODL5	early nodulin-like protein 5	LOC_Os04g57750.1	plastocyanin-like domain containing protein, putative, expressed
GRMZM2G092365	ubiquinone biosynthesis protein COQ4	GO:0006744	AT2G03690.1		coenzyme Q biosynthesis Coq4 family protein / ubiquinone biosynthesis Coq4 family protein	LOC_Os04g57790.1	ubiquinone biosynthesis protein COQ4, putative, expressed
GRMZM2G092427	chlorophyll a/b-binding apoprotein CP24 precursor		AT1G15820.1	CP24,LHCB6	light harvesting complex photosystem II subunit 6	LOC_Os04g38410.1	chlorophyll A-B binding protein, putative, expressed	GRMZM2G092427	lhcb6	light harvesting chlorophyll a/b binding protein6
GRMZM2G092432	ACR8	GO:0016597,GO:0008152	AT1G12420.1	ACR8	ACT domain repeat 8	LOC_Os03g14370.2	ACT domain containing protein, expressed
GRMZM2G092465	no_annotation	GO:0003677,GO:0006355	AT2G46770.1	ANAC043,EMB2301,NST1	NAC (No Apical Meristem) domain transcriptional regulator superfamily protein	LOC_Os08g02300.1	no apical meristem protein, putative, expressed	GRMZM2G092465	nactf123	NAC-transcription factor 123
GRMZM2G092525	Putative uncharacterized protein		AT5G37840.1			LOC_Os09g23780.1	expressed protein
GRMZM2G092550	no_annotation	GO:0004672,GO:0005524,GO:0006468,GO:0004842,GO:0016567,GO:0000151	AT4G25160.1		U-box domain-containing protein kinase family protein	LOC_Os10g41220.1	protein kinase family protein, putative, expressed
GRMZM2G092571	DHHC zinc finger domain containing protein	GO:0008270	AT3G18620.1		DHHC-type zinc finger family protein	LOC_Os06g20400.1	DHHC zinc finger domain containing protein, expressed
GRMZM2G092581	Putative uncharacterized protein	GO:0046872,GO:0030001	AT5G19090.2		Heavy metal transport/detoxification superfamily protein	LOC_Os11g05010.1	heavy-metal-associated domain-containing protein, putative, expressed
GRMZM2G092632	hypothetical protein LOC100272787		AT1G11750.2	CLPP6,NCLPP1,NCLPP6	CLP protease proteolytic subunit 6	LOC_Os03g29810.1	OsClp6 - Putative Clp protease homologue, expressed
GRMZM2G092739	no_annotation		AT5G02860.1		Pentatricopeptide repeat (PPR) superfamily protein	LOC_Os07g40120.1	pentatricopeptide, putative, expressed
GRMZM2G092759	hypothetical protein LOC100272935	GO:0005515	AT3G56570.1		SET domain-containing protein	LOC_Os01g65730.1	SET domain containing protein, expressed
GRMZM2G092793	sialin	GO:0055085,GO:0016021	AT2G29650.1	ANTR1,PHT4;1	phosphate transporter 4;1	LOC_Os01g17240.1	transporter, major facilitator family, putative, expressed
GRMZM2G092817	LOC100280732	GO:0008198,GO:0016491,GO:0006725	AT4G15093.1		catalytic LigB subunit of aromatic ring-opening dioxygenase family	LOC_Os01g65680.1	4,5-DOPA dioxygenase extradiol, putative, expressed
GRMZM2G092823	cytochrome P450 CYP78A53	GO:0005506,GO:0016705,GO:0020037,GO:0055114	AT3G61880.2	CYP78A9	cytochrome p450 78a9	LOC_Os08g43390.1	cytochrome P450, putative, expressed	GRMZM2G092823	AY111834
GRMZM2G092862	no_annotation		AT2G37240.1		Thioredoxin superfamily protein	LOC_Os03g17600.1	expressed protein
GRMZM2G092877	hypothetical protein LOC100279484
GRMZM2G092925	protein HVA22		AT5G50720.1	ATHVA22E,HVA22E	HVA22 homologue E	LOC_Os08g36440.1	HVA22, putative, expressed
GRMZM2G092945	hypothetical protein LOC100383250		AT1G44100.1	AAP5	amino acid permease 5	LOC_Os01g65670.1	amino acid transporter, putative, expressed
GRMZM2G093032	LOC542609	GO:0004197,GO:0006508	AT4G32940.1	GAMMA-VPE,GAMMAVPE	gamma vacuolar processing enzyme	LOC_Os01g37910.1	vacuolar-processing enzyme precursor, putative, expressed	GRMZM2G093032	see2b	senescence enhanced2b
GRMZM2G093098	no_annotation		AT1G10910.1		Pentatricopeptide repeat (PPR) superfamily protein	LOC_Os01g37870.1	PPR repeat domain containing protein, putative, expressed
GRMZM2G093119	hypothetical protein LOC100383357	GO:0000228,GO:0005515	AT5G16270.1	ATRAD21.3,SYN4	sister chromatid cohesion 1 protein 4	LOC_Os01g67250.2	Rad21 / Rec8 like protein, putative, expressed
GRMZM2G093210	lectin-like receptor kinase 7	GO:0004672,GO:0005524,GO:0006468,GO:0030246	AT2G37710.1	RLK	receptor lectin kinase	LOC_Os03g60810.1	lectin-like receptor kinase, putative, expressed
GRMZM2G093217	hypothetical protein LOC100273529	GO:0005524	AT1G04730.1	CTF18	P-loop containing nucleoside triphosphate hydrolases superfamily protein	LOC_Os03g15810.1	AAA-type ATPase family protein, putative, expressed
GRMZM2G093246	no_annotation	GO:0004672,GO:0005524,GO:0006468,GO:0030246	AT4G02410.1		Concanavalin A-like lectin protein kinase family protein	LOC_Os03g60810.1	lectin-like receptor kinase, putative, expressed
GRMZM2G093272	hypothetical protein LOC100274324	GO:0006950	AT3G53990.1		Adenine nucleotide alpha hydrolases-like superfamily protein	LOC_Os05g37970.3	universal stress protein domain containing protein, putative, expressed
GRMZM2G093305	hypothetical protein LOC100194357		AT2G29660.1		zinc finger (C2H2 type) family protein	LOC_Os03g15790.1	ZOS3-08 - C2H2 zinc finger protein, expressed
GRMZM2G093346	no_annotation	GO:0004601,GO:0020037,GO:0006979,GO:0055114	AT1G07890.1	APX1,ATAPX01,ATAPX1,CS1,MEE6	ascorbate peroxidase 1	LOC_Os03g17690.1	OsAPx1 - Cytosolic Ascorbate Peroxidase encoding gene 1-8, expressed
GRMZM2G093347	LOC100282568	GO:0009116	AT1G27450.1	APT1,ATAPT1	adenine phosphoribosyl transferase 1	LOC_Os12g39860.1	phosphoribosyl transferase, putative, expressed
GRMZM2G093404	CCCH transcription factor		AT1G03790.1	SOM	Zinc finger C-x8-C-x5-C-x3-H type family protein	LOC_Os05g45020.1	zinc finger/CCCH transcription factor, putative, expressed
GRMZM2G093418	harpin-induced protein		AT2G46150.1		Late embryogenesis abundant (LEA) hydroxyproline-rich glycoprotein family	LOC_Os05g45070.1	harpin-induced protein 1 domain containing protein, expressed
GRMZM2G093422	no_annotation	GO:0017025	AT3G09360.1		Cyclin/Brf1-like TBP-binding protein	LOC_Os05g23940.1	transcription initiation factor IIB, putative, expressed
GRMZM2G093441	Putative uncharacterized protein		AT5G53050.2		alpha/beta-Hydrolases superfamily protein	LOC_Os05g46460.1	hydrolase, alpha/beta fold family domain containing protein, expressed
GRMZM2G093490	no_annotation	GO:0004672,GO:0005524,GO:0006468	AT4G29990.1		Leucine-rich repeat transmembrane protein kinase protein	LOC_Os02g05730.1	protein kinase domain containing protein, expressed
GRMZM2G093503	Fiber protein Fb11Putative uncharacterized protein ;		AT2G46540.1			LOC_Os05g46450.1	fiber protein Fb11, putative, expressed
GRMZM2G093643	no_annotation	GO:0015299,GO:0006812,GO:0055085,GO:0016021	AT4G00630.1	ATKEA2,KEA2	K+ efflux antiporter 2	LOC_Os04g58620.1	potasium efflux antiporter protein, putative, expressed
GRMZM2G093666	S-adenosylmethionine-dependent methyltransferase	GO:0008168,GO:0008152	AT1G78140.1		S-adenosyl-L-methionine-dependent methyltransferases superfamily protein	LOC_Os08g31750.1	methyltransferase, putative, expressed
GRMZM2G093832	no_annotation		AT2G01060.1		myb-like HTH transcriptional regulator family protein	LOC_Os05g41240.1	Myb-like DNA-binding domain containing protein, putative, expressed
GRMZM2G093858	no_annotation	GO:0004672,GO:0006468	AT5G54590.2	CRLK1	Protein kinase superfamily protein	LOC_Os08g04420.1	tyrosine protein kinase domain containing protein, putative, expressed
GRMZM2G093962	hypothetical protein LOC100194066		AT1G63120.1	ATRBL2,RBL2	RHOMBOID-like 2	LOC_Os03g02530.1	OsRhmbd7 - Putative Rhomboid homologue, expressed	GRMZM2G093962	umc2229
GRMZM2G093997	no_annotation					LOC_Os11g41400.1	expressed protein	GRMZM2G093997	umc1318
GRMZM2G094028	no_annotation	GO:0004672,GO:0005524,GO:0006468	AT1G67000.1		Protein kinase superfamily protein	LOC_Os01g04570.1	Ser/Thr protein kinase, putative, expressed
GRMZM2G094526	hypothetical protein LOC100382753	GO:0003725	AT3G01920.1		DHBP synthase RibB-like alpha/beta domain	LOC_Os08g41910.1	Sua5/YciO/YrdC/YwlC family protein, putative, expressed
GRMZM2G094543	hypothetical protein LOC100274993		AT4G28290.1			LOC_Os10g07440.1	expressed protein
GRMZM2G094599	Armadillo/beta-catenin-like repeat family protein	GO:0005515	AT4G34940.1	ARO1	armadillo repeat only 1	LOC_Os10g05730.1	armadillo/beta-catenin repeat family protein, putative, expressed
GRMZM2G094632	LOC100282493		AT4G33550.1		Bifunctional inhibitor/lipid-transfer protein/seed storage 2S albumin superfamily protein	LOC_Os10g05720.1	LTPL37 - Protease inhibitor/seed storage/LTP family protein precursor, expressed
GRMZM2G094698	no_annotation		AT1G59650.1	CW14	Protein of unknown function (DUF1336)	LOC_Os03g48660.1	DUF1336 domain containing protein, expressed
GRMZM2G094712	hypothetical protein LOC100273311	GO:0030170,GO:0009058	AT5G11520.1	ASP3,YLS4	aspartate aminotransferase 3	LOC_Os01g55540.1	aminotransferase, classes I and II, domain containing protein, expressed	GRMZM2G094712	got1	glutamate-oxaloacetate transaminase1
GRMZM2G094792	hypothetical protein LOC100383912		AT5G09670.1		loricrin-related	LOC_Os04g38525.1	expressed protein
GRMZM2G094831	hypothetical protein LOC100276580		AT3G24506.1			LOC_Os02g40040.1	expressed protein
GRMZM2G094935	HOX1B protein	GO:0003700,GO:0043565,GO:0006355,GO:0005515	AT3G19510.1	HAT3.1	Homeodomain-like protein with RING/FYVE/PHD-type zinc finger domain	LOC_Os06g12400.1	Homeobox domain containing protein, expressed	GRMZM2G094935	hox2	homeobox2	homeobox
GRMZM2G094990	beta-expansin 1a (LOC100284795), mRNA		AT1G65680.1	ATEXPB2,ATHEXP BETA 1.4,EXPB2	expansin B2	LOC_Os10g40720.1	expansin precursor, putative, expressed
GRMZM2G095078	maize Em binding protein-1a	GO:0003700,GO:0043565,GO:0006355	AT2G35530.1	AtbZIP16,bZIP16	basic region/leucine zipper transcription factor 16	LOC_Os07g10890.1	transcription factor, putative, expressed	GRMZM2G095078	embp1	EM binding protein1 homologue	bzip
GRMZM2G095082	hypothetical protein LOC100192599		AT4G01050.1	TROL	thylakoid rhodanese-like	LOC_Os02g15750.1	expressed protein
GRMZM2G095261	no_annotation	GO:0016758,GO:0008152	AT1G07250.1	UGT71C4	UDP-glucosyl transferase 71C4	LOC_Os07g32010.1	UDP-glucoronosyl and UDP-glucosyl transferase domain containing protein, expressed
GRMZM2G095598	no_annotation	GO:0008270,GO:0005622,GO:0005515	AT2G24790.1	ATCOL3,COL3	CONSTANS-like 3	LOC_Os04g42020.1	CCT/B-box zinc finger protein, putative, expressed	GRMZM2G095598	col11	C2C2-CO-like-transcription factor 11
GRMZM2G095631	hypothetical protein LOC100280153		AT5G14790.1		ARM repeat superfamily protein	LOC_Os02g20310.1	expressed protein
GRMZM2G095727	hypothetical protein LOC100280240	GO:0005515	AT5G02810.1	APRR7,PRR7	pseudo-response regulator 7	LOC_Os03g17570.1	response regulator receiver domain containing protein, expressed
GRMZM2G095778	hypothetical protein LOC100191654	GO:0016872	AT2G26310.1		Chalcone-flavanone isomerase family protein	LOC_Os02g53810.1	expressed protein
GRMZM2G095798	no_annotation		AT5G66580.1			LOC_Os03g52940.1	expressed protein
GRMZM2G095810	no_annotation	GO:0008270,GO:0006886,GO:0006888,GO:0030127	AT2G27460.1		sec23/sec24 transport family protein	LOC_Os04g33690.1	sec23/Sec24 trunk domain containing protein, expressed
GRMZM2G095811	hypothetical protein LOC100192925		AT1G79110.2		zinc ion binding	LOC_Os04g32980.1	protein binding protein, putative, expressed
GRMZM2G095826	ferredoxin-3	GO:0009055,GO:0051536	AT2G27510.1	ATFD3,FD3	ferredoxin 3	LOC_Os04g33630.1	2Fe-2S iron-sulfur cluster binding domain containing protein, expressed
GRMZM2G095839	hypothetical protein LOC100217138		AT1G20470.1		SAUR-like auxin-responsive protein family	LOC_Os07g29310.1	OsSAUR30 - Auxin-responsive SAUR gene family member, expressed
GRMZM2G095892	LOC100281279		AT4G23060.1	IQD22	IQ-domain 22	LOC_Os04g48160.1	IQ calmodulin-binding motif family protein, putative, expressed
GRMZM2G095898	no_annotation		AT1G03070.1		Bax inhibitor-1 family protein	LOC_Os11g37200.1	transmembrane BAX inhibitor motif-containing protein, putative, expressed
GRMZM2G095964	no_annotation		AT1G13360.1			LOC_Os01g04010.1	expressed protein
GRMZM2G096037	no_annotation		AT4G03200.1		catalytics	LOC_Os01g70950.1	spermatogenesis-associated protein 20 precursor, putative, expressed
GRMZM2G096086	no_annotation	GO:0005506,GO:0016705,GO:0020037,GO:0055114	AT1G12740.1	CYP87A2	cytochrome P450, family 87, subfamily A, polypeptide 2	LOC_Os04g48170.1	cytochrome P450, putative, expressed
GRMZM2G096211	hypothetical protein LOC100381944	GO:0046872	AT5G10650.1		RING/U-box superfamily protein	LOC_Os06g48040.1	zinc finger, C3HC4 type domain containing protein, expressed
GRMZM2G096231	no_annotation	GO:0008375,GO:0016020	AT5G39990.1		Core-2/I-branching beta-1,6-N-acetylglucosaminyltransferase family protein	LOC_Os03g16890.1	N-acetylglucosaminyltransferase, putative, expressed
GRMZM2G096391	Putative uncharacterized protein		AT3G59780.1		Rhodanese/Cell cycle control phosphatase superfamily protein	LOC_Os01g67120.1	rhodanese-like domain containing protein, putative, expressed
GRMZM2G096435	oleosin Bn-V	GO:0012511,GO:0016021	AT3G18570.1		Oleosin family protein	LOC_Os05g50110.1	oleosin, putative, expressed
GRMZM2G096458	no_annotation		AT1G65470.1	FAS1,NFB2	chromatin assembly factor-1 (FASCIATA1) (FAS1)	LOC_Os01g67100.1	expressed protein
GRMZM2G096622	hypothetical protein LOC100193197	GO:0005097,GO:0032313	AT5G53570.2		Ypt/Rab-GAP domain of gyp1p superfamily protein	LOC_Os08g43380.1	TBC domain containing protein, expressed
GRMZM2G096655	no_annotation		AT5G11890.1			LOC_Os01g39290.1	harpin-induced protein 1 domain containing protein, expressed
GRMZM2G096717	no_annotation
GRMZM2G096877	no_annotation		AT1G61150.1		LisH and RanBPM domains containing protein	LOC_Os03g13220.1	expressed protein
GRMZM2G097032	hypothetical protein LOC100382489		AT2G16270.1			LOC_Os01g56020.1	expressed protein
GRMZM2G097081	no_annotation	GO:0003700,GO:0006355	AT1G19210.1		Integrase-type DNA-binding superfamily protein	LOC_Os02g54050.1	ethylene-responsive transcription factor, putative, expressed	GRMZM2G097081	ereb57	AP2-EREBP-transcription factor 57
GRMZM2G097106	EMB1688	GO:0003924,GO:0005525	AT1G67440.1	emb1688	Minichromosome maintenance (MCM2/3/5) family protein	LOC_Os04g31270.1	EMB1688, putative, expressed
GRMZM2G097313	hypothetical protein LOC100272330	GO:0005515,GO:0004672,GO:0006468	AT2G45340.1		Leucine-rich repeat protein kinase family protein	LOC_Os06g04370.1	expressed protein
GRMZM2G097618	no_annotation
GRMZM2G097628	no_annotation					LOC_Os04g50750.1	expressed protein
GRMZM2G097636	R2R3MYB-domain protein Fragment	GO:0003682	AT1G79180.1	ATMYB63,MYB63	myb domain protein 63	LOC_Os04g50770.1	MYB family transcription factor, putative, expressed	GRMZM2G097636	myb5	MYB-transcription factor 5
GRMZM2G097638	R2R3MYB-domain protein Fragment	GO:0003682	AT1G79180.1	ATMYB63,MYB63	myb domain protein 63	LOC_Os04g50770.1	MYB family transcription factor, putative, expressed	GRMZM2G097638	myb65	MYB-transcription factor 65
GRMZM2G097704	triacylglycerol lipase like protein (LOC100281723), mRNA	GO:0004806,GO:0006629	AT4G16820.1	PLA-I{beta]2	alpha/beta-Hydrolases superfamily protein	LOC_Os02g43700.1	triacylglycerol lipase like protein, putative, expressed
GRMZM2G097728	GTP-binding protein YPTM2	GO:0005525,GO:0007264	AT1G02130.1	ARA-5,ARA5,ATRAB1B,ATRABD2A,RA-5,RABD2A	RAS 5	LOC_Os01g08450.1	ras-related protein, putative, expressed	GRMZM2G097728	ypt2	ypt homolog2
GRMZM2G097768	hypothetical protein LOC100193700	GO:0022857,GO:0055085,GO:0016021	AT1G75220.1		Major facilitator superfamily protein	LOC_Os05g50280.1	transporter family protein, putative, expressed	GRMZM2G097768	stp1	sugar transport1
GRMZM2G097959	Putative uncharacterized protein		AT5G62650.1		Tic22-like family protein	LOC_Os01g12550.1	expressed protein
GRMZM2G098099	no_annotation		AT2G44670.1		Protein of unknown function (DUF581)	LOC_Os04g49650.1	DUF581 domain containing protein, expressed
GRMZM2G098187	no_annotation		AT4G24480.1		Protein kinase superfamily protein	LOC_Os04g52140.1	protein kinase domain containing protein, expressed
GRMZM2G098239	Orf protein	GO:0016747	AT3G23840.1		HXXXD-type acyl-transferase family protein	LOC_Os04g52164.1	transferase family protein, putative, expressed	GRMZM2G098239	gl2	glossy2
GRMZM2G098423	LOC100281928	GO:0016616,GO:0051287,GO:0008152,GO:0055114,GO:0016597,GO:0048037	AT4G34200.1	EDA9	D-3-phosphoglycerate dehydrogenase	LOC_Os06g44460.1	D-3-phosphoglycerate dehydrogenase, chloroplast precursor, putative, expressed
GRMZM2G098460	drought-induced protein 1		AT5G43260.1		chaperone protein dnaJ-related	LOC_Os02g30320.1	drought-induced protein 1, putative, expressed
GRMZM2G098520	Ribulose bisphosphate carboxylase small chain, chloroplastic Precursor (RuBisCO small subunit)(EC 4.1.1.39)		AT5G38410.1		Ribulose bisphosphate carboxylase (small chain) family protein	LOC_Os12g17600.1	ribulose bisphosphate carboxylase small chain, chloroplast precursor, putative, expressed	GRMZM2G098520	ssu1	ribulose bisphosphate carboxylase small subunit1
GRMZM2G098557	no_annotation	GO:0003677,GO:0005634	AT1G20980.1	ATSPL14,FBR6,SPL14,SPL1R2	squamosa promoter binding protein-like 14	LOC_Os08g40260.1	OsSPL15 - SBP-box gene family member, expressed	GRMZM2G098557	sbp7	SBP-transcription factor 7
GRMZM2G098643	ZmPIN1a	GO:0055085,GO:0016021	AT1G73590.1	ATPIN1,PIN1	Auxin efflux carrier family protein	LOC_Os06g12610.1	auxin efflux carrier component, putative, expressed	GRMZM2G098643	pin1	PIN-formed protein1
GRMZM2G098793	glycosyltransferase	GO:0016757	AT3G18180.1		Glycosyltransferase family 61 protein	LOC_Os06g49320.1	glycosyltransferase, putative, expressed
GRMZM2G098869	hypothetical protein LOC100273856		AT4G37170.1		Pentatricopeptide repeat (PPR) superfamily protein	LOC_Os03g13230.1	pentatricopeptide, putative, expressed
GRMZM2G098875	hypothetical protein LOC100381655	GO:0016831,GO:0030170,GO:0019752	AT5G17330.1	GAD,GAD1	glutamate decarboxylase	LOC_Os03g13300.1	glutamate decarboxylase, putative, expressed
GRMZM2G098904	hypothetical protein LOC100192650	GO:0003700,GO:0043565,GO:0006355	AT5G24800.1	ATBZIP9,BZIP9,BZO2H2	basic leucine zipper 9	LOC_Os02g16680.1	bZIP transcription factor domain containing protein, expressed	GRMZM2G098904	bzip104	bZIP-transcription factor 104
GRMZM2G098988	hypothetical protein LOC100217078		AT1G29950.1		basic helix-loop-helix (bHLH) DNA-binding superfamily protein	LOC_Os03g39432.1	CPuORF31 - conserved peptide uORF-containing transcript, expressed
GRMZM2G099002	hypothetical protein LOC100274837	GO:0004672,GO:0005524,GO:0006468,GO:0007165	AT3G17510.1	CIPK1,SnRK3.16	CBL-interacting protein kinase 1	LOC_Os05g04550.1	CAMK_KIN1/SNF1/Nim1_like.3 - CAMK includes calcium/calmodulin depedent protein kinases, expressed
GRMZM2G099036	hypothetical protein LOC100191628		AT3G56140.1		Protein of unknown function (DUF399 and DUF3411)	LOC_Os01g61120.1	expressed protein
GRMZM2G099045	hypothetical protein LOC100275561	GO:0016226	AT4G04770.1	ABC1,ATABC1,ATNAP1,LAF6	ATP binding cassette protein 1	LOC_Os01g61400.1	sufB/sufD domain containing protein, putative, expressed
GRMZM2G099166	hypothetical protein LOC100274019
GRMZM2G099191	no_annotation	GO:0000166,GO:0046872	AT4G30110.1	ATHMA2,HMA2	heavy metal atpase 2	LOC_Os07g12900.1	cadmium/zinc-transporting ATPase, putative, expressed
GRMZM2G099239	hypothetical protein LOC100192691		AT2G41870.1		Remorin family protein	LOC_Os07g38170.1	remorin, putative, expressed
GRMZM2G099305	hypothetical protein LOC100384002	GO:0008080	AT2G23060.1		Acyl-CoA N-acyltransferases (NAT) superfamily protein	LOC_Os03g55530.1	HLS, putative, expressed	GRMZM2G099305	hagtf6	GNAT-transcription factor 6
GRMZM2G099337	no_annotation		AT5G16680.1		RING/FYVE/PHD zinc finger superfamily protein	LOC_Os10g42196.1	expressed protein
GRMZM2G099376	hypothetical protein LOC100272742		AT2G02240.1	MEE66	F-box family protein	LOC_Os02g56750.1	OsFBX65 - F-box domain containing protein, expressed
GRMZM2G099420	no_annotation	GO:0003824,GO:0050662,GO:0044237	AT1G15950.1	ATCCR1,CCR1,IRX4	cinnamoyl coa reductase 1	LOC_Os02g56680.1	dehydrogenase, putative, expressed
GRMZM2G099427	no_annotation
GRMZM2G099434	hypothetical protein LOC100272702		AT4G14820.1		Pentatricopeptide repeat (PPR) superfamily protein	LOC_Os06g48660.1	DEFL21 - Defensin and Defensin-like DEFL family, expressed
GRMZM2G099452	hypothetical protein LOC100274487	GO:0004252,GO:0006508,GO:0042802,GO:0043086,GO:0005618,GO:0016020	AT4G30020.1		PA-domain containing subtilase family protein	LOC_Os06g48650.1	OsSub52 - Putative Subtilisin homologue, expressed
GRMZM2G099483	peptide-N4-asparagine amidase A		AT3G14920.1		Peptide-N4-(N-acetyl-beta-glucosaminyl)asparagine amidase A protein	LOC_Os01g10950.1	peptide-N4-asparagine amidase A, putative, expressed
GRMZM2G099522	MADS-box transcription factor 1	GO:0003677,GO:0046983,GO:0003700,GO:0006355,GO:0005634	AT3G02310.1	AGL4,SEP2	K-box region and MADS-box transcription factor family protein	LOC_Os03g11614.1	OsMADS1 - MADS-box family gene with MIKCc type-box, expressed	GRMZM2G099522	zmm14	Zea mays MADS14
GRMZM2G099598	hypothetical protein LOC100273485 (LOC100273485), mRNA	GO:0004672,GO:0006468	AT4G35230.1	BSK1	BR-signaling kinase 1	LOC_Os03g04050.1	protein kinase family protein, putative, expressed
GRMZM2G099622	hypothetical protein LOC100280326 (LOC100280326), mRNA	GO:0005515	AT2G41900.1		CCCH-type zinc finger protein with ARM repeat domain	LOC_Os07g38090.1	zinc finger family protein, putative, expressed	GRMZM2G099622	c3h15	C3H-transcription factor 315
GRMZM2G099628	no_annotation	GO:0000049,GO:0000166,GO:0004812,GO:0005524,GO:0006418	AT4G13780.1		methionine--tRNA ligase, putative / methionyl-tRNA synthetase, putative / MetRS, putative	LOC_Os06g31210.1	methionyl-tRNA synthetase, putative, expressed
GRMZM2G099648	no_annotation	GO:0004842,GO:0016567,GO:0000151	AT1G24330.1		ARM repeat superfamily protein	LOC_Os06g28590.1	bg55, putative, expressed
GRMZM2G099860	trehalose-6-phosphate synthase	GO:0003824,GO:0005992	AT1G68020.2	ATTPS6,TPS6	UDP-Glycosyltransferase / trehalose-phosphatase family protein	LOC_Os03g12360.1	trehalose-6-phosphate synthase, putative, expressed	GRMZM2G099860	trps2	trehalose-6-phosphate synthase2
GRMZM2G099907	DCL protein		AT3G46630.1		Protein of unknown function (DUF3223)	LOC_Os08g21700.1	DCL, chloroplast precursor, putative, expressed
GRMZM2G099944	hypothetical protein LOC100382727	GO:0003924,GO:0005525,GO:0006184,GO:0051258,GO:0043234	AT5G23860.1	TUB8	tubulin beta 8	LOC_Os03g56810.1	tubulin/FtsZ domain containing protein, putative, expressed
GRMZM2G100018	delta zein structural18							GRMZM2G100018	dzs18	delta zein structural18
GRMZM2G100020	no_annotation		AT1G31880.1	BRX,NLM9	DZC (Disease resistance/zinc finger/chromosome condensation-like region) domain containing protein	LOC_Os03g63650.1	brevis radix, putative, expressed
GRMZM2G100158	hypothetical protein LOC100273589	GO:0005506,GO:0016705,GO:0020037,GO:0055114	AT4G36220.1	CYP84A1,FAH1	ferulic acid 5-hydroxylase 1	LOC_Os10g36848.1	cytochrome P450, putative, expressed
GRMZM2G100208	no_annotation					LOC_Os03g56860.1	expressed protein
GRMZM2G100260	D-tyrosyl-tRNA	GO:0016788,GO:0019478,GO:0005737	AT4G18460.1		D-Tyr-tRNA(Tyr) deacylase family protein	LOC_Os01g14040.1	D-tyrosyl-tRNA, putative, expressed
GRMZM2G100263	no_annotation	GO:0006281,GO:0051382	AT1G78790.1			LOC_Os04g40550.1	expressed protein
GRMZM2G100315	hypothetical protein LOC100193019	GO:0004719,GO:0006464	AT3G48330.1	ATPIMT1,PIMT1	protein-l-isoaspartate methyltransferase 1	LOC_Os04g40540.1	protein-L-isoaspartate O-methyltransferase, putative, expressed
GRMZM2G100333	hypothetical protein LOC100280298		AT2G26830.1	emb1187	Protein kinase superfamily protein	LOC_Os09g26700.1	choline/ethanolamine kinase, putative, expressed
GRMZM2G100344	no_annotation	GO:0008168,GO:0008152	AT3G01660.1		S-adenosyl-L-methionine-dependent methyltransferases superfamily protein	LOC_Os04g40530.1	methyltransferase domain containing protein, expressed
GRMZM2G100349	hypothetical protein LOC100284168		AT1G17080.1		Ribosomal protein L18ae family	LOC_Os01g14070.1	60S ribosomal protein L18a-1, putative, expressed
GRMZM2G100380	no_annotation	GO:0005515	AT1G03670.1		ankyrin repeat family protein	LOC_Os07g09530.1	ankyrin repeat family protein, putative, expressed
GRMZM2G100391	LOC100284886		AT2G22475.1	GEM	GRAM domain family protein	LOC_Os03g52670.1	GRAM domain containing protein, expressed
GRMZM2G100456	no_annotation
GRMZM2G100478	no_annotation	GO:0016020,GO:0005515	AT1G08560.1	ATSYP111,KN,SYP111	syntaxin of plants 111	LOC_Os03g52650.1	syntaxin-related protein, putative, expressed
GRMZM2G100716	hypothetical protein LOC100384180		AT3G50790.1		esterase/lipase/thioesterase family protein	LOC_Os02g43340.1	hydrolase, alpha/beta fold family domain containing protein, expressed	GRMZM2G100716	pza02992
GRMZM2G101024	Putative uncharacterized protein		AT3G57450.1			LOC_Os03g52410.1	expressed protein
GRMZM2G101058	GATA transcription factor 9 (LOC100281278), mRNA	GO:0003700,GO:0008270,GO:0043565,GO:0006355	AT3G60530.1	GATA4	GATA transcription factor 4	LOC_Os10g40810.1	GATA zinc finger domain containing protein, expressed	GRMZM2G101058	gata28	C2C2-GATA-transcription factor 28
GRMZM2G101125	hypothetical protein LOC100274249		AT2G41190.1		Transmembrane amino acid transporter family protein	LOC_Os02g54730.1	transmembrane amino acid transporter protein, putative, expressed
GRMZM2G101270	no_annotation		AT4G18820.1		AAA-type ATPase family protein	LOC_Os05g45340.1	ATP binding protein, putative, expressed
GRMZM2G101282	hypothetical protein LOC100274665		AT1G53400.1		Ubiquitin domain-containing protein	LOC_Os05g45320.1	ubiquitin domain-containing protein 1, putative, expressed
GRMZM2G101413	ER lumen protein retaining receptor	GO:0046923,GO:0006621,GO:0016021	AT1G29330.1	AERD2,ATERD2,ERD2	ER lumen protein retaining receptor family protein	LOC_Os05g45310.1	ER lumen protein retaining receptor, putative, expressed
GRMZM2G101511	Teosinte glume architecture 1	GO:0003677,GO:0005634	AT5G50670.1		Squamosa promoter-binding protein-like (SBP domain) transcription factor family protein	LOC_Os08g41940.1	OsSPL16 - SBP-box gene family member, expressed	GRMZM2G101511	tga1	teosinte glume architecture1	sbp
GRMZM2G101745	no_annotation
GRMZM2G101875	hypothetical protein LOC100279270	GO:0003824,GO:0008152	AT2G47240.1	CER8,LACS1	AMP-dependent synthetase and ligase family protein	LOC_Os05g04170.2	AMP-binding enzyme, putative, expressed
GRMZM2G101926	hypothetical protein LOC100276554		AT4G01960.1			LOC_Os05g04150.1	expressed protein
GRMZM2G101932	retrotransposon protein		AT5G08020.1	ATRPA70B,RPA70B	RPA70-kDa subunit B	LOC_Os03g63870.1	expressed protein
GRMZM2G101938	hypothetical protein LOC100194331	GO:0005525,GO:0007264	AT4G18800.1	ATHSGBP,ATRAB11B,ATRABA1D,RABA1d	RAB GTPase homolog A1D	LOC_Os06g35814.1	ras-related protein, putative, expressed
GRMZM2G102167	hypothetical protein LOC100193714	GO:0006950	AT5G66090.1			LOC_Os09g36990.1	expressed protein
GRMZM2G102346	hypothetical protein LOC100383111		AT5G45030.1		Trypsin family protein	LOC_Os04g52479.1	peptidase, trypsin-like serine and cysteine proteases, putative, expressed
GRMZM2G102356	Bet v I allergen	GO:0006952,GO:0009607	AT1G24020.1	MLP423	MLP-like protein 423	LOC_Os04g39150.1	pathogenesis-related Bet v I family protein, putative, expressed	GRMZM2G102356	prp2	pathogenesis-related protein2
GRMZM2G102499	14-3-3-like protein GF14-6		AT3G02520.1	GF14 NU,GRF7	general regulatory factor 7	LOC_Os04g38870.1	14-3-3 protein, putative, expressed	GRMZM2G102499	grf1	general regulatory factor1
GRMZM2G102514	BES1/BZR1 protein		AT1G19350.3	BES1,BZR2	Brassinosteroid signalling positive regulator (BZR1) family protein	LOC_Os07g39220.1	BES1/BZR1 homolog protein, putative, expressed	GRMZM2G102514	bes1	brassinosteroid insensitive EMS-suppressor homolog1
GRMZM2G102521	no_annotation		AT1G06470.1		Nucleotide/sugar transporter family protein	LOC_Os06g05980.2	transporter family protein, putative, expressed
GRMZM2G102583	hypothetical protein LOC100274230		AT4G31550.2	ATWRKY11,WRKY11	WRKY DNA-binding protein 11	LOC_Os04g21950.1	WRKY51, expressed	GRMZM2G102583	wrky105	WRKY-transcription factor 105
GRMZM2G102605	cold acclimation protein COR413-TM1		AT1G29390.2	COR314-TM2,COR413IM2	cold regulated 314 thylakoid membrane 2	LOC_Os05g49170.1	cold acclimation protein WCOR413, putative, expressed
GRMZM2G102657	hypothetical protein LOC100280187		AT4G23490.1		Protein of unknown function (DUF604)	LOC_Os04g48950.1	fringe-related protein, putative, expressed
GRMZM2G102779	hypothetical protein LOC100383775	GO:0003743,GO:0005737,GO:0005852	AT4G20980.1		Eukaryotic translation initiation factor 3 subunit 7 (eIF-3)	LOC_Os05g49150.1	eukaryotic translation initiation factor 3 subunit D, putative, expressed
GRMZM2G102878	LOC100284340	GO:0016790,GO:0006633	AT3G25110.1	AtFaTA,FaTA	fatA acyl-ACP thioesterase	LOC_Os09g32760.1	acyl-ACP thioesterase, putative, expressed
GRMZM2G102968	hypothetical protein LOC100191251		AT4G19070.1		Putative membrane lipoprotein	LOC_Os07g05040.1	cadmium-induced protein, putative, expressed
GRMZM2G103066	Putative uncharacterized protein
GRMZM2G103137	hypothetical protein LOC100381992		AT1G29120.5		Hydrolase-like protein family	LOC_Os06g06080.3	serine esterase family protein, putative, expressed
GRMZM2G103258	signal peptide peptidase-like 3	GO:0004190,GO:0016021	AT4G33410.1	ATSPPL1,SPPL1	SIGNAL PEPTIDE PEPTIDASE-LIKE 1	LOC_Os10g25360.1	signal peptide peptidase domain containing protein, expressed
GRMZM2G103559	bif2-like	GO:0004672,GO:0005524,GO:0006468	AT2G34650.1	ABR,PID	Protein kinase superfamily protein	LOC_Os03g44020.1	AGC_PVPK_like_kin82y.9 - ACG kinases include homologs to PKA, PKG and PKC, expressed
GRMZM2G103755	PIT1
GRMZM2G103771	LOC100286246		AT4G16160.1	ATOEP16-2,ATOEP16-S	Mitochondrial import inner membrane translocase subunit Tim17/Tim22/Tim23 family protein	LOC_Os01g19770.1	mitochondrial import inner membrane translocase subunit Tim17, putative, expressed
GRMZM2G103847	hypothetical protein LOC100279961		AT5G47900.1		Protein of unknown function (DUF1624)	LOC_Os04g33200.1	heparan-alpha-glucosaminide N-acetyltransferase, putative, expressed
GRMZM2G103873	Putative uncharacterized protein					LOC_Os10g21860.1	expressed protein
GRMZM2G103937	hypothetical protein LOC100193015		AT2G42990.1		GDSL-like Lipase/Acylhydrolase superfamily protein	LOC_Os02g09620.1	GDSL-like lipase/acylhydrolase, putative, expressed
GRMZM2G103972	no_annotation	GO:0016760,GO:0030244,GO:0016020	AT1G02730.1	ATCSLD5,CSLD5,SOS6	cellulose synthase-like D5	LOC_Os07g36690.1	CSLF2 - cellulose synthase-like family F; beta1,3;1,4 glucan synthase, expressed
GRMZM2G104012	no_annotation	GO:0016787				LOC_Os10g35060.1	Ser/Thr protein phosphatase family protein, putative, expressed
GRMZM2G104024	no_annotation		AT5G64850.1			LOC_Os10g26540.1	expressed protein
GRMZM2G104176	hypothetical protein LOC100274580	GO:0006355,GO:0005634	AT3G16500.1	IAA26,PAP1	phytochrome-associated protein 1	LOC_Os01g09450.1	OsIAA2 - Auxin-responsive Aux/IAA gene family member, expressed	GRMZM2G104176	iaa7	Aux/IAA-transcription factor 7
GRMZM2G104199	hypothetical protein LOC100275558		AT4G31430.1			LOC_Os04g56140.1	expressed protein
GRMZM2G104204	no_annotation	GO:0003700,GO:0043565,GO:0006355	AT2G18550.1	ATHB21,HB-2,HB21	homeobox protein 21	LOC_Os07g39320.1	homeobox domain containing protein, expressed	GRMZM2G104204	hb13	Homeobox-transcription factor 13
GRMZM2G104260	no_annotation	GO:0003700,GO:0006355	AT5G25190.1		Integrase-type DNA-binding superfamily protein	LOC_Os04g56150.1	AP2 domain containing protein, expressed	GRMZM2G104260	ereb190	AP2-EREBP-transcription factor 190
GRMZM2G104268	no_annotation	GO:0016491,GO:0055114,GO:0008270	AT4G15090.1	FAR1	FRS (FAR1 Related Sequences) transcription factor family	LOC_Os04g55960.1	NADPH reductase, putative, expressed	GRMZM2G104268	farl15	FAR1-like-transcription factor 15
GRMZM2G104310	Glycine cleavage complex P-protein Fragment	GO:0004375,GO:0006546,GO:0055114	AT2G26080.1	AtGLDP2,GLDP2	glycine decarboxylase P-protein 2	LOC_Os06g40940.1	glycine dehydrogenase, putative, expressed	GRMZM2G104310	gdcp1	glycine decarboxylase1
GRMZM2G104332	no_annotation		AT5G66780.1			LOC_Os03g51350.1	expressed protein
GRMZM2G104342	no_annotation		AT5G66770.1		GRAS family transcription factor	LOC_Os03g51330.1	GRAS family transcription factor domain containing protein, expressed	GRMZM2G104342	gras55	GRAS-transcription factor 55
GRMZM2G104430	no_annotation	GO:0005515	AT1G14570.1		UBX domain-containing protein	LOC_Os04g57520.1	UBX domain-containing protein, putative, expressed
GRMZM2G104443	pyrrolidone carboxyl peptidase	GO:0006508	AT1G56700.1		Peptidase C15, pyroglutamyl peptidase I-like	LOC_Os07g44610.1	pyrrolidone-carboxylate peptidase, putative, expressed
GRMZM2G104504	no_annotation	GO:0004594,GO:0005524,GO:0015937	AT4G32180.1	ATPANK2,PANK2	pantothenate kinase 2	LOC_Os09g36270.1	pantothenate kinase, putative, expressed
GRMZM2G104542	hypothetical protein LOC100191680	GO:0005215,GO:0006810,GO:0016020	AT5G62680.1		Major facilitator superfamily protein	LOC_Os03g48180.1	peptide transporter PTR2, putative, expressed
GRMZM2G104551	LOC100101510	GO:0003682	AT4G12350.1	AtMYB42,MYB42	myb domain protein 42	LOC_Os09g36250.1	MYB family transcription factor, putative, expressed	GRMZM2G104551	myb152	MYB-transcription factor 152
GRMZM2G104559	isopentenyl transferase IPT4	GO:0005524,GO:0008033	AT5G19040.1	ATIPT5,IPT5	isopentenyltransferase 5	LOC_Os03g59570.1	IPP transferase, putative, expressed	GRMZM2G104559	ipt4	isopentenyl transferase4
GRMZM2G104603	hypothetical protein LOC100274486 (LOC100274486), mRNA
GRMZM2G104836	hypothetical protein LOC100273398					LOC_Os08g28560.1	expressed protein
GRMZM2G104843	tassel seed1	GO:0016702,GO:0046872,GO:0055114,GO:0005515	AT1G17420.1	LOX3	lipoxygenase 3	LOC_Os03g08220.1	lipoxygenase protein, putative, expressed	GRMZM2G104843	ts1	tassel seed1
GRMZM2G104876	glycine-rich protein A3					LOC_Os08g28560.1	expressed protein
GRMZM2G105019	LOC100282745	GO:0005515	AT4G11260.1	ATSGT1B,EDM1,ETA3,RPR1,SGT1B	phosphatase-related	LOC_Os01g43540.1	suppressor of G2 allele of SKP1, putative, expressed	GRMZM2G105019	srph1	SGT1 disease resistance protein homolog1
GRMZM2G105140	no_annotation	GO:0003700,GO:0043565,GO:0006355	AT4G01250.1	AtWRKY22,WRKY22	WRKY family transcription factor	LOC_Os01g43550.2	WRKY12, expressed	GRMZM2G105140	wrky123	WRKY-transcription factor 123
GRMZM2G105207	hypothetical protein LOC100193844	GO:0016651,GO:0022900	AT5G67590.1	FRO1	NADH-ubiquinone oxidoreductase-related	LOC_Os07g39710.1	NADH dehydrogenase iron-sulfur protein 4, mitochondrial precursor, putative, expressed
GRMZM2G105266	AP2 domain containing protein	GO:0003700,GO:0006355	AT4G27950.1	CRF4	cytokinin response factor 4	LOC_Os05g25260.1	AP2 domain containing protein, expressed	GRMZM2G105266	ereb52	AP2-EREBP-transcription factor 52
GRMZM2G105302	hypothetical protein LOC100278263		AT1G27461.1			LOC_Os07g39700.1	expressed protein
GRMZM2G105335	putative growth-regulating factor 3	GO:0005524,GO:0016818,GO:0006355,GO:0005634	AT3G13960.1	AtGRF5,GRF5	growth-regulating factor 5	LOC_Os02g53690.1	growth regulating factor protein, putative, expressed	GRMZM2G105335	grftf10	GRF-transcription factor 10
GRMZM2G105348	heat shock factor protein 1	GO:0003700,GO:0043565,GO:0006355,GO:0005634	AT3G24520.1	AT-HSFC1,HSFC1	heat shock transcription factor C1	LOC_Os02g13800.1	HSF-type DNA-binding domain containing protein, expressed	GRMZM2G105348	hsftf18	HSF-transcription factor 18
GRMZM2G105419	no_annotation		AT1G29450.1		SAUR-like auxin-responsive protein family	LOC_Os09g37500.1	OsSAUR55 - Auxin-responsive SAUR gene family member, expressed
GRMZM2G105631	hypothetical protein LOC100192112		AT5G22740.1	ATCSLA02,ATCSLA2,CSLA02,CSLA2	cellulose synthase-like A02	LOC_Os02g09930.1	CSLA1 - cellulose synthase-like family A; mannan synthase, expressed
GRMZM2G105834	hypothetical protein LOC100280084 (LOC100280084), mRNA	GO:0003700,GO:0043565,GO:0006355,GO:0003677,GO:0005634	AT5G06710.1	HAT14	homeobox from Arabidopsis thaliana	LOC_Os03g12860.1	homeobox associated leucine zipper, putative, expressed	GRMZM2G105834	hb62	Homeobox-transcription factor 62
GRMZM2G105844	alpha expansin2 (expa2), mRNA		AT1G69530.1	AT-EXP1,ATEXP1,ATEXPA1,ATHEXP ALPHA 1.2,EXP1,EXPA1	expansin A1	LOC_Os02g51040.1	expansin precursor, putative, expressed	GRMZM2G105844	expa2	alpha expansin2
GRMZM2G105863	hypothetical protein LOC100277220		AT1G17140.1	ICR1,RIP1	interactor of constitutive active rops 1	LOC_Os01g55280.1	expressed protein
GRMZM2G105874	no_annotation
GRMZM2G105987	NHL25		AT5G36970.1	NHL25	NDR1/HIN1-like 25	LOC_Os02g30450.1	harpin-induced protein 1 domain containing protein, expressed
GRMZM2G106017	no_annotation	GO:0005515	AT5G10940.1		transducin family protein / WD-40 repeat family protein	LOC_Os03g08830.1	WD domain, G-beta repeat domain containing protein, expressed
GRMZM2G106028	no_annotation	GO:0008017,GO:0000226,GO:0000910	AT5G51600.1	ATMAP65-3,MAP65-3,PLE	Microtubule associated protein (MAP65/ASE1) family protein	LOC_Os01g49200.1	microtubule associated protein, putative, expressed
GRMZM2G106235	hypothetical protein LOC100192802	GO:0020037	AT4G14965.1	AtMAPR4,MAPR4	membrane-associated progesterone binding protein 4	LOC_Os03g10790.1	cytochrome b5-like Heme/Steroid binding domain containing protein, expressed
GRMZM2G106250	hypothetical protein LOC100191282	GO:0003857,GO:0016491,GO:0006631,GO:0055114	AT3G15290.1		3-hydroxyacyl-CoA dehydrogenase family protein	LOC_Os01g58380.1	3-hydroxybutyryl-CoA dehydrogenase, putative, expressed
GRMZM2G106263	hydroxymethylglutaryl-CoA synthase	GO:0004421,GO:0008299	AT4G11820.2	EMB2778,FKP1,HMGS,MVA1	hydroxymethylglutaryl-CoA synthase / HMG-CoA synthase / 3-hydroxy-3-methylglutaryl coenzyme A synthase	LOC_Os03g02710.1	hydroxymethylglutaryl-CoA synthase, putative, expressed
GRMZM2G106283	Putative uncharacterized protein		AT2G37975.1		Yos1-like protein	LOC_Os09g15760.1	expressed protein
GRMZM2G106344	hypothetical protein LOC100192725	GO:0016209,GO:0016491,GO:0055114	AT1G60420.1		DC1 domain-containing protein	LOC_Os01g58194.1	protein disulfide isomerase, putative, expressed
GRMZM2G106356	no_annotation		AT2G29060.1		GRAS family transcription factor	LOC_Os11g47910.1	SCARECROW, putative, expressed	GRMZM2G106356	gras82	GRAS-transcription factor 82
GRMZM2G106377	hypothetical protein LOC100278311 (LOC100278311), mRNA	GO:0008270	AT2G31510.1	ARI7,ATARI7	IBR domain-containing protein	LOC_Os09g38630.1	expressed protein
GRMZM2G106389	hypothetical protein LOC100277943	GO:0004672,GO:0005524,GO:0006468	AT4G23180.1	CRK10,RLK4	cysteine-rich RLK (RECEPTOR-like protein kinase) 10	LOC_Os12g14699.1	protein kinase domain containing protein, expressed
GRMZM2G106408	hypothetical protein LOC100383295	GO:0005506,GO:0016705,GO:0020037,GO:0055114	AT5G24910.1	CYP714A1	cytochrome P450, family 714, subfamily A, polypeptide 1	LOC_Os03g21400.1	cytochrome P450, putative, expressed
GRMZM2G106412	hypothetical protein LOC100272922		AT3G07640.1			LOC_Os02g37150.1	expressed protein
GRMZM2G106424	LOC100282460		AT3G02520.1	GF14 NU,GRF7	general regulatory factor 7	LOC_Os11g34450.1	14-3-3 protein, putative, expressed	GRMZM2G106424	pza03081
GRMZM2G106479	no_annotation		AT5G35460.1			LOC_Os01g40280.1	integral membrane protein, putative, expressed
GRMZM2G106558	hypothetical protein LOC100191533	GO:0003682	AT5G16600.1	AtMYB43,MYB43	myb domain protein 43	LOC_Os08g33150.1	MYB family transcription factor, putative, expressed	GRMZM2G106558	myb146	MYB-transcription factor 146
GRMZM2G106578	diacylglycerol kinase 3	GO:0004143,GO:0007205	AT2G20900.2	ATDGK5,DGK5	diacylglycerol kinase 5	LOC_Os04g54200.1	diacylglycerol kinase, putative, expressed	GRMZM2G106578	dgk3	diacylglycerol kinase3
GRMZM2G106590	Putative uncharacterized protein		AT1G34220.2		Regulator of Vps4 activity in the MVB pathway protein	LOC_Os08g07830.1	DUF292 domain containing protein, expressed	GRMZM2G106590	pza02941
GRMZM2G106795	ADP-ribosylation factor	GO:0005525	AT5G17060.1	ARFB1B,ATARFB1B	ADP-ribosylation factor B1B	LOC_Os02g47110.1	ADP-ribosylation factor, putative, expressed
GRMZM2G106819	hypothetical protein LOC100381528		AT5G56550.1	ATOXS3,OXS3	oxidative stress 3	LOC_Os05g44900.1	expressed protein
GRMZM2G106834	no_annotation		AT3G63240.1		DNAse I-like superfamily protein	LOC_Os03g46090.1	endonuclease/exonuclease/phosphatase family domain containing protein, expressed
GRMZM2G106917	hypothetical protein LOC100194108 (LOC100194108), mRNA		AT2G21385.1			LOC_Os09g36130.1	expressed protein
GRMZM2G106928	LOC100136885	GO:0046872,GO:0006801,GO:0055114	AT2G28190.1	CSD2,CZSOD2	copper/zinc superoxide dismutase 2	LOC_Os08g44770.1	copper/zinc superoxide dismutase, putative, expressed
GRMZM2G106931	no_annotation	GO:0008081,GO:0046872,GO:0015969	AT1G54130.1	AT-RSH3,ATRSH3,RSH3	RELA/SPOT homolog 3	LOC_Os02g47120.1	region found in RelA/SpoT proteins containing protein, expressed
GRMZM2G106945	polcalcin Jun o 2	GO:0005509	AT1G24620.1		EF hand calcium-binding protein family	LOC_Os01g72100.1	OsCML10 - Calmodulin-related calcium sensor protein, expressed
GRMZM2G106980	hypothetical protein LOC100279974		AT5G25610.1	ATRD22,RD22	BURP domain-containing protein	LOC_Os06g19800.1	BURP domain containing protein, expressed	GRMZM2G106980	zrp2	Zea root protein2
GRMZM2G107003	LOC100280954		AT5G14920.1		Gibberellin-regulated family protein	LOC_Os04g39110.1	GASR4 - Gibberellin-regulated GASA/GAST/Snakin family protein precursor, expressed	GRMZM2G107003	cl22897_1a
GRMZM2G107031	no_annotation		AT2G45680.1		TCP family transcription factor	LOC_Os08g43160.1	TCP family transcription factor, putative, expressed	GRMZM2G107031	tcptf21	TCP-transcription factor 21
GRMZM2G107065	hypothetical protein LOC100277591 (LOC100277591), mRNA		AT5G01790.1			LOC_Os01g07240.1	expressed protein
GRMZM2G107089	prolyl-tRNA synthetase	GO:0000166,GO:0004812,GO:0005524,GO:0006418,GO:0004827,GO:0006433,GO:0005737	AT5G52520.1	OVA6,PRORS1	Class II aaRS and biotin synthetases superfamily protein	LOC_Os07g07060.1	prolyl-tRNA synthetase, putative, expressed
GRMZM2G107096	no_annotation		AT5G01750.2		Protein of unknown function (DUF567)	LOC_Os07g12730.1	DUF567 domain containing protein, putative, expressed
GRMZM2G107377	Putative uncharacterized protein		AT5G67260.1	CYCD3;2	CYCLIN D3;2	LOC_Os09g02360.1	cyclin, putative, expressed	GRMZM2G107377	cyc10	cyclin10
GRMZM2G107484	no_annotation	GO:0005515,GO:0004672,GO:0006468	AT5G07280.1	EMS1,EXS	Leucine-rich repeat transmembrane protein kinase	LOC_Os01g68870.1	leucine-rich repeat receptor protein kinase EXS precursor, putative, expressed
GRMZM2G107532	hypothetical protein LOC100272791		AT4G28760.1		Protein of unknown function (DUF3741)	LOC_Os03g04990.1	expressed protein	GRMZM2G107532	umc1484
GRMZM2G107562	LOC100283229	GO:0005507,GO:0009055	AT5G26330.1		Cupredoxin superfamily protein	LOC_Os07g38290.1	plastocyanin-like domain containing protein, putative, expressed
GRMZM2G107575	hypothetical protein LOC100191578		AT5G47100.1	ATCBL9,CBL9	calcineurin B-like protein 9	LOC_Os10g41510.1	calcineurin B, putative, expressed	GRMZM2G107575	cbl1	calcineurin B-like1
GRMZM2G107597	Cytochrome c oxidoreductase	GO:0016021	AT4G15920.1		Nodulin MtN3 family protein	LOC_Os03g22200.1	nodulin MtN3 family protein, putative, expressed	GRMZM2G107597	sweet16	sugars will eventually be exported transporter16
GRMZM2G107679	no_annotation		AT5G38830.1		Cysteinyl-tRNA synthetase, class Ia family protein	LOC_Os03g04960.1	cysteinyl-tRNA synthetase, putative, expressed
GRMZM2G107945	hypothetical protein LOC100383277 (LOC100383277), mRNA	GO:0005515,GO:0006355	AT1G68050.1	ADO3,FKF1	flavin-binding, kelch repeat, f box 1	LOC_Os11g34460.1	OsFBO10 - F-box and other domain containing protein, expressed
GRMZM2G108032	hypothetical protein LOC100272986	GO:0004553,GO:0005975	AT4G38650.1		Glycosyl hydrolase family 10 protein	LOC_Os03g14010.2	glycosyl hydrolase family 10 protein, putative, expressed	GRMZM2G108032	umc1403
GRMZM2G108115	endoplasmic oxidoreductin-1	GO:0003756,GO:0016671,GO:0055114,GO:0005783	AT1G72280.1	AERO1,ERO1	endoplasmic reticulum oxidoreductins 1	LOC_Os03g52340.1	endoplasmic oxidoreductin-1 precursor, putative, expressed
GRMZM2G108138	hypothetical protein LOC100274428	GO:0000062	AT4G24230.6	ACBP3	acyl-CoA-binding domain 3	LOC_Os03g14000.1	acyl CoA binding protein, putative, expressed
GRMZM2G108147	hypothetical protein LOC100384116	GO:0003824	AT2G25620.1	AtDBP1,DBP1	DNA-binding protein phosphatase 1	LOC_Os02g55560.2	protein phosphatase 2C, putative, expressed	GRMZM2G108147	dbptf1	DBP-transcription factor 1
GRMZM2G108149	hypothetical protein LOC100273873	GO:0005515	AT3G57880.1		Calcium-dependent lipid-binding (CaLB domain) plant phosphoribosyltransferase family protein	LOC_Os05g30750.1	anthranilate phosphoribosyltransferase, putative, expressed
GRMZM2G108267	hypothetical protein LOC100278697		AT3G06868.1			LOC_Os02g32550.1	expressed protein
GRMZM2G108422	no_annotation		AT5G25610.1	ATRD22,RD22	BURP domain-containing protein	LOC_Os01g53240.1	BURP domain containing protein, expressed	GRMZM2G108422	burp5	BURP domain-containing protein-RD22-like5
GRMZM2G108480	hypothetical protein LOC100273474		AT3G29240.1		Protein of unknown function (DUF179)	LOC_Os10g18370.1	transcriptional regulator, putative, expressed
GRMZM2G108600	hypothetical protein LOC100216582		AT5G03760.1	ATCSLA09,ATCSLA9,CSLA09,CSLA9,RAT4	Nucleotide-diphospho-sugar transferases superfamily protein	LOC_Os08g33740.1	CSLA11 - cellulose synthase-like family A, expressed
GRMZM2G108643	hypothetical protein LOC100274150	GO:0003735,GO:0006412,GO:0005622,GO:0005840	AT3G54210.1		Ribosomal protein L17 family protein	LOC_Os03g60100.1	50S ribosomal protein L17, putative, expressed
GRMZM2G108668	no_annotation		AT1G62520.1			LOC_Os10g40584.1	zinc finger family protein, putative, expressed
GRMZM2G108677	hypothetical protein LOC100191210	GO:0003723	AT2G38610.1		RNA-binding KH domain-containing protein	LOC_Os03g60110.1	KH domain containing protein, putative, expressed
GRMZM2G108714	LOC100285016	GO:0016747	AT3G62160.1		HXXXD-type acyl-transferase family protein	LOC_Os05g08640.1	transferase family protein, putative, expressed
GRMZM2G108829	hypothetical protein LOC100381504	GO:0004672,GO:0005524,GO:0006468	AT4G19110.2		Protein kinase superfamily protein	LOC_Os02g47220.1	CPuORF20 - conserved peptide uORF-containing transcript, expressed
GRMZM2G108861	hypothetical protein LOC100304176		AT1G16500.1			LOC_Os03g45870.1	expressed protein	GRMZM2G108861	umc140a
GRMZM2G108904	no_annotation		AT5G45320.1			LOC_Os06g49650.1	harpin-induced protein 1 domain containing protein, expressed
GRMZM2G108919	polyadenylate-binding protein 2	GO:0003676	AT5G10350.1		RNA-binding (RRM/RBD/RNP motifs) family protein	LOC_Os02g52140.2	RNA recognition motif containing protein, putative, expressed
GRMZM2G108996	hypothetical protein LOC100382136 (LOC100382136), mRNA		AT1G31880.1	BRX,NLM9	DZC (Disease resistance/zinc finger/chromosome condensation-like region) domain containing protein	LOC_Os02g47230.1	Disease resistance/zinc finger/chromosome condensation-like region protein, putative, expressed
GRMZM2G109056	lipoxygenase	GO:0016702,GO:0046872,GO:0055114,GO:0005515	AT1G55020.1	ATLOX1,LOX1	lipoxygenase 1	LOC_Os03g49380.1	lipoxygenase, putative, expressed	GRMZM2G109056	lox4	lipoxygenase4
GRMZM2G109130	lipoxygenase	GO:0016702,GO:0046872,GO:0055114,GO:0005515	AT1G55020.1	ATLOX1,LOX1	lipoxygenase 1	LOC_Os03g52860.1	lipoxygenase, putative, expressed	GRMZM2G109130	lox3	lipoxygenase3
GRMZM2G109140	ubiquitin-protein ligase		AT4G08980.1	FBW2	F-BOX WITH WD-40 2	LOC_Os02g52130.1	OsFBX61 - F-box domain containing protein, expressed
GRMZM2G109472	hypothetical protein LOC100274407	GO:0009116,GO:0004590,GO:0006207	AT3G54470.1		uridine 5\'-monophosphate synthase / UMP synthase (PYRE-F) (UMPS)	LOC_Os01g72240.1	uridine 5-monophosphate synthase, putative, expressed
GRMZM2G109527	no_annotation	GO:0005524,GO:0016887	AT1G71960.1	ABCG25,ATABCG25	ATP-binding casette family G25	LOC_Os11g07600.1	ABC-2 type transporter domain containing protein, expressed
GRMZM2G109547	hypothetical protein LOC100384206 (LOC100384206), mRNA	GO:0016020	AT1G71960.1	ABCG25,ATABCG25	ATP-binding casette family G25	LOC_Os11g07600.1	ABC-2 type transporter domain containing protein, expressed
GRMZM2G109720	hypothetical protein LOC100193128	GO:0016787	AT5G58200.2		Calcineurin-like metallo-phosphoesterase superfamily protein	LOC_Os06g08390.1	Ser/Thr protein phosphatase family protein, putative, expressed
GRMZM2G109753	scramblase family protein		AT2G04940.1		scramblase-related	LOC_Os04g51080.1	scramblase, putative, expressed
GRMZM2G109865	no_annotation		AT1G47670.1		Transmembrane amino acid transporter family protein	LOC_Os04g47420.1	transmembrane amino acid transporter protein, putative, expressed
GRMZM2G109869	no_annotation		AT5G52510.1	SCL8	SCARECROW-like 8	LOC_Os04g49110.1	GRAS family transcription factor domain containing protein, expressed	GRMZM2G109869	gras52	GRAS-transcription factor 52
GRMZM2G109987	rolled leaf1	GO:0003700,GO:0043565,GO:0006355,GO:0008289	AT5G60690.1	IFL,IFL1,REV	Homeobox-leucine zipper family protein / lipid-binding START domain-containing protein	LOC_Os03g01890.1	START domain containing protein, expressed	GRMZM2G109987	rld1	rolled leaf1	Homeobox
GRMZM2G110145	no_annotation	GO:0016760,GO:0030244,GO:0016020	AT5G16910.1	ATCSLD2,CSLD2	cellulose-synthase like D2	LOC_Os08g06380.1	CSLF6 - cellulose synthase-like family F; beta1,3;1,4 glucan synthase, expressed
GRMZM2G110212	MUS2 protein	GO:0005524,GO:0030983,GO:0006298	AT3G24495.1	ATMSH7,MSH6-2,MSH7	MUTS homolog 7	LOC_Os01g08540.1	DNA mismatch repair protein MSH6-2, putative, expressed	GRMZM2G110212	mus2	MutS homolog2
GRMZM2G110295	no_annotation	GO:0003700,GO:0008270,GO:0043565,GO:0006355	AT2G45050.1	GATA2	GATA transcription factor 2	LOC_Os10g40810.1	GATA zinc finger domain containing protein, expressed	GRMZM2G110295	gata23	C2C2-GATA-transcription factor 23
GRMZM2G110309	Initiator-binding protein 2Putative uncharacterized protein ;		AT1G07540.1	TRFL2	TRF-like 2	LOC_Os03g16700.1	initiator-binding protein, putative, expressed	GRMZM2G110309	ibp2	initiator-binding protein2
GRMZM2G110330	no_annotation	GO:0005515	AT2G40910.2		F-box and associated interaction domains-containing protein	LOC_Os07g35060.1	OsFBX238 - F-box domain containing protein, expressed
GRMZM2G110333	ethylene response element binding protein	GO:0003700,GO:0006355	AT1G53910.1	RAP2.12	related to AP2 12	LOC_Os02g54160.1	AP2 domain containing protein, expressed	GRMZM2G110333	ereb90	AP2-EREBP-transcription factor 90
GRMZM2G110345	no_annotation		AT1G42430.1			LOC_Os03g04100.1	expressed protein
GRMZM2G110421	no_annotation		AT5G48050.1			ChrUn.fgenesh.mRNA.8	expressed protein
GRMZM2G110423	hypothetical protein LOC100279995	GO:0008270	AT4G34370.1	ARI1,ATARI1	RING/U-box superfamily protein	LOC_Os03g42760.1	zinc finger protein-related, putative, expressed
GRMZM2G110500	mediator complex subunit 10 CG5057-PA	GO:0001104,GO:0006357,GO:0016592	AT1G26665.1		Mediator complex, subunit Med10	LOC_Os09g35920.1	mediator of RNA polymerase II transcription subunit 10, putative, expressed
GRMZM2G110541	no_annotation	GO:0008270,GO:0005622	AT4G39070.1		B-box zinc finger family protein	LOC_Os04g45690.1	B-box zinc finger family protein, putative, expressed	GRMZM2G110541	dbb7	double B-box zinc finger protein7
GRMZM2G110681	hypothetical protein LOC100383332		AT2G38820.2		Protein of unknown function (DUF506)	LOC_Os03g06680.1	plant-specific domain TIGR01615 family protein, expressed
GRMZM2G110685	hypothetical protein LOC100304321	GO:0004672,GO:0005524,GO:0006468,GO:0005515	AT1G28440.1	HSL1	HAESA-like 1	LOC_Os09g15700.1	receptor-like protein kinase 5 precursor, putative, expressed
GRMZM2G110922	hypothetical protein LOC100384302	GO:0004672,GO:0005524,GO:0006468	AT1G10940.1	ASK1,SNRK2-4,SNRK2.4,SRK2A	Protein kinase superfamily protein	LOC_Os01g64970.1	CAMK_CAMK_like.11 - CAMK includes calcium/calmodulin depedent protein kinases, expressed	GRMZM2G110922	snrkII4	SnRK2 serine threonine protein kinase 4
GRMZM2G111025	no_annotation
GRMZM2G111136	SBP-domain protein1	GO:0003677,GO:0005634	AT1G02065.1	SPL8	squamosa promoter binding protein-like 8	LOC_Os02g08070.1	OsSPL5 - SBP-box gene family member, expressed	GRMZM2G111136	sbp1	SBP-domain protein1	sbp
GRMZM2G111224	no_annotation		AT1G19110.1		inter-alpha-trypsin inhibitor heavy chain-related	LOC_Os07g42280.1	von Willebrand factor type A domain containing protein, expressed
GRMZM2G111304	hypothetical protein LOC100383750
GRMZM2G111319	hypothetical protein LOC100381644		AT1G74320.1		Protein kinase superfamily protein	LOC_Os01g08760.1	choline/ethanolamine kinase, putative, expressed
GRMZM2G111441	no_annotation	GO:0003676	AT4G10110.1		RNA-binding (RRM/RBD/RNP motifs) family protein	LOC_Os05g35274.2	RNA recognition motif containing protein, putative, expressed
GRMZM2G111511	cobalt import ATP-binding protein cbiO 2	GO:0005524,GO:0016887	AT4G33460.1	ATNAP13,EMB2751	ABC transporter family protein	LOC_Os01g56400.1	ABC transporter, ATP-binding protein, putative, expressed
GRMZM2G111614	hypothetical protein LOC100274236		AT2G26350.1	ATPEX10,PEX10	peroxin 10	LOC_Os07g41800.1	peroxisome assembly protein, putative, expressed
GRMZM2G111642	cellulose synthase5	GO:0016760,GO:0030244,GO:0016020	AT5G05170.1	ATCESA3,ATH-B,CESA3,CEV1,IXR1	Cellulose synthase family protein	LOC_Os03g59340.1	CESA2 - cellulose synthase, expressed	GRMZM2G111642	cesa5	cellulose synthase5
GRMZM2G111706	no_annotation
GRMZM2G111711	no_annotation	GO:0003700,GO:0043565,GO:0006355	AT1G80840.1	ATWRKY40,WRKY40	WRKY DNA-binding protein 40	LOC_Os06g44010.1	WRKY28, expressed	GRMZM2G111711	wrky124	WRKY-transcription factor 124
GRMZM2G111731	hypothetical protein LOC100381481	GO:0003682	AT1G69560.1	ATMYB105,LOF2,MYB105	myb domain protein 105	LOC_Os01g16810.1	MYB family transcription factor, putative, expressed	GRMZM2G111731	myb44	MYB-transcription factor 44
GRMZM2G111886	hypothetical protein LOC100383387		AT5G56750.1	NDL1	N-MYC downregulated-like 1	LOC_Os02g13150.1	pollen-specific protein SF21, putative, expressed
GRMZM2G111903	hypothetical protein LOC100274005	GO:0005524,GO:0016887,GO:0042626,GO:0006810,GO:0055085,GO:0016021	AT3G59140.1	ATMRP14,MRP14	multidrug resistance-associated protein 14	LOC_Os06g06440.1	ABC transporter, ATP-binding protein, putative, expressed	GRMZM2G111903	mrpa3	multidrug resistance-associated protein3
GRMZM2G111906	terminal acidic SANT 1	GO:0003682	AT5G58340.1		myb-like HTH transcriptional regulator family protein	LOC_Os06g08290.1	MYB family transcription factor, putative, expressed	GRMZM2G111906	tacs1	terminal acidic SANT 1	myb
GRMZM2G112205	no_annotation	GO:0004190,GO:0006508	AT1G01300.1		Eukaryotic aspartyl protease family protein	LOC_Os01g52190.1	aspartic proteinase nepenthesin precursor, putative, expressed
GRMZM2G112222	hypothetical protein LOC100384245	GO:0004806,GO:0006629	AT4G10955.1		alpha/beta-Hydrolases superfamily protein	LOC_Os01g52180.1	lipase, putative, expressed
GRMZM2G112247	cellular retinaldehyde-binding/triple function, C-terminal (LOC100282866), mRNA		AT4G35750.1		SEC14 cytosolic factor family protein / phosphoglyceride transfer family protein	LOC_Os02g44820.3	rho-GTPase-activating protein-related, putative, expressed	GRMZM2G112247	phm532
GRMZM2G112284	Putative uncharacterized protein		AT1G07280.1		Tetratricopeptide repeat (TPR)-like superfamily protein	LOC_Os05g37520.1	expressed protein
GRMZM2G112352	LOC100283773	GO:0003723,GO:0009982,GO:0001522,GO:0009451	AT1G20370.1		Pseudouridine synthase family protein	LOC_Os02g44810.1	tRNA pseudouridine synthase family protein, putative, expressed
GRMZM2G112402	no_annotation
GRMZM2G112428	hypothetical protein LOC100303849		AT3G17100.1		sequence-specific DNA binding transcription factors	LOC_Os03g19780.1	expressed protein
GRMZM2G112483	hypothetical protein LOC100382174	GO:0003700,GO:0043565,GO:0006355	AT2G31370.5		Basic-leucine zipper (bZIP) transcription factor family protein	LOC_Os04g41820.1	transcription factor RF2a, putative, expressed	GRMZM2G112483	bzip121	bZIP-transcription factor 121
GRMZM2G112530	dopamine beta-monooxygenase	GO:0016021	AT3G07570.1		Cytochrome b561/ferric reductase transmembrane with DOMON related domain	LOC_Os04g41810.1	expressed protein
GRMZM2G112594	hypothetical protein LOC100277129		AT2G43540.1			LOC_Os04g41800.1	expressed protein
GRMZM2G112681	Putative uncharacterized protein	GO:0003677,GO:0006355	AT4G29230.1	anac075,NAC075	NAC domain containing protein 75	LOC_Os01g09550.1	no apical meristem protein, putative, expressed	GRMZM2G112681	nactf47	NAC-transcription factor 47
GRMZM2G112686	esterase	GO:0016788,GO:0006629	AT5G45910.1		GDSL-like Lipase/Acylhydrolase superfamily protein	LOC_Os01g11710.1	GDSL-like lipase/acylhydrolase, putative, expressed
GRMZM2G112830	hypothetical protein LOC100216724	GO:0003824,GO:0005992	AT5G51460.2	ATTPPA	Haloacid dehalogenase-like hydrolase (HAD) superfamily protein	LOC_Os02g44230.1	CPuORF22 - conserved peptide uORF-containing transcript, expressed	GRMZM2G112830	trpp6	trehalose-6-phosphate phosphatase6
GRMZM2G112914	hypothetical protein LOC100191973		AT4G22600.1			LOC_Os02g44250.1	expressed protein
GRMZM2G112954	no_annotation	GO:0005515	AT4G16490.1		ARM repeat superfamily protein	LOC_Os07g39590.1	spotted leaf 11, putative, expressed
GRMZM2G113137	cellulose synthase6	GO:0016760,GO:0030244,GO:0016020	AT5G64740.1	CESA6,E112,IXR2,PRC1	cellulose synthase 6	LOC_Os03g62090.1	CESA5 - cellulose synthase, expressed	GRMZM2G113137	cesa6	cellulose synthase6
GRMZM2G113238	no_annotation		AT4G28780.1		GDSL-like Lipase/Acylhydrolase superfamily protein	LOC_Os02g44860.1	GDSL-like lipase/acylhydrolase, putative, expressed
GRMZM2G113244	hypothetical protein LOC100276321	GO:0005515	AT5G57360.1	ADO1,FKL2,LKP1,ZTL	Galactose oxidase/kelch repeat superfamily protein	LOC_Os06g47890.1	OsFBO9 - F-box and other domain containing protein, expressed
GRMZM2G113252	hypothetical protein LOC100193686		AT5G66600.2		Protein of unknown function, DUF547	LOC_Os08g40420.1	ternary complex factor MIP1, putative, expressed
GRMZM2G113272	hypothetical protein LOC100273988		AT1G69360.1		Plant protein of unknown function (DUF863)	LOC_Os06g47930.1	expressed protein
GRMZM2G113349	hypothetical protein LOC100191684	GO:0005509,GO:0015979,GO:0042549,GO:0009523,GO:0009654,GO:0019898	AT5G66570.1	MSP-1,OE33,OEE1,OEE33,PSBO-1,PSBO1	PS II oxygen-evolving complex 1	LOC_Os01g31690.1	oxygen-evolving enhancer protein 1, chloroplast precursor, putative, expressed	GRMZM2G113349	oec33b	oxygen-evolving complex 33 kda protein b
GRMZM2G113432	Putative uncharacterized protein	GO:0016760,GO:0030244,GO:0016020	AT5G16910.1	ATCSLD2,CSLD2	cellulose-synthase like D2	LOC_Os07g36630.1	CSLF8 - cellulose synthase-like family F; beta1,3;1,4 glucan synthase, expressed
GRMZM2G113569	Putative uncharacterized protein		AT3G47850.1			LOC_Os05g13390.1	expressed protein
GRMZM2G113618	hypothetical protein LOC100382204	GO:0005506,GO:0016705,GO:0020037,GO:0055114	AT1G13080.1	CYP71B2	cytochrome P450, family 71, subfamily B, polypeptide 2	LOC_Os09g36080.1	cytochrome P450, putative, expressed
GRMZM2G113696	Eukaryotic translation initiation factor 5A (eIF-5A)(eIF-4D)	GO:0003723,GO:0003746,GO:0043022,GO:0006452,GO:0045901,GO:0045905	AT1G13950.1	ATELF5A-1,EIF-5A,EIF5A,ELF5A-1	eukaryotic elongation factor 5A-1	LOC_Os07g40580.1	eukaryotic translation initiation factor 5A, putative, expressed	GRMZM2G113696	eif5a	elongation initiation factor5A
GRMZM2G113726	hypothetical protein LOC100384791	GO:0005515	AT3G13340.1		Transducin/WD40 repeat-like superfamily protein	LOC_Os08g38880.1	WD-40 repeat family protein, putative, expressed	GRMZM2G113726	IDP1951
GRMZM2G113750	no_annotation		AT1G57590.1		Pectinacetylesterase family protein	LOC_Os05g02120.1	pectinacetylesterase domain containing protein, expressed
GRMZM2G113796	hypothetical protein LOC100277803		AT4G38060.2			LOC_Os08g31940.1	expressed protein
GRMZM2G113840	hypothetical protein LOC100279739		AT4G39170.1		Sec14p-like phosphatidylinositol transfer family protein	LOC_Os08g38850.1	phosphatidylinositol transfer, putative, expressed	GRMZM2G113840	bnl5.59a
GRMZM2G113990	coiled-coil-helix-coiled-coil-helix domain-containing protein 4		AT5G23395.1	MIA40	Cox19-like CHCH family protein	LOC_Os04g44550.1	CHCH domain containing protein, expressed
GRMZM2G114008	hypothetical protein LOC100278208					LOC_Os04g55490.1	expressed protein
GRMZM2G114126	hypothetical protein LOC100272570		AT5G59420.1	ORP3C	OSBP(oxysterol binding protein)-related protein 3C	LOC_Os03g16690.1	oxysterol-binding protein, putative, expressed
GRMZM2G114137	CCT motif family protein	GO:0008270,GO:0005622,GO:0005515	AT1G25440.1		B-box type zinc finger protein with CCT domain	LOC_Os03g50310.1	CCT/B-box zinc finger protein, putative, expressed	GRMZM2G114137	col8	C2C2-CO-like-transcription factor 8
GRMZM2G114153	FIP1		AT5G23350.1		GRAM domain-containing protein / ABA-responsive protein-related	LOC_Os04g44510.1	GEM, putative, expressed
GRMZM2G114162	no_annotation	GO:0016773	AT1G49340.1	ATPI4K ALPHA	Phosphatidylinositol 3- and 4-kinase family protein	LOC_Os03g50320.1	phosphatidylinositol 4-kinase PI4K, putative, expressed
GRMZM2G114184	HLS1	GO:0008080	AT2G23060.1		Acyl-CoA N-acyltransferases (NAT) superfamily protein	LOC_Os03g10810.1	HLS, putative, expressed	GRMZM2G114184	hagtf2	GNAT-transcription factor 2
GRMZM2G114232	hypothetical protein LOC100275029		AT5G01075.1		Glycosyl hydrolase family 35 protein
GRMZM2G114234	augmenter of liver regeneration	GO:0016972,GO:0055114	AT1G49880.1		Erv1/Alr family protein	LOC_Os03g10850.1	FAD-linked sulfhydryl oxidase ALR, putative, expressed
GRMZM2G114332	no_annotation	GO:0006904,GO:0016192,GO:0006886,GO:0030117	AT2G17980.1	ATSLY1	Sec1/munc18-like (SM) proteins superfamily	LOC_Os03g42320.1	Sec1 family transport protein, putative, expressed
GRMZM2G114354	hypothetical protein LOC100191466	GO:0005515,GO:0004435,GO:0006629,GO:0007165,GO:0035556	AT2G40116.1		Phosphoinositide-specific phospholipase C family protein	LOC_Os03g18010.1	phospholipase C, putative, expressed
GRMZM2G114552	hypothetical protein LOC100277121	GO:0004867,GO:0005576				LOC_Os01g03680.1	BBTI8 - Bowman-Birk type bran trypsin inhibitor precursor, expressed
GRMZM2G114560	no_annotation
GRMZM2G114578	no_annotation	GO:0003824,GO:0008152	AT4G05160.1		AMP-dependent synthetase and ligase family protein	LOC_Os05g50300.1	AMP-binding enzyme, putative, expressed
GRMZM2G114592	hypothetical protein LOC100274123	GO:0006284	AT1G19480.2		DNA glycosylase superfamily protein	LOC_Os05g50290.1	hhH-GPD superfamily base excision DNA repair protein, putative, expressed	GRMZM2G114592	dmag2b	DNA-2-methyladenine glycosylase II B
GRMZM2G114642	glossy1	GO:0005506,GO:0016491,GO:0006633,GO:0055114	AT5G57800.1	CER3,FLP1,WAX2,YRE	Fatty acid hydroxylase superfamily	LOC_Os09g25850.1	WAX2, putative, expressed	GRMZM2G114642	gl1	glossy1
GRMZM2G114680	no_annotation		AT1G55580.1	LAS,SCL18	GRAS family transcription factor	LOC_Os06g40780.1	MONOCULM 1, putative, expressed	GRMZM2G114680	gras70	GRAS-transcription factor 70
GRMZM2G114681	ZIM motif family protein		AT1G74950.1	JAZ2,TIFY10B	TIFY domain/Divergent CCT motif family protein	LOC_Os09g23660.1	ZIM motif family protein, expressed	GRMZM2G114681	zim15	ZIM-transcription factor 15
GRMZM2G114751	hypothetical protein LOC100192101	GO:0016020	AT4G30420.1		nodulin MtN21 /EamA-like transporter family protein	LOC_Os09g25810.2	nodulin, putative, expressed
GRMZM2G114793	Luminal-binding protein 2 Precursor (BiP2)(Heat shock protein 70 homolog 2)(B-70)(B70)		AT5G42020.1	BIP,BIP2	Heat shock protein 70 (Hsp 70) family protein	LOC_Os02g02410.1	DnaK family protein, putative, expressed	GRMZM2G114793	bip1	Binding protein homolog1
GRMZM2G114861	Kinesin-1	GO:0003777,GO:0005524,GO:0008017,GO:0007018	AT4G05190.1	ATK5	kinesin 5	LOC_Os04g53760.2	kinesin motor domain containing protein, putative, expressed	GRMZM2G114861	dv1	divergent spindle1
GRMZM2G114873	LOC100284495		AT1G05805.1		basic helix-loop-helix (bHLH) DNA-binding superfamily protein	LOC_Os01g67480.1	helix-loop-helix DNA-binding domain containing protein, expressed	GRMZM2G114873	bhlh132	bHLH-transcription factor 132
GRMZM2G114998	hypothetical protein LOC100278484	GO:0003677,GO:0006355	AT4G24060.1		Dof-type zinc finger DNA-binding family protein	LOC_Os02g45200.1	dof zinc finger domain containing protein, putative, expressed	GRMZM2G114998	dof17	C2C2-Dof-transcription factor 17
GRMZM2G115000	no_annotation	GO:0004842,GO:0016567,GO:0000151	AT1G24330.1		ARM repeat superfamily protein	LOC_Os01g67500.1	armadillo/beta-catenin repeat family protein, putative, expressed
GRMZM2G115340	LOC100286296	GO:0006952	AT2G02100.1	LCR69,PDF2.2	low-molecular-weight cysteine-rich 69	LOC_Os02g07624.1	gamma-thionin family domain containing protein, expressed
GRMZM2G115342	hypothetical protein LOC100192698		AT1G33490.1			LOC_Os05g01510.1	cytoplasmic membrane protein, putative, expressed
GRMZM2G115352	no_annotation		AT5G65260.1		RNA-binding (RRM/RBD/RNP motifs) family protein	LOC_Os02g52140.2	RNA recognition motif containing protein, putative, expressed
GRMZM2G115357	IAA24 - auxin-responsive Aux/IAA family member	GO:0006355,GO:0005634	AT1G04240.1	IAA3,SHY2	AUX/IAA transcriptional regulator family protein	LOC_Os07g08460.1	OsIAA24 - Auxin-responsive Aux/IAA gene family member, expressed	GRMZM2G115357	iaa32	Aux/IAA-transcription factor 32
GRMZM2G115420	somatic embryogenesis receptor-like kinase2	GO:0004672,GO:0005524,GO:0006468,GO:0005515	AT1G71830.1	ATSERK1,SERK1	somatic embryogenesis receptor-like kinase 1	LOC_Os04g38480.1	BRASSINOSTEROID INSENSITIVE 1-associated receptor kinase 1 precursor, putative, expressed	GRMZM2G115420	serk2	somatic embryogenesis receptor-like kinase2
GRMZM2G115480	hypothetical protein LOC100274851		AT3G52740.1			LOC_Os02g32990.1	expressed protein
GRMZM2G115499	hypothetical protein LOC100279842		AT4G13370.1		Plant protein of unknown function (DUF936)	LOC_Os11g02740.1	expressed protein
GRMZM2G115518	calcium dependent protein kinase1	GO:0004672,GO:0005524,GO:0006468	AT2G46700.1	ATCRK3,CRK3	CDPK-related kinase 3	LOC_Os06g50030.1	CAMK_CAMK_like.30 - CAMK includes calcium/calmodulin depedent protein kinases, expressed	GRMZM2G115518	cdpk1	calcium dependent protein kinase1
GRMZM2G115612	hypothetical protein LOC100279711	GO:0003824,GO:0016020	AT3G58490.1		Phosphatidic acid phosphatase (PAP2) family protein	LOC_Os03g59070.1	phosphatase, putative, expressed
GRMZM2G115635	hypothetical protein LOC100273531	GO:0005215,GO:0006810,GO:0055085,GO:0016020	AT5G62890.1		Xanthine/uracil permease family protein	LOC_Os08g32500.1	nucleobase-ascorbate transporter, putative, expressed	GRMZM2G115635	mmp189
GRMZM2G115707	no_annotation
GRMZM2G115812	Putative uncharacterized protein	GO:0003676				LOC_Os12g06980.1	SAP domain containing protein, expressed
GRMZM2G115817	hypothetical protein LOC100191252		AT5G39360.1	EDL2	EID1-like 2	LOC_Os07g40710.1	circadian clock coupling factor-related, putative, expressed
GRMZM2G115834	hypothetical protein LOC100276829		AT1G19980.1		cytomatrix protein-related	LOC_Os04g02680.1	expressed protein
GRMZM2G115921	TRAF type zinc finger domain containing 1		AT1G09920.1		TRAF-type zinc finger-related	LOC_Os03g24184.1	TRAF-type zinc finger domain-containing protein 1, putative, expressed
GRMZM2G115975	LOC100281414	GO:0007165	AT5G19390.1		Rho GTPase activation protein (RhoGAP) with PH domain	LOC_Os03g24180.1	pleckstrin homology domain-containing protein, putative, expressed
GRMZM2G116514	hypothetical protein LOC100274505	GO:0004252,GO:0016021	AT5G07250.1	ATRBL3,RBL3	RHOMBOID-like protein 3	LOC_Os09g35730.1	OsRhmbd16 - Putative Rhomboid homologue, expressed
GRMZM2G116557	putative auxin response factor	GO:0003677,GO:0006355,GO:0009725,GO:0005634	AT5G62000.1	ARF1-BP,ARF2,HSS,ORE14	auxin response factor 2	LOC_Os01g70270.1	auxin response factor, putative, expressed	GRMZM2G116557	arftf25	ARF-transcription factor 25
GRMZM2G116614	hypothetical protein LOC100384222 (LOC100384222), mRNA		AT1G19180.1	JAZ1,TIFY10A	jasmonate-zim-domain protein 1	LOC_Os09g26780.1	zinc-finger protein, putative, expressed	GRMZM2G116614	zim28	ZIM-transcription factor 28
GRMZM2G116635	Putative uncharacterized protein		AT3G52105.1			LOC_Os03g07870.1	expressed protein
GRMZM2G116658	outer cell layer3	GO:0003700,GO:0043565,GO:0006355,GO:0008289	AT4G00730.1	AHDP,ANL2	Homeobox-leucine zipper family protein / lipid-binding START domain-containing protein	LOC_Os09g35760.2	homeobox and START domains containing protein, putative, expressed	GRMZM2G116658	ocl3	outer cell layer3	homeobox
GRMZM2G116919	hypothetical protein LOC100193789	GO:0016881	AT1G17280.1	UBC34	ubiquitin-conjugating enzyme 34	LOC_Os06g09330.1	ubiquitin-conjugating enzyme, putative, expressed
GRMZM2G116952	hypothetical protein LOC100279906	GO:0046872	AT4G32600.1		RING/U-box superfamily protein	LOC_Os09g15430.1	zinc finger family protein, putative, expressed
GRMZM2G117030	alpha-L-fucosidase 2	GO:0016788,GO:0006629	AT1G09390.1		GDSL-like Lipase/Acylhydrolase superfamily protein	LOC_Os01g22640.1	GDSL-like lipase/acylhydrolase, putative, expressed
GRMZM2G117164	homeobox-leucine zipper protein ATHB-6	GO:0003700,GO:0043565,GO:0006355,GO:0003677,GO:0005634	AT5G65310.1	ATHB-5,ATHB5,HB5	homeobox protein 5	LOC_Os02g43330.1	homeobox associated leucine zipper, putative, expressed	GRMZM2G117164	hb41	Homeobox-transcription factor 41
GRMZM2G117217	no_annotation	GO:0016020	AT1G28220.1	ATPUP3,PUP3	purine permease 3	LOC_Os09g29239.1	purine permease, putative, expressed
GRMZM2G117222	ubiquinone biosynthesis protein COQ9		AT1G19140.2			LOC_Os03g29180.1	ubiquinone biosynthesis protein COQ9, mitochondrial precursor, putative, expressed
GRMZM2G117238	origin recognition complex subunit 2	GO:0006260,GO:0000808,GO:0005634	AT2G37560.1	ATORC2,ORC2	origin recognition complex second largest subunit 2	LOC_Os03g08640.1	ORC2 - Putative origin recognition complex subunit 2, expressed	GRMZM2G117238	orc2	origin recognition complex2
GRMZM2G117344	hypothetical protein LOC100274251		AT5G17910.1			LOC_Os01g59670.1	expressed protein
GRMZM2G117392	hypothetical protein LOC100278402					LOC_Os02g57850.1	expressed protein
GRMZM2G117405	hypothetical protein LOC100384136		AT1G65590.1	ATHEX1,HEXO3	beta-hexosaminidase 3	LOC_Os01g66700.1	beta-hexosaminidase precursor, putative, expressed
GRMZM2G117410	Putative uncharacterized protein		AT2G32760.1			LOC_Os05g41160.1	expressed protein
GRMZM2G117412	hypothetical protein LOC100273427		AT1G19150.1	LHCA2*1,LHCA6	photosystem I light harvesting complex gene 6	LOC_Os09g26810.1	chlorophyll A-B binding protein, putative, expressed
GRMZM2G117558	no_annotation		AT3G51510.1			LOC_Os05g41190.1	expressed protein
GRMZM2G117582	Calmodulin (CaM)	GO:0005509	AT2G27030.3	ACAM-2,CAM5	calmodulin 5	LOC_Os03g20370.1	OsCam1-1 - Calmodulin, expressed	GRMZM2G117582	cal1	calmodulin1
GRMZM2G117614	hypothetical protein LOC100279085	GO:0016884	AT5G07360.2		Amidase family protein	LOC_Os11g33090.1	amidase, putative, expressed
GRMZM2G117627	hypothetical protein LOC100382214	GO:0004806,GO:0006629	AT1G05800.1	DGL	alpha/beta-Hydrolases superfamily protein	LOC_Os11g19340.1	lipase, putative, expressed
GRMZM2G117854	hypothetical protein LOC100272524	GO:0003682	AT2G01060.1		myb-like HTH transcriptional regulator family protein	LOC_Os05g41240.1	Myb-like DNA-binding domain containing protein, putative, expressed	GRMZM2G117854	glk58	G2-like-transcription factor 58
GRMZM2G117988	no_annotation		AT1G80150.1		Tetratricopeptide repeat (TPR)-like superfamily protein	LOC_Os08g39050.1	pentatricopeptide, putative, expressed
GRMZM2G117993	hypothetical protein LOC100278684	GO:0008233,GO:0006465,GO:0005787,GO:0016021	AT1G34640.1		peptidases	LOC_Os07g43010.1	expressed protein
GRMZM2G118003	hypothetical protein LOC100274288	GO:0004553,GO:0005975	AT3G18080.1	BGLU44	B-S glucosidase 44	LOC_Os03g49600.3	Os3bglu7 - beta-glucosidase, exo-beta-glucanse, expressed
GRMZM2G118047	Heat shock factor protein 3	GO:0003700,GO:0043565,GO:0006355,GO:0005634	AT3G24520.1	AT-HSFC1,HSFC1	heat shock transcription factor C1	LOC_Os06g35960.1	HSF-type DNA-binding domain containing protein, expressed	GRMZM2G118047	hsftf28	HSF-transcription factor 28
GRMZM2G118104	hypothetical protein LOC100304199		AT4G29820.1	ATCFIM-25,CFIM-25	homolog of CFIM-25	LOC_Os08g30820.1	cleavage and polyadenylation specificity factor subunit 5, putative, expressed
GRMZM2G118172	VQ motif family protein		AT4G37710.1		VQ motif-containing protein	LOC_Os03g47280.1	VQ domain containing protein, putative, expressed
GRMZM2G118208	Putative uncharacterized protein		AT5G14040.1	PHT3;1	phosphate transporter 3;1	LOC_Os03g15690.1	phosphate carrier protein, mitochondrial precursor, putative, expressed
GRMZM2G118250	LOB domain-containing protein 6 (Protein ASYMMETRIC LEAVES 2)(Protein indeterminate gametophyte 1)(ZmIG1)		AT1G65620.1	AS2	Lateral organ boundaries (LOB) domain family protein	LOC_Os01g66590.1	DUF260 domain containing protein, putative, expressed	GRMZM2G118250	ig1	indeterminate gametophyte1
GRMZM2G118462	Putative uncharacterized protein	GO:0003824,GO:0005992	AT1G06410.1	ATTPS7,ATTPSA,TPS7	trehalose-phosphatase/synthase 7	LOC_Os01g54560.1	trehalose synthase, putative, expressed	GRMZM2G118462	trps15	trehalose-6-phosphate synthase15
GRMZM2G118873	hypothetical protein LOC100193429		AT1G65680.1	ATEXPB2,ATHEXP BETA 1.4,EXPB2	expansin B2	LOC_Os02g44106.1	expansin precursor, putative, expressed
GRMZM2G118951	hypothetical protein LOC100273348		AT1G17620.1		Late embryogenesis abundant (LEA) hydroxyproline-rich glycoprotein family	LOC_Os05g11010.1	harpin-induced protein 1 domain containing protein, expressed
GRMZM2G118959	no_annotation	GO:0015018,GO:0016020	AT2G37090.1	IRX9	Nucleotide-diphospho-sugar transferases superfamily protein	LOC_Os03g17850.1	glycosyltransferase family 43 protein, putative, expressed
GRMZM2G118979	hypothetical protein LOC100274584		AT5G02970.1		alpha/beta-Hydrolases superfamily protein	LOC_Os03g17900.1	hydrolase, alpha/beta fold family protein, putative, expressed
GRMZM2G119168	DNA-binding protein		AT4G14465.1	AHL20	AT-hook motif nuclear-localized protein 20	LOC_Os03g16350.1	DNA binding protein, putative, expressed
GRMZM2G119175	hypothetical protein LOC100191614	GO:0000287,GO:0004743,GO:0030955,GO:0006096	AT3G52990.1		Pyruvate kinase family protein	LOC_Os11g05110.1	pyruvate kinase, putative, expressed
GRMZM2G119287	no_annotation		AT3G63430.1			LOC_Os11g37670.1	expressed protein
GRMZM2G119407	no_annotation		AT3G49601.1			LOC_Os11g07070.1	expressed protein
GRMZM2G119471	50S ribosomal protein L5	GO:0003735,GO:0006412,GO:0005840	AT4G01310.1		Ribosomal L5P family protein	LOC_Os03g03360.1	ribosomal protein L5, putative, expressed
GRMZM2G119494	glycoside hydrolase, family 28	GO:0004650,GO:0005975	AT3G48950.1		Pectin lyase-like superfamily protein	LOC_Os03g03350.1	polygalacturonase, putative, expressed	GRMZM2G119494	cdo1081a
GRMZM2G119516	hypothetical protein LOC100191736	GO:0004252,GO:0016021	AT1G25290.2	ATRBL10,RBL10	RHOMBOID-like protein 10	LOC_Os09g28100.1	OsRhmbd15 - Putative Rhomboid homologue, expressed
GRMZM2G119517	no_annotation	GO:0016597,GO:0008152	AT1G76990.1	ACR3	ACT domain repeat 3	LOC_Os02g34990.1	ACT domain containing protein, putative, expressed
GRMZM2G119566	Putative uncharacterized protein		AT1G77020.1		DNAJ heat shock N-terminal domain-containing protein	LOC_Os02g35000.1	chaperone protein dnaJ 10, putative, expressed
GRMZM2G119720	no_annotation	GO:0016787	AT3G19980.1	ATFYPP3,EMB2736,FYPP3,STPP	flower-specific, phytochrome-associated protein phosphatase 3	LOC_Os01g49690.1	Ser/Thr protein phosphatase family protein, putative, expressed
GRMZM2G119828	no_annotation		AT3G15570.1		Phototropic-responsive NPH3 family protein	LOC_Os01g08130.1	phototropic-responsive NPH3 family protein, putative, expressed
GRMZM2G119850	hypothetical protein LOC100304322	GO:0004672,GO:0005524,GO:0006468,GO:0005515	AT3G56370.1		Leucine-rich repeat protein kinase family protein	LOC_Os03g21730.1	receptor-like protein kinase precursor, putative, expressed
GRMZM2G119865	no_annotation	GO:0003700,GO:0006355	AT2G23340.1	DEAR3	DREB and EAR motif protein 3	LOC_Os06g07030.1	AP2 domain containing protein, expressed	GRMZM2G119865	ereb25	AP2-EREBP-transcription factor 25
GRMZM2G119916	no_annotation		AT1G02160.1		Cox19 family protein (CHCH motif)
GRMZM2G119930	hypothetical protein LOC100191868	GO:0046872	AT5G22000.1	RHF2A	RING-H2 group F2A	LOC_Os11g36430.1	zinc finger, C3HC4 type domain containing protein, expressed
GRMZM2G119941	invertase cell wall4 (incw4), mRNA		AT1G55120.1	AtcwINV3,ATFRUCT5,FRUCT5	beta-fructofuranosidase 5	LOC_Os09g08072.1	glycosyl hydrolases, putative, expressed	GRMZM2G119941	incw4	invertase cell wall4
GRMZM2G120136	no_annotation		AT1G45180.1		RING/U-box superfamily protein	LOC_Os04g55510.1	zinc finger, C3HC4 type domain containing protein, expressed
GRMZM2G120173	no_annotation					LOC_Os05g43780.1	ESP1, putative, expressed
GRMZM2G120296	no_annotation		AT3G05800.1	AIF1	AtBS1(activation-tagged BRI1 suppressor 1)-interacting factor 1	LOC_Os01g14110.1	expressed protein
GRMZM2G120304	hypothetical protein LOC100274292		AT2G39050.1		hydroxyproline-rich glycoprotein family protein	LOC_Os01g01450.1	stress responsive protein, putative, expressed
GRMZM2G120320	hypothetical protein LOC100279570	GO:0003700,GO:0043565,GO:0006355	AT1G80840.1	ATWRKY40,WRKY40	WRKY DNA-binding protein 40	LOC_Os02g08440.1	WRKY71, expressed	GRMZM2G120320	wrky48	WRKY-transcription factor 48
GRMZM2G120408	Putative uncharacterized protein	GO:0005515	AT3G61590.1	HS,HWS	Galactose oxidase/kelch repeat superfamily protein	LOC_Os02g15950.1	OsFBK5 - F-box domain and kelch repeat containing protein, expressed
GRMZM2G120414	no_annotation
GRMZM2G120563	hypothetical protein LOC100280310	GO:0005515	AT3G17980.1		Calcium-dependent lipid-binding (CaLB domain) family protein	LOC_Os07g01770.1	expressed protein	GRMZM2G120563	alt7	alanine aminotransferase7
GRMZM2G120717	Putative uncharacterized protein		AT2G20830.2		transferases;folic acid binding	LOC_Os07g34610.1	oral cancer overexpressed protein 1, putative, expressed
GRMZM2G120839	no_annotation	GO:0004672,GO:0005524,GO:0006468	AT3G55950.1	ATCRR3,CCR3	CRINKLY4 related 3	LOC_Os05g03620.1	TKL_IRAK_CR4L.4 - The CR4L subfamily has homology with Crinkly4, expressed
GRMZM2G120954	hypothetical protein LOC100216981		AT2G26770.1		plectin-related	LOC_Os07g44830.1	proline-rich family protein, putative, expressed
GRMZM2G120971	hypothetical protein LOC100384760	GO:0003677,GO:0006351,GO:0005634	AT5G05140.1		Transcription elongation factor (TFIIS) family protein	LOC_Os07g44820.1	expressed protein
GRMZM2G121066	hypothetical protein LOC100272600	GO:0004476,GO:0008270,GO:0005975	AT3G02570.1	MEE31,PMI1	Mannose-6-phosphate isomerase, type I	LOC_Os01g03710.1	mannose-6-phosphate isomerase, putative, expressed
GRMZM2G121223	hypothetical protein LOC100274578		AT4G14500.1		Polyketide cyclase/dehydrase and lipid transport superfamily protein	LOC_Os07g08760.1	START domain containing protein, putative, expressed
GRMZM2G121269	hypothetical protein LOC100193841	GO:0003676	AT4G25500.1	AT-SRP40,ATRSP35,ATRSP40,RSP35	arginine/serine-rich splicing factor 35	LOC_Os02g03040.1	RNA recognition motif containing protein, expressed
GRMZM2G121275	no_annotation	GO:0005215,GO:0006810,GO:0016020	AT5G47450.1	ATTIP2;3,DELTA-TIP3,TIP2;3	tonoplast intrinsic protein 2;3	LOC_Os02g44080.1	aquaporin protein, putative, expressed
GRMZM2G121302	no_annotation	GO:0003755,GO:0006457	AT1G01940.1		Cyclophilin-like peptidyl-prolyl cis-trans isomerase family protein	LOC_Os06g04000.1	peptidyl-prolyl cis-trans isomerase, putative, expressed
GRMZM2G121312	polygalacturonase inhibitor 2	GO:0005515	AT3G12610.1	DRT100	Leucine-rich repeat (LRR) family protein	LOC_Os08g39550.1	polygalacturonase inhibitor 2 precursor, putative, expressed
GRMZM2G121398	no_annotation		AT4G13030.1		P-loop containing nucleoside triphosphate hydrolases superfamily protein	LOC_Os05g19280.1	expressed protein
GRMZM2G121452	hypothetical protein LOC100192879		AT1G64520.1	RPN12a	regulatory particle non-ATPase 12A	LOC_Os07g25420.1	26S proteasome non-ATPase regulatory subunit 8, putative, expressed
GRMZM2G121458	hypothetical protein LOC100381440		AT2G44280.1		Major facilitator superfamily protein	LOC_Os07g39010.1	lactose permease-related, putative, expressed
GRMZM2G121573	Leucine-rich repeat transmembrane protein kinase 1-like protein	GO:0004672,GO:0005524,GO:0006468,GO:0005515	AT1G53730.1	SRF6	STRUBBELIG-receptor family 6	LOC_Os07g42626.1	STRUBBELIG-RECEPTOR FAMILY 6 precursor, putative, expressed
GRMZM2G121579	Putative uncharacterized protein		AT3G49142.1		Tetratricopeptide repeat (TPR)-like superfamily protein	LOC_Os06g03570.2	pentatricopeptide, putative, expressed
GRMZM2G121612	starch synthase IIIb-1 precursor	GO:0009058,GO:2001070	AT1G11720.2	ATSS3,SS3	starch synthase 3	LOC_Os04g53310.1	soluble starch synthase 3, chloroplast precursor, putative, expressed
GRMZM2G121621	hypothetical protein LOC100191500		AT2G33570.1		Domain of unknown function (DUF23)	LOC_Os06g41910.1	expressed protein
GRMZM2G121683	hypothetical protein LOC100382048		AT1G23170.2		Protein of unknown function DUF2359, transmembrane	LOC_Os01g03760.1	expressed protein
GRMZM2G121747	hypothetical protein LOC100274357		AT1G67080.1	ABA4	abscisic acid (aba)-deficient 4	LOC_Os01g03750.1	expressed protein
GRMZM2G121868	no_annotation
GRMZM2G122057	hypothetical protein LOC100275633
GRMZM2G122116	no_annotation		AT1G74850.1	PTAC2	plastid transcriptionally active 2	LOC_Os03g60910.1	PPR repeat domain containing protein, putative, expressed	GRMZM2G122116	ptac2	plastid transcriptionally active chromosome 2 homolog
GRMZM2G122135	no_annotation	GO:0005515	AT3G25800.1	PDF1,PP2AA2,PR 65	protein phosphatase 2A subunit A2	LOC_Os09g07510.1	HEAT repeat family protein, putative, expressed
GRMZM2G122228	Putative uncharacterized protein	GO:0003824	AT2G29380.1	HAI3	highly ABA-induced PP2C gene 3	LOC_Os01g46760.1	protein phosphatase 2C, putative, expressed	GRMZM2G122228	prh8	protein phosphatase homolog8
GRMZM2G122274	no_annotation		AT1G27070.1		5\'-AMP-activated protein kinase-related	LOC_Os03g48170.1	5-AMP-activated protein kinase-related, putative, expressed
GRMZM2G122280	Putative uncharacterized protein	GO:0016491,GO:0016706,GO:0055114	AT3G11180.1		2-oxoglutarate (2OG) and Fe(II)-dependent oxygenase superfamily protein	LOC_Os01g61610.1	flavonol synthase/flavanone 3-hydroxylase, putative, expressed
GRMZM2G122537	putative wuschel homeobox protein	GO:0003700,GO:0043565,GO:0006355	AT2G28610.1	PRS,PRS1,WOX3	Homeodomain-like superfamily protein	LOC_Os05g02730.1	homeobox domain containing protein, expressed	GRMZM2G122537	wox3a	WUSCHEL homeobox 3A
GRMZM2G122654	hypothetical protein LOC100274356	GO:0005506,GO:0016705,GO:0020037,GO:0055114	AT5G25120.1	CYP71B11	ytochrome p450, family 71, subfamily B, polypeptide 11	LOC_Os07g11739.1	cytochrome P450, putative, expressed
GRMZM2G122846	G-box-binding factor 1 (LOC100284009), mRNA	GO:0003700,GO:0043565,GO:0006355	AT3G30530.1	ATBZIP42,bZIP42	basic leucine-zipper 42	LOC_Os02g49560.1	bZIP transcription factor domain containing protein, expressed	GRMZM2G122846	bzip97	bZIP-transcription factor 97
GRMZM2G122937	remorin		AT3G61260.1		Remorin family protein	LOC_Os04g45070.1	remorin, putative, expressed
GRMZM2G122983	hypothetical protein LOC100216677	GO:0015031	AT5G09260.1	VPS20.2	vacuolar protein sorting-associated protein 20.2	LOC_Os02g38300.1	SNF7 domain containing protein, putative, expressed
GRMZM2G123037	hypothetical protein LOC100384710	GO:0005506,GO:0016705,GO:0020037,GO:0055114	AT1G24540.1	CYP86C1	cytochrome P450, family 86, subfamily C, polypeptide 1	LOC_Os02g38290.2	cytochrome P450, putative, expressed
GRMZM2G123140	OCL4 protein	GO:0003700,GO:0043565,GO:0006355,GO:0008289	AT5G46880.1	HB-7,HDG5	homeobox-7	LOC_Os10g42490.1	homeobox and START domains containing protein, putative, expressed	GRMZM2G123140	ocl4	outer cell layer4	homeobox
GRMZM2G123212	ubiquitin-protein ligase CIP8	GO:0046872	AT1G26800.1		RING/U-box superfamily protein	LOC_Os07g43740.1	zinc finger, C3HC4 type domain containing protein, expressed
GRMZM2G123277	hypothetical protein LOC100272531	GO:0003824,GO:0005992	AT1G06410.1	ATTPS7,ATTPSA,TPS7	trehalose-phosphatase/synthase 7	LOC_Os01g54560.1	trehalose synthase, putative, expressed	GRMZM2G123277	trps7	trehalose-6-phosphate synthase7
GRMZM2G123428	hypothetical protein LOC100193876		AT3G06780.1		glycine-rich protein	LOC_Os01g24440.1	glycine-rich protein, putative, expressed
GRMZM2G123519	Putative uncharacterized protein	GO:0016881	AT1G53025.1		Ubiquitin-conjugating enzyme family protein	LOC_Os01g13170.1	ubiquitin-conjugating enzyme E2, putative, expressed	GRMZM2G123519	umc32a
GRMZM2G123540	KOB1		AT3G08550.1	ABI8,ELD1,KOB1	elongation defective 1 protein / ELD1 protein	LOC_Os01g13200.1	abscisic acid insensitive 8, putative, expressed
GRMZM2G123587	no_annotation	GO:0006284	AT5G04560.1	DME	HhH-GPD base excision DNA repair family protein	LOC_Os01g11900.1	hhH-GPD superfamily base excision DNA repair protein, expressed
GRMZM2G123652	no_annotation	GO:0016491,GO:0055114	AT1G50450.1		Saccharopine dehydrogenase	LOC_Os12g04260.1	astaxanthin synthase KC28, putative, expressed
GRMZM2G123660	no_annotation	GO:0046872	AT5G58410.1		HEAT/U-box domain-containing protein	LOC_Os01g74610.1	zinc finger, C3HC4 type domain containing protein, expressed
GRMZM2G123667	Putative uncharacterized protein		AT5G08790.1	anac081,ATAF2	NAC (No Apical Meristem) domain transcriptional regulator superfamily protein	LOC_Os11g08210.1	no apical meristem protein, putative, expressed	GRMZM2G123667	nactf125	NAC-transcription factor 125
GRMZM2G123719	hypothetical protein LOC100384846 (LOC100384846), mRNA	GO:0003924,GO:0005525	AT1G62750.1	ATSCO1,ATSCO1/CPEF-G,SCO1	Translation elongation factor EFG/EF2 protein	LOC_Os04g45490.1	elongation factor, putative, expressed
GRMZM2G123765	no_annotation
GRMZM2G123896	hypothetical protein LOC100272715		AT1G56220.3		Dormancy/auxin associated family protein	LOC_Os11g44810.3	auxin-repressed protein, putative, expressed	GRMZM2G123896	drm1	dormancy associated1
GRMZM2G123966	no_annotation		AT3G48680.1	GAMMA CAL2	gamma carbonic anhydrase-like 2	LOC_Os02g30460.1	uncharacterized protein MJ0304, putative, expressed
GRMZM2G123972	hypothetical protein LOC100276018		AT5G66800.1			LOC_Os09g28520.1	expressed protein
GRMZM2G123987	hypothetical protein LOC100279795	GO:0016746,GO:0008152	AT5G60620.1	GPAT9	glycerol-3-phosphate acyltransferase 9	LOC_Os07g34730.1	acyltransferase, putative, expressed
GRMZM2G124011	sbCBF6	GO:0003700,GO:0006355	AT4G25480.1	ATCBF3,CBF3,DREB1A	dehydration response element B1A	LOC_Os09g35030.1	dehydration-responsive element-binding protein, putative, expressed	GRMZM2G124011	ereb65	AP2-EREBP-transcription factor 65
GRMZM2G124026	Putative uncharacterized protein		AT3G48660.1		Protein of unknown function (DUF 3339)	LOC_Os02g30470.1	expressed protein
GRMZM2G124037	CBF3-like protein	GO:0003700,GO:0006355	AT5G51990.1	CBF4,DREB1D	C-repeat-binding factor 4	LOC_Os09g35030.1	dehydration-responsive element-binding protein, putative, expressed	GRMZM2G124037	dbf3	DRE-binding protein3
GRMZM2G124047	hypothetical protein LOC100217003	GO:0008236,GO:0006508	AT5G65760.1		Serine carboxypeptidase S28 family protein	LOC_Os01g56150.1	OsProCP1 - Putative Lysosomal Pro-x Carboxypeptidase homologue, expressed
GRMZM2G124059	hypothetical protein LOC100191977		AT5G10920.1		L-Aspartase-like family protein	LOC_Os03g19280.1	argininosuccinate lyase, putative, expressed
GRMZM2G124143	40S ribosomal protein S28	GO:0003735,GO:0006412,GO:0005622,GO:0005840	AT3G10090.1		Nucleic acid-binding, OB-fold-like protein	LOC_Os10g27174.1	40S ribosomal protein S28, putative, expressed
GRMZM2G124254	hypothetical protein LOC100192621		AT2G19270.1			LOC_Os02g07920.1	expressed protein
GRMZM2G124377	no_annotation	GO:0003824	AT2G22530.1		Alkaline-phosphatase-like family protein	LOC_Os10g08940.1	expressed protein
GRMZM2G124409	transcriptional regulatory protein algP
GRMZM2G124416	no_annotation		AT5G49710.3			LOC_Os02g54080.1	expressed protein
GRMZM2G124423	no_annotation	GO:0046872	AT3G18930.1		RING/U-box superfamily protein	LOC_Os12g40460.1	zinc finger, C3HC4 type domain containing protein, expressed
GRMZM2G124460	hypothetical protein LOC100382016		AT3G54190.1		Transducin/WD40 repeat-like superfamily protein	LOC_Os02g54090.1	expressed protein
GRMZM2G124502	hypothetical protein LOC100193333	GO:0005515	AT4G22360.1		SWIB complex BAF60b domain-containing protein	LOC_Os04g56980.1	SWIB/MDM2 domain containing protein, expressed
GRMZM2G124524	hypothetical protein LOC100217237	GO:0003700,GO:0006355	AT3G54320.1	ASML1,ATWRI1,WRI,WRI1	Integrase-type DNA-binding superfamily protein	LOC_Os12g03290.1	AP2 domain containing protein, expressed	GRMZM2G124524	wri1	WRI1 transcription factor1
GRMZM2G124566	growth-regulating factor	GO:0005524,GO:0016818,GO:0006355,GO:0005634	AT2G36400.1	AtGRF3,GRF3	growth-regulating factor 3	LOC_Os02g45570.2	growth regulating factor protein, putative, expressed	GRMZM2G124566	grftf9	GRF-transcription factor 9
GRMZM2G124593	hypothetical protein LOC100191365	GO:0000287,GO:0004743,GO:0030955,GO:0006096	AT3G52990.1		Pyruvate kinase family protein	LOC_Os11g10980.1	pyruvate kinase, putative, expressed
GRMZM2G125004	no_annotation	GO:0005515	AT4G33160.1		F-box family protein	LOC_Os07g42590.1	OsFBX258 - F-box domain containing protein, expressed
GRMZM2G125034	no_annotation	GO:0005515,GO:0004842,GO:0016567,GO:0000151	AT5G01830.1		ARM repeat superfamily protein	LOC_Os05g39930.1	spotted leaf 11, putative, expressed
GRMZM2G125037	hypothetical protein LOC100216643 (LOC100216643), mRNA		AT2G30370.1	CHAL,EPFL6	allergen-related	LOC_Os05g39880.1	expressed protein
GRMZM2G125387	no_annotation	GO:0015079,GO:0071805,GO:0016020	AT1G70300.1	KUP6	K+ uptake permease 6	LOC_Os02g49760.3	potassium transporter, putative, expressed
GRMZM2G125411	LOC100281510		AT2G39940.1	COI1	RNI-like superfamily protein	LOC_Os01g63420.1	OsFBL4 - F-box domain and LRR containing protein, expressed
GRMZM2G125424	hypothetical protein LOC100383541
GRMZM2G125455	hypothetical protein LOC100276420	GO:0005515	AT1G70280.2		NHL domain-containing protein	LOC_Os02g49770.1	NHL repeat-containing protein, putative, expressed
GRMZM2G125585	no_annotation		AT4G11670.1		Protein of unknown function (DUF810)	LOC_Os03g47930.1	expressed protein
GRMZM2G125656	no_annotation	GO:0005515	AT5G53500.1		Transducin/WD40 repeat-like superfamily protein	LOC_Os04g48010.1	WD-40 repeat family protein, putative, expressed
GRMZM2G125813	Putative uncharacterized protein					LOC_Os02g26470.1	expressed protein
GRMZM2G125969	hypothetical protein LOC100280318	GO:0003700,GO:0043565,GO:0006355,GO:0005634	AT3G22830.1	AT-HSFA6B,HSFA6B	heat shock transcription factor A6B	LOC_Os07g08140.1	heat stress transcription factor, putative, expressed	GRMZM2G125969	hsftf4	HSF-transcription factor 4
[truncated: 1,957 more rows]
