# Supplementary material for: The regulatory landscape of a core maize domestication module controlling bud dormancy and growth repression
Source: Nat Commun. 2019 Aug 23;10:3810. doi: 10.1038/s41467-019-11774-w (PMC6707278; doi:10.1038/s41467-019-11774-w)
Supplement: Supplementary file 20 — Supplementary Data 18 [file 41467_2019_11774_MOESM20_ESM.xlsx]

## Sheet: Table S19
Supplementary Data 18. Genes expressed in tiller buds across B73 developmental series, gt1 and tb1
aSamples are tiller buds from B73 developmental series, gt1 and tb1, and show individual rpkm (Reads Per Kilobase of transcript, per Million mapped reads) value based on edgeR output. B8, B10, B12 and B14 represent B73 tiller buds at 8, 10, 12 and 14 DAP (days after planting), respectively; gt8 and gt12 stand for gt1 tiller buds at 8 and 12 DAP, respectively; tb8 and tb12 refer to tb1 tiller buds…
	aSamples
GeneID	B8.1	B8.2	B8.3	B10.1	B10.2	B10.3	B12.1	B12.2	B12.3	B14.1	B14.2	B14.3	gt8.1	gt8.2	gt8.3	gt8.4	gt8.5	gt12.1	gt12.2	gt12.3	gt12.4	tb8.1	tb8.2	tb8.3	tb12.1	tb12.2	tb12.3
GRMZM2G059865	78.9089	79.5314	81.2767	46.8192	64.0981	72.5648	27.2133	36.2647	31.9017	20.6074	25.7278	19.9406	76.8972	80.3487	75.0057	87.5146	86.4968	76.8715	86.4418	82.2582	77.5473	86.5543	86.6507	87.91	78.3274	82.3029	80.3104
GRMZM5G888250	4.04787	3.35908	2.47829	2.22077	3.93515	4.20892	1.21307	1.118	1.37007	0.275168	0.294663	0.239606	10.4248	7.10311	4.20961	7.86137	7.31108	6.2348	5.9191	6.29657	5.20085	5.17906	4.6746	5.15473	5.71296	7.15769	6.65598
GRMZM2G306216	30.6724	19.2873	37.8195	46.5516	29.9175	21.5211	68.7363	74.4964	61.571	82.5097	70.5921	90.3067	34.0437	33.8895	25.8588	18.416	21.0004	28.6935	19.0388	22.3198	29.0693	9.88568	10.902	7.52755	12.4909	11.8111	11.0878
GRMZM2G471814	0.48585	0.231184	0.409006	0.456098	0.348211	0.14407	1.08814	0.645784	0.633112	0.921877	0.680819	0.922683	0.132892	0.861616	0.162105	0.10091	0.157872	0.109409	0.116392	0.135332	0.252981	0.132958	0.0720044	0.154676	0.131998	0.124814	0.0683496
GRMZM2G052586	13.2487	8.3849	14.4223	23.6776	14.6979	8.94111	34.6648	32.6696	35.2415	40.1743	38.5072	42.2355	15.3389	20.3995	16.6721	13.1181	12.1432	19.0669	13.9543	18.8338	24.4424	7.06379	8.76806	8.71211	8.22296	10.7976	13.8181
GRMZM2G097229	2.48452	1.02263	1.38158	0.713264	0.689757	0.946269	4.98129	2.58535	0.846072	5.10052	2.20391	3.56692	6.67107	2.57936	0.532363	2.13038	3.40702	2.90867	1.36514	3.93647	2.37373	0.280699	0.608058	0.75469	0.495417	0.819794	1.09025
GRMZM2G161560	251.46	270.485	206.686	98.6797	178.609	253.221	97.6903	88.2045	81.577	54.1	68.523	51.1023	398.742	311.11	285.833	235.036	340.537	293.2	308.976	275.535	244.911	327.303	265.567	312.749	355.806	349.151	351.411
GRMZM2G060296	96.26	85.4717	108.883	113.256	96.6206	79.9224	132.15	161.414	140.809	212.5	185.994	241.182	74.602	89.6419	79.874	69.2898	74.9406	70.474	65.2914	67.2007	72.6585	71.5831	71.3898	72.847	66.9116	70.8685	71.5026
GRMZM2G164696	253.787	304.443	217.348	129.523	249.08	344.542	91.6418	105.716	84.9441	57.0312	75.7295	55.3301	317.263	292.014	302.801	337.208	346.351	289.93	304.163	276.861	235.848	336.538	294.103	322.439	382.979	365.618	363.132
GRMZM2G458423	1.67157	2.14728	1.77283	0.76195	1.76087	2.38079	0.535971	0.863069	0.85237	0.396142	0.424206	0.6199	2.26807	3.22337	2.61295	2.515	2.24106	2.33164	3.24773	2.96965	2.60429	2.34124	2.22373	1.87723	2.61041	2.40071	2.62931
GRMZM2G028870	0.674933	0.341846	0.490197	0.538354	0.421549	0.176593	0.754466	1.54795	0.585292	3.84455	1.61339	2.95561	2.84155	0.748786	0.110389	0.302352	1.03206	0.238414	0.190223	0.221178	0.206727	0.0543243	0.235358	0.505582	0.395502	0.441972	0.409587
GRMZM2G388684	0	0.028143	0	0	0	0	0.0842956	0	0.0490454	1.13772	0.290077	1.13221	0	0.0174814	0	0.0859891	0.0269058	0.808009	0.0991825	0.230644	0.107787	0	0.122716	0	0.393683	0.425436	0.17473
GRMZM2G085872	3.43042	4.60446	3.96468	3.59333	3.5652	4.05167	3.27524	3.11706	3.35206	1.65484	2.62757	1.83296	2.72346	3.10562	2.93417	3.35111	1.94596	4.3644	5.85014	5.10159	4.91964	4.93253	3.53294	3.51697	6.95045	6.60952	4.86683
GRMZM2G007025	1.43308	1.4679	1.05768	2.42649	2.0323	1.39711	3.17099	2.60935	2.35659	4.21302	4.26391	4.62295	2.121	1.25995	1.441	0.489281	1.40337	1.00204	1.08168	1.31238	1.68661	1.02074	1.57108	0.724978	1.28004	0.958212	1.04946
GRMZM2G137352	0.119606	0.162607	0.161101	0	0.152394	0.0709337	0.3247	0.381547	0.321162	0.65736	1.17322	1.63544	0.621586	0.343418	0.23944	0.0993669	0.124367	2.01108	1.60458	0.932845	1.37012	0.0654627	0.0709037	0.121849	2.01469	2.45812	2.28836
GRMZM2G314660	0.555696	0.874769	0.295456	0.411842	0.477458	0.411953	0.446618	0.557206	0.392669	1.94233	0.696726	1.97735	0.479988	0.10497	0.0853859	0.182236	0.13305	2.67838	3.59087	3.27906	2.58891	0.300142	0.108363	0.32589	5.74099	4.11366	3.64133
GRMZM2G092232	47.735	53.4131	53.5643	24.8444	46.8686	51.1847	11.6936	17.9838	13.9278	6.97824	10.9736	7.61275	38.7623	59.2528	56.6583	63.5766	57.6595	43.3698	45.2495	41.404	46.2054	54.9071	59.0974	57.8736	47.9511	49.0449	47.0401
GRMZM2G144197	0.307095	0.159049	0.443184	1.02961	0.39594	0.325226	2.28272	0.958913	1.47828	0.70804	1.16804	1.19974	0.0599986	0.172892	0.170772	0.121491	0.0950354	0.351263	0.350329	0.44807	0.190361	0.080038	0.130036	0.130356	0.31784	0.0751354	0.205725
GRMZM2G144101	83.7053	92.2874	72.7343	84.8812	86.9132	105.893	44.5986	52.16	47.7679	35.1375	33.5953	27.2314	111.167	71.652	62.7743	91.9535	81.5528	85.0446	95.5051	85.479	79.5969	96.0388	86.6955	93.0735	105.395	94.6728	78.5046
GRMZM2G126199	6.2624	2.59471	5.67359	8.37511	7.40924	4.3551	13.5805	10.8871	10.9043	11.2582	12.3483	8.8801	6.91285	14.2412	7.8355	5.3266	6.97679	1.455	0.750124	1.32905	1.97978	2.61146	2.34236	3.45575	0.76968	0.766095	1.34247
GRMZM2G055698	3.56178	5.59174	3.66476	6.72272	4.27708	7.16694	31.2336	24.4979	15.6275	27.0591	40.8597	41.8952	5.79901	1.37264	1.9335	1.29166	2.77399	0.551696	0.575622	0.708662	0.588765	0.715568	0.79599	0.737956	0.691201	1.0893	0.914657
GRMZM2G044247	1.74934	3.31093	2.36781	1.55635	1.994	1.60198	0.349193	0.303947	0.60951	0.695727	0.312426	0.234508	1.05549	0.79658	0.886953	1.10425	0.646449	6.46261	7.80639	5.92374	5.93856	4.45872	2.54174	2.70817	12.6739	11.5435	7.14167
GRMZM2G088482	8.05512	3.20623	8.81801	7.64332	6.04875	6.26667	1.57979	3.36537	1.85043	1.08214	1.99572	1.67517	7.7701	2.18557	0.613144	5.31169	5.57322	7.56383	13.6841	15.3137	9.09026	10.2466	9.71376	16.1667	12.6481	6.41262	3.70552
GRMZM2G030173	17.8956	18.148	15.0652	9.01617	12.7407	15.9343	6.2378	6.85157	7.22023	3.43633	4.77009	3.47246	20.484	18.1516	15.6574	17.7763	18.2982	16.8279	14.9701	16.932	13.7367	17.5	17.441	18.0826	19.2233	16.4905	18.0608
GRMZM2G030299	9.36703	7.52825	11.4434	6.72057	6.84114	6.88011	2.36496	3.42408	2.61576	2.64113	2.56234	2.35876	9.97949	8.12884	4.92111	7.70319	7.53361	8.15778	13.2657	10.9556	11.0033	12.8405	12.7318	15.0038	14.2476	12.5858	10.9692
GRMZM2G030567	1.6361	1.00094	1.33142	1.81323	1.23775	1.25332	2.51691	2.41631	3.47797	0.892076	1.28007	0.932141	0.764502	0.990193	1.09178	0.707944	0.726566	1.10531	0.783903	1.29124	0.709928	0.802195	0.525363	0.833393	0.92605	1.05078	1.26592
GRMZM2G085909	58.8885	85.7038	57.3785	39.9148	63.7605	96.4446	45.5686	36.6114	39.3872	26.5263	32.3569	25.7779	74.9595	60.8703	82.8371	89.3067	79.2463	51.7074	53.5775	45.5759	46.442	92.1689	87.9203	95.1029	79.2065	70.885	75.3195
GRMZM2G008773	13.4643	13.2452	14.1301	4.56724	7.72926	14.3907	2.08022	2.65135	1.93076	0.38199	0.971498	0.443495	22.057	21.3234	16.1313	17.4308	16.2673	12.1063	13.5492	12.7048	10.8298	14.6787	14.8172	17.7966	19.7277	20.2476	15.3998
GRMZM2G181153	179.808	220.4	120.306	73.5777	172.689	248.322	21.2996	49.002	24.9588	6.70628	9.54099	6.37718	330.116	241.597	232.589	268.89	285.79	220.994	274.66	221.536	168.559	269.841	220.549	261.451	334.293	300.802	305.826
GRMZM2G104468	8.47291	7.31787	6.83525	6.35187	6.12806	5.80956	4.55102	4.76076	4.43445	5.03499	3.84919	3.54424	14.0738	8.38333	8.59222	7.25733	17.812	9.26342	7.64504	10.1831	9.20224	8.38768	9.51886	7.5104	6.091	7.36801	6.30793
GRMZM2G303810	2.33887	2.32549	2.70363	4.91562	3.83626	3.46774	7.96051	9.27997	7.88481	8.31391	6.65273	7.53113	3.67611	5.92543	5.12482	4.20523	3.40294	6.39368	3.59602	5.15355	6.81628	2.24498	2.69024	2.93397	3.03492	3.22846	4.51807
GRMZM2G136859	4.47261	4.86908	2.66113	2.52555	3.21357	5.13556	1.87152	2.29453	1.50056	1.38619	2.00276	1.60939	6.53077	6.54596	5.02108	6.1115	6.62193	5.90684	5.15599	5.94817	5.90974	4.71646	3.88742	4.71067	5.20775	6.0474	7.04904
GRMZM2G105415	2.11252	2.0563	3.49366	3.48128	3.02612	1.81628	6.9736	6.29154	6.27864	4.53103	5.32498	5.08967	2.42755	4.61305	3.98302	3.21934	2.66453	1.61388	1.31762	1.8454	1.59465	1.48805	2.18602	2.02161	0.916946	0.867041	1.72335
GRMZM2G105436	2.12591	2.36474	2.95814	1.37447	2.54641	3.3083	1.76479	1.33891	1.29044	1.10358	1.45259	0.880876	2.13854	2.43331	3.0483	2.48142	2.07809	2.08376	2.48333	2.8385	2.24136	2.69253	2.65594	2.37163	3.48456	2.57274	3.11433
GRMZM2G176820	6.25456	10.3789	7.3095	6.41841	6.82655	8.20967	5.16879	4.33604	5.65147	2.45539	3.53157	2.90664	6.99405	4.24105	6.414	6.41885	5.78623	8.45082	10.2682	7.94236	6.60925	9.56498	8.17893	7.96483	20.2413	16.2569	12.9396
GRMZM2G176840	7.04835	10.8294	6.82766	6.45811	6.99686	9.23348	7.04439	5.00512	4.72771	4.20106	3.0104	3.99734	10.3657	7.05299	7.12759	7.62041	7.59245	13.5892	15.2662	13.9179	14.0769	11.8572	8.37101	9.19085	20.9855	18.5412	13.9227
GRMZM2G475380	14.4025	7.81919	5.00314	2.0622	4.99991	3.97944	21.0784	8.83386	15.3868	11.7911	11.0817	13.7988	13.044	14.3484	13.153	2.83706	11.6804	2.87815	0.631507	1.8023	2.80757	1.90184	3.19641	2.5024	0.325536	1.3544	3.10159
GRMZM2G159431	0.0267743	0.0364004	0	0.0837825	0.0213214	0.0198486	1.49006	0.593134	0.359469	2.83796	2.92646	4.55593	0.0732343	0	0	0.0278047	0.0696002	0.36176	0.288638	0.261027	0.313679	0	0.0396804	0.0511434	0.43645	0.584653	0.30133
GRMZM2G165422	2.27129	2.18526	1.82381	4.9068	2.26785	2.73289	7.44662	5.34124	5.89184	3.69236	6.696	4.9903	2.17438	2.25742	3.07501	2.50385	1.8394	2.2295	1.67421	2.16565	2.47902	0.968203	0.932156	0.901081	1.56642	0.852793	1.69595
GRMZM2G119736	13.2935	16.1895	14.6222	25.1964	19.6448	18.6037	26.8494	24.0078	27.6878	29.4228	48.7727	38.7338	17.8161	16.5918	18.3105	15.1607	15.6162	12.7582	12.796	14.062	16.2296	11.5188	12.3578	11.9755	10.0605	10.7106	10.7936
GRMZM2G119471	6.0152	7.63728	5.61447	8.92981	6.76134	7.15	4.89197	5.52342	5.52037	3.3399	4.67283	3.11772	3.45549	4.45156	5.09236	5.6207	4.38425	8.52984	10.631	11.2178	10.3513	8.07268	6.08254	6.41874	17.2832	12.4546	9.59893
GRMZM2G090051	0.480728	0.675347	0.377715	4.16189	1.93963	1.52054	3.13214	2.89669	3.07524	0.943612	1.39219	0.827747	0.394472	1.09611	1.25644	0.832048	0.479036	1.10661	0.191942	1.69614	1.04297	0.350817	0.284981	0.285684	0.304748	0.493993	0.360688
GRMZM2G176548	0.363439	0.164702	0.291387	0.947731	0.275638	0.230938	1.26855	1.65627	0.997768	2.08355	2.32816	2.86602	0.189351	0.277689	0.404208	0.143781	0.112472	0.285802	0.165842	0.433865	0.135173	0.165765	0.102596	0.154273	0	0.177842	0.146082
GRMZM2G055704	0.413394	0.259393	0.16062	0.621921	0.430494	0.212165	1.38124	1.85977	0.791088	7.42782	6.0825	10.5322	0.456642	0.241688	0.15915	0.29721	0.39265	1.0264	0.685622	1.10721	0.745106	0.0870228	0.0942557	0.0809898	0.345578	0.490154	0.402621
GRMZM2G055575	3.77012	3.45501	4.37283	10.2245	6.62727	3.45739	11.5806	15.6646	10.6197	21.5796	22.4823	24.7785	2.36799	2.37017	2.00334	3.01616	2.34122	5.21975	5.65328	5.98979	5.81656	3.0952	3.60079	3.87639	5.27317	4.16112	3.65374
GRMZM2G177508	0.444728	0.944717	0.65518	4.00099	2.12492	0.741802	2.30147	3.69453	2.06346	9.82066	4.94661	6.96785	0.266096	0.16431	0	0.115461	0.144509	5.80028	7.39128	7.12298	7.45361	0.380327	0.247163	0.035396	8.83539	7.42624	5.31798
GRMZM2G325462	1.10246	0.807055	1.42783	1.41531	0.765373	0.754415	5.29512	2.70529	3.05852	2.14549	1.70331	1.93263	1.1598	1.48007	0.990331	1.05682	0.918541	0.297067	0.270881	0.787402	0.441573	0.270755	0.586519	0.539968	0.0768001	0.290481	0.795354
GRMZM2G105571	215.935	260.457	228.192	168.573	223.295	261.893	129.747	133.605	121.396	96.7787	107.561	85.6327	217.533	213.684	224.746	264.79	227.119	221.131	261.214	218.843	196.035	258.47	254.929	259.79	270.742	264.559	238.938
GRMZM2G448701	15.2486	17.0069	8.93822	9.01302	18.4394	23.99	2.79807	4.25381	3.30059	0.591232	0.989247	0.47192	22.9011	21.9151	19.4087	23.4599	17.654	16.2789	14.6797	15.81	12.9391	15.6099	10.9646	14.4917	24.55	22.0531	18.3532
GRMZM2G321041	2.67561	1.05948	1.83693	5.97459	2.68922	1.57911	8.25092	4.74185	5.37504	5.03096	7.02543	6.35408	4.51186	3.92674	0.953397	0.593484	2.1271	1.94992	1.43132	2.46017	1.89365	0.284354	0.384985	0.463121	0.705751	0.867543	1.46177
GRMZM5G887276	2.62095	1.65853	2.3749	1.11839	1.3965	2.0631	1.25487	0.928995	0.715063	0.885498	0.828033	0.347519	1.9291	3.42869	2.90966	2.11807	2.48991	2.93319	2.64854	3.02643	3.34977	3.71667	2.93797	3.54396	3.36616	3.72161	4.74639
GRMZM2G137312	61.2741	70.71	52.3698	41.1314	55.4498	66.3199	32.7228	31.2776	31.2097	29.8043	27.7874	26.6411	76.7487	51.9365	47.8262	69.5454	63.1461	58.8595	65.1499	56.2613	48.6028	62.6002	59.7004	65.2227	68.1898	65.5702	62.09
GRMZM2G089056	1.38994	0.678919	0.980924	0.846443	0.649536	0.468926	2.49673	1.12103	1.40008	1.73173	1.87774	1.56798	0.865086	1.47602	0.916406	0.466738	0.951972	1.98672	1.61505	2.17925	1.82018	0.375817	0.271368	0.635932	1.89943	1.75329	1.68607
GRMZM2G109566	7.55787	5.68824	8.18379	4.38408	4.29576	6.17517	3.58349	2.98967	3.4323	1.83335	1.77626	1.52039	8.77218	9.70658	8.58588	7.70027	9.04297	10.631	7.14649	8.36251	10.8681	5.52936	4.46345	7.36707	4.53137	5.85175	6.73076
GRMZM2G090738	74.1953	93.1067	75.4331	51.572	89.2119	104.963	38.2154	42.3052	41.3689	17.061	24.6832	15.4382	96.9919	78.8441	93.8662	92.0073	92.8065	70.0662	91.3372	66.1997	52.0357	113.846	113.756	108.333	100.104	98.3775	82.8174
GRMZM2G007441	3.98198	5.69853	3.20289	4.08622	4.36494	4.8283	1.86004	2.79996	1.78248	1.01262	0.948814	0.538847	2.62371	2.36889	2.85084	3.6832	2.47256	5.66341	7.37663	6.87058	5.79211	7.08092	4.96962	4.04435	13.0084	10.3125	6.53173
GRMZM2G096020	12.5612	8.06933	10.7275	11.485	9.70397	8.04587	24.7452	18.1614	18.2144	26.0432	24.2388	30.2917	10.4366	8.59262	7.03231	6.01287	8.20264	6.47386	4.70101	7.62539	7.09564	4.64082	4.59569	5.1212	4.73895	5.38346	6.61179
GRMZM2G095968	2.46299	2.13977	1.61829	3.66562	2.75549	1.21132	6.26239	3.68365	1.77437	19.6684	8.95674	17.6878	2.38255	0.811692	0.521131	1.17283	1.51475	1.31671	1.55426	1.53945	1.31375	1.95631	1.42448	1.72889	1.73001	2.00624	1.41978
GRMZM2G099454	21.5599	13.1073	37.7047	129.479	78.7688	31.5312	236.491	169.944	194.859	102.907	229.78	108.22	2.06647	0.79989	0.846517	3.13829	0.864714	4.19826	1.86393	3.80052	3.288	0.216008	0.33423	0.473862	0.919062	1.01388	2.82366
GRMZM2G092719	79.5324	128.374	76.0702	59.2356	101.467	147.193	57.1971	45.1753	58.7681	30.4284	35.8701	27.5225	95.2565	71.4874	118.914	123.323	104.024	102.55	122.089	85.1638	66.597	161.877	158.857	143.041	169.438	148.628	144.297
GRMZM2G059428	5.63664	2.69435	4.50679	12.9468	6.29233	5.47607	8.15761	9.80705	10.5598	2.72812	5.98706	3.87125	1.8656	1.20632	1.54576	1.25624	2.96061	1.31375	1.44899	2.29417	1.80923	2.79979	3.35672	3.37593	0.524448	0.462844	0.90521
GRMZM2G119499	7.0148	8.39564	6.19133	5.06557	4.679	6.31144	6.91749	6.09201	4.11948	21.7065	9.38172	17.6411	17.9026	2.95351	1.03356	7.2225	6.07836	16.6218	15.225	18.3149	14.2045	8.12171	5.80526	8.4494	37.6819	29.9835	28.0028
GRMZM2G096269	4.54842	3.51291	2.26464	2.27063	3.07242	3.83108	2.88276	3.48156	1.64931	16.119	7.11768	13.2561	10.9646	1.85328	0.442877	3.56557	4.02557	10.5482	10.7692	11.1413	7.32621	4.26209	3.35733	5.31887	27.3593	21.6874	17.2791
GRMZM2G096247	1.5815	1.09267	1.13493	0.243386	0.908425	1.84511	1.05575	0.781109	0.368558	8.95665	2.50679	7.52337	6.59505	1.48881	0.173007	2.36931	1.61749	5.17666	4.16137	3.89971	2.42994	0.780448	0.999009	1.88189	13.2423	8.65852	5.10623
zma-MIR171e	6.54452	3.73118	7.10892	5.94556	5.04353	1.25204	26.6501	14.9658	16.6729	21.272	23.9624	16.3578	4.90829	3.56565	3.16973	3.94628	4.11594	11.4098	8.09204	8.23272	13.7408	1.44434	1.87726	2.15073	5.73563	3.79643	4.75192
GRMZM2G092481	6.16579	6.51975	6.44349	5.43338	5.17342	6.61989	3.63952	4.2495	3.90864	3.15319	3.44279	2.8713	6.26781	6.55354	7.58653	7.99771	6.49412	8.17482	8.60228	8.68603	7.99551	8.04878	7.10724	8.04732	8.11902	8.61782	8.17554
GRMZM2G075901	4.90433	3.66495	3.82788	8.23232	6.82816	4.95999	10.0957	9.03704	9.79851	9.73286	8.96599	9.32619	4.30864	6.30845	5.52672	4.3173	3.7149	4.9735	2.8789	6.24239	5.07351	3.51085	2.31047	4.17738	3.00017	4.1719	4.02086
GRMZM2G475059	2.863	0.290472	0.575566	0.501433	0.0680572	0.126712	6.46729	3.18068	1.80549	3.07548	2.99396	4.21988	4.44147	0.848022	0.320792	0.221879	3.99891	1.09057	0.56303	1.48784	2.33626	0.175409	1.45657	0.353704	0.0580473	0.27444	0.300573
GRMZM2G157510	31.1256	33.0876	29.9194	75.8984	49.4266	43.9122	77.4569	93.176	96.4092	53.2483	87.5417	70.1507	29.3348	28.2115	37.6861	18.9127	29.242	16.4045	15.3803	13.2202	14.9905	24.441	23.8825	22.3484	16.4929	18.6198	19.927
GRMZM2G172758	24.3216	31.7476	22.0394	10.0381	20.7967	31.4123	3.99235	6.35819	5.41148	0.888195	3.05717	2.03786	31.5168	28.3592	27.661	33.6657	33.7757	21.811	23.229	22.0123	23.0144	31.6431	30.4171	31.0546	26.4752	26.2798	23.5532
GRMZM2G171181	611.495	860.105	520.568	326.624	652.778	938.789	240.204	241.942	252.978	136.548	150.32	127.905	1187.79	889.111	921.833	994.334	1007.21	873.93	1094.05	814.346	645.231	1034.53	890.809	946.173	1092.74	929.605	755.518
GRMZM2G171324	7.65507	5.33735	8.2372	6.5038	5.89849	4.41312	12.8173	10.7472	8.77464	14.8077	18.4936	18.6214	6.10608	3.76319	2.9822	3.33975	7.38169	3.26151	3.23747	3.57369	4.14185	7.20923	6.94646	7.74418	4.25248	4.79009	4.83711
GRMZM2G062946	0.0754261	0.102544	0.126993	0.118012	0.0600647	0.0745541	6.46711	0.556974	0.982879	3.40521	5.17902	4.45007	0.223501	0.286633	0.0209718	0.339425	0.44116	0.320833	0.21081	0.210098	0	0.0860049	0.111784	0.144076	0.102461	0.0645895	0.0707399
GRMZM2G066805	0.0939571	0.099351	0	2.12342	0.365794	0.913229	1.67213	1.25811	0.420486	0.232241	0.351097	0.333078	0	0	0	0	0	0	0	0	0	0.357116	0.278494	0.239298	0.482171	0.670483	0.793075
GRMZM2G046932	77.5776	92.6197	87.9564	55.5634	85.1212	92.7894	43.631	48.9648	47.3294	42.3832	40.8157	38.0923	84.6257	87.4557	105.843	115.073	103.709	94.7336	106.333	86.1526	78.6878	108.482	132.26	109.741	96.5093	100.34	94.3251
GRMZM2G450071	0.555193	0.754799	0.98975	1.55847	1.27435	0.653687	1.77319	2.83606	1.88283	2.71376	2.56279	2.40645	0.602969	1.14455	0.898967	0.678305	0.870184	0.171602	0.0782379	0.0454847	0.170051	1.02779	1.30682	0.76939	0.44364	0.335596	0.367552
GRMZM2G149257	63.7073	96.3637	52.5667	41.7628	73.673	101.444	32.0497	29.8255	30.3042	15.6745	17.5904	15.5437	93.982	56.4404	72.5669	91.8253	80.8019	63.1976	74.3548	56.5475	50.3988	109.255	99.9701	104.023	99.44	86.9405	80.0824
GRMZM2G450125	10.0178	9.84116	7.95923	27.2163	15.1316	14.1001	27.9353	26.132	28.2996	15.6223	22.2407	15.3322	6.03583	7.25134	9.95039	3.75863	7.2244	6.4732	4.55651	8.71851	10.769	5.14186	3.77667	3.38622	2.43321	4.48297	4.90985
GRMZM2G355846	2.63989	2.1188	2.17773	4.97636	2.22888	1.50903	5.45413	4.547	3.79296	9.48953	6.21	11.694	0.405985	0.232783	0.229929	0.286259	0.440958	0.127331	0.177789	0.236252	0.165612	1.39264	2.07404	1.49861	0.576077	0.517488	0.805403
GRMZM5G823004	11.5988	7.79849	11.1095	19.0649	13.475	8.62411	25.0749	26.627	20.6628	42.0293	32.6839	40.9374	7.31041	11.824	10.2599	8.9772	8.03836	12.0976	10.5198	13.7046	13.6172	5.59958	5.17909	5.51879	8.86965	9.89302	8.79742
GRMZM2G107686	0.411903	0.456836	0.219003	0.152637	0.155375	0.482141	0.264841	0.0576311	0.27394	0.255321	0.121515	0.0988105	0.563328	0.833001	1.01266	0.832997	0.831239	0.537013	0.675161	0.573674	0.761957	0.474618	0.481937	0.496929	1.03073	1.42018	1.64691
GRMZM2G415343	6.94233	8.02009	7.6612	6.44404	8.04918	7.93316	4.07695	4.7971	5.2555	2.98899	3.99463	3.06039	9.03944	13.6088	14.8221	15.0914	12.9506	13.6759	13.5291	13.6015	13.064	8.55176	10.3421	8.93228	8.42893	8.80186	9.63999
GRMZM2G062724	0.0704457	0.0383091	0.237215	2.38074	0.964895	0.104447	13.5017	14.657	3.49388	43.4004	30.8978	52.2721	0.809281	0.594904	0.282053	0.380415	0.531061	0.359578	0.371278	0.47094	0.293447	0	0	0.0538252	0	0	0.0792826
GRMZM2G339563	1.36766	1.39879	0.887274	1.94353	1.07912	1.26503	3.30409	3.22435	2.35842	10.4919	6.50551	13.7444	1.16688	1.13377	1.04661	0.990294	1.20682	1.26207	1.14224	1.18831	1.40467	1.30481	1.00416	1.45402	1.43174	1.64392	1.48273
GRMZM2G439049	14.36	8.72638	17.4923	30.5953	21.159	7.9675	35.5798	33.5975	37.4651	38.8327	44.5959	48.8046	6.16526	15.127	12.5509	8.24689	8.84719	19.1828	18.1662	23.3676	30.4684	9.84483	9.1145	8.478	12.3287	11.2742	15.2878
GRMZM2G086093	14.2621	9.69481	16.5267	26.8496	18.6158	8.39238	36.0254	36.156	34.0946	41.276	42.403	40.8682	12.0679	15.5389	12.5383	9.32343	9.46865	18.0738	15.1989	20.3635	25.0434	8.16628	8.03402	8.37322	10.4303	12.828	13.6887
GRMZM2G028521	13.3724	12.2889	17.0236	31.8654	21.6369	18.057	45.9098	52.5719	47.7734	56.1477	52.3595	62.3008	20.2014	23.7219	20.4443	17.9055	16.2544	18.0554	13.7685	17.0254	19.7923	8.02009	8.99088	8.80975	8.81933	10.5072	11.2938
GRMZM2G150915	0.595187	0.497952	1.23335	3.36676	1.23961	0.543052	2.92084	4.38155	4.12201	4.19383	4.68341	3.96484	0	0	0	0	0	0.137467	0.109681	0.127529	0.357591	0.0626459	0	0.0583029	0.621936	0.705704	0.90172
GRMZM2G043799	0.512201	0.634452	1.18817	1.74525	0.978923	0.573783	3.44535	4.4177	2.78666	10.1879	8.50128	12.9524	2.77085	1.33609	1.23426	1.67848	1.509	3.45174	2.26323	2.63151	2.99298	0.233615	0.438589	0.318882	0.89679	0.789501	1.08886
GRMZM2G056870	57.778	71.4385	56.5824	25.377	48.9678	60.9419	24.3934	25.8889	24.4107	22.2177	21.6973	21.5728	74.7545	62.1347	55.8697	65.3857	62.7885	54.3092	61.1512	51.9442	43.6254	72.6188	72.0956	73.0119	73.5379	66.2358	62.9494
GRMZM2G076062	158.477	128.248	157.817	214.164	161.225	112.427	265.083	358.739	244.886	412.593	306.995	421.801	84.0731	100.101	105.056	90.4323	90.3744	114.359	106.687	118.88	135.092	128.948	124.391	130.89	146.549	150.945	167.849
GRMZM2G096252	0.702318	0.954819	0.443428	0.206034	0.349551	0.260324	1.3108	0.777925	0.901324	3.50386	2.33737	3.66789	0.480252	0.222412	0.292913	0	0.0570526	1.18617	0.630938	0.978145	0.457118	0.360369	0.650535	0.503079	1.78883	1.01489	1.23503
GRMZM2G472236	0.48585	0.247697	0.61351	3.13567	1.11234	0.855415	4.20419	3.22892	3.83704	1.70865	2.51052	1.84537	0.0415287	0.102573	0.101316	0.0630685	0.0394679	0	0	0.0845828	0.158113	0.373945	0	0.386689	0.0824988	0.0780088	0
GRMZM2G038982	7.96216	4.11875	8.39113	17.0108	10.6152	4.33995	15.4527	20.6597	17.9816	25.9754	23.965	26.2941	6.61757	8.02116	7.03301	5.49467	6.76615	9.50633	7.97326	8.74776	10.7979	3.18783	4.27487	3.71668	4.03426	4.12163	4.85025
GRMZM2G453139	0.957829	0.372055	1.19798	0.385361	0.740963	0.689779	0.185734	0.533503	0.389033	1.32503	0.421835	0.623665	1.68422	1.15553	1.18702	1.02311	1.1738	8.8332	9.24403	9.90976	8.19356	1.34805	0.243348	0.557596	4.31234	3.16369	4.15793
GRMZM2G154036	1.07218	0.578435	1.08885	1.49115	1.43658	1.05978	2.44869	1.90017	2.09675	1.84845	2.28943	2.17194	3.04905	2.472	2.98113	3.28731	2.21202	1.83958	1.99777	2.18064	1.72801	0.489023	0.908002	0.736862	0.69356	0.830696	0.814029
GRMZM2G165972	0.432916	0.261582	0.242963	0.11289	0.114916	0.213955	0.685568	0.277057	0.370391	0.629454	0.370726	0.803885	0.707189	0.4773	0.702156	0.399624	0.625206	0.180535	0.259278	0.167483	0.0939242	0.312635	0.106932	0.321588	0.0980139	0.123573	0.203009
GRMZM2G480386	1.50755	1.40232	1.60309	0.310358	0.979369	2.23518	0.350027	0.140618	0.344647	0.103829	0.166778	0.180821	0.840979	2.16093	1.91933	1.81276	1.72741	1.51875	1.18801	1.6576	1.29108	3.41988	1.99905	3.00597	1.94011	2.24218	2.73475
GRMZM2G056231	62.3715	94.9736	49.316	31.0037	66.9578	122.896	7.93901	21.7261	12.0467	1.2552	3.01608	1.13741	152.492	119.351	138.554	137.61	126.801	117.836	136.137	110.979	84.2979	107.207	91.5349	104.542	139.389	133.246	135.402
GRMZM2G031790	10.4064	14.7085	11.4338	24.9714	19.5517	19.5667	30.0982	21.8292	33.6993	6.33214	8.99605	4.84544	4.79415	9.36853	15.7553	6.62405	4.68132	10.3189	9.12236	12.9426	10.3433	4.04414	4.3599	3.69375	8.21662	8.19322	6.69137
GRMZM2G470438	12.0036	13.8977	13.5576	7.83692	13.4661	15.0249	3.7144	6.0107	5.13608	1.68775	2.75402	1.95951	7.32622	10.4941	10.8038	9.8647	9.88966	7.84752	8.37021	8.53474	8.84767	15.3134	16.7884	16.1636	17.0012	16.2161	17.4147
GRMZM2G004641	0.726366	0.301451	0.566425	0.789552	0.852427	0.532808	5.54209	2.4933	1.37073	9.64521	6.11783	10.78	0.303247	0.0258276	0.0255109	0.0317608	0.0496894	0.229573	0.18317	0.447251	0.238874	0.073234	0.135979	0.126577	0.602414	0.530343	0.258153
GRMZM2G556515	0.342861	0.349596	0.096211	0.402331	0.500561	0.465983	1.24104	1.114	0.880026	1.6451	1.80168	1.60612	0.820582	0.530825	0.238326	0.356056	0.445636	0.343152	0.547581	0.557102	0	1.05556	0.0846884	0.363845	0.698625	0.734003	0.401948
GRMZM5G850455	90.1633	87.3729	72.7691	61.4525	66.9774	84.6957	53.0401	51.5641	67.9178	35.8883	35.5831	30.2643	77.6565	44.7062	56.7291	44.3823	46.3426	150.705	127.98	133.168	137.878	81.6598	71.3302	80.0727	152.956	166.549	199.279
GRMZM2G124143	70.8701	91.0622	54.595	39.24	67.474	100.923	31.8485	27.2302	32.3586	18.1793	19.9158	14.9301	117.63	63.2008	67.7659	85.631	84.3545	73.8135	91.5229	58.6247	52.7943	110.068	89.0444	107.777	111.882	99.4198	94.6568
GRMZM2G417835	0.237503	0.230636	0	0.69011	0.270189	0.150915	0.506598	1.80391	1.42017	2.44194	1.09352	2.2681	0.0464019	0	0.169807	0	0.132298	0.254683	0.0812816	0.189017	0.176667	0	0.100567	0.216033	0.276539	0.784466	0.668239
GRMZM2G091916	7.23304	10.0423	6.44169	2.49058	6.07129	8.92297	0.909773	1.93023	1.47771	0.347174	0.684839	0.424289	6.14912	5.99029	7.01169	7.19239	7.00552	5.32457	5.48602	4.62848	4.90772	10.4129	8.81573	9.6732	8.34602	9.21904	8.5254
GRMZM2G464818	1.01702	1.47802	1.00378	0.740746	1.06124	1.24791	0.618834	0.403988	0.664716	0.229458	0.344	0.293045	1.0072	1.02174	1.02384	1.38393	1.16234	0.921358	1.30222	0.976856	1.18694	0.81576	1.55923	0.893183	0.905148	0.855885	1.13473
GRMZM5G857303	4.27816	5.8954	4.11602	3.36959	3.29098	3.7972	2.40974	2.73363	2.48232	1.40911	1.46816	1.1054	4.41803	5.40699	4.80662	3.74767	3.44226	3.75749	4.53185	5.2693	4.2431	4.49988	3.62307	3.81731	5.69296	4.5607	4.3399
GRMZM2G139963	0.569425	0.608259	0.319575	0.318188	0.475048	0.321624	0.515283	0.552636	0.364049	1.70318	0.854927	1.95682	3.68983	2.5303	1.15351	3.15381	1.60358	10.5026	10.6533	14.2751	10.5539	0.371022	0.20093	0.41436	3.13092	3.79643	2.40321
GRMZM2G034302	0.105015	0.185602	0.0353622	0.115015	0.117078	0.249122	0.242326	0.576948	0.124405	1.18182	0.279598	1.72312	0.244155	0.10642	0	0.0436226	0.0955457	0.520265	0.35221	0.672789	0.300745	0.344862	0.404652	0.508176	1.1983	1.05215	0.413659
GRMZM2G035128	0.30254	0.284754	0.235098	0.910301	0.778371	0.241534	1.16881	1.40231	1.5255	0.791801	0.945731	0.636433	0	0	0	0	0	0	0	0	0	0.70056	0.551845	0.503812	0.695501	0.896794	0.982189
GRMZM2G035243	20.8494	16.1136	20.2424	36.4616	20.9036	16.0727	53.3643	51.1018	38.8506	105.633	104.341	123.311	19.2652	15.9572	13.0705	12.9848	17.9576	16.9514	14.8571	17.9445	17.8676	12.7493	9.97811	12.7841	12.6845	12.9722	14.5739
GRMZM2G159456	2.38607	3.54429	1.48791	1.03702	2.39274	2.09643	1.25953	0.469856	1.48311	1.30099	0.433428	0.302094	2.50786	0.466436	1.40058	0.734192	1.29221	17.8776	8.99769	11.9388	10.6986	2.38819	1.11326	1.82874	4.44178	6.52708	7.02428
GRMZM2G142609	8.22646	10.8245	7.82762	3.4628	7.13853	9.43154	1.85162	2.83692	2.15465	1.0929	1.67747	1.14198	10.8509	10.4854	9.33504	11.9111	13.6776	9.04842	8.97016	8.56875	8.15386	11.1611	9.61322	9.76691	8.88707	9.58344	8.89027
GRMZM2G399072	8.59834	8.89967	6.53132	1.8696	4.61995	8.17797	3.38499	2.04099	3.37137	1.86961	1.37111	1.31554	7.80399	18.2005	22.4048	14.8371	11.4796	7.08469	4.89552	5.57156	5.74858	12.9973	11.4725	12.2506	6.02241	7.07381	9.4528
GRMZM2G064663	2.96799	3.70132	2.78035	2.82813	2.31021	2.11754	1.21163	1.30511	1.16318	0.817656	0.656688	0.237328	2.92986	3.03409	2.45708	2.68824	1.82731	2.78066	3.63531	3.97823	2.90493	3.75576	2.31508	2.58602	6.18409	5.73286	4.45792
GRMZM2G080524	0.496428	0.449938	0.34826	0.582536	0.296494	0.398685	0.701917	0.733161	0.702438	1.21804	0.579702	1.16275	0.961812	1.11794	1.27677	0.859222	0.914084	0.496849	0.445974	0.806628	0.215407	0.339632	0.12262	0.421449	1.01154	0.797072	0.756576
GRMZM2G319057	0.645211	0.159487	0.888811	3.53325	1.07432	0.43483	4.41878	5.35353	4.56288	6.06372	4.89052	6.01524	0.441202	0.0990676	0	0.304564	0.304952	0.968637	0.281035	0.571843	0.229063	0	0	0	0.478074	0.376713	0.495101
GRMZM2G343157	17.4246	26.2408	23.6415	41.2202	30.335	37.2748	47.3034	47.9225	71.2947	23.7112	40.1321	33.8305	10.1722	13.9908	22.1495	16.6514	13.8235	1.7393	1.66528	3.09803	2.35269	10.6212	11.0575	8.79307	1.07018	1.19052	1.95582
GRMZM5G838098	2.11614	7.1419	5.18807	11.7044	5.11462	8.28414	25.1965	23.7521	22.8256	20.2829	31.4482	31.0504	12.0333	17.8078	30.6887	18.0433	18.3123	0.919631	0.978329	1.65459	1.11153	1.47316	2.25585	1.25284	0.0504319	0	0.104456
GRMZM2G445634	62.951	175.931	90.188	318.316	155.874	309.956	268.173	319.466	383.073	81.699	226.211	154.293	72.4666	115.02	230.879	171.503	87.8803	5.67222	6.42358	11.1184	8.64676	127.953	109.371	86.0624	3.97355	7.51458	5.74395
GRMZM2G147920	2.98107	3.70826	3.90152	3.07799	4.32498	4.31254	2.88329	2.35283	2.50683	1.76887	1.60667	1.90699	3.58179	3.5265	4.51011	4.93823	3.34131	3.87747	4.71286	3.3282	2.63942	3.64964	4.43592	3.79622	5.01685	4.7128	4.75408
GRMZM2G148855	3.48171	4.37583	3.54329	5.15697	5.00304	2.61551	19.2611	9.40651	9.44679	24.7853	23.679	31.5268	4.67701	7.40945	9.55161	8.29202	7.28083	3.55436	2.18718	3.62067	4.18985	3.70537	2.56854	2.71938	2.06002	2.14667	2.65585
GRMZM2G129674	3.5209	1.37838	1.80014	0.980626	0.411032	0.218651	0.200175	0.392035	0.538661	1.83331	0.490798	1.09226	3.93288	0.295778	0.338281	0.382869	5.15134	0	0.0883226	0	0	1.58907	2.24022	2.27704	0	0	0
AC206951.3_FG017	73.7356	52.6946	72.2609	288.802	103.407	105.214	263.41	207.201	228.166	79.0662	180.061	102.46	87.3731	52.6589	62.1557	36.952	95.1627	27.2299	31.8278	59.3721	44.3643	69.712	78.16	52.3373	13.1041	7.93911	6.33848
GRMZM2G496991	2.55686	13.0507	4.38044	15.4404	5.71543	17.2255	10.5945	18.841	23.0271	14.4401	16.9088	19.3549	0.0613476	0	0	0	0.0583034	0	0	0	0	4.05096	4.52062	2.62766	0	0	0
GRMZM2G109480	39.8857	41.4243	34.7787	15.469	33.5316	41.0751	5.11244	9.6214	7.13428	1.71349	2.82448	1.58703	50.3835	53.9349	48.0334	46.6308	50.4458	33.9706	31.7919	34.2195	34.7033	48.4559	46.5307	47.6821	35.7747	37.3805	32.4126
GRMZM2G410704	0.146477	0.13276	0.230179	0.366687	0.217738	0.347481	0.808555	0.484575	0.54756	0.485585	0.793664	0.593444	0.333876	0.173177	0.146618	0.162255	0.0634616	0.175922	0.116969	0.136003	0.0762703	0.360766	0.0868336	0.099483	0.0795913	0.275952	0.192327
GRMZM2G024099	79.9472	58.9402	55.8226	38.4826	45.6747	56.7724	37.3975	24.8677	37.4281	11.6987	18.7604	9.09193	78.5013	56.4802	46.4267	58.6212	48.9702	48.7207	40.1347	51.4749	41.1787	46.7679	39.0321	50.4942	83.3199	71.9442	84.3937
GRMZM2G031177	1.85289	1.49914	1.88702	2.89904	2.04415	1.11228	3.288	3.09156	2.52693	6.25683	6.04149	7.14068	0.259586	0.221354	0.196022	0.337908	0.246705	0.922708	1.1043	1.48541	1.22364	1.45935	1.52707	1.62291	2.62751	2.06656	2.11075
GRMZM2G006631	26.1744	18.4159	17.6497	20.5019	17.9219	11.9483	27.3245	12.0178	15.8076	53.6707	34.5435	52.3584	17.9432	9.7379	5.62901	8.84512	19.0114	8.21308	5.61123	9.67244	7.67587	14.4558	15.099	15.2057	7.5651	5.13359	8.34147
GRMZM2G075712	1.55652	1.16861	1.64281	2.28995	1.33202	1.55001	8.07274	6.54639	3.88965	10.6098	12.9892	14.9301	1.1438	1.23599	0.930158	1.15804	1.08704	0.802173	0.612203	1.22952	0.90725	1.90728	1.58378	2.27799	0.883637	0.954909	1.1112
GRMZM2G154007	10.2299	6.4591	13.0571	50.2947	26.3679	8.26063	210.55	108.474	131.074	204.177	246.274	251.891	10.3165	1.92226	2.16362	2.47379	4.67866	8.32461	8.59175	6.70905	5.8228	4.03811	2.9812	3.62333	14.31	16.251	13.0323
GRMZM2G097283	3.76138	3.53176	3.5993	4.78427	3.46941	2.52763	1.85492	2.99735	2.76756	1.43414	1.47886	0.678355	3.44177	2.77652	1.80575	3.76563	2.18065	7.41404	8.49232	9.3843	9.5109	6.18346	3.04792	4.22132	9.66771	7.5774	6.09097
GRMZM2G447551	6.31106	3.438	7.45408	13.0281	7.10958	3.51029	23.0131	24.461	21.963	39.6143	33.3409	41.0928	11.0972	16.9111	13.0475	10.4741	10.5656	14.8887	10.6588	13.6184	17.9002	1.79529	2.19436	2.36156	1.89186	2.05252	3.46475
AC166636.1_FG007	9.49482	8.13684	7.33996	3.93068	5.53107	7.99738	11.0326	4.45232	4.96017	3.91599	2.6403	3.7607	11.5201	20.0924	15.7166	11.3565	12.9652	22.2412	14.6036	17.8033	19.4294	10.1609	9.96512	9.73877	13.2493	14.8061	16.7357
AC166636.1_FG008	0.449899	0.267596	0.284056	0.131984	0.22392	0.166762	2.55723	1.39533	0.73283	4.74665	3.23101	5.63909	0.192279	0.379934	0.516003	0.233607	0.584759	0.464352	0.808348	0.469944	0.512446	0.269324	0.250037	0.14323	0.229183	0.288946	0.237345
AC166636.1_FG009	0.060847	0.137872	0.239042	0.222137	0.129213	0.105251	0.798392	0.305535	0.400454	0.43793	0.625274	0.831997	0.0832157	0.179846	0.169181	0.126377	0.144992	0.0304493	0	0.056496	0.0264024	0.0971334	0.0901771	0.0903995	0.055104	0.052105	0.0570666
GRMZM2G134367	93.6595	69.4504	87.0485	76.2937	75.9773	46.281	136.906	112.464	118.027	243.027	283.453	298.167	66.6281	54.9303	46.9016	32.0499	56.216	47.193	45.2763	55.182	49.8931	52.3035	40.3808	50.6799	46.4358	50.1002	51.4389
GRMZM2G155086	7.01065	8.48868	5.90182	3.59917	6.62962	9.39285	3.86591	3.00908	4.25347	1.52901	2.48158	1.58104	13.0585	8.71099	10.0205	8.56969	10.5122	8.27738	6.86671	5.94994	6.13157	8.44357	9.36181	8.02095	8.333	8.20778	9.50303
GRMZM2G111191	30.9685	41.2308	35.163	27.1679	29.3687	40.4863	18.7023	25.054	27.341	12.8827	18.2415	13.141	35.0862	40.6969	48.9082	50.644	37.5822	56.8019	55.3947	51.3032	49.2243	43.9057	43.4806	43.491	50.541	55.7181	55.4289
GRMZM2G411084	12.7714	18.3952	9.95249	9.71533	11.3148	18.3326	8.6862	7.16024	7.49514	5.07407	6.45945	5.27312	28.5915	17.3801	19.9942	24.2731	18.2561	21.2087	21.3066	19.0335	19.1312	20.2949	15.2707	17.2995	21.7322	24.4504	21.3619
GRMZM2G004523	0.556579	0.171325	0.601157	4.68275	2.00706	0.498244	4.34762	6.83032	3.42527	11.0349	13.7886	16.2739	0.0143621	0	0.0350385	0	0.0136494	0.299546	0.150947	0.35102	0.410107	0.100585	0	0	0.0855929	0.188847	0.0590942
GRMZM2G114184	1.06804	0.68492	1.22144	4.31954	2.05409	2.03171	2.10622	2.03569	2.59414	0.606517	1.52488	0.765407	1.18508	0.340357	0.63875	0.711527	0.811963	0.272279	0.193105	0.280661	0.104929	0.275737	0.238924	0.205297	0.273746	0.258847	0.283495
GRMZM2G411216	0.610098	0.110593	1.36961	1.65458	0.84213	0.663349	3.0917	2.23457	3.53342	2.28865	3.13473	2.71895	0	0	0	0	0	0.305308	2.24109	2.0393	2.54141	0.389573	0.361674	0.466156	0.552515	0.522444	1.02995
GRMZM2G006977	23.1675	19.9845	38.6588	70.4012	41.9686	28.5208	96.5646	90.7125	109.325	82.4134	136.495	121.663	31.2266	29.0673	32.2456	19.1852	27.3444	28.9858	26.4283	27.5945	33.5235	6.31471	6.16404	6.79293	9.94544	12.9902	16.0506
GRMZM2G077127	21.5554	13.4128	21.2977	66.35	38.0849	15.608	61.4999	52.5483	48.3836	86.1706	71.2018	85.2022	12.034	11.3759	8.02474	12.8705	9.03856	6.94927	10.4249	15.8052	11.496	7.44291	6.6389	9.03215	5.4477	4.98681	5.19158
GRMZM2G055025	16.7559	22.5008	17.1722	10.6093	16.8986	24.3725	9.93946	11.0241	11.4333	9.23998	9.31871	9.59253	56.2803	33.6165	41.6651	54.3556	45.8395	46.833	51.5974	41.3139	36.9611	25.0231	28.7917	24.6443	27.4053	27.9293	24.9651
GRMZM2G440363	5.73127	6.32429	7.1831	12.3047	7.73633	4.72507	12.0704	13.5733	13.1121	14.3271	15.3421	14.174	0	0	0	0	0	0	0	0	0	5.0288	4.72307	4.38562	2.93265	5.14993	5.92957
GRMZM2G127635	1.6809	3.05649	1.20279	1.2821	1.87399	2.92834	0.770046	1.15435	1.0786	0.302446	0.382759	0.0957666	4.19538	4.40045	5.46817	5.06222	3.65948	5.33088	4.02684	5.73559	4.54031	4.51372	2.0552	2.70243	2.51172	2.75286	2.77852
GRMZM2G005624	160.842	80.8414	179.346	444.427	259.38	154.06	506.48	560.253	570.376	380.025	538.964	427.948	9.56773	6.52117	10.233	8.27074	8.95413	24.7989	18.7444	20.3706	23.9199	2.52986	3.28815	4.66337	2.04168	5.11751	8.82675
GRMZM2G005435	12.2411	13.7228	13.035	8.45635	11.0742	12.7565	8.86307	7.99943	7.87936	6.90059	5.81332	5.70361	12.2263	15.8022	18.4475	14.7146	14.6194	15.2193	13.6128	14.9735	18.9011	12.9919	12.4264	14.156	15.3983	17.1871	16.8098
GRMZM2G301885	4.65817	3.71824	3.40627	6.13537	3.00338	5.81403	6.17033	6.30777	5.85851	1.32371	3.20249	2.06811	0.614858	1.14954	0.375011	0.0778141	0.454492	0.37497	0.209424	0.695723	0.357647	1.76006	1.99888	1.9402	1.79824	2.85534	3.68943
GRMZM2G047513	10.515	15.0637	10.33	12.0941	12.0861	13.0466	7.69799	7.58282	8.24054	6.04796	7.1269	5.21267	20.3977	13.9417	13.9055	15.6773	14.8998	23.3303	27.4142	24.0048	21.9635	15.1333	14.417	12.9533	28.0741	23.8501	16.9788
GRMZM2G013430	0.820434	0.470947	1.04368	1.34071	0.900161	1.37861	3.88536	1.90637	2.50538	1.07361	1.27741	0.720186	1.89501	0.969983	1.88576	1.17388	1.65879	0.957985	0.698832	0.812551	1.23413	0.174627	0	0.208955	0.297199	0.421536	0.461676
GRMZM2G003506	0.0374652	0.0339566	0.0841055	0.0390788	0.0795599	0	2.54272	0.464783	0.31561	1.34006	3.07999	2.71321	0.0683176	0.0632777	0	0.025938	0.0649275	0.0562454	0	0.0695723	0.0650267	0	0	0	0	0	0
GRMZM2G071292	0.140577	0.106177	0.105194	0.0733158	0.124385	0.185269	0.0424035	0	0.0616788	0.67451	0.109439	0.427154	0.662215	0.831007	0.885962	0.648831	1.05569	0.633133	0.523868	0.565607	0.569318	0.106862	0.138893	0.0596723	0.169745	0.160507	0.131843
GRMZM2G155242	32.6839	27.4309	25.1016	10.4047	10.8801	23.0118	8.87287	8.37237	8.20449	5.5445	3.74653	3.78661	97.1453	100.493	114.777	80.4719	146.247	31.9576	28.2256	30.9569	39.5228	74.2052	59.1672	64.5741	15.4202	31.4903	26.8389
GRMZM2G070442	42.6042	25.2664	39.4983	43.0077	29.4689	32.4745	46.0786	30.3956	34.3372	16.0106	19.6133	12.9456	36.734	62.7089	39.3874	43.8183	37.5556	27.5522	20.511	39.1012	34.9822	16.3862	14.8138	19.2845	7.97629	9.71714	12.4098
GRMZM2G069765	68.2428	95.6055	73.6438	43.9258	76.806	99.9576	44.4572	38.028	40.2828	34.9351	35.381	31.2535	76.0349	64.063	90.6705	95.203	86.6343	78.1162	89.3114	65.8808	60.0912	119.351	132.379	114.027	118.716	108.918	100.819
GRMZM2G091543	18.3255	21.8872	16.9438	6.70494	14.8802	18.8705	2.58528	3.37545	3.88243	0.858853	1.9476	1.34907	20.2576	20.3226	18.4848	19.0842	23.0158	15.2241	16.7713	17.2063	15.9146	24.1416	24.4888	24.0412	18.985	21.6214	17.6697
GRMZM2G091511	33.0313	34.0577	32.8257	19.6833	32.3723	32.6185	14.9311	17.1653	18.0667	12.3469	14.8442	10.8879	40.766	39.5887	37.1978	37.4061	36.9331	33.3804	34.224	30.1608	31.2455	37.1252	41.7878	37.082	31.5433	34.3286	28.8805
GRMZM2G015804	1.06308	0.714699	0.826096	1.02357	1.09775	1.03924	5.51827	1.34574	0.876478	5.62566	2.78293	4.13542	1.3101	0.47354	0.155911	0.461006	0.72883	1.50828	0.923548	1.95242	1.39906	0.383634	0.346266	0.505804	0.666512	0.600225	0.591643
GRMZM2G395121	2.1228	1.6983	3.5741	4.84149	2.95181	1.91264	7.27008	7.00333	7.98915	4.07064	7.10487	5.13542	1.82007	4.08867	3.95001	2.76409	2.8334	2.58629	2.19066	2.43343	3.91118	1.40763	1.86343	1.52838	0.732006	1.04874	1.76884
GRMZM2G069458	78.9506	93.423	83.2328	53.354	86.037	81.0843	40.5993	48.972	44.7735	47.5641	43.1469	45.9035	60.4242	64.0571	71.073	81.3583	79.8041	71.2982	92.5319	76.2937	65.1425	100.259	108.907	95.3189	100.401	97.1209	90.2214
GRMZM2G009638	66.14	75.7935	66.2479	41.0169	59.5647	71.1402	35.1272	36.742	34.6648	37.9246	33.5002	34.7498	98.1184	49.7611	49.1509	69.6844	70.8046	55.3158	74.384	55.9393	48.7153	80.1991	72.9992	77.5487	78.0844	72.9696	64.354
GRMZM2G079823	34.1626	25.6963	38.9059	54.3388	41.0256	28.2558	75.055	86.9678	83.2354	99.408	93.2762	101.948	27.4282	42.4321	37.6848	28.9752	26.9826	38.0103	29.882	38.1509	45.5407	23.7472	23.2272	25.1034	22.9645	26.5149	33.6366
GRMZM2G098714	37.8673	58.9898	42.7264	19.0321	35.2026	63.2788	6.12057	14.3306	10.4993	2.02785	3.88586	2.63759	43.4701	53.5465	70.2284	64.2503	60.7883	52.2312	52.9505	42.4834	41.1334	66.5131	74.9078	69.0091	64.0702	63.2172	69.9254
GRMZM2G173067	6.83231	7.72658	7.48864	11.0378	8.18583	7.1441	17.8772	19.0277	16.9487	38.398	27.3372	40.0944	6.01531	4.9351	6.57503	4.15707	4.62484	5.1564	5.12048	5.16218	5.46822	5.51115	6.15232	5.44375	4.63219	4.03095	4.51907
GRMZM2G128665	3.10809	3.71662	3.20856	3.10589	2.65576	3.53186	1.52433	2.29178	1.8365	0.742192	1.11268	0.620421	2.296	3.30487	2.98996	3.69891	2.88976	4.41065	5.3806	4.01279	4.31173	3.21289	2.75705	3.04793	5.85548	5.1871	4.05332
GRMZM2G178894	2.21669	1.25215	1.10389	0.464061	1.34257	1.13411	0.148325	0.165994	0.135614	0.388126	0.0437498	0.0711505	1.00341	0.4614	0.234382	0.680873	0.486956	2.83571	3.40314	4.21782	3.25133	1.38839	0.694057	1.7096	3.13844	2.44629	2.72315
GRMZM2G163116	0.087386	0.261367	0.117704	0.0546898	0.055671	0.0259127	0.118616	0.0309739	0.0828165	0.846206	0.195926	0.424846	0.143413	0.0295185	0	0.0725992	0.0681483	0.209904	0.334953	0.340776	0.227508	0.0956564	0	0.155794	1.18707	1.07757	0.98348
GRMZM2G163154	1.07946	0.91871	0.945667	1.15341	0.908534	0.754691	2.14424	2.67518	1.87136	2.92849	2.38579	2.53334	1.14022	0.689248	0.527069	0.783789	0.77566	0.988146	0.904047	1.14894	1.00533	0.564392	0.754372	0.93877	0.882201	1.05964	1.08647
AC208897.3_FG003	6.06285	5.95206	5.05217	2.63606	4.36779	7.76748	1.15181	1.61282	1.17519	0.418414	0.792715	0.523152	5.24747	7.01013	6.35999	7.25401	6.5855	7.34805	5.98064	6.85109	6.94776	7.43763	7.10807	7.26654	9.75614	9.22516	9.51538
GRMZM2G164965	26.2827	33.4739	23.4418	24.3064	23.0696	26.6911	9.61517	10.909	11.6903	9.55724	8.24907	5.19549	26.2237	16.1927	15.6886	24.2503	19.3665	30.9866	41.6054	31.2299	29.889	35.1272	29.2501	28.3372	55.2801	40.7253	29.4835
GRMZM2G164974	0.52344	0.598416	0.400592	0.372262	0.3221	0.458594	6.34611	1.18066	1.75691	3.17576	2.66725	3.74132	0.260316	0.180834	0.178617	0.0741252	0.154624	0.946564	0.256495	0.331371	0.247776	0.358113	0.423139	0.46963	1.22818	1.1919	0.836793
GRMZM2G111324	27.2582	35.0705	20.116	9.98397	21.4905	36.559	5.33022	5.95988	6.53246	2.59665	3.2782	2.5546	37.6932	39.9352	41.606	48.0898	39.7864	30.4171	29.1228	27.5491	24.6343	49.2585	36.7447	45.0456	38.1348	39.735	40.9623
GRMZM2G411668	0.0664295	0	0.0319559	0.029696	0.0906863	0.0281407	0.592545	0.252277	0.194864	1.05556	1.21014	1.60039	0.0129786	0	0.0158317	0	0	0.014247	0	0	0	0.0519405	0	0.0120849	0.0515654	0.146277	0.106804
GRMZM2G040121	0.358119	0.108194	0.26798	0.342415	0.285184	0.0884947	0.324068	0.493636	0.53423	1.06744	1.25458	1.48112	0.843495	0.168015	0.165955	0.165289	0.38789	0.149343	0.095325	0.0554185	0.0517976	0.299454	0.530743	0.405373	0.108106	0.562223	0.559782
GRMZM2G050514	2.01749	1.68257	0.742155	2.91784	2.16013	1.48305	1.42677	2.73419	1.88789	5.32448	4.72766	4.55908	2.48092	0.443831	0.593946	0.140849	1.65267	0.687205	0.527994	0.566688	0.529663	2.64454	1.95982	2.95777	7.59998	2.74388	2.52815
GRMZM2G118485	4.47954	5.09141	5.71739	8.10147	7.51803	3.58862	11.3109	13.0607	16.2623	18.9881	16.8741	21.771	4.01834	3.80325	4.39946	3.87661	4.27283	4.01331	3.77906	3.48838	3.95017	3.54251	4.56865	3.54228	4.31847	4.42372	4.9466
GRMZM2G118529	0.447314	0.689219	1.20501	1.67969	1.23487	0.0884285	2.14535	3.171	3.03812	4.5267	2.67443	3.53392	0	0	0	0	0.03876	0	0	0	0	0.0408041	0	0.0379753	0.162038	0.306438	0.0839045
GRMZM2G417905	1.18776	1.2017	2.6974	1.98803	2.0237	0.532408	2.28713	3.37779	4.88655	5.45808	4.33518	4.74219	0	0	0	0	0	0	0	0	0	0	0.0818742	0.0703509	0.375228	0.496729	0.0777184
GRMZM2G344388	19.3258	27.3645	16.5761	56.1956	23.7526	47.6838	50.8066	53.9599	68.6965	20.5417	37.5559	25.4558	25.1088	17.6598	27.4348	19.8802	29.8345	0.848501	0.786187	2.43765	2.13599	15.8911	22.2106	13.3267	0.495332	1.17093	0.872054
GRMZM2G180044	0.251162	0.807088	0.384431	1.10746	0.54548	0.846333	1.76659	1.33536	1.65898	1.52382	2.23969	1.56104	0.437174	0.84841	0.457095	0.379385	0.474835	0.0342783	0	0.0636004	0.059445	0.187454	0.067678	0.232611	0.0620334	0.117314	0.0642427
GRMZM2G480698	0.703807	0.466154	0.546914	1.44	0.862258	0.668913	1.1268	1.02344	1.16868	1.96006	1.77018	1.61764	0.493611	0.609595	0.722545	0.337335	0.586396	1.76101	0.994349	1.25669	0.892683	0.246929	0.0534904	0.252791	0.441262	0.602689	0.558528
GRMZM2G153536	8.75838	3.508	8.61816	23.6814	14.5172	3.40582	17.6404	22.9019	15.5819	28.2204	24.2816	24.1907	3.60062	3.49886	1.64486	1.63391	1.75869	4.97604	7.81483	8.35608	7.3732	6.63073	5.00553	9.00278	5.30048	4.95811	3.12829
GRMZM2G126808	3.18474	1.43053	5.48017	22.368	11.4405	4.51387	23.4617	25.063	26.3373	13.1635	20.4854	15.624	0.844241	0.201414	0.0234052	0.0582785	0.346468	0.484435	1.0083	1.05514	0.949678	0.230362	0.166339	0.142928	1.75336	1.29751	1.18422
GRMZM2G135877	5.21746	1.95618	3.20202	1.85974	2.01267	2.00349	10.2749	2.21742	3.25097	9.72551	5.57545	6.10195	3.14852	4.15248	1.04366	1.71513	1.6425	1.40878	0.719377	1.53347	1.00981	0.599203	0.296688	0.74886	0.951801	0.610714	0.880089
GRMZM2G065635	0.560113	0.304595	0.617268	1.1791	0.616345	0.407679	2.00439	2.94188	1.12599	6.2368	3.9815	7.36479	1.16993	1.68563	1.13829	1.64982	1.31042	0.795016	0.365954	0.538972	0.795407	0.418039	0.48297	0.389058	0.249012	0.340109	0.372495
GRMZM2G012758	0.260503	0.118054	0.0974672	0.31701	0.276598	0.150203	1.2376	1.51327	0.800079	3.33316	2.53501	4.99122	1.16777	1.84548	1.81078	0.841645	0.808856	0.738719	0.277366	0.645001	0.640538	0.0792106	0	0.202728	0	0.0743587	0.0814394
GRMZM2G072041	3.00326	4.52905	3.39933	2.32971	2.77346	4.49022	1.78135	1.74435	2.03301	1.25497	1.5207	0.805203	6.07469	3.3674	2.39986	4.14098	3.37866	5.00126	5.86462	4.14761	3.54809	5.21441	4.71274	4.53153	9.11932	7.97466	5.75168
GRMZM2G116292	173.066	229.646	170.65	131.606	208	257.35	86.6599	94.0729	93.2854	51.6663	53.4231	45.9471	298.811	194.495	189.807	232.804	222.46	187.861	241.739	184.197	149.699	249.634	234.278	245.672	295.281	260.65	210.459
GRMZM2G167138	2.23788	0.864334	3.38251	4.99348	2.61241	1.09344	6.59308	7.504	8.61601	7.28788	9.87106	8.30679	1.73896	3.55423	2.14245	1.55814	1.32214	2.50066	2.01044	2.40843	3.44281	0.678534	1.13066	1.06868	0.656362	0.849296	1.39525
GRMZM2G147603	15.0961	21.514	19.4554	9.65975	19.32	22.8751	5.51749	6.70548	5.48161	3.71338	4.83624	4.38897	19.5619	17.919	19.1281	24.6373	22.4622	17.1558	19.8126	16.4852	14.7426	22.4925	26.5216	22.8539	24.4832	22.494	19.6008
GRMZM2G152447	2.31093	2.09451	2.53871	2.48739	2.21878	1.43371	13.5261	9.70149	2.49815	4.20365	5.16749	4.9054	2.5777	2.28373	1.53116	1.8382	2.93974	2.41131	7.34229	8.44577	8.14997	1.25585	1.50597	1.77405	5.2543	2.35785	1.6601
GRMZM2G152477	6.79253	6.25971	5.48794	14.7111	10.419	7.1815	21.3638	22.6824	18.3886	35.9422	34.8793	41.9199	1.55866	0.538972	0.342234	0.804812	0.814723	2.30982	2.07501	2.60315	2.46274	1.06042	0.979649	1.48035	3.87044	4.24536	3.55936
GRMZM5G884325	73.2763	85.2517	63.7246	37.785	66.2521	74.4572	28.9734	34.5849	33.1322	21.6348	29.3317	23.7727	119.474	76.6155	72.7948	73.0303	95.7018	81.4198	84.8014	75.8215	65.026	84.7519	75.5196	84.6285	87.3483	84.6422	78.913
GRMZM5G868062	47.7524	62.1951	45.2863	33.4578	47.5985	63.8787	28.1067	28.5222	28.9535	20.3557	21.9019	18.0493	67.8078	47.6077	58.0329	64.3082	60.6551	48.6986	53.986	43.4329	37.9855	73.1882	66.8503	67.2043	64.6033	59.3705	60.9501
GRMZM5G818431	0.837316	0.569176	0.313281	0.46095	0.382785	0.413818	2.98871	1.79995	0.716383	6.43217	4.25874	7.05558	1.3996	0.536873	0.0388018	0.418667	0.473615	0.698355	0.297172	0.53989	0.5248	0.371293	0.252782	0.325806	1.22168	1.33445	0.676225
GRMZM2G346861	0.426671	0.217526	0.448984	0.250339	0.297303	0.256997	0.38007	0.330823	0.252725	1.36095	0.822102	1.2357	0.328233	0.157639	0.422631	0.387705	0.0693211	0.400344	0.447191	0.668522	0.590129	0.492595	0.395212	0.339589	0.5796	0.650816	0.487697
GRMZM2G159110	18.5418	41.1459	20.6281	38.4241	46.2857	43.2506	54.8405	49.3717	41.5836	95.933	96.3934	103.097	31.6416	25.6661	36.9549	41.3886	22.5832	10.2641	10.6135	12.95	10.3002	34.5512	29.8843	26.9552	17.8815	19.3438	19.6982
GRMZM2G149481	34.4835	41.1018	29.0219	19.6588	27.0106	36.9659	13.5248	18.0399	16.1702	7.58142	14.1509	9.49704	31.7551	37.4822	38.7657	42.6561	37.7212	24.6795	21.8289	22.0835	23.8394	49.4787	41.7086	50.8681	26.3394	30.4584	39.2634
GRMZM2G149636	2.13474	4.02725	2.74613	7.50567	3.11343	5.0677	21.8137	12.0512	13.8473	6.23043	14.52	9.62053	2.06662	1.90404	3.06112	1.59417	1.80819	0.720185	1.23542	1.53668	1.06159	2.19893	1.91958	1.34396	1.59656	1.57129	2.32829
GRMZM2G149646	0.0868345	0.0393512	0.389869	0.792526	0.184399	0.0858305	0.294668	0.512973	0.811509	0.757536	1.07485	0.505719	0	0	0	0	0	0.021727	0.0693414	0.0806251	0.226072	0	0	0.0184298	0.117958	0.297435	0.244318
GRMZM2G172537	10.3191	7.61053	7.31296	2.70143	3.09364	5.35988	4.61403	2.17543	3.25983	2.54182	1.58777	1.84443	14.3709	9.15858	6.14337	9.77766	10.3266	12.7579	12.732	14.1276	14.6795	7.43819	5.99733	8.64027	6.85309	9.42561	8.50141
GRMZM2G035552	3.55286	1.64666	1.78679	6.24465	2.70067	1.64187	7.42174	6.97117	8.04418	10.7174	13.3355	16.4738	15.5077	3.48741	3.65633	2.44375	14.2584	2.28592	2.10021	2.28131	2.04217	1.92561	2.83787	1.24861	1.31626	0.948283	1.39559
GRMZM2G321033	0.37571	0.490356	0.354241	1.17568	0.813803	0.356512	1.32595	1.59804	1.83967	1.37662	1.66368	1.73527	1.76757	1.76409	2.95842	2.55951	1.91426	1.26346	1.00808	0.879087	0.978156	0.411269	0.400906	0.363619	0.0408299	0.0386077	0.0422841
GRMZM2G170336	37.4124	48.8943	34.3917	23.2201	40.0592	52.5317	25.5835	20.995	24.7656	16.6279	16.7836	14.6071	57.9564	36.5872	44.6124	43.3526	44.4238	41.6833	46.3263	38.1543	29.9068	58.2982	52.3158	52.9948	64.1634	56.8112	54.6233
GRMZM2G050825	1.23288	1.16821	1.57255	2.89345	2.17183	1.44019	4.23441	3.97266	4.02748	4.44888	4.44995	4.05838	1.22626	1.90877	1.46467	1.35792	1.57816	1.3461	1.02926	1.50895	1.65352	0.996835	1.21811	1.04667	0.558257	0.719828	1.78698
GRMZM2G001663	1.33739	0.752367	1.39763	5.36832	3.12895	0.683757	7.5243	10.1019	8.63913	13.1318	12.1751	14.8678	0.832532	1.44097	1.12326	0.555545	1.03098	1.68931	1.32576	1.95256	1.99308	0.681502	0.656129	0.634256	1.35316	1.3506	1.19375
GRMZM2G001696	0.0477392	0.142786	0.0321509	0	0.0456198	0.0141562	0.01296	0.0676845	0.015081	0	0	0.0145059	0.496198	2.20927	4.12543	0.515595	0.819051	0.186341	0.205859	0.159572	0.372865	0.0522574	0.0566008	0.18238	0.0518801	0.0735847	0.161183
GRMZM2G174615	1.74066	0.166653	1.15577	4.64138	3.47515	0.65429	10.9817	12.9478	11.6559	15.303	15.0474	17.9533	0.838229	0.890261	1.59509	0.152759	0.382384	1.36181	0.411128	0.887768	1.72336	0	0	0	0.0666073	0	0.275918
GRMZM2G060148	1.77182	1.67367	1.70467	5.16637	2.91355	1.36468	7.76167	9.90966	7.80523	12.3306	15.4936	14.1587	0.95983	0.456656	0.287908	0.238962	0.478531	0.483633	0.744191	0.544813	0.629032	1.87339	1.3982	1.31862	1.53165	1.47785	1.71569
GRMZM2G063733	0.281349	0.295569	0.258382	0.180082	0.183313	0.208572	0.277743	0.0679936	0.100999	0.03347	0.107524	0.0582887	0.0699599	0.118798	0.0640043	0.106246	0.116354	0.0959958	0.0919107	0.284979	0.0332949	0.349974	0.265343	0.227998	0.903361	0.985611	0.647678
GRMZM2G352678	0.273947	0.260707	0.553485	0.857239	0.349047	0.365553	2.49139	2.42751	2.6395	1.183	3.10944	2.62209	0.337191	0.0925379	0.137105	0.113796	0.320458	0.246762	0.393768	0.457845	0.356609	0.449812	0.0811997	0.2442	0.372137	0.492636	0.539546
GRMZM2G150827	1.97844	1.85017	2.46459	2.14715	2.13103	2.30598	7.99437	3.95217	6.49381	1.33189	2.8525	1.5811	1.45454	5.57243	9.04315	3.27782	3.95385	1.04729	0.438348	0.828228	0.982529	1.33008	1.93214	2.03885	0.18642	0.61696	1.02965
GRMZM2G105362	0.0530414	0.0721112	0	0.290461	0.168956	0.0393212	0.791969	0.705019	0.460789	1.63112	2.30413	2.1758	0.253892	0.111982	0.132731	0.165248	0.137882	0.159259	0.0635342	0.0738729	0.207139	0	0.078609	0.0675453	0.0720528	0.136263	0.0746189
GRMZM5G883632	1.38655	5.67346	1.31457	1.1163	1.80097	2.93398	1.02326	0.978154	1.00999	1.46211	1.62229	2.04522	1.89628	1.09135	0.920763	1.3141	2.20461	1.31363	1.67697	1.61238	1.19161	6.57582	3.59111	4.55996	8.26557	8.47279	8.82509
GRMZM2G066120	6.59577	9.65092	10.2006	15.0951	9.55821	11.8978	17.4404	18.9015	23.0932	11.1442	25.5654	16.1515	7.03507	7.24974	9.63044	6.6478	7.50314	6.07509	5.96992	5.15828	5.80336	6.2878	6.74264	5.25505	4.8759	4.75736	6.33607
GRMZM2G151582	26.6611	20.293	17.9145	24.7811	29.777	17.4434	39.8617	46.1186	45.713	73.2377	64.4961	81.566	25.4862	25.1849	21.8078	15.0906	19.9146	25.2841	22.2126	23.1175	23.6649	14.1429	11.8042	12.4269	18.9964	19.6807	18.9032
GRMZM2G151521	4.74766	5.72729	6.71005	10.7971	6.83729	5.51236	11.5091	11.0449	15.4839	9.34535	12.275	11.6831	5.96259	5.66954	6.06855	5.22203	4.34564	5.34063	5.03006	5.55057	6.16282	3.84285	4.43973	3.18473	3.05208	3.53875	3.68758
GRMZM2G093217	10.4562	15.8448	11.4234	5.44667	12.4421	14.9671	1.65255	4.1692	3.09984	0.796578	0.968524	0.895937	12.7999	17.023	23.1243	17.5556	18.2966	17.9252	18.7605	17.6626	16.3765	17.5696	18.6258	17.8696	17.5375	18.9939	23.9069
GRMZM2G046679	0.442748	0.337079	0.834896	1.16378	0.507711	0.420124	1.17791	1.03575	1.035	1.55272	1.36492	1.50676	0.0242205	0.0149558	0	0	0.0460371	0.0265874	0	0	0.0461075	0.387721	0.419946	0.248078	0.481151	1.04642	0.847089
GRMZM2G046382	5.14844	1.44106	4.16418	21.2043	8.92331	2.73155	11.4075	13.597	13.394	11.3938	12.3778	5.40636	3.10638	1.64108	1.09467	0.629009	1.57452	2.23541	2.05564	1.47627	2.62821	1.41583	2.24416	1.73548	2.46839	2.91756	2.5563
GRMZM2G306732	0.844035	0.986121	0.577313	1.01107	0.504103	0.782134	0.62654	0.490822	0.354122	0.500474	0.277205	0.360656	0.270544	0.144783	0.0660034	0.191738	0.205695	1.34632	1.10578	1.21226	1.4764	1.82257	0.977254	0.688564	2.83056	2.91367	2.07794
GRMZM2G160428	29.6909	24.8522	34.5852	42.1939	38.4337	23.8619	52.0943	57.6795	64.735	62.0837	69.4133	67.4704	25.129	37.7417	32.7595	24.7177	26.9806	26.0146	24.9211	26.0368	29.242	19.8425	21.5895	20.7828	19.3792	20.8662	23.3304
GRMZM2G391908	1.51138	1.23286	2.03574	6.93649	4.0119	2.83842	4.51333	6.60706	8.67367	10.2844	8.47155	11.6342	0	0	0	0	0	0	0	0	0	0.827211	0.298655	0.12831	0.547492	0.258847	0.850486
GRMZM5G804658	0.803	0.265548	0.803886	2.19583	0.725873	0.386132	1.47294	1.35901	1.44546	1.64719	1.67265	1.23098	1.27629	0.684232	0.386196	0.465784	0.658192	0.890566	1.12649	1.37025	1.41257	0.514729	0.857709	0.552744	0.746864	0.501785	0.529212
GRMZM2G179432	51.5238	36.4922	61.8681	200.425	103.515	66.9327	141.861	178.748	210.92	92.1355	129.347	116.254	3.69233	1.05598	0.474106	1.50515	1.23742	10.1756	10.2804	12.4678	7.8798	1.20547	1.76896	1.53808	15.2104	15.0032	13.0735
GRMZM2G113002	7.59424	7.28465	5.50932	7.53023	7.94763	6.56982	4.34908	5.4367	5.15773	2.42645	3.07599	1.94714	7.21616	5.74542	5.27693	7.47589	6.69858	10.746	10.2887	13.2162	13.2401	6.82799	6.62766	7.6568	10.4829	8.47629	8.82309
GRMZM5G801409	114.273	144.377	134.967	90.7849	129.199	147.204	56.7298	65.4367	61.1249	36.762	41.1278	37.8354	106.688	101.491	113.732	121.2	126.696	111.689	130.8	108.144	95.3922	159.671	182.792	146.46	164.43	147.489	126.079
AC233935.1_FG005	0.228525	0.466028	0.769522	0.14302	0.363966	0.372706	0.248155	0.202501	0.198527	0.478471	0.256184	0.243037	1.18763	0.752645	0.724355	0.569567	0.861377	1.88693	2.02562	1.33676	1.01143	0.34396	0.541889	0.465622	2.11095	2.2896	1.41455
GRMZM2G428391	0.82765	0.431767	2.00922	8.50749	2.40644	2.69681	34.8395	20.774	22.8623	34.6325	61.4819	78.8239	1.93478	2.26749	3.72478	1.25927	2.37664	4.44998	2.99719	3.16322	5.48716	0.63208	0.770192	0.147065	0.0784395	0.346129	0.270777
GRMZM2G096261	21.2668	26.1993	22.5343	13.5668	20.702	26.2347	8.78761	10.8195	9.82836	7.28658	7.59128	6.5742	35.5534	24.1066	22.44	30.7591	26.5299	23.8951	27.4828	22.8917	21.0031	26.6898	26.3479	27.7442	27.1578	24.0424	20.1028
GRMZM2G043857	6.80312	6.82246	7.14256	13.3154	9.14603	6.91623	27.5276	32.0751	30.9976	23.9092	27.3792	33.0906	3.32542	3.91747	9.04787	1.32524	3.08195	5.73448	3.03648	6.34066	7.54268	2.60739	2.35129	2.9427	3.37333	4.7846	5.16743
GRMZM2G077797	13.2176	17.8451	9.81531	9.29327	13.9856	17.7218	8.70938	7.66752	8.45524	6.35722	7.83516	6.3503	21.8626	15.6363	17.8912	20.1802	20.6586	16.5682	19.236	15.064	13.8411	20.3935	17.1709	18.1393	16.1372	14.2229	15.3709
GRMZM2G471904	13.2545	13.6095	15.3487	9.06622	14.4755	12.6029	5.19613	8.05381	6.70231	5.6721	6.12509	6.12788	13.3286	17.8784	16.0988	16.8113	16.943	16.9121	17.7074	16.5728	16.6422	14.0657	14.917	13.6774	14.553	15.062	14.6476
GRMZM2G026910	0.587203	0.95798	0.692061	0.45937	0.654657	1.43652	0.119558	0.364234	0.139124	0.345783	0	0.178426	4.69797	6.59526	5.09397	7.74447	2.70943	4.05514	4.50153	4.49801	3.66906	0.522257	0.435126	0.48605	2.15371	0.980534	1.40433
GRMZM2G338333	15.5444	14.0741	15.4014	28.1908	18.899	16.4237	40.6217	36.3912	38.4287	37.1526	39.2618	42.3248	11.6501	16.2782	12.0234	8.6581	12.1667	9.76349	6.76836	12.5025	12.2408	7.7171	8.1531	8.79773	4.08414	6.35426	6.83934
GRMZM2G042107	0.903495	1.27618	0.316091	0.25702	0.654079	0.730676	0.334468	0.37431	0.51894	0.1689	0.213751	0.392191	0.81841	1.04044	1.89876	1.16979	1.11332	1.63824	1.99579	2.22251	2.23004	0.690376	0.660808	0.537919	0.414423	0.301437	0.231098
GRMZM2G396674	2.76796	2.43774	1.7	2.09729	2.30127	2.27136	1.25239	1.63517	1.60858	0.911225	0.658652	0.661216	3.47602	3.17548	2.41049	2.20558	2.96412	4.10319	4.37899	4.75213	4.62294	2.2391	1.9608	2.15038	3.68912	3.57778	4.01643
GRMZM2G352883	17.2136	15.1093	20.1186	25.7122	18.3215	14.2476	36.9573	39.9105	32.2266	47.0557	42.6221	49.9985	15.3897	18.6177	15.218	14.376	16.5267	16.7473	15.2139	17.4568	19.362	13.1106	13.416	14.259	13.5835	13.9534	14.6943
GRMZM2G042639	16.4646	3.10949	7.649	33.3099	17.066	2.69431	41.1675	68.2702	43.5992	40.9793	55.5391	42.2938	11.2908	2.18286	2.19529	1.39909	9.48848	4.02165	0.825645	3.88363	5.22052	1.60765	6.12928	1.55605	0.936346	1.28783	3.39393
AC217300.3_FG005	4.65207	5.62187	4.28448	3.91927	5.06614	5.83628	3.02238	3.171	2.70055	2.28937	1.6158	2.17472	4.94843	4.02934	5.30658	3.13815	4.54784	7.28248	8.00132	8.08505	8.90253	7.67117	5.06776	6.12668	11.6667	9.19314	7.60734
GRMZM2G137839	494.934	524.722	446.01	309.867	345.934	448.103	227.6	235.955	247.222	156.537	187.2	138.791	562.614	419.641	400.173	431.987	436.438	456.737	465.182	434.279	430.814	486.955	457.289	479.564	481.17	509.641	516.05
GRMZM2G141386	6.13758	10.0903	4.20001	3.76773	6.76591	9.46612	1.84388	3.63306	3.21846	1.45441	0.726807	1.10696	12.4473	9.68833	15.5956	11.4908	10.9307	10.3636	9.11199	11.1795	9.61317	11.8621	8.74834	9.59291	13.6888	12.6266	15.323
GRMZM2G179462	0.156243	0.106208	0.263061	3.17795	0.808742	0.115827	1.0604	2.769	1.57327	8.38274	6.9514	6.05312	0.0534202	0	0	0	0	0	0	0	0	0	0	0	0.106122	0	0
GRMZM2G001079	0.242767	0.204315	0.350348	0.651144	0.184118	0.66846	1.42794	1.24975	0.59344	2.07249	2.47851	2.26569	0.679836	0.644327	0.771426	0.792344	0.435742	0.954535	0.720054	0.740623	0.331068	0.205634	0.274124	0.147214	0.816598	0.653361	0.520419
AC212219.3_FG005	0.0911593	0.0991467	0.491144	1.31218	0.638824	0.432506	2.74697	1.77712	3.32611	1.45534	2.63147	1.21878	1.87007	4.38802	2.95031	1.24961	3.29388	0.328452	0.131031	0.101569	0.142399	0.14968	0.216161	0.0464345	0	0	0.102595
GRMZM2G114354	0.123858	0.0891465	0.147202	0.159591	0.127642	0.129627	0.0791161	0.0645607	0.109326	0.0381362	0	0.0110692	0.109606	0.406079	0.364637	0.166455	0.0757576	0.339075	0.331627	0.487063	0.303494	0.0199382	0.0215954	0.018556	0.0197943	0.018717	0.0204993
GRMZM2G053669	23.2059	29.0964	34.5781	219.585	139.082	45.0258	80.7472	164.09	56.8694	70.6373	45.9653	51.7332	4.78826	8.20299	6.39289	28.0674	4.20381	60.7828	109.166	134.066	114.913	26.0711	13.9212	25.555	17.9222	20.1552	13.6051
AC208201.3_FG003	0.127579	0.173447	0.107401	0.274465	0.457183	0.165512	0.303053	0.395678	0.32746	0.58432	0.491634	1.16298	0.19629	0.0673368	0	0.165611	0.145094	1.1013	1.29895	1.24379	1.20405	0.0654627	0.0472691	0.0812325	0.996514	1.02422	0.942265
GRMZM2G087079	2.43491	3.02926	2.39788	4.16908	2.92681	2.28188	1.15367	1.83195	1.17919	1.41279	0.772535	0.523491	1.88493	1.29971	1.57118	1.71755	1.07484	6.2074	6.54857	8.38202	6.8775	3.48886	1.83835	1.72588	11.5456	7.31746	4.58881
GRMZM2G087186	514.916	198.525	270.862	294.986	329.897	72.5831	329.44	453.589	260.2	949.741	494.539	987.293	493.02	150.639	109.418	97.0257	658.435	32.349	31.3284	37.4908	33.5766	160.621	249.497	187.05	24.8875	20.6698	24.9078
GRMZM5G850640	0.226608	0.0473968	0.0586975	0.600011	0.360913	0.129224	0.75715	0.772317	0.454297	1.16333	0.781648	1.19175	0.977421	0.52994	0.290801	0.543067	0.906262	0.785077	0.918706	0.679766	0.862264	0.119257	0.103335	0.0665936	0.0947168	0.268685	0.19618
GRMZM2G006085	50.941	54.3623	51.3356	41.4847	44.2334	47.4542	26.3617	31.4789	30.5855	23.9919	22.0843	19.468	68.5336	44.2025	39.6524	50.9707	50.5597	57.0674	58.3116	57.6025	47.2859	48.8037	50.0199	45.3838	52.9972	58.3425	54.1604
GRMZM2G007206	16.0435	10.9215	13.4086	27.3113	18.9889	12.0137	32.9013	36.3106	33.0566	31.7187	34.5173	34.821	15.1026	16.6962	10.9299	10.386	12.5477	15.6401	14.4753	23.4729	20.3722	9.5032	7.61687	10.3184	11.6989	13.5601	11.1385
GRMZM2G058138	45.6456	59.6289	44.8271	29.0192	46.9117	61.5178	30.501	27.3167	28.6819	22.1568	24.7988	22.6242	59.8345	39.2138	54.6092	57.0896	56.0129	43.016	45.7422	38.5021	32.4131	69.5869	72.4365	66.4951	63.5241	57.8825	53.4835
GRMZM2G032047	0.0610565	0.0830078	0.137066	0.191059	0.162072	0.150877	2.32055	0.973864	0.562565	5.40642	6.10315	7.60652	0.528847	0.292181	0.169764	0.211354	0.158717	0.458312	0.292539	0.396834	0.264933	0.13924	0.0603251	0.129587	0.165881	0.156853	0.400841
GRMZM2G030016	663.977	788.954	693.762	611.486	730.659	818.598	351.898	416.974	388.687	194.476	232.192	157.389	734.39	597.405	662.571	696.27	672.324	630.652	709.168	538.941	534.045	890.698	928.003	869.385	837.795	766.283	665.996
GRMZM2G029543	41.8156	58.8664	40.9372	26.0563	43.8606	57.5762	23.9409	21.4381	21.0795	21.2181	21.0453	20.0572	32.2174	25.0206	28.414	38.6453	32.1338	31.7974	35.1085	25.4713	24.5166	53.1769	55.1061	51.1676	61.2455	54.4118	47.24
GRMZM2G144224	7.43618	3.81279	3.291	3.0915	3.72222	2.01606	31.1463	8.32144	10.269	52.8805	22.3887	48.2896	4.85249	2.90663	3.1191	2.02988	2.48534	2.39223	3.56289	1.89379	2.3232	1.10471	0.818677	1.35279	3.69426	3.54778	2.45092
GRMZM2G066274	9.66223	11.2821	7.97542	4.49176	8.7589	9.90966	1.19341	2.05105	1.38163	0.528295	0.603437	0.354385	12.1836	7.7505	7.52825	10.3974	11.3458	13.1184	15.41	14.1692	14.0609	10.0292	9.36034	10.1793	19.0117	17.4008	13.9589
GRMZM2G104534	0.332104	0.191021	0.21506	0.54959	0.315326	0.46399	0.944927	0.826263	0.600223	0.635167	0.438527	0.650109	1.13548	1.34835	1.06546	1.53872	1.41948	0.968394	0.719103	0.85391	1.1473	0.0873884	0.0757214	0.121995	0.156163	0.196885	0.233603
GRMZM2G455828	116.039	137.404	93.5784	110.531	134.293	163.425	68.0401	68.8656	76.1559	35.2636	38.8857	30.8686	132.098	79.3675	90.5588	115.521	95.9903	110.17	135.167	92.5251	76.8052	154.149	129.401	147.99	170.576	148.347	126.33
GRMZM2G010909	6.76655	11.1296	7.39589	7.11583	6.81949	12.8284	8.07053	9.16109	6.48281	1.88705	1.98965	2.08977	13.0164	10.9414	15.1375	9.12352	16.9842	3.76361	2.49797	6.1179	5.02506	4.28025	5.19495	4.20953	1.02466	2.10877	2.80895
GRMZM2G010328	75.3199	91.2578	76.1543	50.1121	78.6243	88.6656	43.1075	40.6132	42.6212	28.3941	30.0896	28.1684	76.7684	74.6415	86.1688	94.7242	80.2294	68.2201	79.9712	62.0316	60.5233	97.8138	98.6341	95.8007	88.6101	82.5513	83.0082
GRMZM2G095043	30.7009	45.8183	37.1977	22.6706	39.1097	49.7022	26.516	23.8783	25.5681	14.9404	19.0311	15.2027	35.0221	29.4096	42.7209	43.5776	39.624	28.6629	28.0962	24.8758	24.1531	61.3437	62.7924	59.6182	48.4933	45.9154	45.8475
GRMZM2G112538	2.46837	1.1844	2.05352	1.63568	1.06377	0.51667	32.1648	6.07291	5.93998	38.3049	17.2132	30.2219	1.0326	0.564042	0.242229	0.301572	1.05684	0.130789	0.139137	0.0808892	0.0756042	0.31788	0.0860752	0.0739606	0	0	0
GRMZM2G112524	1.73323	0.818184	1.4591	0.414306	0.766799	0.214149	17.8736	2.94372	3.1179	19.5937	7.05017	14.4465	4.90542	1.60599	0.803191	1.19996	3.31659	0.867351	0.288347	0.402323	0.43871	0.164694	0.0713528	0.153276	0.0654017	0.0618422	0.067731
GRMZM2G036086	2.074	2.68851	2.43624	4.26377	2.72707	2.53869	5.23759	5.5562	3.92349	6.46945	6.2181	6.77833	1.45121	1.07939	1.00581	1.60284	1.41054	1.19477	1.21326	1.41068	1.31851	1.51793	1.64409	1.32056	1.31041	1.30104	1.15352
GRMZM5G807260	3.10207	1.79237	1.69744	4.73218	2.77909	2.06969	5.31599	5.7038	5.08352	6.24123	6.35737	6.30356	0.159092	0.22922	0.194065	0	0.100799	0.116426	0.27868	0	0.201905	1.27337	1.49414	1.38261	0.842786	0.896532	1.5274
GRMZM2G162356	34.1244	40.4517	33.3977	29.1927	40.9736	43.045	21.2513	25.1874	23.2586	13.4263	15.7087	11.0271	36.535	29.7803	27.3865	26.1244	25.6341	27.5546	29.9506	27.415	28.8886	40.713	40.7741	42.6328	46.1489	43.7348	35.8176
GRMZM5G819965	4.00095	4.12076	3.18443	23.9774	6.83566	11.0372	16.5886	20.4985	12.7349	0.539425	11.5868	1.80516	3.01778	1.18768	2.34624	0.90653	1.67039	0.509644	0.929441	2.90434	1.70451	4.64505	3.80928	2.56293	0.263515	0.622932	0.5458
GRMZM2G017536	37.2524	47.9628	43.7794	19.62	39.8351	48.7606	6.8642	13.3978	10.2678	3.96825	5.88928	3.76362	35.281	46.6296	44.704	51.1674	46.2429	37.1643	39.9457	36.7141	35.5163	47.957	50.9681	49.2445	46.7172	46.5227	42.1802
GRMZM2G017400	4.98079	6.20721	4.49685	19.7648	11.0369	9.52532	17.049	19.7652	20.6657	20.3091	24.1502	24.8952	4.91143	4.3586	7.43619	3.71069	4.36278	11.2163	7.69539	14.6279	12.3096	4.86449	2.51405	3.40119	4.7068	4.82151	6.19459
GRMZM2G317487	5.728	6.7997	5.73941	5.11493	7.52079	6.62842	1.47916	4.40721	2.60391	2.52291	2.54503	2.24991	3.89776	8.49463	10.861	8.76307	8.71611	10.3191	10.9109	8.79483	11.7847	6.76714	7.61946	7.8636	10.4	10.4801	9.51258
GRMZM2G022945	6.89912	8.13712	8.53863	6.1443	8.60163	8.73984	2.69319	5.64657	3.37451	3.39362	2.9303	2.86434	9.15389	11.1379	11.6606	10.67	10.5509	10.9507	11.3604	10.8699	10.567	8.44876	9.95627	8.71225	10.3114	10.2155	10.9566
GRMZM2G013957	2.66193	3.64481	2.43299	1.60645	2.18036	2.11432	1.54853	1.55007	1.51665	2.56276	1.65192	1.70436	3.12044	2.23191	1.83976	2.92234	2.64432	2.56904	3.87177	1.90665	3.11863	4.29274	3.55056	4.38255	4.80415	4.93345	4.70777
GRMZM2G084389	0.123953	0	0.0834785	0.15515	0	0	0.201901	0.26361	0.293678	0.389288	0.729517	0.715617	0	0.0209353	0	0	0	0.223304	5.52321	3.38363	5.87331	0	0	0.0315694	0	0	0
GRMZM2G092442	1.4709	1.80698	1.01448	0.720914	1.15722	1.52396	0.216495	0.376887	0.321905	0.347856	0.124167	0.0807732	1.55114	0.823115	0.679983	1.91399	0.875288	3.37885	2.75957	3.20862	2.62988	4.24352	4.0972	3.47541	4.91101	4.4161	4.38785
GRMZM2G422295	0.189461	0.154546	0	0.0592862	0.301749	0.224724	0.102868	0.134308	0	0	0	0.0575691	2.12471	2.65595	2.71821	4.64335	2.56103	1.36527	1.18009	1.68876	1.47977	0.25924	0.112315	0.386028	0	0.0973443	0.106614
GRMZM2G317160	0.395594	0.686184	1.01056	0.320146	0.499697	0.667431	0.462905	0.48351	0.506342	0.0714027	0.114692	0.145074	0.820862	1.17502	1.45645	1.18996	1.89713	0.245749	0.0326794	0.113992	0.106544	0.727945	1.25343	0.729593	0.222366	0.105132	0.268666
GRMZM2G165919	0.146742	0.181363	0.044921	0.0417442	0.212466	0.217568	0.253507	0.709262	0.231781	1.44891	1.49548	2.61451	0.547329	0.214046	0.400588	0.332485	0.312101	2.66362	1.88554	4.16178	3.75094	0.310308	0.197705	0.169879	0.144973	0.171353	0.112602
GRMZM2G174284	20.871	18.1577	21.1299	21.9057	21.3507	16.6214	28.1615	29.4941	27.5599	42.2249	43.2527	50.4557	12.5504	13.52	12.3302	10.792	14.4582	12.3433	11.3189	12.4354	11.4938	14.4232	17.6804	15.9974	12.8366	13.5716	12.1074
GRMZM2G160466	7.00617	10.1863	3.78255	3.27951	5.16429	8.53341	3.04949	2.56543	3.94182	2.72772	2.36923	2.25204	9.17001	8.92871	14.9724	12.1464	9.57292	11.7004	8.12859	11.8383	11.1252	12.93	10.4692	11.1635	7.39364	8.06224	11.7298
GRMZM2G175019	0.172542	0.469151	0.38734	0.494928	0.366405	0.0852738	0.0780683	0.254823	0.136267	0.112893	0.120891	0.0436903	0.511274	0.169995	0.191897	0.298638	0.299017	2.24495	1.6534	2.24286	1.94658	0.196742	0	0.109862	1.17193	0.81264	0.566378
GRMZM2G180889	1.74838	1.46013	1.59801	2.93091	1.7901	1.62941	6.37375	5.62166	4.99058	15.6885	13.0199	19.3909	2.11785	3.3959	2.87508	1.97129	2.36985	3.6747	3.17128	3.20033	3.18631	1.43539	1.55469	1.30407	1.76431	1.2833	2.17852
GRMZM2G314064	0.709341	0.57862	0.35829	0.582665	0.819069	0.525855	0.288853	0.157141	0.392145	0.440911	0.496998	0.619674	0.315286	0.119806	0.0591684	0.147328	0.276591	0.9318	0.509798	0.790341	0.692534	0.825005	0.946138	0.42907	0.337255	0.136671	0.399162
GRMZM2G033570	131.439	100.436	126.963	216.566	156.003	111.397	316.503	272.283	285.627	310.566	320.836	351.047	65.6759	83.2405	55.8515	51.1865	67.6279	49.0216	38.6304	60.3814	63.3949	55.9069	53.505	62.6049	43.7565	47.686	57.2864
GRMZM2G174696	22.8359	36.0363	26.2458	17.8157	25.4244	36.7064	16.1133	18.2977	18.6393	14.1443	17.751	14.9504	36.9345	24.5609	35.6209	41.6225	33.8024	30.4373	30.6837	27.5407	26.1479	41.7618	42.7327	40.0799	42.2665	38.4012	34.2352
GRMZM2G145008	2.33034	2.46737	2.53132	1.39458	2.25768	2.59531	1.0641	1.35127	1.84041	0.35132	0.767467	0.522096	1.64492	1.91353	2.90228	1.62822	1.68891	3.20828	2.82993	3.2306	3.63462	3.10045	3.08759	2.77611	4.98909	4.66239	5.92216
GRMZM2G145024	21.9728	17.6861	31.0614	39.7969	31.4082	21.5598	68.6566	80.4894	79.1423	86.7012	84.1905	108.39	21.291	25.7632	22.4182	14.8622	17.3268	19.4611	17.4729	19.2065	20.9037	12.5797	14.3065	14.693	12.7803	14.0135	15.3048
GRMZM2G407825	0.794674	0.646298	1.02737	0.532865	0.452021	0.631194	1.39649	0.616156	0.896572	1.07704	1.13346	1.47683	0.601629	0.82688	0.733884	0.722099	0.922216	0.426079	0.322958	0.296457	0.51723	0.669888	1.09361	0.813192	0.289153	0.364554	0.379305
GRMZM2G102365	11.2974	5.42224	10.5481	26.5408	13.4131	9.97399	20.9576	26.2104	19.0071	24.5498	20.8921	21.351	9.85561	9.48269	5.85401	6.826	9.70027	6.34734	5.78198	8.67774	8.77923	7.09677	8.82819	8.87175	4.27847	5.40881	5.97201
GRMZM2G031001	2.43742	1.4749	4.0801	25.7032	12.5436	2.9454	32.2626	32.2605	29.3642	28.3006	39.9007	27.6344	4.43178	1.40397	1.78633	0.614517	2.76518	3.61693	3.37525	5.65128	5.24536	0.250617	0.751699	0.430601	0.612448	0.470532	0.673902
GRMZM2G011598	0.227502	0.0475839	0.294646	3.0119	1.14276	0.337308	3.46813	3.03943	2.93003	2.63356	5.66479	3.90841	0.0478673	0.0591147	0.0583898	0.0726947	0.11373	0.0262725	0.0419242	0.146239	0.0911229	0	0	0	0	0	0
GRMZM2G010149	28.7654	33.5473	21.178	14.7871	27.6417	30.573	16.234	13.6432	16.9908	11.558	14.7366	12.1658	30.0339	24.5822	31.5335	30.1223	33.9932	21.7214	24.0409	17.5185	15.5686	44.9088	40.6448	38.9069	34.9206	36.5516	33.6502
GRMZM2G023715	0.114687	0.17541	0.072411	0.235515	0.159827	0.170042	0.330807	0.330288	0.198133	0.984889	1.16515	1.56819	0.45094	0.63559	0.920769	0.640168	0.568312	1.42046	1.06466	1.15804	1.06371	0.0686556	0.127478	0.0730239	1.03213	0.883889	0.826881
GRMZM2G010196	17.2783	21.8758	17.9945	17.3722	20.3632	16.1982	9.13411	12.2416	10.6133	10.0749	8.65309	6.5251	19.949	13.9729	11.4903	14.593	15.8721	30.4558	40.3021	40.2999	31.7412	24.4815	21.2365	21.0956	51.0829	40.3201	28.79
GRMZM2G312661	11.8663	6.73869	16.2745	40.0524	27.0297	15.1012	93.8235	55.5323	52.6952	75.1171	83.6605	86.8365	3.73596	2.34865	1.31974	0.693167	2.08857	0.946398	0.651462	1.48051	1.64123	1.86046	2.16164	2.34536	1.54478	0.984389	1.87803
GRMZM2G106408	11.2657	7.31227	10.6185	23.535	15.2289	9.10569	35.9513	28.9343	29.1217	37.4877	34.9407	37.6897	5.42557	6.5823	5.36673	4.72724	5.04065	7.78833	6.275	7.29611	6.85251	5.1151	5.54025	5.47295	4.55999	4.54047	6.83316
GRMZM2G317033	4.49467	2.66645	4.40294	3.3244	3.05866	1.63572	7.87579	5.79321	4.67916	11.0682	7.329	13.0366	0	0	0.136333	0	0	0	0	0	0	2.90731	3.27006	2.39355	2.33126	1.99444	3.44898
GRMZM2G056424	4.85585	7.7642	4.31922	12.4236	5.88547	8.73909	4.89159	5.08768	5.49917	1.43871	1.79741	0.881581	5.13735	5.4676	4.63633	5.70875	4.68395	23.4746	27.3629	31.135	24.5687	9.56943	6.06499	7.19482	19.0007	18.2804	13.1469
GRMZM2G075262	7.43644	7.03361	9.95952	24.4014	13.1748	11.9027	33.6723	28.322	38.6119	12.4958	29.9462	20.2567	3.24882	3.94084	4.38594	1.95016	3.23406	2.49501	1.73202	2.2754	2.39564	2.82647	2.19864	2.48704	2.16832	3.08753	3.7778
GRMZM2G075245	0.581427	0.148212	0.978933	13.6456	3.81985	2.42454	7.34957	8.43666	7.77748	2.4252	6.77261	3.25737	0.496983	0.122752	0.484987	0.150951	0.141696	0.054555	0	0.303666	0.378434	0	0	0.0925518	0.098728	0.0933547	0.102244
GRMZM2G028132	22.0028	26.7221	27.0284	15.3173	23.0694	21.2031	14.6981	12.1163	13.0968	11.8058	13.4911	13.3123	5.66621	19.7504	26.3298	27.1634	22.6228	16.9221	20.8097	19.1941	21.3759	31.4683	34.1479	32.4413	28.9781	28.6793	26.1448
GRMZM2G119850	38.4537	46.4447	35.0664	28.1469	32.7816	49.1279	18.964	21.1682	22.0344	9.27381	12.8102	8.74953	35.7769	38.4938	44.901	45.8126	37.7079	53.2072	44.0682	50.5579	60.574	51.4879	41.6805	49.8319	64.4648	71.1366	81.804
GRMZM2G353195	2.00592	1.81242	1.38449	2.26126	2.04387	1.7549	1.53897	1.74437	1.46612	0.896714	0.960242	0.605729	2.26624	2.37788	2.2448	2.01843	2.18617	4.75096	3.76081	5.96921	4.60608	1.73889	1.32947	1.23755	3.28341	3.20073	3.19002
GRMZM2G054916	0.083074	0.0451765	0.167843	0.779868	0.105848	0.0739022	1.53357	1.14837	0.695448	2.56555	5.07552	2.92815	0.0681683	0.0701548	0.138589	0	0.0431904	0.0997733	0	0.0925603	0.129769	0.0227341	0	0	0	0	0
GRMZM2G063657	13.2232	12.8879	17.1201	29.6181	22.1454	12.0349	25.8444	28.6021	33.2734	28.3379	39.4409	33.7688	12.0729	15.1263	13.4925	11.6704	14.0257	9.53539	9.19631	10.8152	11.5963	9.81353	10.184	10.3553	6.28945	6.24826	7.44099
GRMZM2G043493	11.6503	10.9769	11.6078	9.43132	7.07562	12.1078	11.6852	6.37057	9.5212	4.84863	4.31386	2.68863	20.1434	12.4694	9.71788	11.8306	12.2674	31.5212	23.1405	26.444	22.7485	16.8492	10.4908	14.7421	36.6603	34.7124	44.553
GRMZM2G311182	0.700408	0.320858	0.589629	2.32275	0.788141	0.225753	1.62242	2.34767	1.23257	5.31995	4.0646	3.63189	1.99908	1.46585	1.01606	0.806424	1.31606	1.81727	1.53202	3.03249	3.23077	0.489603	0.496447	0.571999	0.227521	0.273812	0.364146
GRMZM2G011240	0.408143	0.217127	0.239019	1.19387	0.565252	0.131551	1.15618	0.880576	0.7708	2.97233	2.43691	2.48035	0.703799	1.18387	0.799306	0.737131	0.668874	1.01234	1.27535	2.12546	2.07899	0.24281	0.210393	0.384161	0.0964228	0.0455875	0.149785
GRMZM2G318780	0.746619	0.269959	0.427936	2.3239	0.885516	0.223751	1.53095	2.49154	1.38003	5.61265	4.60788	4.1391	0.304155	0.395745	0.145757	0.26395	0.185826	0.262333	0.133196	0.685855	0.516971	0.445592	0.400228	0.677682	0.194213	0.183643	0.40226
GRMZM2G013588	3.54965	4.78298	3.88522	3.10736	4.49865	5.29096	2.18231	2.89401	2.57929	1.92236	2.24409	2.25105	5.76858	7.31038	8.97202	6.62609	6.29361	9.27603	8.95681	11.5383	10.4397	5.00365	5.64379	4.87355	5.54992	5.21547	5.72985
GRMZM2G107597	0.0556491	0.176532	0.0624633	0.986781	0.236349	0.0825086	0.830905	1.44648	0.366245	4.02947	2.20946	4.42463	0.050738	0.18798	0	0.0770544	0.0482202	0.250633	0.133315	0.465028	0.193176	0	0	0	0.15119	0	0
GRMZM2G322917	10.6823	15.0483	8.63776	13.8547	12.2564	16.255	8.06079	9.77719	11.2393	4.00048	5.61338	3.20318	16.051	15.134	18.114	18.4646	11.2354	27.0097	19.8666	28.4828	26.3474	11.9722	11.8736	11.9476	18.0434	20.7625	19.2792
GRMZM2G134109	130.214	177.137	104.054	77.2567	122.467	200.266	76.213	56.2461	62.2372	38.8212	42.5201	37.1465	181.242	107.206	136.318	186.172	179.805	128.83	148.628	106.816	81.2795	223.778	177.165	191.581	205.339	187.821	164.363
GRMZM2G075502	97.9252	66.1434	69.1653	98.9085	84.5963	43.4815	201.453	192.575	137.884	253.921	169.924	238.038	32.8243	24.6228	19.6311	16.8414	35.4552	12.1521	11.5402	15.779	13.3505	37.789	31.3202	33.3523	15.2367	16.6938	16.3756
AC205502.4_FG004	3.18083	3.40576	4.99474	6.47234	4.01607	5.44915	3.35563	6.04613	6.95053	0.970506	2.47113	0.976535	0.0676192	0	0	0	0	0.247424	0.276378	0.137722	0.300356	0.383367	0.341954	0.167901	0.895526	1.01614	0.973791
GRMZM5G882821	3.16538	2.53675	3.66518	4.88306	3.57322	2.27248	9.28671	6.61369	6.8067	9.78135	7.89075	9.61825	1.51896	1.10676	1.27848	0.784314	1.08269	4.08513	3.77825	3.0009	4.22171	1.74768	1.41559	1.82453	3.50029	3.36685	3.7187
GRMZM2G134671	5.36279	2.51258	3.95701	6.2512	4.86609	2.74015	7.91735	7.04294	6.28546	10.7642	8.51782	9.65704	3.12656	2.21929	1.62178	1.2869	2.6104	3.40003	3.01989	4.58255	3.5322	2.30955	2.91314	2.3671	3.07651	3.32073	2.94562
GRMZM2G063048	1.65886	2.043	1.24862	1.83209	0.901396	1.62039	1.37751	1.41807	1.3101	0.561844	0.683691	0.504057	2.10855	2.45567	2.57207	2.95899	1.62343	3.80884	2.94546	3.80529	3.65829	2.37664	1.38832	1.64027	3.3934	2.95804	2.6357
GRMZM2G038598	0.91001	0.50303	1.01022	3.27006	1.35379	0.400322	6.12183	5.05096	4.91235	4.61936	7.63714	6.71533	2.76263	0.760046	0.600581	0.290779	2.09263	0.255219	0.14374	0.445681	0.546738	0.30103	1.03743	0.407506	0.353194	0.385352	0.3095
GRMZM2G392172	0	0	0	0.0291245	0.0148235	0.0137996	0.025267	0.0494845	0.0367526	0.0365383	0.0260846	0	0.840106	3.19112	2.43775	2.02975	0.858904	3.14388	3.63441	3.47399	4.43435	0	0	0.0237047	0	0	0
GRMZM2G009232	0.400101	0.368481	0.304225	0.767356	0.370005	0.325311	0.770835	1.85275	1.55953	3.47919	3.14693	2.86287	0.123558	0.0217987	0	0.0268064	0.0167753	0.0968808	0.0309194	0.0359508	0	0.21192	0.344301	0.295843	0.35065	0.0994697	0.145255
GRMZM2G090733	6.83038	10.1801	4.21433	4.48051	6.25011	12.3287	2.82173	4.28566	3.97037	1.91532	1.45651	1.32133	4.61266	4.47838	7.5376	5.02254	3.5015	13.0248	9.80772	11.1083	10.7138	10.0717	7.73359	8.99524	12.6788	14.5499	16.8904
GRMZM2G402584	5.08625	5.91111	4.41992	3.12864	4.75266	6.44649	3.25711	3.19855	2.96409	1.85182	2.0836	1.80723	6.82985	6.26971	6.5863	7.39054	6.71752	6.78913	5.8222	5.59851	6.00695	6.81923	6.96048	7.05164	8.46945	8.6144	8.79994
GRMZM2G167698	0.0286641	0	0	0.044848	0	0	0.38908	0.812797	0.554624	1.08777	0.76317	1.04518	0.0196008	0.0121032	0	0.0297672	0.0372563	0	0	0	0	0	0	0.0182511	0	0	0
GRMZM2G038153	0.985689	0.507053	0.538242	6.02297	2.77912	2.58714	10.1974	21.6472	10.2672	60.24	32.4778	47.4965	0.637591	0.179979	0.0444429	0.165993	0.259694	1.07985	0.606295	0.593647	0.312109	0.0546779	0.0789633	0.101775	0.796152	0.205315	0.412254
GRMZM5G842103	0.11042	0.0450358	0.14873	0.155488	0.123105	0.130973	0.194847	0.195692	0.218014	0.187843	0.355883	0.352297	0	0	0	0	0	0.0828856	0.370339	0.768934	1.06367	0.181306	0.196376	0.09843	0.65999	0.482236	0.528156
GRMZM2G102497	4.44752	3.2951	4.48882	5.7072	5.42357	3.73728	13.3405	8.87005	9.32191	14.6371	11.8362	12.4463	4.42516	5.74126	3.9221	4.73195	3.292	4.0753	3.45478	5.40097	4.10157	1.84059	1.90377	2.19139	4.77403	3.51796	4.63718
GRMZM2G362281	1.61214	1.02281	1.58335	2.27012	1.77593	1.07561	2.51652	2.99996	2.34481	3.92038	3.14389	3.16368	1.01053	1.36143	1.34474	1.14402	1.01277	1.37148	0.901159	1.38459	1.11925	0.698534	1.03534	1.04359	1.09498	1.27698	1.70097
AC204530.4_FG002	24.9551	32.5414	29.3672	19.5907	29.6814	33.5675	15.0988	17.5461	17.4662	11.8697	14.0775	12.1218	23.1775	27.3202	35.7779	36.9529	32.6247	26.0764	30.101	26.5232	25.1693	37.8516	38.4946	35.005	33.7809	33.9247	34.4105
AC204530.4_FG003	0.872141	0.263488	0.407889	0.947608	0.578765	0.143676	3.12398	1.97499	2.08547	1.20468	2.98742	1.6931	0.231925	0.368255	0.72748	0.251585	0.377857	0.10911	0.0580371	0.202444	0.315362	0.364636	0.215423	0.339357	0	0.186709	0.0681628
GRMZM2G081322	1.38419	0.969436	1.15349	1.29068	1.11342	1.31636	1.25258	0.892048	0.993798	3.40312	1.21474	2.88895	6.64481	6.88962	5.62138	6.17093	6.20604	10.3588	9.41218	10.5349	11.43	0.191313	0.269378	0.28488	1.51945	1.83186	1.71125
GRMZM2G703582	0	0	0	0.166143	0.0281874	0.0262403	0.0720691	0.156827	0.055909	0.301074	0.124001	0.18822	1.16181	2.24187	2.68679	1.83792	1.31119	3.40092	2.33191	2.51418	2.39599	0.0242164	0	0	0.0480831	0.0454662	0.0497956
GRMZM2G382569	1.72183	0.737283	2.28268	9.12138	4.81526	1.52771	11.7411	10.6442	11.4247	14.0158	14.0778	15.5516	0.945635	0.938844	1.15351	0.619498	0.775357	2.32034	1.36414	2.07706	1.72957	0.241164	0.482232	0.466156	0.884023	1.01006	0.915508
GRMZM2G057652	1.92699	2.61979	2.84983	2.68904	3.11055	2.72194	2.45659	2.3075	3.23909	1.24378	1.93399	1.48361	1.29989	1.07755	1.17294	0.730149	0.71077	1.251	1.24767	1.66831	1.6271	2.79705	1.92963	2.15547	3.50202	3.24452	3.99308
GRMZM2G108416	21.1291	15.0744	21.7034	31.9335	22.2122	12.8359	33.178	38.7367	38.96	51.01	45.4646	52.2112	24.9126	29.5517	28.2477	23.5399	26.173	31.0235	28.722	34.2072	37.6841	11.8335	11.3599	11.813	10.6351	12.9328	13.4471
GRMZM2G108530	1.9388	0.864556	1.72355	2.4753	2.24797	1.17283	4.37911	3.71091	3.90757	7.9563	6.21609	7.21081	1.48486	0.419145	0.388131	0.515433	0.423354	3.30651	2.04365	3.06747	2.78629	0.997476	0.551684	0.849318	2.31766	2.66967	2.92389
GRMZM2G140915	3.07172	5.45835	2.27472	4.10805	3.75546	4.5732	2.95842	2.68803	2.99968	2.81873	1.85749	1.51042	1.01102	0.538178	1.67979	0.820646	0.844882	14.0641	9.70986	13.5976	13.3065	2.86016	1.92673	2.15871	18.5953	17.8452	20.7996
AC226368.2_FG006	5.90037	7.60298	4.91256	4.28617	4.7245	7.42638	4.62059	3.33242	4.27581	3.28785	3.11191	2.70901	5.47571	4.8322	7.54478	7.4068	5.49896	6.0595	5.20361	5.77946	6.11929	9.60391	7.73554	7.10094	7.83904	7.53733	9.76012
GRMZM2G073401	37.4644	56.8723	30.6432	20.5466	42.2764	60.9023	14.8607	15.4825	16.1207	6.88848	8.00428	7.40205	28.1842	13.7619	17.3301	20.1801	20.1256	19.757	21.8677	17.3927	14.5797	63.9443	61.665	59.6538	72.4211	60.3512	54.5171
AC216247.3_FG001	1.45043	1.41381	0.921527	0.556632	0.610205	1.90704	0.445761	0.727504	0.194517	0	0.115046	0.0831554	3.48072	1.34042	1.87184	1.25047	1.45836	2.62942	1.44233	2.51555	2.27995	1.94718	1.46009	2.09099	4.90715	4.42916	4.46593
AC197387.3_FG004	5.26285	2.33315	7.51252	18.2586	8.47313	2.96854	9.47313	13.0782	10.7072	11.6778	10.5011	8.77799	0.469408	0.289853	0.0954329	0.118813	0.223057	0.25764	0.137043	0.159343	0.148932	3.60059	4.40853	2.25826	4.50709	4.70267	3.7019
GRMZM2G026322	0.317457	0.125881	0.267247	0.227652	0.168536	0.254952	1.31068	0.914246	0.94018	1.29819	1.87208	1.24597	0.0180901	0.100533	0.0882671	0.0549458	0.0859619	0.178721	0.0950643	0.0368446	0.103312	0.0904955	0.11762	0.168443	0.0718736	0.0339809	0.11165
GRMZM2G084407	0	0.0180728	0	0	0.0211722	0.0197097	0.0360886	0	0	0.0695828	0.0372562	0.161573	0	0.0112262	0.0221771	0	0.0172783	1.19743	0.573236	0.777604	0.173047	0.0181895	0	0	0.794561	0.648864	0.187013
GRMZM2G147698	0.0498755	0	0	0.0260118	0.105914	0.0246495	0.0225666	0	0.0262597	0.304577	0.0232968	0.0505169	0.113685	0.112318	0.138676	0.03453	0.0216087	1.79704	0.716904	1.38927	1.38507	0	0	0.0211712	0.632353	1.06774	1.30975
GRMZM2G042683	32.7849	50.2676	32.3207	26.1506	35.5165	51.0079	26.6888	21.7247	21.6205	15.838	19.3519	15.9297	43.4124	30.0825	38.4964	42.4489	42.1225	38.0041	41.1025	33.6513	28.0476	54.1106	51.8405	48.6938	67.0896	56.1491	50.6436
GRMZM2G051836	21.0328	17.1474	19.3263	24.2508	22.2228	19.3119	15.9074	18.5767	18.8364	10.7485	12.136	7.88429	0.705022	1.33504	1.08934	1.21346	0.938051	0.670731	0.493991	0.670105	0.805272	18.7159	19.151	19.6504	14.6592	16.3335	14.5044
GRMZM2G078806	0.0363723	0.016483	0.122478	0.0948472	0.0772391	0	0.839306	0.322303	0.191502	0.428367	0.781514	0.994681	0.0994871	0.4505	0.364072	0.402902	0.0157584	1.52893	1.53939	3.03943	1.98859	0.0331789	0.0359366	0.0463181	0	0	0
GRMZM2G336824	25.6357	32.1698	32.1378	83.2379	37.3842	30.8145	121.453	131.066	126.705	127.588	176.257	150.107	8.715	11.7378	20.1156	4.40162	6.19291	0.219419	0.175068	0.244268	0.0761027	9.87926	15.9423	10.125	0.357374	0.713394	0.699081
GRMZM2G023325	3.85246	5.23751	2.64746	5.20749	3.5896	3.88563	6.08298	16.6275	7.34755	12.346	11.2743	17.0812	2.54475	3.76237	3.10415	3.1026	2.28222	0.236065	0.376698	0.145999	0.20469	2.90461	2.17503	2.23602	0.640808	0.875235	1.03231
GRMZM2G003138	0.48783	0.331609	0.182521	0.551244	0.237403	0.48219	1.74739	0.88857	1.07019	1.3122	0.911458	1.17349	0.963685	0.572174	0.135638	0.647327	0.457932	0.081374	0.194778	0.113237	0.141118	0.352291	0.200827	0.362381	0.0368155	0.0696237	0.11438
GRMZM2G017670	0.701855	0.190838	1.18169	2.41588	1.30413	1.00592	2.15941	2.6121	1.99546	1.6838	3.01608	1.91937	0.0959871	0.434651	0.117088	0.680274	0.121632	0.245857	0.0560464	0.5865	0.426362	0.096035	0.208034	0.0595848	0.0635611	0	0.13165
GRMZM2G011667	0.232927	0.0844454	0.313739	1.94368	0.890346	0.253258	1.81271	2.69699	2.12163	0.711213	1.93664	1.27398	0.276082	0.196704	0.207245	0.193513	0.201832	0	0.0372007	0.0432542	0.121284	0.169981	0.138082	0.0395493	0.084377	0	0
GRMZM2G370510	0	0	0	0.0315773	0	0	0.49311	0.17884	0.0956349	2.37693	1.75344	2.637	0.0828053	0.0170437	0	0	0.0786963	0	0	0	0	0	0	0	0	0	0.11357
GRMZM2G179792	0.400402	0.102709	0.330713	0.803774	0.517388	0.0784078	3.88651	2.73133	1.85556	6.68297	4.82741	7.79346	0.0619923	0	0	0.078455	0.0392774	0.226835	0.180985	0.210436	0.118012	0.113709	0.0447855	0.134688	0.307877	0.426977	0.403866
GRMZM2G412426	0	0	0	0	0	0	0	0.0561217	0	0.124317	0	0.0481113	8.74831	12.1143	10.8828	8.35297	9.30202	10.7918	8.42078	11.2906	12.3667	0.0433301	0	0	0	0	0
GRMZM2G412430	20.2095	14.9096	17.7661	29.9364	20.0886	14.6647	42.6522	44.0408	42.4763	45.3261	44.9042	46.4401	23.7918	28.9005	40.0295	27.5701	23.6221	16.4057	13.6642	17.4043	14.9509	10.9263	9.10635	11.4564	10.7769	13.3541	14.9175
GRMZM2G082836	7.75669	5.56798	7.52241	10.0649	7.41234	5.70426	14.5999	17.4492	14.1468	23.0615	18.4055	22.4066	5.43141	4.80364	4.07185	2.83543	5.16189	5.34113	3.61735	4.83977	3.55422	4.50013	5.15005	4.50424	5.0015	4.51674	5.64522
GRMZM2G077991	152.237	206.813	132.073	94.987	170.199	235.35	72.2524	70.0224	79.3552	41.0071	43.629	38.2634	246.912	177.343	194.417	244.267	213.224	161.992	182.249	140.788	123.694	223.047	195.528	210.747	231.951	192.69	188.204
GRMZM2G077897	9.97629	6.78151	11.3043	13.9917	10.8293	6.31307	15.4081	19.025	15.1061	28.9887	25.315	30.6163	6.49766	8.59302	6.18578	5.61343	6.8285	5.93675	6.15665	6.12832	6.83893	6.04675	6.01526	6.19513	4.63758	4.75061	4.96284
GRMZM2G340286	2.01227	2.03226	1.87147	1.94901	2.4113	3.46655	1.09256	1.76614	0.968659	0.62696	0.429681	0.582327	2.09678	5.45405	4.89162	4.9357	2.39128	1.89889	1.37734	2.34882	2.29514	2.15027	2.21538	2.31846	2.29095	1.72316	3.07352
GRMZM2G048324	15.6053	7.31527	11.0836	20.4351	11.5255	2.99384	37.4216	30.6766	31.378	56.4975	56.8691	61.835	18.5487	8.45711	8.85968	3.99996	32.7686	2.82116	2.82413	2.99109	2.12713	3.48162	4.77428	3.31457	0.919613	0.239879	0.886685
GRMZM2G123776	2.06991	2.04503	2.07805	1.54889	2.10907	2.4018	0.785306	1.25318	1.1169	0.420599	0.666587	0.390657	0.228578	0.358288	0.579101	0.427244	0.38434	0.656242	0.585196	0.6088	0.569023	2.00546	2.36268	1.96466	2.72449	3.63312	3.11091
GRMZM5G828488	0.603134	0.6786	0.840398	0.748425	1.02684	0.67839	4.60155	2.7644	1.33044	1.17027	0.69945	1.13752	1.27995	0.684972	0.451049	0.388766	0.513607	3.87166	4.83292	8.05249	6.82246	0.142288	0.123291	0.556179	2.26017	1.2823	1.69698
GRMZM2G071688	0.666156	0.62459	0.734834	0.898509	1.02438	0.476811	5.73715	3.94888	2.9117	4.9598	4.94101	5.898	0.109954	0.0387972	0.0383215	0.0477098	0.0746414	0	0.05503	0.0319924	0.0598043	0.314312	0.408523	0.351026	0.37445	0.413083	0.743257
GRMZM2G139878	21.0914	14.9256	22.5256	14.4066	13.9756	19.4862	24.5696	14.6448	26.0733	5.45818	13.0131	5.3805	10.9245	13.724	12.9321	10.5429	10.0755	9.62912	5.84458	8.00133	11.7813	5.27653	6.99807	6.71466	2.67267	5.25659	12.5107
GRMZM5G811373	1.04484	0.834047	1.06519	2.42965	1.52669	0.596916	2.53722	2.7351	2.31654	4.27741	4.94311	4.26708	0.288411	0.445224	0.351812	0.219001	0.174427	0.345377	0.436314	0.72092	0.72373	0.550878	0.340951	0.353998	2.39594	2.04391	1.42943
GRMZM5G862467	0.0165117	0.044896	0.166801	1.03337	0.210382	0.122406	0.717201	0.614517	0.951936	1.20999	6.38601	3.26118	0.0677451	0.0139439	0.0550916	0.0342942	0.0643834	0.0247885	0	0.0459929	0	0.0677789	0	0	0.134579	0.169673	0
GRMZM2G382774	5.59019	5.40671	6.44315	8.39423	6.6327	6.45266	14.2593	14.761	11.4669	21.1602	20.8192	23.8263	7.8505	6.55848	6.50936	5.84429	5.80295	6.42102	6.29159	5.74781	4.88388	2.97749	5.11546	4.20439	8.35832	7.61427	8.1282
GRMZM2G083642	268.958	265.557	234.702	184.271	282.676	296.931	157.985	171.463	178.847	92.8724	109.151	89.751	423.451	311.836	292.534	276.24	294.194	282.966	326.87	252.713	226.949	306.536	265.478	298.148	313.267	317.266	302.003
GRMZM6G205247	1.12396	0.509349	1.09337	1.2896	0.755819	0.444384	2.81394	2.6559	2.87994	5.39291	4.58498	5.54026	0.204953	0.949165	0.58335	0.415008	0.551884	1.38739	1.31638	0.834868	1.69069	0.546814	1.18452	0.795164	0.74644	1.02664	0.913574
GRMZM2G035557	26.7509	17.5699	25.3602	76.6392	39.4869	20.8139	71.0683	51.1998	51.7701	69.657	60.3236	49.6587	22.4125	28.213	14.2225	21.1482	13.5868	24.5575	27.4962	33.481	32.7836	8.98596	13.3045	13.7337	21.6889	19.425	20.088
GRMZM2G179521	0.567978	0.827335	0.591988	1.65037	0.71076	0.541361	1.00959	1.0785	1.10005	2.08817	1.30756	1.7053	0.0369895	0.0342607	0.0676812	0	0.0351539	1.52266	1.65224	2.10945	1.51393	0.518111	0.200419	0.223875	3.26992	2.32765	2.2449
GRMZM5G866989	0.853374	0.39616	1.33167	4.23354	1.7238	0.648061	2.00592	2.72968	2.41639	3.13225	3.20832	3.57334	0	0	0	0	0	0	0	0	0	0.370238	1.17219	0.29156	0.73513	0.534708	0.585624
GRMZM2G147301	0.95201	0.406049	1.13144	2.86221	1.63516	0.691914	2.05238	2.94432	2.24083	2.61371	2.64194	3.26144	0	0	0	0	0	0	0	0	0	0.868426	0.995935	0.689365	0.963586	0.575458	0.787819
GRMZM2G351259	0.39077	0.189736	0.37596	1.20097	0.911328	0.39315	0.41676	0.717275	0.617228	2.08195	1.07561	1.2934	0.152693	0.0353571	0.0232824	0.0579727	0.072558	1.0895	1.03645	1.5161	0.763023	0.190962	0.1241	0.0888614	2.08541	2.00776	1.60994
GRMZM2G074946	6.51576	4.15761	5.98386	14.225	8.38098	6.31108	12.5653	15.6002	14.3715	11.9875	13.7633	9.89932	7.9126	6.61925	3.40119	5.40749	6.1413	7.98272	6.56718	7.48236	8.10527	4.59914	4.00145	5.56087	3.89227	5.62681	9.10826
GRMZM2G104983	38.6615	47.5864	39.9263	30.5576	40.258	47.4586	25.3168	25.5938	30.3999	19.8625	22.6885	18.9856	35.3588	37.8243	44.5689	45.9508	41.3501	40.921	41.5115	34.3135	36.6731	55.6836	60.7593	55.2389	50.3831	48.7362	56.2508
GRMZM2G304442	0.030331	0.0412357	0	0	0	0	1.56448	0.376278	0	2.89743	2.16764	2.21191	0.0414813	0.0256141	0	0	0	0	0	0	0	0	0	0	0	0	0
GRMZM2G043141	0.388492	0.124274	0.192381	0.178776	0.10919	0.169412	0.52733	0.324002	0.324863	0.0897134	0.112081	0.173598	0.593817	1.08072	0.953099	0.450907	0.534648	0.771925	0.629583	0.572896	0.773449	0.109442	0.270945	0.0582027	0.0931301	0.0587076	0.160745
GRMZM2G068826	0.622364	0.470066	0.388095	1.73112	0.991224	1.09363	1.40797	2.28767	2.98551	0.633436	1.74423	1.5409	0.0315244	0	0	0	0.02996	0	0.0552208	0.0642067	0.0600116	0.12616	0.0683231	0.0587071	0.187874	0.118433	0.194565
GRMZM2G174708	2.7987	3.70207	2.9716	1.34127	2.36926	1.90654	20.0212	4.33441	2.8475	17.6848	5.82971	15.1311	0.448274	0.532312	0.673005	0.0523678	0.294943	1.89262	1.26846	1.89626	0.85336	1.96649	1.86836	1.57329	2.46605	2.85002	3.90176
GRMZM2G084587	22.7691	17.4308	31.8121	22.6827	21.6682	16.2017	31.4972	44.3646	37.1676	57.312	44.4126	61.0833	23.3398	20.5885	15.7968	16.0952	16.4382	17.9083	16.218	16.6743	18.1918	11.4672	16.3239	12.5849	11.4731	11.9671	11.5143
GRMZM2G157164	0.173858	0.0945458	0.117088	0.70725	0.2769	0.206218	0.660774	0.492991	0.384456	1.54706	1.51048	2.0603	0.903534	0.234913	0	0.288878	0.271168	0.62642	0.666403	1.35598	0.724219	0.0475781	0.103065	0.0442797	2.07832	1.51857	1.66317
GRMZM2G057412	23.0561	17.4429	17.2814	13.1177	16.6306	11.8656	32.4511	28.1188	26.2848	45.298	27.9472	49.7352	6.41065	9.04336	8.20135	6.30576	6.42275	5.72124	4.29092	5.34301	6.4491	9.66422	9.75206	10.2722	2.93355	4.11189	7.07683
GRMZM2G020523	0.594956	0.443567	0.710892	0.810759	0.519636	1.8496	6.14802	2.99316	1.86433	18.0574	9.43973	18.5156	0.813675	0.275527	0.12807	0.239169	0.124725	0.489814	0	0.0534592	0.149899	0.131303	0.113773	0.293281	0.417137	0.197217	0.377994
GRMZM2G703641	1.48991	0.345828	2.2026	9.60874	3.18321	1.34696	6.70833	11.1415	9.75772	9.36794	16.295	8.94397	0	0.122752	0	0.0754754	0	0.32733	0.174111	0.202444	0.283826	0.0497231	0	0.0925518	0	0.0933547	0.204489
AC199541.4_FG004	0.114164	0	0.128144	0.446555	0.151522	0.0282111	0.619856	0.910473	0.465838	1.04576	1.17317	1.18523	0	0	0	0	0	0	0	0	0	0.0260352	0	0	0	0	0.0535356
AC199541.4_FG007	0.468941	0.131904	0.163354	0.404804	0.334804	0.215776	1.40476	1.17497	1.08551	2.1372	2.15265	2.50588	0.420184	0.518915	0.323718	0.335854	0.441369	0.412695	0.658554	0.675634	0.547292	0	0.04793	0.0823683	0	0.0415414	0.0909943
AC199541.4_FG001	2.30231	0.491496	2.37066	14.4684	4.90932	1.0156	15.2381	17.3327	10.3236	19.4212	18.4241	18.0386	0.312267	0.257094	0.285684	0.0395193	0.0741929	0.48561	0.0455828	0.477003	0.495375	0.182247	0.0563983	0.169612	0.206778	0.244405	0.428285
GRMZM5G899260	0.185617	0.0582347	0.144239	0.536154	0.272886	0.0635091	0.310094	0.480785	0.55254	0.448423	0.600239	0.542318	0	0.0120577	0.0476396	0.0296554	0.0185582	0.0214355	0	0	0.148692	0.0976846	0.0423215	0.036365	0.116375	0.0366804	0.281213
GRMZM2G058528	1.08714	1.19498	1.16834	1.95428	1.7683	1.44039	2.29198	2.00867	1.64409	5.02457	3.66266	5.34161	2.27765	2.69563	2.39246	3.69921	1.86398	4.58376	3.93431	4.25238	4.27565	0.791245	0.754168	0.854213	3.14213	2.73343	3.7096
GRMZM2G050984	29.1428	21.1083	37.0999	56.7177	31.8912	17.8599	57.6417	62.9832	52.4838	88.3528	84.4938	87.3337	18.5141	24.1145	20.9062	16.8513	14.8489	23.6823	24.4721	25.4326	30.8022	19.6984	21.3692	20.9806	18.5738	17.8822	20.984
GRMZM2G018062	6.48787	8.203	6.48126	4.16189	5.9243	9.77962	3.40518	3.48776	3.21095	2.09419	2.12133	1.87282	7.71947	8.09054	11.3286	10.3758	9.13538	7.92192	8.23759	8.31304	8.67075	9.70594	10.4485	9.74909	10.5172	10.1115	11.987
GRMZM2G060001	8.56311	9.32992	8.48688	5.6062	8.12492	11.4806	4.32785	4.52049	4.94019	2.70205	3.10624	2.58351	15.0749	12.873	12.9178	14.8842	12.7876	9.84681	9.31138	8.79661	8.22187	12.7557	13.4108	13.4181	13.2823	13.4175	11.2777
GRMZM2G096683	0.136801	0	0.153553	1.04642	1.01678	0.157756	4.45659	2.74772	5.16191	3.36154	9.07376	5.35768	0	0	0	0.0315703	0	0	0	0	0	0	0	0	0	0	0
GRMZM2G396640	5.22898	8.24038	6.05433	2.32172	5.61457	7.75279	2.20604	2.07326	2.13302	1.98291	1.41926	1.64612	9.7283	9.39518	13.3731	10.9094	10.164	10.1604	11.8497	8.59479	8.23764	10.9149	10.7748	10.3082	13.0118	12.3036	13.652
GRMZM2G045067	0.205849	0.279857	0.539129	2.43344	1.3114	0.44085	1.9559	2.39157	2.16761	1.07749	1.34612	0.694987	0.563048	0.231782	0.0381567	0.380038	0.297282	0.37771	0.438348	0.700808	0.476378	0.031296	0.271178	0.174758	0.3107	0.587581	0.257413
GRMZM2G162690	13.7	8.54025	22.3577	77.9038	34.6567	15.2265	66.1716	59.077	69.3473	43.6349	92.3171	54.5614	2.63346	3.60768	3.91452	2.4477	2.14719	4.37571	2.94929	8.08943	7.17737	0.316748	0.187132	0.348387	0.914796	1.0272	0.503294
GRMZM2G143703	0.452899	0.465217	0.610028	0.708609	0.352646	0.447663	1.36612	0.784812	0.715362	1.30385	1.07185	1.4985	1.14244	0.390966	0.235062	0.334456	0.667147	0.317298	0.289329	0.336411	0.183418	0.0550848	0.149158	0.307596	0.164061	0.361975	0.254856
GRMZM2G093962	6.96165	5.80195	8.01192	21.9223	8.84205	14.8013	38.1571	27.1966	28.7826	9.07698	57.4382	25.2465	9.27986	1.32889	1.53311	0.915135	4.23788	1.32295	1.41745	1.6481	1.54042	2.01537	2.27617	1.13822	1.81271	1.90809	1.84185
GRMZM2G395950	3.68129	1.56064	3.19901	7.37002	3.53047	2.05412	6.87745	7.01522	6.22106	6.16406	11.2601	8.90059	0.48722	0.568275	1.32072	0.411071	0.463043	0.831964	0.284486	0.992337	0.824446	5.14545	3.51986	4.83914	11.3996	7.01661	2.56158
GRMZM2G087243	6.15804	7.12334	5.44916	4.69428	5.51687	8.36509	2.73085	3.14695	3.55772	1.81999	2.08376	2.05988	7.17773	7.446	7.96759	9.06568	6.78744	9.11358	8.36113	9.3075	10.1341	6.04427	4.61506	6.69459	11.3358	10.9436	10.1398
GRMZM2G087878	1.70855	1.74211	1.33912	2.53493	1.80629	2.16195	5.23806	4.09819	4.17597	3.31512	2.72441	3.46849	0.987031	0.522409	1.17944	0.550644	1.34007	0.818144	0.635131	1.02567	1.0737	0.987523	1.13509	0.731498	0.640256	0.718925	0.663059
GRMZM2G434514	2.44077	1.91224	3.34329	8.47913	4.01913	4.10952	5.55918	7.99146	5.42347	6.4962	9.56508	9.23917	1.35785	0.489098	0.138029	0.7733	1.12916	0.621062	0.594633	0	0.430814	0.0566054	0	0.47413	0.449573	0.425105	0.116396
GRMZM2G430039	5.168	6.18793	4.67064	8.02157	5.85821	7.47957	6.21999	5.29872	5.89906	1.39827	2.53394	1.49853	13.0819	10.6461	14.4493	13.2518	19.0697	11.4913	9.74701	15.5687	15.5947	7.99925	9.74521	7.92879	8.54163	7.99757	11.1007
GRMZM2G066441	3.1984	1.96756	3.46009	5.23067	3.13478	2.21014	5.44153	5.25798	5.53198	13.1433	10.4037	14.6219	1.18757	0.659974	0.627738	0.450881	0.846477	0.521449	0.312036	0.201563	0.414466	0.831711	1.11532	0.700332	0.432513	0.297435	0.814394
GRMZM2G025190	1.95515	1.04924	1.55929	1.85152	1.31112	1.06798	11.7329	6.74763	6.98905	15.0142	14.4557	19.3078	0.105549	0.13035	0.128751	0.0534313	0.200622	0	0	0.143316	0	0.563207	0.610018	0.589682	0.209678	0.462621	0.0723818
GRMZM2G054653	0	0.0304153	0	0.0350033	0.0712626	0	0.0607344	0	0.0353369	0.146378	0.125399	0.203937	3.97753	2.68278	2.94847	6.31936	3.75108	17.1963	21.9205	24.8643	18.7549	0	0	0	0	0	0
GRMZM2G178079	5.35524	4.51569	5.35539	6.68325	5.32372	3.97521	9.69529	11.0996	10.6206	13.5644	12.7405	14.9787	5.9477	9.16965	9.16875	6.41637	6.68612	10.216	9.1204	10.4673	12.5133	3.88045	4.42199	3.49493	3.4605	4.68226	5.68251
GRMZM2G044383	0.611033	0.913785	1.09736	0.63735	0.42171	0.875754	5.72287	1.37167	0.981222	1.06612	2.16913	2.81595	1.50419	0.326805	0.135915	0.0423032	1.11187	0.183465	0.0487939	0.113468	0	0.39017	0.301856	0.389058	0.221344	0.209298	0.114614
GRMZM2G125304	11.9012	8.62265	11.8426	16.3923	12.3698	8.83639	20.7718	22.5296	23.2029	28.1921	25.8101	29.7832	4.20462	5.38721	5.31347	4.00167	4.10381	5.3075	4.00833	4.99441	6.33613	7.29081	7.78749	8.60496	7.25069	9.09406	10.9586
GRMZM5G845018	1.79099	1.63249	1.16506	0.827921	1.03726	1.62947	1.16027	0.901726	0.867958	0.692447	0.655946	0.556575	0	0	0	0	0	0	0	0	0	2.61771	2.29235	2.04747	2.43292	2.24823	2.23326
GRMZM2G028302	2.50356	3.71565	1.61582	2.97045	2.19304	2.62927	1.18939	1.66384	1.30166	1.63806	0.877055	0.919209	2.16848	1.05711	1.25298	0.866635	0.623686	3.16342	4.59818	3.95171	3.3133	4.82442	2.90644	3.53352	9.52249	9.05783	5.92872
GRMZM2G396482	13.9743	10.6658	17.3366	22.8233	19.0027	9.32968	38.7134	44.1008	38.1755	43.7382	43.0006	48.7321	13.244	13.975	12.4063	7.97743	8.28499	12.2072	9.29932	11.4955	14.3613	0	1.09002	0.780506	0	0	0.114966
GRMZM2G095698	2.05836	1.78079	1.50257	2.70253	2.26959	2.66769	5.60746	3.52036	3.35352	3.95555	4.09458	4.54871	3.93713	5.5308	5.59506	4.90296	4.47141	5.53202	3.79314	5.61322	6.14587	1.55594	1.40794	1.19145	1.25141	1.29424	2.22746
GRMZM2G052685	0	0.0136673	0	0.078645	0.0480336	0.0298104	0.641349	0.160348	0.254063	0.907712	1.22559	1.19133	0.0274974	0.00848963	0.0167711	0.0835192	0.0653324	0.0301846	0.120417	0.11201	0.104692	0.0275112	0	0.0512078	0.300438	0.12913	0.113141
GRMZM2G083382	1.72072	1.07335	1.77236	3.19902	1.57984	1.32064	5.24837	3.94646	3.34142	5.08622	3.80124	3.72149	1.24586	1.96599	1.24956	0.882959	0.68411	1.36761	0.678955	1.40971	0.685156	0.858688	0.600037	0.824937	1.09998	1.45616	1.48091
GRMZM2G095020	4.68263	3.09975	5.20098	6.32915	5.54463	3.67129	11.7804	6.86495	8.79036	19.3454	19.6852	22.9072	0.0670583	0.144926	0.122699	0.0509198	0.0318653	0.0368058	0.0587325	0.0682899	0.063828	2.78431	2.90672	3.21569	2.7309	3.02314	3.93183
GRMZM2G119766	12.8504	19.1301	12.8373	30.5943	22.6155	27.2136	39.5661	34.2749	44.1299	38.7325	92.0766	71.9764	28.2656	27.5821	24.9751	19.3501	18.651	9.64596	8.87632	10.7383	8.53122	10.5499	7.87179	7.17299	9.42638	8.58322	10.4852
GRMZM2G402564	0.800556	1.08838	1.96055	15.0876	5.73762	1.61857	11.2617	8.64167	4.94301	6.04749	5.60907	3.7594	0.597195	0.583868	0.121413	0.151157	0.331077	0.437037	0.784573	2.63537	0.663166	0.697075	0.539295	1.11214	0.0988631	0.280447	0
GRMZM2G327907	30.5941	21.2065	19.5385	54.8631	39.1652	38.955	67.2353	46.2965	69.1135	40.2651	34.1422	37.1316	3.12606	3.30908	4.81895	4.12143	2.31799	4.412	2.76803	7.20655	4.38147	5.53349	4.69049	6.2694	3.75334	3.09737	6.78462
GRMZM2G026767	7.6313	4.29623	8.23557	12.1504	8.75422	4.23675	15.1842	14.731	15.3128	16.4531	16.441	18.5021	4.17239	4.69144	3.47719	2.11217	3.79057	3.48242	2.39597	3.67546	4.6169	1.90899	2.09257	2.31178	0.936185	1.61933	2.53023
GRMZM2G175134	1.60553	1.7516	1.60189	1.39557	1.70473	1.64575	1.42597	1.19436	0.970554	3.47569	2.74978	4.03533	2.60238	0.518905	0.165336	1.15271	1.03052	3.86845	3.60886	2.26369	2.2706	1.76291	1.35129	2.39793	8.88552	7.89272	5.18657
GRMZM5G813670	2.5816	1.77709	3.85139	5.31741	3.27891	1.50198	5.72205	6.31266	6.55526	7.05584	7.18937	8.83735	10.1003	10.6523	6.76002	7.3302	7.68781	8.97785	6.34116	7.28202	9.18842	1.56499	1.06547	0.79067	2.48591	1.67901	3.12611
GRMZM2G052344	5.85802	7.67504	4.43924	10.0305	6.79001	4.6501	7.76393	8.02662	7.33006	22.0511	10.5031	18.1715	5.68515	2.39719	3.67142	3.24598	7.57254	0.191531	0.203756	0.50344	0.221434	6.13895	4.63237	4.56256	0.288845	0.300437	0.179479
GRMZM2G154549	0.788657	0.765857	1.17609	2.1682	1.27402	0.701585	1.34578	2.15644	1.82406	4.49669	3.74169	4.62162	0.724193	0.818241	0.733026	0.491405	0.35145	1.9113	1.75439	1.66328	2.14125	0.277489	0.333947	0.229557	1.56108	1.9971	1.52158
GRMZM2G127067	31.9703	36.2123	27.3343	26.6294	27.9028	35.1275	16.4913	21.8796	20.1906	13.7274	15.9999	10.5709	41.0882	31.0513	32.2033	37.3137	35.2	28.2834	26.0712	28.7731	27.497	42.9883	38.8143	40.3943	35.9163	36.1615	35.3382
GRMZM2G113761	2.56728	1.93654	2.90023	5.46799	3.45573	3.36436	31.7226	8.04295	4.36899	60.4711	19.7515	44.2133	0.974036	0.419618	0	0.275208	0.129168	1.29301	0.634867	0.968857	0.819312	0.20397	0.147282	0.253106	1.93497	2.38281	2.14369
GRMZM2G090029	52.2668	27.017	39.3441	70.1266	43.7003	21.7252	77.0231	70.6073	66.0299	126.107	90.4527	110.546	23.0194	18.2984	9.82589	9.74672	15.3731	16.1391	15.4867	23.4755	18.3263	21.0652	21.2193	22.1355	20.3602	18.268	18.8623
GRMZM2G373329	0	0	0	0.108595	0.0276358	0	0.400399	0.399771	0.205556	0.885547	1.04554	1.44993	0	0	0.0289473	0	0.0451062	0	0	0	0	0.0237425	0.0514317	0.0220965	0	0.0445764	0
GRMZM2G071157	0.0604209	0.0616078	0.203458	0.212703	0.0481154	0.0223959	0.53309	0.321242	0.369814	0.968558	0.783174	1.56054	0.846987	0.905686	1.15918	0.721581	0.667525	1.15653	1.59221	1.34641	1.61237	0.0413371	0.0447728	0.211592	0.205193	0.31044	0.255001
GRMZM2G079487	18.535	17.7699	15.309	13.7818	16.4659	17.2404	10.829	10.1102	10.081	9.12408	8.57597	8.70036	19.3404	16.4831	12.9446	16.4791	13.0398	13.9458	16.1799	14.6119	12.9174	16.8977	15.4191	16.2829	20.3683	17.856	19.1258
GRMZM2G107741	41.3281	51.1933	41.1704	29.4387	41.4911	48.8828	22.3265	25.193	22.2509	20.6298	20.4328	19.7989	36.1121	34.4064	38.8598	44.5532	40.0613	32.0756	37.1825	30.4875	29.4486	52.1249	51.5023	51.619	41.5049	44.1361	41.1979
GRMZM2G061099	39.2055	36.8642	46.5212	35.6011	36.526	37.9113	57.8682	53.6827	52.3681	90.9889	80.7286	98.8675	45.3264	53.3257	46.6151	41.9337	45.242	23.7627	26.3224	22.0281	22.7101	40.8076	44.0395	38.3905	23.1781	26.103	21.61
GRMZM2G113098	13.1649	13.3948	10.9262	9.59827	11.9507	12.378	7.15709	6.61908	11.5049	5.48449	5.54149	4.69865	10.4006	16.7835	16.7186	14.3561	9.92846	21.3118	19.1093	21.9365	22.4392	11.8395	8.91638	10.4161	12.305	14.1968	10.9839
GRMZM2G114772	2.00681	1.26344	3.22007	7.228	3.83972	2.01689	6.19754	6.51637	7.81809	7.80775	8.2099	8.00085	1.8604	5.80072	2.44912	1.31476	1.68055	0.707696	0.483986	0.862873	0.911691	0.534441	0.518979	0.686055	0.658653	0.761207	0.530531
GRMZM2G425719	12.3918	5.30844	11.2308	22.9944	15.655	6.89481	34.4503	38.1799	28.9633	55.7438	39.8586	56.8096	4.11629	2.15247	1.19875	2.56247	2.51991	1.64866	2.07869	1.69942	1.3413	2.33744	1.96911	2.38257	1.51021	1.81114	2.78467
GRMZM2G165867	1.78914	1.03734	2.65793	8.68605	4.39999	1.75545	4.57136	9.93205	6.27532	13.7032	12.13	14.1107	0	0	0	0	0	0	0	0	0	2.41208	2.49558	1.77579	2.71634	1.89258	1.48057
GRMZM2G423886	13.2279	8.76859	7.47543	8.26213	7.95009	6.50502	20.6476	13.7353	9.79326	20.4899	13.2533	18.4206	15.414	15.8521	8.56846	10.8586	14.1881	6.7839	5.50708	6.58618	7.14764	6.81213	6.03504	6.82498	5.2105	4.85943	5.06344
GRMZM2G161459	5.28738	3.09431	4.71641	9.93449	7.11981	4.03217	20.1525	13.3421	15.6429	12.387	11.5472	14.346	1.40472	0.729401	0.895704	0.99393	0.69785	2.80363	2.48859	2.89355	2.7045	0.175678	0.345963	0.371588	1.87094	1.5892	1.24793
GRMZM2G148074	5.72585	2.52468	6.89018	15.5768	6.21655	6.34799	11.2498	10.7266	14.2451	1.39505	5.87916	2.03766	1.64611	0.537267	0.487651	0.249991	1.69852	1.88442	0.98862	1.86793	1.70112	0.752885	0.662562	0.832069	1.63504	1.98779	2.32221
GRMZM2G392477	8.89492	11.6335	7.90763	5.60382	8.16638	11.6101	3.42835	3.59293	4.03611	2.14446	2.47394	2.18174	9.69263	10.3009	11.8092	11.211	10.101	9.90431	9.61234	9.92946	9.5886	11.1423	9.3392	10.8754	12.9666	11.8269	13.571
GRMZM2G058149	0.0729975	0.357271	0	0.456849	0.116261	0.389629	0.416157	0.802091	0.611094	0.668665	0.777411	0.621064	0.0998329	0.0123291	0.0487116	0.0303227	0.094879	0	0.0349752	0	0	0.0799062	0.0865476	0.11155	0	0.0750117	0.0821545
GRMZM2G088524	26.6807	20.3339	18.7376	35.7057	23.6161	20.4826	51.2129	44.2636	48.8869	50.0455	43.0216	53.4856	10.0955	7.17096	4.96349	3.67429	6.5427	11.903	8.24492	15.231	12.7286	15.9981	14.5868	16.0154	14.8995	17.8483	21.9913
GRMZM2G076468	5.70096	4.7696	4.4301	4.33245	2.99333	4.77431	22.9429	12.8348	14.7539	22.6265	11.0262	26.7076	3.29006	2.26434	1.96485	1.92574	2.37767	0.884084	0.780426	0.942323	0.61979	1.26868	1.22557	1.27646	2.65519	2.1888	2.32672
GRMZM2G180916	2.66128	4.7786	2.45172	3.79068	5.37818	4.28079	1.07349	2.80317	0.872433	0.903485	0.68604	0.762879	3.3306	2.67146	2.03138	7.74358	4.6501	7.53832	12.5104	10.2453	9.31441	0.910361	1.19067	0.783306	0.477473	0.548233	0.282559
GRMZM2G007939	118.346	51.8608	98.8971	58.8393	66.8095	72.8763	12.3912	28.7803	12.5472	8.32217	8.74734	7.3625	48.3825	26.7938	14.8182	59.7322	49.7791	23.7809	45.2005	42.4238	31.6177	167.488	126.667	187.375	40.7728	41.2667	12.4463
GRMZM2G050961	16.0159	19.3783	11.3045	9.31845	12.8784	14.7339	6.75201	8.10412	8.13006	7.4142	8.01761	6.40516	5.91828	4.85062	6.56806	7.7602	7.01625	8.15429	10.6876	8.41912	7.63675	22.9829	20.86	19.7421	25.6047	25.128	18.9225
GRMZM2G086869	0.8291	1.52639	0.523475	0.729683	0.385142	0.563416	0.375134	0.275507	0.341036	1.87606	1.065	1.2334	0.377965	0.160454	0.115263	0.179377	0.291858	0.933528	0.662076	0.673586	0.629577	2.78888	1.33115	1.25378	4.92743	5.99046	4.22813
GRMZM2G174757	166.481	203.438	189.491	122.829	173.51	210.695	106.671	106.17	105.265	101.207	104.801	95.4199	150.235	148.841	183.993	211.897	195.675	160.886	187.262	149.099	143.556	231.596	263.673	228.539	217.445	205.217	189.749
GRMZM2G001930	50.7455	71.9424	54.0868	127.295	76.8206	88.9585	132.827	148.506	149.374	110.308	136.145	134.152	55.0271	68.9297	84.1684	64.76	61.477	24.0286	18.3913	28.7751	28.3701	54.8479	55.0823	43.0609	17.3681	21.129	22.4767
GRMZM2G094390	0.763944	0.629971	0.969946	0.470271	0.598385	0.167115	2.6689	1.93097	1.61218	5.88341	3.68536	5.87937	0.411064	0.507651	0.229821	0.130056	0.276721	0.582845	0.330025	0.453497	0.554288	0.291315	0.816661	0.590083	1.05477	0.836501	0.916155
GRMZM2G094168	3.37687	3.54389	2.59341	7.90204	4.4583	5.33614	10.2329	13.2292	12.3871	11.2993	9.56776	13.1861	10.2696	3.77728	6.62185	5.22949	9.74075	1.93446	1.38378	2.55783	2.04367	3.38438	5.75093	1.96152	0.925493	0.837074	0.791767
GRMZM2G361855	0.417735	0.439681	0.952898	2.25594	1.60964	0.55942	5.17638	4.39421	3.79928	5.5546	8.4973	9.0695	0.0921457	0.147936	0.337206	0.0559757	0.157632	0.0404603	0.0322821	0.0375352	0.0350828	0.147507	0.0399417	0.137281	0.109831	0.242325	0.2654
GRMZM2G024823	37.922	44.281	27.5024	20.1375	26.8682	33.1965	82.0188	60.9929	38.6459	99.0457	58.1716	104.189	17.3903	14.3534	13.4844	18.5427	15.8136	9.23837	9.44571	9.37458	6.92901	27.4569	23.3321	25.8941	18.5933	16.6769	16.799
GRMZM2G068917	21.0348	14.9707	18.3105	28.4838	18.9227	15.6442	48.5895	41.5535	41.881	45.2369	51.9292	51.3942	22.0886	32.5258	24.6124	17.5604	22.5101	7.20378	5.3087	8.40418	9.34178	11.1606	10.484	11.559	3.79753	4.11634	6.04306
AC205558.3_FG002	10.9335	4.07862	7.18375	11.0567	9.3438	4.44802	14.7503	16.5411	14.9003	20.4142	17.4697	19.2445	0	0	0	0	0	0	0	0	0	2.09809	3.75452	3.90527	3.80363	4.79549	5.4397
GRMZM2G158976	4.80512	3.43932	3.67968	8.19732	4.17219	4.06154	10.5048	8.56891	7.76709	7.30652	9.37639	8.75588	5.05664	4.46237	3.97064	3.73087	5.2143	4.04511	3.58609	5.21205	4.91049	3.21574	2.35159	2.97374	3.05018	3.26873	3.15881
GRMZM2G057690	35.1105	38.3691	29.5672	11.6048	22.8583	35.483	3.90902	6.37452	4.65086	1.47664	2.25659	1.51796	48.8056	35.6658	28.9632	38.7932	49.0115	25.3582	26.498	25.1456	23.5333	35.0302	35.7467	36.8976	27.496	28.3247	25.3996
AC205077.3_FG003	28.6736	17.5121	32.2342	53.7664	34.4967	18.0517	66.4649	77.085	64.6608	77.5261	73.6224	84.4461	22.0809	41.8351	29.069	19.6071	27.8082	30.0004	26.9483	38.0917	42.379	15.2712	15.8213	15.0551	14.3819	12.5792	18.7417
GRMZM5G866843	79.1856	59.6904	89.1284	129.24	98.5206	56.9025	167.2	165.124	160.044	254.819	219.507	259.274	55.5379	67.567	58.8751	52.5095	54.0387	62.6478	56.0915	63.5664	72.2284	48.3493	53.9636	53.0846	47.1345	50.6661	54.3159
GRMZM2G344279	0.197527	0.328219	0.147809	0.103017	0.314596	0.162703	0.0595819	0.155585	0.155998	0.0574403	0	0.0333445	0.0900473	0.296549	0.292913	0.273505	0.228211	0.955523	10.0424	6.11341	4.79974	0.0600615	0.130107	0.139744	0.178883	0.112765	0.123503
GRMZM5G873519	0	0.0338453	0	0.603738	0.198248	0.0184554	0.506878	1.08094	0.501356	0.781854	0.819802	0.71863	0.0170235	0.0105117	0.0207657	0.0517061	0.0323574	0.373741	0.119279	0.173361	0.291662	0	0	0	1.35272	0.73548	0.910581
GRMZM2G041028	35.8725	37.5679	31.1455	25.2443	34.5432	35.2536	16.9785	25.3405	21.3522	19.5818	18.6213	19.1084	38.3566	32.8329	29.7118	32.8437	35.4688	37.2467	45.3606	37.9103	38.3613	40.1029	34.8985	38.4918	42.1517	39.209	36.2268
GRMZM2G086669	29.767	38.1072	25.1656	19.3655	30.924	37.2928	13.976	16.0668	14.9484	8.92715	9.30603	7.23044	37.5175	26.8035	32.7539	36.1931	32.3866	29.1221	32.2092	24.547	23.5556	43.3053	40.9242	40.7409	38.9859	33.0986	33.0428
GRMZM2G174819	0.760008	0.803639	0.568714	2.29014	1.52427	1.87805	0.916993	1.74601	1.24491	1.58389	1.85388	1.83892	0	0	0	0	0	0	0	0	0	0.308125	0.250301	0.645218	1.91188	1.59088	1.90077
GRMZM2G012306	3.13967	1.81134	2.92593	12.5799	4.81595	3.38393	9.01092	9.44488	11.9587	6.74648	12.8579	9.61053	2.20239	1.93719	2.57058	1.49189	1.77688	1.84366	1.74855	1.64583	1.53829	1.68036	1.95739	1.10651	0.975756	0.773836	1.01051
GRMZM2G144155	6.97092	11.7115	9.14068	11.5424	10.9995	10.8694	32.1839	11.3233	18.2806	51.7843	33.885	49.7138	8.28348	5.30985	5.69914	4.62158	5.5323	4.94847	5.46339	4.96364	3.94223	4.63651	4.89873	4.05641	6.0454	5.81126	5.42941
GRMZM2G169812	0.935688	1.05402	1.44036	1.12936	1.49025	1.34767	0.725761	0.758066	1.05567	0.734658	0.599394	0.406166	0	0	0	0	0	0	0	0	0	0.877924	0.871652	1.05537	1.67054	1.6483	1.88047
GRMZM2G143625	0.348856	0.379423	0.411152	1.09164	0.638957	0.517234	1.37323	1.02013	1.40511	1.71191	1.46655	1.19253	0.143131	0.191493	0.203694	0.144913	0.113357	0.995083	0.961095	1.55477	1.1353	0.596677	0.827225	0.599736	2.79598	4.3466	5.10403
GRMZM2G304897	0.933175	0.837063	0.712692	1.62562	0.980615	0.527757	1.03162	1.65382	1.32961	2.73183	2.60182	3.56633	1.64463	0.617444	0.337035	0.439586	1.06285	0.649925	0.230469	1.33986	0.901672	0.394907	0.484761	0.355279	0.209096	0.197716	0.162408
GRMZM2G088765	1.12396	0.347283	0.688136	4.9559	2.84788	1.16146	2.79699	4.10458	5.6218	1.91649	2.91135	2.38031	0.0931604	0.0575251	0.14205	0.03537	0.0221344	0.0511322	0.122391	0.0474357	0	0.0466034	0.100954	0	0	0	0
GRMZM2G084825	0.315947	0.132165	0.204597	1.15978	0.967694	0.486458	1.45152	2.00285	1.57391	3.22804	3.50782	4.8186	0.0166191	0.020524	0	0	0.0315888	0.0182432	0	0	0	0	0	0	0	0.0312178	0.0341904
GRMZM2G172098	0.109466	0.0212603	0.0526587	0.073402	0.0498126	0	1.63446	0.332573	0.123503	3.35605	1.24907	3.18366	0.106935	0.0132061	0	0	0.0406513	0	0	0	0	0	0	0.0199141	0.0849723	0.0401738	0
GRMZM2G083475	69.9053	82.1151	78.2578	35.4623	68.851	76.088	21.3741	28.3314	25.8936	15.8775	21.1067	18.0494	64.9059	83.2949	84.5627	91.663	88.6807	63.0195	61.6919	53.1833	60.06	85.8478	94.9911	88.393	70.2423	75.0163	72.0124
GRMZM2G300424	0.200688	0.074411	0.12287	1.22744	0.523032	0.108201	0.544818	0.905338	0.691615	1.0266	0.741406	0.886991	0.0499028	0.0462213	0.0913092	0.037893	0.0237132	0.0821693	0	0.203277	0.0949978	0.124819	0.21631	0.0232332	0.396537	0.140608	0.0513325
GRMZM2G148536	59.3618	58.4434	45.473	47.4073	55.091	66.2185	30.9322	36.1731	38.5828	20.9295	20.993	16.4774	66.5828	75.5636	61.8827	68.1031	55.5084	74.3567	67.6002	85.8101	81.6685	52.8925	39.8185	56.5342	74.1416	73.5033	72.3494
GRMZM2G477139	13.4597	21.9957	13.5049	12.5023	14.5655	29.7764	17.9811	20.3	25.8788	2.40541	15.5826	4.56989	20.3815	23.4514	30.7415	24.5792	17.3561	9.44191	10.5905	10.5366	8.70117	19.9343	18.8219	16.9273	12.0517	14.3618	11.7543
GRMZM2G003909	0.102863	0.307658	0	0.0643758	0.229358	0.0915061	0.279247	0.364596	0.146226	1.23836	0.63422	0.843902	0.140677	0.0173732	0	0	0.0267393	1.66779	0.44356	0.458435	0.267801	0	0	0.026198	3.40944	3.43528	3.00992
GRMZM2G129413	14.3736	13.4893	10.7013	6.41459	7.63084	12.3551	6.00953	5.11621	5.84348	3.76183	3.26346	3.15126	28.964	14.9552	9.73324	17.3075	17.2002	15.6969	13.454	16.3866	14.937	12.2486	11.1095	13.5156	18.6522	21.6568	23.6849
GRMZM2G009465	2.15241	5.64953	0.837908	2.45275	2.91288	0.682529	8.54534	24.2326	4.35288	71.7993	44.2137	55.044	5.08763	0.336218	1.70199	0.749388	1.87585	71.2205	63.546	65.6731	35.6956	0.595839	0.737557	1.67944	87.3109	76.55	65.5312
GRMZM2G109814	1.23201	0.723275	1.13144	0.306666	0.802717	0.788782	1.44426	1.19096	0.398042	4.06713	1.68718	3.53086	3.14009	0.40198	0.0934238	0.814181	0.727871	3.0266	3.21978	2.80779	1.89536	0.957823	0.663957	1.35496	5.24901	4.53173	2.83615
GRMZM2G337766	0.147736	0.200851	0.392747	0.158154	0.0866879	0.172928	0.126653	0.137803	0.153521	0.0712253	0.0326877	0.0354401	0.191413	0.485912	0.272406	0.193796	0.202127	0.140079	0.0186275	0.129952	0.141705	0.255345	0.414852	0.465383	0.338001	0.379532	0.393794
AC210517.3_FG003	2.64047	2.35995	1.07026	1.3771	2.06377	2.2112	2.22348	1.7765	1.04267	7.48645	3.39174	6.68606	8.05824	1.21815	0.244722	2.33585	2.44687	5.87269	6.20848	6.81016	5.02851	2.74318	1.15948	2.89548	13.7497	11.3683	7.97956
AC202185.4_FG004	3.87007	2.80611	1.82446	1.4936	1.43821	3.48105	3.5021	2.33196	1.40595	10.5338	5.71234	9.25081	9.13889	1.96093	0.602588	2.94727	3.15223	7.63051	8.15875	6.82733	4.90349	2.32999	2.60012	3.3184	17.6642	12.9911	11.2518
GRMZM2G152981	0.225973	0.43888	0.271761	0.808135	0.488439	0.358973	2.3443	3.23245	1.83563	6.65338	4.36532	8.46035	0.132448	0.0136308	0.0269274	0.0335243	0.0209793	0.024232	0.0773359	0	0.168091	0.132514	0.0478428	0.102773	0.17541	0.290261	0.3179
GRMZM2G030850	2.10212	2.59526	1.49224	0.480013	0.995348	1.92057	0.107965	0.281927	0.421771	0.327122	0.127381	0.189897	3.4965	1.61208	1.61127	2.38362	2.40732	4.43525	4.43705	3.82975	2.51454	3.52934	2.62704	3.06761	4.66152	4.67053	4.50783
GRMZM5G818983	0.721176	0.414808	0.747215	1.86613	1.63454	0.452378	1.43071	1.76968	2.25631	1.74225	2.40984	1.76993	0	0	0	0	0	0	0	0	0	0.303627	0.246647	0.459188	0.678228	0.498801	0.780425
GRMZM2G433184	0.917251	0.869139	0.65518	0.347912	0.132808	0.576957	0.830037	0.246302	0.658552	2.146	1.20744	1.64695	0.722261	0.281675	0.0927404	0.173191	0.469656	2.50372	2.73011	2.40014	1.88149	0.912784	1.07104	0.955692	6.04129	5.64108	4.37952
GRMZM5G883813	6.04629	3.60489	5.45965	18.1009	9.54908	4.58245	19.9446	21.4609	21.1812	27.6923	31.8079	29.6622	0.161685	0.199676	0.140877	0.105234	0.109758	0.380326	0.283221	0.282265	0.571616	3.28153	2.80337	2.92499	4.45085	4.68587	6.74773
GRMZM2G063824	0.320872	0.196305	0.594268	2.51019	1.55869	0.880125	4.89987	3.69632	3.01559	1.80552	3.75446	2.60811	0.175533	0.636784	0.776183	0.333221	0.22938	0.529888	0.845564	0.893782	1.29485	0.0219525	0.0475542	0.102153	0.261528	0.164863	0.225702
GRMZM2G072415	19.3954	25.5458	16.3035	17.2698	22.491	28.3295	12.6354	15.7822	13.9748	11.3892	13.7307	10.4646	27.1168	22.6339	22.7891	24.9005	27.0448	21.0704	27.5473	26.1699	20.1083	25.3953	23.064	25.6532	26.7779	24.6541	29.6776
GRMZM5G891425	0.143872	0.0651991	0.322977	1.17554	0.305521	0.189611	0.629262	0.963243	0.694368	0.878587	1.03043	0.971479	0.1749	0.0944982	0.0266684	0.0664038	0.0831103	0.0719969	0.344665	0.846031	0.416186	0.0218734	0	0	0.0868617	0.123201	0.269866
GRMZM2G167649	51.7807	76.4836	39.1757	19.9707	41.235	72.0902	8.41701	12.5045	10.0233	2.00966	5.19736	3.08164	77.4741	53.5284	70.2866	79.0804	70.1835	62.2505	63.7248	63.1579	55.3726	73.6866	60.5937	68.1169	72.7806	73.7698	81.0389
GRMZM2G119999	0.901705	1.1646	0.910906	0.376216	0.454772	0.623896	0.979162	0.772387	0.652785	3.61854	2.6324	4.10985	1.76757	1.0153	0.727069	1.31097	1.36733	2.84278	2.52019	3.09774	2.19107	1.76846	2.18271	2.25826	2.24564	2.85697	2.87532
GRMZM2G159587	0.0908376	0	0	0.497438	0.168787	0	0.842556	0.912258	0.418482	2.67455	1.25169	2.78317	0.0207053	0	0	0	0	0.0454573	0	0	0	0.0207156	0	0	0	0	0
GRMZM2G455784	1.0365	0.447135	1.04037	3.07191	1.74605	0.886604	4.12608	4.85729	4.10868	5.06025	5.6841	5.96588	0	0	0	0	0	0	0	0	0	0.0954593	0.147705	0.1523	0.514466	0.460863	1.03754
GRMZM5G817651	5.91348	10.5501	5.65941	3.24641	6.14665	9.32141	2.61928	3.67724	2.55633	4.15425	3.37276	4.25571	5.98752	8.5684	15.2998	12.239	11.246	10.4041	11.383	7.68687	8.37307	12.8895	13.0998	12.7622	13.2474	12.1533	13.8944
GRMZM5G881798	0.698593	0.949755	0.723817	0.504472	0.941458	1.5935	0.437656	0.380947	0.6366	1.47674	0.82833	1.22465	1.39637	1.906	2.86877	1.78579	1.60646	3.46904	4.50579	2.84403	2.93802	1.69119	3.34493	1.23178	3.06595	4.0035	4.23353
GRMZM2G017008	3.90163	2.48234	2.52408	2.52601	2.41827	2.27972	2.11318	1.77124	1.83666	0.980884	0.70025	0.58401	4.96796	6.4599	4.7775	4.31126	4.34672	5.25147	4.5123	6.58499	6.05467	2.47207	1.31028	2.6923	2.34978	3.80191	4.00171
GRMZM2G065205	32.4632	56.2486	34.1163	15.5203	34.7315	57.872	3.8216	10.4264	9.17298	1.04321	2.09282	1.39516	47.682	51.114	88.399	64.6586	62.3012	64.0221	61.6458	48.9372	51.7824	69.0526	74.448	68.1335	74.6815	79.0941	86.3702
GRMZM2G479885	160.302	136.624	118.146	89.3285	122.365	128.266	86.4658	72.9222	62.0795	112.492	67.7311	106.377	143.765	143.115	91.2875	146.276	110.534	179.14	172.073	161.125	154.687	95.9692	82.7416	99.3173	138.879	129.303	119.854
GRMZM2G006704	126.182	117.417	110.111	104.114	118.732	118.82	63.1866	79.8716	74.7984	58.8091	56.9806	50.6456	124.894	76.7267	78.0825	82.608	84.1225	90.1701	106.343	89.9045	81.8249	125.362	106.591	119.907	143.732	130.469	118.7
GRMZM2G081977	0.955787	0.699686	1.08933	0.299086	0.585484	0.981073	0.33931	0.312718	0.441291	0.327114	0.288473	0.134041	0.663632	1.30386	0.809518	1.19108	0.860047	0.640185	0.352265	0.655341	0.880502	0.865165	0.958865	1.16097	0.679144	1.09549	1.36529
GRMZM5G892709	2.40862	1.64924	2.42728	3.19088	2.21209	1.40761	4.72512	5.39036	5.22071	6.94796	6.47937	5.9031	3.29408	3.41482	2.66903	2.26396	1.9195	3.90633	2.52709	2.88934	3.66178	1.37121	1.40701	2.03736	1.71955	2.03246	2.52279
GRMZM2G130149	3.29619	2.4871	3.05234	1.44403	1.60118	1.90598	1.40937	1.31438	1.37969	3.19188	2.51732	3.7559	5.58985	2.33822	2.83194	2.53305	2.8276	14.7712	15.1218	14.1395	15.2323	3.08948	2.00287	3.16913	13.5224	17.2321	15.0242
GRMZM2G171713	1.56308	1.10047	1.55083	4.23614	2.6673	1.36568	7.48274	8.43416	6.11717	8.05387	7.76396	8.62975	1.22154	1.155	1.74618	1.04351	0.961394	1.31997	0.936146	1.71047	1.38071	0.553789	0.537767	0.444307	0.454998	0.430235	0.667538
GRMZM2G077851	176.626	251.608	145.854	126.141	186.615	280.886	110.092	92.5434	99.1069	47.2742	56.7574	43.0586	220.401	160.322	203.666	237.212	220.116	146.463	163.915	145.245	124.132	276.578	232.369	259.178	237.957	195.455	190.623
GRMZM2G456357	1.55123	2.34734	3.13413	9.64496	4.79084	4.3599	8.45905	7.8172	8.96986	6.86644	11.001	7.7671	1.78944	2.76808	2.58787	1.54089	1.20974	2.85534	3.10222	3.64461	4.24932	1.25508	1.27943	0.738631	1.28266	1.59404	2.42898
GRMZM2G056039	538.576	445.995	490.102	839.11	551.398	545.627	1155.92	1184.44	1184.15	1220.9	1297.26	1277.65	373.767	517.957	632.797	425.463	464.229	541.223	418.931	509.526	552.281	609.866	521.961	551.272	560.619	631.462	795.137
GRMZM2G061704	0.369128	0.266602	0.271902	0.216577	0.146975	0.342057	1.6284	0.633742	0.282412	2.40009	1.26081	1.89274	0.473276	0.701378	0.673534	0.43125	0.749651	0.207811	0.110537	0.514099	0.300318	0.378809	0.170956	0.323169	0.062679	0.0889016	0.162278
GRMZM2G311233	0.205309	0.244232	0.0864181	0.18069	0.102184	0.171226	1.06247	0.250152	0.233082	1.56161	0.611358	1.34517	0.17549	0.281743	0.363915	0.293163	0.416955	0.134848	0.153702	0.107228	0.300666	0.228251	0.228205	0.228768	0	0.0329646	0
GRMZM2G093736	25.5816	18.1313	18.8666	13.5314	18.9064	13.208	92.7428	31.3913	37.4676	73.4127	52.1323	81.2692	21.6512	28.2572	17.2892	18.2865	18.2124	11.0018	7.44576	9.98929	11.664	10.1696	9.95189	10.4044	7.17323	7.18339	10.1779
GRMZM2G074393	0.635155	0.276323	0.342206	1.31177	0.809277	0.489693	0.206915	0.270156	0.260842	2.06127	0.178008	1.08078	0.243222	0.150186	0.127153	0.316607	0.198131	1.52566	1.7042	2.19382	2.71193	0.590978	0.150611	0.29118	2.41587	1.95804	1.07225
GRMZM2G315848	0.788239	0.482988	0.710299	1.19854	0.5835	0.41151	6.84157	3.38417	2.80572	2.46974	4.51156	3.72762	0.88063	1.95009	1.68541	0.507285	0.92351	1.38337	1.01066	2.07192	1.82094	0.18229	0.361976	0.31103	1.20649	0.941184	0.90586
GRMZM2G076989	1.04273	0.491827	0.429948	1.33181	0.847313	0.473269	1.32872	1.47084	1.84869	0.668329	0.536758	0.581954	0.0582066	0.0359417	0	0.0441984	0.0829773	0.191684	0	0.118551	0.166208	0.465885	0.126152	0.65038	0.231261	0.929365	0.598742
GRMZM2G062777	5.1525	3.55942	8.04036	7.37343	5.93786	4.13024	10.8604	9.09437	11.0001	12.3064	13.0315	11.5194	0	0	0	0	0	0	0	0	0.0545303	3.32448	2.97996	3.73414	3.01595	4.46603	5.42168
GRMZM2G429807	1.66385	0.797517	1.32886	0.417191	0.492624	0.537662	2.04131	0.680482	0.825487	1.64693	1.09104	1.29634	0.583466	0.828648	0.302485	0.819637	0.845632	0.176133	0.127756	0.0891273	0.13884	0.81726	1.01164	1.2224	0.20284	0.3562	0.480146
GRMZM2G139324	1.9968	2.08451	1.0206	0.669474	1.07902	1.40099	0.266201	0.221177	0.211204	0.583257	0.349764	0.460476	3.58427	0.828081	0.2082	1.11088	1.90017	5.51371	5.33887	5.90968	5.0594	3.19574	1.74389	3.42826	11.286	13.2824	15.6006
GRMZM5G878732	3.01991	2.02092	4.10979	5.87562	3.33941	2.69114	8.02841	7.68141	7.35273	5.95845	7.80579	6.32353	2.48234	3.42239	3.05413	2.46991	1.91173	2.32558	1.53689	2.57152	3.62562	1.30602	1.06672	1.55422	1.31785	1.16573	1.62893
GRMZM2G028036	5.51937	5.83622	5.56831	8.08734	6.55804	5.42308	9.95942	11.5866	8.54496	16.6234	13.3201	16.1554	3.16015	3.28307	2.70387	3.0706	2.61902	3.28812	2.6235	3.05041	3.3358	3.94092	4.18732	4.68574	5.65298	5.23278	5.33051
GRMZM2G426125	3.62533	1.6627	4.7066	8.20078	6.95659	2.26662	5.0988	10.0632	6.89911	24.1775	12.6086	17.7182	2.86732	3.83614	2.18602	2.54014	1.93023	3.27868	2.51132	4.86663	3.07035	0.717188	1.29466	1.0012	2.84804	1.90756	3.07236
GRMZM2G703783	1.75285	1.79774	1.03552	2.64629	1.76319	1.96056	3.46456	3.76048	4.46871	5.43259	6.46384	6.44747	0	0.0259694	0	0	0	0.0461668	0.368351	0.0856584	0.160124	1.05194	1.2761	1.17482	2.17224	2.05402	3.89356
AF546187.1_FG012	0.328399	0.0558083	0	1.02763	0.523032	0.608628	3.12032	1.52776	0.55113	1.28921	1.89826	1.80863	0.0561406	0.069332	0	0.0852592	0.160064	0.123254	0.196681	0	0	0.112337	0	0.104549	0	0	0
GRMZM2G476637	3.78495	2.86007	4.5053	12.0367	7.5703	3.90215	17.5873	16.8633	21.0843	10.9771	16.6146	14.4028	1.04731	0.877135	0.895749	0.585022	0.720766	2.69576	1.56043	2.54991	1.90206	0.686514	0.547896	0.425947	1.98488	2.46479	2.5509
GRMZM2G137293	4.59065	4.00471	5.02396	8.59912	4.6915	5.14259	9.71036	8.02277	8.11711	10.0622	10.5785	9.70622	0.0174397	0	0	0	0	0	0	0	0	4.34464	3.9687	3.75114	3.9495	5.7001	6.02761
GRMZM2G443525	52.4005	24.0968	39.1448	117.956	68.3622	28.5604	113.109	116.765	118.519	175.628	149.952	181.944	36.5662	58.6305	45.0722	30.8338	37.8624	17.9961	14.2193	22.3045	23.7669	15.6443	20.6942	18.2954	4.12434	4.65526	6.61849
GRMZM2G065496	8.15686	6.09353	10.0306	10.6062	9.00076	6.35649	15.3231	16.7995	21.9422	13.9527	19.5249	15.1841	7.06261	14.1411	13.1434	5.57973	7.90622	8.25434	6.26911	7.48312	9.09608	3.42831	3.672	4.37827	3.0632	3.68319	6.97123
GRMZM2G065478	1.27446	0.621981	0.660239	1.43161	1.40525	0.920569	0.88714	1.04246	1.10975	0.598677	0.41213	0.446832	1.02791	3.39437	3.27098	2.37553	2.88824	2.01143	1.33086	3.27691	3.31804	0.625997	0.387444	0.79067	0.976607	0.419752	1.10333
GRMZM2G038893	0.837145	0.469474	0.70474	3.9294	1.3833	1.13259	3.84929	5.00724	4.61147	3.97111	5.73346	5.72339	0.243291	0.335805	0.279316	0.58682	0.285622	0.219937	0.0501375	0.204037	0.0544874	0	0.0310169	0.09328	0	0.0537653	0.11777
GRMZM2G124423	4.11708	4.328	4.22609	3.95117	4.16831	4.56114	4.40426	3.82454	4.00091	1.20168	1.26537	1.41843	4.58402	4.39448	5.31086	5.30864	2.78501	7.95009	6.23315	9.29379	8.36779	3.95805	3.17557	3.54722	4.90664	5.58324	5.94264
GRMZM2G099328	5.54427	4.15675	6.69219	6.1073	6.11948	4.33679	11.7865	9.84388	8.9424	13.9502	12.6677	16.3048	4.80874	6.44644	5.74681	4.69925	4.64959	6.07429	5.05403	5.33708	6.02319	4.11387	3.8063	3.45229	3.65498	3.79643	3.98588
GRMZM2G130034	11.0265	12.5787	10.8868	5.88094	9.54483	11.0874	4.81659	5.77632	5.60485	4.78105	4.97243	4.61241	15.5654	14.7167	13.0673	13.9485	14.588	12.5682	11.9327	11.0556	12.3178	16.1306	15.6989	14.4768	11.9258	13.5051	11.7589
GRMZM2G100121	12.4651	16.8864	13.1472	11.6291	15.0085	19.9573	3.30289	6.23336	4.09674	1.93945	1.72038	1.79802	15.8828	21.24	21.4224	21.6168	18.3004	21.3038	20.2171	26.9575	24.6202	20.098	20.8505	20.7892	17.2183	18.9521	18.0805
GRMZM2G067436	42.3129	43.9597	38.0236	26.165	36.1295	45.0198	13.0299	23.0115	17.0576	13.8508	15.7524	15.3901	59.8027	50.2177	45.0084	47.9026	52.4354	35.8384	38.7311	38.7008	35.3173	47.9075	46.7229	47.578	43.3064	41.5984	41.295
GRMZM2G322090	42.3605	47.3598	45.495	26.3051	43.8532	42.3649	12.357	25.4829	17.2052	16.6642	14.2315	16.3093	28.049	51.5484	51.4212	51.6413	48.0649	37.6828	45.6978	42.0309	42.8125	47.1076	55.3318	50.6434	47.6074	47.8552	44.9353
GRMZM2G480705	0.320485	0.25935	0.334034	0.2149	0.340286	0.237585	0.207152	0.216373	0.18079	0.159765	0.160391	0.139117	0.354816	0.599286	0.534654	0.633941	0.565322	0.481136	0.584966	0.786431	0.655583	0.323671	0.180941	0.291514	0.35243	0.372455	0.386452
GRMZM5G852177	0.652768	0.288423	0.659429	0.970258	0.753744	0.556503	3.92078	3.6152	2.99007	7.53835	7.38636	11.0827	0.0892739	0.110251	0.0544494	0	0.127266	0.122498	0.039095	0.13637	0.0849735	0.178637	0.145113	0.457195	0.487704	0.628856	0.872401
GRMZM2G176047	21.3816	24.3388	22.6007	11.6799	19.3503	28.8584	4.22049	7.86513	5.49534	1.73865	3.03266	1.93535	25.2144	28.1315	24.8388	27.5671	27.0075	22.8666	22.0182	20.9845	23.6432	26.1641	29.3131	27.7167	25.7518	27.5172	24.0869
GRMZM2G118646	4.43699	4.6492	2.55088	4.60551	3.82635	4.42848	3.87801	3.52896	4.23916	2.01092	2.72965	1.5784	6.15692	7.2015	7.04099	5.6192	4.55734	6.82359	7.93319	7.65663	8.50876	4.85692	3.59261	3.96896	5.8215	5.44906	4.5673
GRMZM2G088312	0.379049	0.18188	0.300327	1.01169	0.710237	0.330588	1.51327	1.10644	2.39485	0.583551	0.937339	0.508133	0.39642	0.433078	0.632353	0.231551	0.115923	0.133895	0	0	0.0580498	0.0915271	0	0.113576	0.302887	0.343683	0.0627349
GRMZM2G088375	27.7898	20.4619	34.5627	43.5701	31.1975	22.1872	57.057	59.7056	62.2885	72.4922	68.2857	70.6836	0.0393572	0.0162016	0	0.0199235	0.012468	0.0288022	0.0459609	0.0801599	0.0499484	19.8328	21.3817	21.7072	18.6862	25.8261	30.4985
GRMZM6G247892	0.563168	0.969811	0.69534	0.469939	0.657759	0.779319	0.356734	0.36596	0.370639	0.417607	0.184138	0.171123	0.590487	0.554852	0.720293	0.584841	0.512387	1.09911	0.944404	1.35953	0.733099	0.950388	0.667705	0.980122	1.98905	1.35032	1.63735
GRMZM2G013960	7.24904	12.3191	5.06818	4.085	5.43024	14.3912	1.45927	3.32064	3.6145	0.281364	0.602595	0.280001	3.02459	2.67176	3.89445	3.44502	2.47527	2.62847	3.01699	3.08014	1.83929	18.8711	16.9343	15.8026	13.5191	14.4404	17.1983
GRMZM2G023068	0.359022	0.221864	0.879238	1.27665	0.467841	0.435524	1.01896	1.90883	1.52081	0.683363	1.1434	0.942155	0.178548	0.523691	0.326697	0.0677889	0.466641	0.489991	0.31276	0.545481	0.339894	0.133978	0	0.0831263	0.177347	0.33539	0.459158
GRMZM2G024927	5.90854	7.51664	4.15501	2.15334	3.96823	5.52359	1.09512	1.05134	1.85528	0.496825	0.631777	0.684975	0.0324524	0	0	0	0	0	0	0	0	8.50677	6.18943	7.82637	7.28491	6.76651	6.7432
GRMZM2G141955	0.816468	0.868702	0.478144	0.888661	0.753837	0.894749	0.401541	1.17436	0.429875	1.85812	1.07779	1.83371	1.76393	0.599561	0.671172	0.811025	0.861271	2.94888	3.34498	3.42786	4.03568	0.955267	0.73654	1.08493	3.76133	3.43502	4.76091
AC194609.2_FG003	25.8011	29.7484	28.576	13.6348	27.1528	27.4776	4.95885	8.36286	5.86054	3.93404	4.1061	2.77518	10.6171	18.2215	24.4419	21.8937	25.3245	21.7096	24.1589	19.1861	16.6446	31.3464	36.7717	32.5171	35.6692	34.3145	36.083
GRMZM2G300788	44.888	56.3591	44.7135	26.2483	47.4894	64.6968	11.635	19.1324	14.17	7.14824	8.29002	7.2823	61.2421	60.5896	60.0088	68.9254	63.3106	41.3281	43.7073	38.0095	35.3013	62.5135	62.9095	61.1766	54.5536	59.0726	52.1834
GRMZM2G300786	0.570599	0.465446	0.558954	0.324641	0.346988	0.707566	0.492875	0.606745	0.417862	0.0814558	0.101764	0.157619	0.482407	1.0601	1.31537	0.301666	0.566343	0.34265	0.248537	0.28898	0.405149	1.39116	1.13778	1.20224	0.42279	0.719603	0.934075
GRMZM2G042313	18.5023	13.5578	17.5528	24.3189	18.9689	13.3493	45.6836	35.3847	33.358	67.7022	58.3323	68.6838	16.6774	21.5031	16.6367	16.0101	16.4247	27.6346	20.7118	27.4261	27.4711	8.89039	8.58367	10.5404	12.474	13.8511	14.2812
GRMZM2G703821	1.55168	0.964367	2.09002	0.0693649	0.282438	0.197196	0	0.235711	0.140052	0.348088	0	0.673558	0.181896	0	0	0	0.172869	0	0	0	0	4.42834	6.96463	1.18559	0	0	0
GRMZM2G149751	98.2026	94.4377	100.591	55.1479	71.5997	77.0981	51.5019	39.5714	41.5638	40.399	37.5781	39.3566	42.6796	93.3879	85.0388	101.859	86.4347	108.052	111.068	107.367	107.006	87.4606	98.6706	96.7003	109.887	100.253	104.029
GRMZM2G094850	1.80702	2.86869	1.9653	1.22925	1.87696	3.11186	0.639864	1.15369	0.762308	0.690301	0.503289	0.56272	2.25643	2.27479	2.41542	2.91392	2.85928	1.83664	2.07038	1.59444	1.60715	3.08686	2.96084	2.42978	2.98834	2.45086	2.62108
GRMZM2G402631	2.80146	5.47263	1.64857	4.04274	4.28855	4.63752	1.62443	2.45834	0.880695	2.27788	2.59171	1.32232	5.24484	4.36409	4.58283	15.5915	6.75216	20.8246	14.8561	20.6828	17.278	6.029	4.27278	4.71049	4.87704	4.1225	4.43853
GRMZM2G068604	0.721133	0.425456	0.549805	0.106442	0.693453	0.262255	1.10813	0.385819	0.591012	0.302685	0.209731	0.227391	2.19577	1.37884	1.38463	1.01735	0.937297	1.36859	1.07566	1.2128	1.31068	0.130323	0.12099	0.225249	0.369662	0.24468	0.267979
GRMZM2G099319	3.37047	1.51244	2.9672	2.44716	1.91215	1.56777	10.5404	6.32467	3.61873	21.2024	11.4063	19.2947	2.59098	2.39983	1.10252	1.60139	2.09018	2.59614	1.60961	2.17835	2.38014	0.90428	0.685608	1.00991	1.61595	1.5846	1.58053
GRMZM2G067162	0.0925918	0.0359659	0	0.103478	0.0421339	0.0980585	1.36455	0.140653	0.32384	1.43666	0.556064	0.944523	0.0361801	0.234577	0.0882671	0.0824187	0.0171924	0.0198579	0.0950643	0.0368446	0.137749	0.0723964	0	0.0168443	0	0.0679619	0.0372167
GRMZM2G059029	0.0642002	0.0581879	0.144123	0.368309	0.340834	0.158645	1.48145	0.49304	0.861945	3.02442	4.37822	5.75478	0.0878016	0.126504	0.0714019	0.133342	0.0556298	0.0321273	0.0512669	0.0596094	0	0.0292818	0	0.109007	0.0581407	0.0549764	0
GRMZM2G051168	3.65804	3.29744	4.15059	2.61285	2.40642	3.94981	4.26371	1.97307	2.57495	1.5089	2.34012	0.845724	15.8785	19.6095	14.7258	11.8919	16.0208	8.95387	5.23896	7.42053	9.73068	5.54936	4.12492	5.72161	1.7284	2.75794	3.57992
GRMZM2G093828	9.02856	11.1197	7.92748	5.39224	7.22844	9.93175	4.90865	4.6454	3.75687	6.73309	4.35327	5.53105	11.6838	7.95243	8.62422	11.0395	11.3248	10.1293	12.3845	8.24775	8.15118	12.9184	10.5031	12.4246	14.1109	13.8417	13.794
GRMZM2G093809	0.419096	0.469224	0.3874	0.334289	0.366462	0.450802	0.557717	0.276708	0.467273	0.752739	0.852128	1.02376	0.191055	0.222068	0.164509	0.29015	0.352468	0.419452	0.196864	0.343348	0.256732	0.0674648	0.0730722	0.146505	0.37954	0.379994	0.647389
GRMZM2G392791	1.15537	1.1324	0.723817	2.22808	1.09124	0.856506	2.79006	1.30951	2.36603	2.23269	3.35097	2.26561	5.365	9.34848	9.48039	6.36189	6.60047	2.90431	1.89887	2.46982	3.35774	1.28677	0.876054	1.07781	0.328495	0.793798	0.982784
GRMZM2G093755	1.38674	0.285654	0.707523	1.84096	1.53935	0.436136	4.39211	3.35135	2.78776	9.18336	6.12414	7.72517	0.57471	0.674262	0.630942	0.436398	0.60081	0.757048	0.704697	0.702318	0.875241	0.344998	0.871902	0.32108	0	0.107955	0.23647
GRMZM2G461278	12.8538	14.3064	13.1587	6.92097	10.157	13.911	7.39095	6.52117	6.11748	3.37445	3.97487	3.49587	16.0871	16.7179	17.2244	16.9122	17.3901	15.0237	13.5671	14.3106	15.9061	13.9781	13.8758	16.5455	15.1167	14.8545	15.7108
GRMZM2G085411	0.244253	0.0790637	0.313327	0.200179	0.351966	0.0862246	2.4471	0.432876	0.587888	5.50974	3.55309	7.98728	0.0795346	0.068756	0.0388074	0	0.120941	0.209537	0.0835918	0.356379	0.151407	0.0636594	0.0344752	0.103681	0.221199	0.2988	0.359978
GRMZM2G108135	0.360349	0.178147	0.220622	1.94768	0.626093	0.0971407	2.40118	2.55451	2.0956	5.22989	4.08554	6.66922	0.179208	0.055329	0.109301	0	0	0.393441	0.156958	0.182499	0.511725	0.0448242	0.0970996	0.0834334	0.356005	0.336629	0.0921709
GRMZM5G893912	0.0837365	0	0	0.480387	0.288958	0.0620763	5.15267	2.99277	3.25147	6.04497	7.56839	9.75352	0.0381733	0.0117857	0	0	0.0181395	0.0419037	0	0	0.109003	0	0	0	0	0	0
GRMZM2G310947	5.20586	3.92687	4.22227	5.62276	3.86925	3.73477	33.7512	6.7261	6.42789	54.0738	27.8306	51.6225	12.8919	8.8871	4.9307	4.34822	8.91995	5.10943	4.18395	5.73796	5.18818	1.74633	1.69238	1.75358	1.36873	1.52432	1.41748
GRMZM2G423472	1.83232	1.0308	1.91485	1.63115	0.805048	1.49887	3.47344	2.63146	2.74449	2.93518	2.65616	3.79177	2.03066	1.65409	1.21218	1.50915	1.56034	1.51769	0.756826	1.05598	1.23373	0.90777	1.77916	1.60921	0.51498	0.486953	1.15553
GRMZM2G169451	16.194	8.70314	14.5678	24.514	16.7135	9.88145	27.1395	26.4722	26.4098	31.5192	34.0389	35.4395	9.59449	9.82473	5.55923	5.16053	7.3707	6.31927	4.76185	8.06083	7.53416	8.11939	7.53792	8.41266	7.06806	8.41054	8.63571
AC195785.3_FG004	1.33678	0.74766	1.19658	1.16491	0.970205	0.689934	2.4117	1.61939	1.9912	2.02608	2.03921	2.7765	0.983532	1.04316	0.988022	1.03678	1.0337	0.571578	0.405374	0.659875	0.660815	0.53253	0.501558	0.657224	0.206877	0.478176	0.523709
GRMZM2G357455	3.20932	4.27924	6.96212	5.311	5.55373	3.29422	5.94796	8.31279	8.50548	10.903	10.8538	14.7214	2.27897	2.71022	2.05922	1.53823	1.20327	2.45536	2.29173	2.32083	3.3743	4.68689	4.4819	3.02586	8.55154	8.64105	6.94597
GRMZM2G086258	13.0682	18.0293	11.8475	9.49735	12.7672	18.2673	10.706	8.31385	9.63875	6.99886	9.22841	6.57894	18.3834	14.8451	20.6401	21.6281	19.1798	18.7482	17.9689	16.5492	15.2331	20.4206	19.1764	19.5793	19.993	18.2758	22.5544
GRMZM2G086285	4.07461	2.03813	3.75376	6.13458	4.65287	2.56468	7.7744	8.03871	8.50026	10.3622	10.1267	10.2786	1.15656	4.47973	3.91178	3.67255	2.74792	4.38584	6.16989	5.46072	6.40494	2.26168	2.27875	2.59439	2.0887	2.17252	4.43433
GRMZM2G086365	4.5612	2.85359	3.94173	8.02065	4.75729	2.27418	10.3553	11.3027	10.8067	14.3672	14.7063	15.0861	1.76651	5.07902	3.56896	2.51508	2.0461	4.24188	3.67457	5.73417	6.62059	2.81678	2.03393	2.62151	2.63195	3.83675	2.95283
GRMZM2G023847	0.23517	0.0710486	0.0879886	0.040883	0.0832331	0.0774835	2.37637	0.972483	0.0825454	1.70967	3.33203	3.8508	0.678982	0.617859	0.392325	0.379898	0.611326	0.745335	0.187794	0.291138	0.272116	0	0.0774508	0.033275	0.212973	0.0671274	0
GRMZM2G023791	1.65032	1.37514	2.56946	4.66443	3.33499	1.73648	5.75682	7.54779	5.85808	7.33795	9.89685	10.1101	0.655261	0.779257	0.384851	0.184283	0.599681	1.25211	0.892742	1.53231	1.98659	1.11693	0.63118	1.19768	2.31415	2.32496	2.54635
GRMZM2G379179	15.3596	13.475	10.9962	9.4997	10.5849	9.48875	22.6307	17.5947	16.2904	27.336	19.3848	26.0531	12.4555	11.3634	10.7313	10.3952	10.7284	6.33134	5.34643	7.22204	6.36568	10.7553	10.263	9.82157	6.64286	6.95582	8.12605
AC186606.4_FG003	0.146639	0.279103	0	1.10127	0.467096	0.173932	1.95063	2.44287	1.62133	2.91672	2.5891	3.56459	0.0802186	0.123834	0.146779	0.121826	0	0.220145	0.281035	0.0816918	0.458126	0.0802586	0	0.0746945	0.239037	0.226028	0.412584
GRMZM2G337581	7.49064	8.44785	6.3059	10.2882	9.32044	13.2831	7.53906	5.69478	6.25192	1.78221	1.99793	1.74586	0.232826	0.251592	0.142004	0.26519	0.387228	0.287527	0.407839	0.118551	0.110805	9.49241	5.67683	9.34922	7.74723	6.83357	6.76579
GRMZM2G037265	15.0847	6.91068	18.2526	8.43179	9.43263	6.0944	4.11004	6.11695	6.46155	3.60303	4.07814	4.32619	8.30358	4.49139	3.97829	4.07313	5.15906	6.25335	9.5465	8.04093	7.92401	14.5224	11.6489	21.7069	9.88876	10.9023	5.65018
GRMZM2G050177	6.36908	4.21845	11.5483	2.75055	4.60529	2.29314	0.508544	1.1577	0.89524	0.678828	0.309614	0.496229	0.433554	0.146025	0.0961566	0.239428	0.237235	1.1826	1.56493	1.60551	1.25051	11.6329	9.36799	15.3038	8.76936	9.30392	2.97317
GRMZM2G113196	23.7615	23.8423	17.1356	10.9229	23.3764	29.9924	4.02453	6.14899	5.41387	0.770471	1.76798	1.37374	23.553	26.1217	20.7674	27.7768	20.2797	18.3414	17.3795	15.8146	15.8763	23.5072	19.2593	24.3411	21.9949	20.0955	20.885
GRMZM2G113229	1.1026	1.19921	1.06744	0.668491	0.965849	1.10348	0.280621	0.439669	0.413625	0.162321	0.11588	0.0628189	0.131945	0.197866	0.114964	0.229007	0.0895697	0.0413827	0.066036	0.0383909	0.0358826	0.414891	0.612784	0.245718	0.411895	0.460292	0.465344
GRMZM2G113726	26.8621	15.8572	19.087	39.9804	32.5873	12.3635	23.7394	46.1215	34.1583	69.0352	37.6784	63.9416	40.8728	14.5593	13.671	11.1203	42.9621	9.31538	9.09458	10.0276	10.0881	13.3266	16.9563	15.8868	9.4604	9.719	10.0552
GRMZM2G080746	62.1942	82.708	72.0737	34.7442	64.5891	82.1737	35.8272	34.5771	34.4089	26.8506	27.2964	26.5463	63.6951	53.8344	67.294	70.2515	70.1509	48.2919	56.206	43.6828	41.7664	101.222	115.537	98.857	82.7808	81.3155	79.2726
GRMZM2G024668	15.9497	12.9906	11.7674	10.8699	12.8592	16.1314	23.3206	16.4536	14.7714	39.177	27.4957	38.9713	191.183	172.829	228.825	188.125	248.078	199.061	239.755	172.306	175.714	27.2623	32.3728	21.0948	14.0003	17.8209	10.7715
GRMZM2G430371	0.421354	0.298874	0.493512	1.74845	0.962855	0.434591	1.16874	2.1753	1.36001	1.86989	1.9767	1.83698	0.300654	0.355828	0.27506	0.190248	0.404791	0.495053	0.702202	1.47985	1.24008	0.350938	0.108602	0.209963	0.298632	0.376505	1.03089
GRMZM5G878073	1.78174	1.76687	2.04697	1.04949	0.400621	1.08776	0.682867	0.482939	0.21521	0.685753	0.675588	0.605088	2.2074	0.371738	0.314725	1.13195	1.335	1.57345	5.27274	2.97779	3.32897	1.52014	1.92608	2.13547	6.0936	5.1696	2.71298
AC187262.4_FG007	3.95838	14.4224	4.6208	1.48639	54.6382	13.9289	0.14328	2.33841	0.291775	0.759716	0.443748	1.52353	160.602	139.684	135.066	269.553	123.41	121.625	248.071	188.324	91.3761	33.7975	28.6282	27.9595	68.254	55.3194	9.94934
GRMZM2G533147	1.94959	0.673859	1.66905	7.96188	3.68397	1.17582	8.83603	9.07708	8.74237	15.6964	14.771	13.4544	0	0	0	0	0	0	0	0	0.0860291	1.35642	0.48972	0.715351	0.448875	1.528	2.13837
GRMZM2G129058	0.0542863	0	0.0365602	0.390708	0.155629	0.0321952	0.810556	0.519527	0.660245	2.48634	2.49513	2.25986	0	0	0	0	0	0	0	0	0	0.0594241	0	0.0276522	0	0.0557842	0.0305481
GRMZM2G061791	4.69643	3.10087	4.66658	7.45346	4.06183	3.36745	10.7379	7.26577	10.5039	7.99696	8.26681	8.29032	0.0131618	0.040636	0.0160551	0.0199884	0.0125086	0.028896	0.368884	0.241263	0.476055	2.9102	2.79551	3.06385	2.30089	3.23877	3.5201
GRMZM2G059012	0.00770799	0.0104792	0.051911	0	0.0122763	0.0114283	0.0209253	0.0409814	0.109574	0.0504329	0.0756082	0.0819747	0.379498	0.514234	0.527217	0.192111	0.220407	0.370297	0.332381	0.279116	0.501691	0.0105469	0	0	0.0209414	0	0.0216873
GRMZM2G059129	0.469313	0.373194	0.327995	1.03909	0.648741	0.761474	4.25491	4.42547	2.90221	9.09617	9.40557	11.0855	0.956708	0.942214	0.886344	1.41614	0.96678	1.28949	1.20916	1.28259	1.12963	0.375604	0.577426	0.518709	0.745784	0.796188	1.09623
GRMZM2G445684	11.7095	9.06394	9.0598	9.1604	9.0822	7.75235	33.2815	13.285	16.9719	19.2644	20.3921	20.9523	6.71116	11.6748	8.58167	7.62647	6.42212	6.70652	4.13481	7.54143	7.22491	7.43227	6.62056	6.63688	5.65463	5.56423	7.6652
GRMZM2G083755	9.11342	7.04214	11.5845	17.6307	12.4264	8.29588	31.3488	25.9064	26.1444	29.9332	29.798	34.0823	8.06058	9.01174	8.03494	6.57907	5.92261	7.3281	5.25597	7.01529	8.82145	6.57247	6.11827	6.38133	6.7719	7.03701	8.83941
AC213857.4_FG003	0.958569	0.760199	1.8829	1.99971	0.890569	0.592179	4.12027	3.25607	2.52346	5.43561	3.47003	4.36903	0.98322	0.944414	0.266524	0.829549	0.415302	0.599614	0.956829	0.222506	1.45578	0.437204	0.473543	1.11896	0.434048	1.43649	0.674259
GRMZM2G441903	16.4167	8.65304	12.1696	26.2121	14.4947	9.80555	39.761	30.6762	29.0619	41.5676	48.4696	42.1696	10.0253	4.90541	4.90629	3.70751	6.00954	2.96542	2.45365	4.97224	2.51415	6.26642	7.28599	6.94994	2.98139	2.70636	3.78742
GRMZM5G854901	7.92349	9.94778	8.71221	6.07206	7.33994	10.3693	6.03606	4.76438	5.39562	3.27986	2.80411	2.14965	11.9974	8.92739	8.56503	9.73977	8.06549	11.0456	10.7983	10.0219	9.31448	11.2566	10.0653	10.1416	14.7174	14.1241	12.5117
GRMZM2G430522	9.91465	11.6614	10.7295	6.63232	7.49894	13.4135	8.51498	6.2016	7.58303	1.8242	4.34541	2.85272	11.9643	15.5803	15.0452	20.297	17.5643	3.11786	3.40774	4.27925	3.11085	10.4715	9.52885	10.3071	3.2463	2.95999	3.80217
GRMZM2G055992	11.3816	9.24407	11.346	24.2179	14.5541	8.59159	19.9521	22.3507	20.31	35.4549	28.8513	40.5583	13.6229	7.22696	8.01981	6.6204	16.5045	9.51869	7.44943	10.254	10.4185	7.75116	9.49938	7.59986	5.78904	6.92035	7.33562
GRMZM2G056122	1.5865	2.03107	1.91432	1.32386	2.00037	2.50905	1.32798	0.773208	0.991919	0.432515	0.778103	0.662846	1.88043	2.55674	3.17604	3.35003	2.81815	2.65964	1.93201	1.84131	1.89311	1.75474	1.76343	1.39739	1.72411	1.12081	1.19034
GRMZM2G088627	22.5375	25.714	19.7817	17.2016	19.7619	22.6907	9.96751	16.7357	11.2519	13.1296	13.9059	11.4693	34.2767	29.1285	25.806	35.6062	30.5777	32.3925	33.7695	31.3506	31.9109	24.9034	22.7015	24.3655	27.9678	26.0226	19.541
GRMZM2G009009	1.22943	0.868277	0.483885	1.82364	1.1189	1.11263	2.0589	1.81099	2.69848	0.835745	1.49905	1.18863	0.63325	0.431473	0.772456	0.630079	0.456558	0.599254	0.650253	0.756066	0.498824	1.02681	0.473259	0.813301	0.520544	1.06646	1.43756
GRMZM2G009117	0.220933	0.420509	0.297583	0.414807	0.351874	0.327567	0.359866	0.704785	0.174483	1.73466	0.557265	1.74543	0.966887	0.335834	0.0737148	0.642418	0.0574317	0.862368	0.635131	1.84621	0.690234	0.302303	0.523886	0.281345	1.68067	1.70272	0.621618
GRMZM2G172723	0.236517	0.150057	0.0530957	0.246704	0.150678	0.14027	0.256834	0.335333	0.323772	0.722174	0.198858	0.335382	0.409723	0.346208	0.131524	0.229245	0.245932	0.449764	0.528836	0.658813	0.410512	0.172601	0.186947	0.220874	0.514065	0.607608	0.576738
GRMZM2G068193	62.741	64.5488	51.7461	36.0752	51.3529	69.5	16.4947	24.7689	18.4479	8.70649	12.6334	8.53329	71.2866	80.4566	77.7187	79.1788	76.2945	68.9738	60.1094	65.3582	60.5754	62.2004	53.6005	60.9464	63.0348	66.3466	63.8767
GRMZM2G168893	1.1414	0.870504	1.64052	1.54628	1.3745	0.90807	2.51291	2.56556	2.01174	4.1348	3.84257	4.12383	1.59908	1.39883	0.719866	1.27206	1.23026	0.982161	1.13377	1.00809	1.05094	0.514247	0.618877	1.0281	0.794164	1.25157	0.900777
GRMZM2G047968	3.65443	2.83902	3.68335	7.23469	5.46398	2.875	4.38678	5.55133	5.2814	7.38467	7.97751	7.62947	1.05397	1.88946	1.61745	1.23921	0.549305	10.0022	11.2561	12.603	9.70842	2.61924	1.6948	2.15274	12.6302	10.1546	9.86246
GRMZM2G083128	1.34716	1.0323	1.40215	3.18082	2.5357	1.38001	2.09458	2.60454	2.45671	3.84628	4.0158	3.3864	1.10544	0.930811	0.817243	0.813967	0.541212	5.73641	5.9852	5.73107	6.75954	1.07248	0.580809	0.717404	4.45858	4.71931	3.79038
GRMZM2G151216	0.0345309	0.0625941	0	0.0540272	0.0366643	0	0	0	0	0	0	0	0.944503	1.06923	0.883301	1.0997	1.0622	0.691203	1.5166	1.31453	0.809105	0.236244	0.341172	0.32247	0.0625434	0.0295697	0.0971564
GRMZM2G157350	0.917251	0.959251	0.356389	1.76632	0.730442	0.784598	0.28732	0.43766	0.473651	0.646317	0.296617	0.375192	1.64044	0.804398	0.706254	1.39219	0.917079	4.34298	3.63417	3.83247	4.22501	0.772356	0.731982	0.31448	2.87542	2.44703	1.98522
GRMZM2G006293	134.908	149.866	129.01	119.356	145.008	152.104	60.5418	87.4158	81.5056	34.6425	41.8748	28.0578	117.508	95.0767	90.4131	99.3672	92.821	87.4039	93.3548	81.2916	72.3412	158.282	151.098	154.159	156.046	144.343	140.032
GRMZM2G067049	0.0880076	0.134605	0.037044	0.189333	0.0525628	0.0652426	0.462905	0.194964	0.269331	0.287914	0.847856	0.584976	0.0451354	0.0371606	0.0183525	0.0228486	0.0428956	0	0.0263543	0	0.0286408	0.0752632	0.0978224	0.140091	0.0298879	0.113045	0.0619047
GRMZM2G427451	31.0591	51.0075	25.9863	38.9656	46.6143	68.4534	28.9163	32.2161	36.5379	11.2705	14.3385	9.87178	32.4963	38.555	65.7379	59.166	28.0356	67.0816	58.3383	83.9667	61.1672	39.0827	29.5951	27.9048	47.8342	51.1049	65.4606
AC197246.3_FG003	213.265	293.448	207.665	132.829	239.123	327.09	120.445	119.497	122.232	62.6905	71.6752	64.541	375.465	277.107	287.673	326.403	298.694	265.036	292.627	258.409	217.408	314.9	279.291	310.09	349.839	289.832	284.291
GRMZM2G096585	236.487	314.073	220.058	84.3659	167.369	252.024	47.0149	59.6183	61.9265	57.0343	60.5995	52.7196	241.923	193.461	247.457	265.01	308.754	209.699	254.493	179.02	184.216	432.328	439.885	388.545	325.138	327.216	280.161
GRMZM2G703858	2.58094	1.47145	2.87361	7.71807	3.97799	1.51214	15.5671	13.0582	13.0682	19.5834	23.1582	21.3768	1.87873	1.70498	1.25004	0.951061	1.54203	3.43722	4.08876	4.34827	3.73903	1.22463	0.863715	1.16624	2.82742	2.62007	3.39662
GRMZM5G855396	0.441865	0.780945	0	0.62221	0.985247	0.917189	1.49944	1.72281	2.23339	1.09862	1.73371	1.47691	0.483444	0.597038	0.516003	0.183548	0.402022	0.132672	0	0.246161	0.230078	0.725527	0.785829	0.900305	0	0.340543	0.124324
GRMZM2G124417	6.67	8.48999	5.54794	1.16417	3.47051	7.68295	0.360705	0.470952	0.629604	0.243418	0.14895	0.0403731	6.10559	1.84017	1.99494	4.581	4.80097	1.23673	2.54645	0.962266	0.761027	9.63564	10.9485	9.33988	7.86944	5.66619	3.28979
GRMZM2G142383	15.4939	16.9523	26.1672	39.0376	26.3714	17.2823	43.1981	52.7993	46.0566	37.1398	47.8626	42.3025	12.5406	17.1733	19.3461	18.8464	13.5499	13.4251	13.5755	15.6181	15.8427	17.3725	18.9936	18.2082	15.753	15.7249	15.3386
GRMZM2G148744	348.926	472.468	329.729	253.368	393.076	512.891	176.428	182.818	186.973	77.3064	102.799	70.1447	433.994	306.974	327.654	432.793	405.077	263.67	299.365	241.458	217.425	515.751	491.578	492.738	424.797	371.362	340.528
GRMZM2G114841	0.500923	0.715941	0.432508	0.281345	0.552328	0.514175	0.575335	0.796706	0.436183	1.71439	1.06191	1.50258	0.491847	0.509796	0.492832	0.293447	0.484135	0.636326	0.369241	0.643989	0.601913	0.843587	1.10406	0.654253	2.65207	2.21076	2.42128
GRMZM2G098986	0.275781	0.272677	0.422113	1.13756	0.838528	0.260202	0.816737	1.1108	1.5642	1.14826	1.5458	1.21888	0.0685752	0.169377	0.1673	0.104143	0.162931	0.150553	0.180183	0	0.261087	0.0686094	0.0743118	0.223485	0	0.515255	0.282159
GRMZM2G041262	0.888157	0.482988	0.598146	1.8065	1.06091	1.05347	2.29057	2.20364	2.77064	2.55691	3.60925	5.19506	0.78953	0.975046	0.814923	0.553402	1.61614	0.800019	0.638312	1.48436	1.15615	0.607634	0.658137	0.565509	0.482597	0.79858	1.24946
GRMZM2G083538	17.0551	46.7944	19.9584	25.0645	29.8929	38.6803	23.1179	21.4935	29.0631	11.1513	14.2595	12.2777	9.53833	11.7394	12.1315	12.1125	8.89485	1.59022	2.42354	2.81791	1.67324	31.8374	25.7525	23.1889	5.20595	5.74815	5.19044
GRMZM2G135654	57.6731	94.5888	57.9776	44.7921	70.8077	103.694	39.7144	34.146	36.477	23.4526	25.518	20.3203	117.517	71.4381	102.09	121.293	106.649	98.2973	113.564	85.4822	76.3677	120.745	124.975	109.655	105.822	92.7413	84.964
GRMZM2G368827	2.6916	1.21976	0.895165	0.155974	0.211696	0.320243	2.50333	2.50287	0.971004	4.71799	0.908007	3.15533	1.38609	0.336743	0	0.0345084	0.129571	0.89796	2.18917	1.66609	1.42746	0.250075	0.295484	0.21158	6.9064	6.95735	5.74995
GRMZM2G075003	24.2483	29.5401	16.5002	17.918	31.3952	30.5134	13.6825	15.4329	14.3738	10.5159	11.3394	10.0821	39.1746	22.0379	22.6553	25.2978	24.1653	23.9606	30.5879	24.1002	20.9218	31.8763	26.6413	29.7021	30.8094	27.7659	26.5495
GRMZM2G064962	7.31238	5.80185	6.86224	14.7795	10.3289	6.59392	17.8174	18.1006	15.4789	16.1416	15.8405	13.8415	5.16423	6.73198	6.59945	4.95464	5.29749	6.62272	7.38047	9.98389	9.14432	5.08479	4.79678	4.76281	5.76458	5.57402	6.30717
GRMZM2G054252	8.24926	5.66135	6.02481	9.58722	6.8592	6.29148	22.4162	14.5075	15.8059	30.0019	33.148	36.0835	5.91161	4.02472	3.75085	3.88051	4.69217	6.41801	3.75521	4.85143	4.65812	5.35127	4.27076	6.27072	8.81853	10.8198	12.5629
GRMZM2G309731	1.19727	0.212312	2.45404	18.6512	9.1198	1.31206	13.8491	16.7904	13.9778	15.2587	10.7229	9.1741	1.70861	1.62652	0.521052	0.973056	0.473615	1.17224	0.997648	2.89998	2.57498	0.0712275	0.771476	0.265158	0.707132	0.267459	0.146463
GRMZM2G317770	26.2087	23.5674	28.5271	37.2329	32.3036	21.7748	48.1375	48.2382	48.9829	59.9208	54.2009	77.3666	21.2834	19.6262	18.7924	14.7057	23.6967	13.6002	11.5055	15.0428	15.1333	12.7764	12.6164	10.8538	9.01611	9.45209	10.2651
GRMZM2G048129	4.22805	1.50365	3.06432	6.46189	3.58993	2.57392	17.3502	7.81569	7.98296	12.8243	12.0457	13.2514	10.3393	2.48282	2.12539	1.80283	9.42593	1.24006	0.603709	1.05292	1.38507	0.996136	2.78032	1.30147	0.494472	0.179831	0.630255
GRMZM2G033828	16.0371	28.2159	18.5967	7.61916	17.1445	26.9532	3.7523	5.82924	5.41701	1.0461	1.35965	1.12182	22.0912	30.843	44.7326	38.8219	32.8845	38.7891	31.8551	32.5513	32.9188	33.1492	34.0413	34.2237	37.5188	38.7847	46.7188
GRMZM2G353485	0.250946	0.170584	0	2.94474	1.19903	0.744134	2.10054	4.52151	2.41127	5.96566	5.04031	6.03661	0.2288	0.21192	0.209322	0.347472	0.163084	0.188369	0.100196	0	0.544445	0	0.12397	0.053261	0.340891	0.107446	0.117677
GRMZM2G153945	4.96046	3.75387	5.45975	9.79565	8.15609	4.09386	9.30448	10.8965	10.5483	15.4192	14.8469	17.5849	4.96179	5.01601	5.51691	3.60095	4.96595	5.47078	5.38411	5.72366	6.51994	3.18504	3.47355	3.70017	2.22433	3.25801	4.11026
GRMZM2G069594	47.0852	69.7883	44.7017	27.0547	55.9917	74.9775	17.5422	18.5971	18.5256	10.1969	9.39962	8.03998	87.7549	46.0126	54.8631	63.6322	64.6058	48.8136	65.9139	39.6625	30.7444	86.246	81.0772	82.9394	90.7931	76.797	63.2025
GRMZM2G045401	2.17512	2.56375	2.38546	2.8412	2.52668	3.26933	5.43089	6.61335	5.54744	5.00066	4.58595	6.16965	2.75641	3.6063	3.54544	2.52823	2.9179	1.18335	0.8605	0.917149	0.987108	1.80212	1.8336	2.26165	0.921659	0.717704	1.01063
GRMZM2G472671	4.20686	3.02098	4.28611	10.3625	6.56272	4.70199	11.3913	16.6699	14.1415	20.4957	17.1712	18.4532	2.97996	4.13563	5.2906	3.80866	2.83209	6.89862	3.20433	5.52854	4.94266	4.07366	2.62177	3.46157	3.39951	5.26512	4.91668
GRMZM2G175396	1.94336	1.63678	1.97915	2.95159	2.05336	2.00991	6.70404	4.28413	4.84392	6.36383	6.32317	8.09422	1.67245	2.03341	2.19825	2.44146	1.78661	2.61864	2.20289	3.08947	2.44337	1.08958	0.899157	1.17098	1.59682	1.65603	2.16047
GRMZM2G175856	3.11114	1.11029	1.04763	3.22486	0.805195	0.518936	1.05575	0.344607	1.1671	0.15267	0.108991	0.177252	6.70142	0.22989	0.583898	0.242316	7.12707	0	0	0.108325	0	0.851398	1.38324	0.693327	0	0	0
AC206030.4_FG001	2.32105	1.15778	2.36161	6.16577	3.1116	2.25296	22.5525	11.2455	17.1438	27.2702	24.0309	30.9	0.411064	0.141014	0.139285	0.104045	0.282147	0.827264	0.720054	0.744201	0.912945	0.319876	0.296968	0.489078	1.2249	1.50141	1.50343
GRMZM2G081160	0.132434	0.308652	0.254829	0.414413	0.361584	0.0841518	0.0256804	0.201176	0.104591	0.0247573	0	0.0287436	0.181119	0.335516	0.599679	0.785889	0.368854	0.766874	2.26617	2.16065	1.42841	0	0	0	0.0514004	0	0.053231
GRMZM2G379773	0.189551	0.386548	0.585093	0.420144	0.729574	0.0936796	0.042882	0.195959	0.162174	0.0206703	0.0221347	0	0.799304	0.546916	0.553386	0.623344	0.882825	0.90113	1.02172	0.923981	1.06923	0	0	0	0	0.0405794	0
GRMZM2G079956	13.0823	9.19886	11.1477	15.0619	9.80515	9.47228	38.5899	21.6154	23.7255	39.9579	43.0126	50.0316	11.5373	9.53966	6.15261	6.57427	9.07753	6.88823	4.27847	5.6218	5.3679	4.80794	4.51895	5.54705	5.48329	5.33406	5.96455
GRMZM2G021687	3.82242	4.38736	3.69262	8.72576	5.98807	4.36664	3.82756	3.77582	3.5879	2.41899	2.23912	2.14206	4.02784	3.54549	3.60655	3.18863	2.23977	10.3951	10.8084	11.6073	10.441	2.40076	1.95023	2.83281	12.6832	8.69288	8.19833
GRMZM2G142962	11.5585	6.03051	8.90458	9.29809	8.15159	8.01008	17.8121	8.7935	10.8239	2.71624	5.91696	2.54879	5.46367	7.10766	6.28526	6.26006	6.19041	7.89721	6.87996	9.18756	10.2899	4.26029	4.04549	4.83397	4.44197	3.79846	6.92026
GRMZM2G017110	30.8797	18.7998	30.339	86.1639	44.1703	24.6291	91.5955	73.4429	84.8565	62.9092	82.057	63.8627	10.998	11.622	8.75413	8.04272	10.2521	24.2116	12.9927	27.3947	25.9486	5.56948	5.77152	5.58963	5.85803	10.2871	12.7214
GRMZM2G154267	14.2771	22.8281	15.9669	6.09406	15.2699	24.3549	1.7682	5.00973	3.86823	0.494346	0.602385	0.554152	23.5164	25.4338	36.2703	29.2744	29.4437	27.4964	28.3984	20.6463	21.8749	25.3105	26.1787	26.4589	26.2249	28.713	31.2273
GRMZM2G123094	1.77979	1.70542	1.22751	1.0065	0.785497	1.28761	0.684003	0.855059	0.643528	1.27674	0.811302	0.961063	2.68335	2.20923	1.30571	2.13777	1.90916	3.47674	3.39044	4.95755	3.93581	1.32034	1.27118	1.29707	3.20418	3.05734	3.46913
GRMZM2G353607	0.0550161	0.0747958	0.0926292	0.774706	0.788605	0.040785	0.336049	1.21878	0.543118	1.58385	0.886578	1.7135	0.112862	0.185841	0.0917813	0.228534	0.0715075	0.28908	0.658995	0.9961	0.644551	0	0	0.10509	0.224206	0.0706677	0.154794
GRMZM2G055968	3.69486	6.93247	3.03013	2.8585	4.5384	8.97538	1.35099	1.98138	1.50748	0.785027	1.01259	0.455714	8.83839	6.89681	9.96249	10.7041	8.5593	9.784	9.37417	6.9879	7.06378	7.10782	7.11261	6.5977	9.33458	9.45701	9.24506
GRMZM2G092925	0.730541	0.81792	1.66411	2.52134	1.19774	1.49728	2.39155	2.28476	2.0363	2.95228	2.10762	3.06855	1.05787	0.616932	0.465987	0.847909	0.586472	1.06448	0.875058	1.6758	1.17474	0.411601	0.191062	0.410428	0.758882	0.386389	0.78591
GRMZM2G134735	0.553452	0.658378	0.698874	0.324725	0.60601	0.974439	0.0939053	0.122607	0.382457	0.045265	0.0969437	0.105107	1.60844	0.379748	1.55807	0.215532	2.06814	0	0	0	0	0.141992	0.205058	0.176197	0	0	0
GRMZM2G412846	8.86676	5.61836	8.45521	19.3567	8.83138	6.01088	18.6746	16.0386	17.4962	11.6372	15.7969	13.352	28.1518	12.4798	14.2685	9.28948	39.4693	10.1701	9.39894	14.1341	11.9168	7.37251	9.69086	6.8947	3.19774	2.62054	3.82677
GRMZM2G369472	5.44628	7.84925	7.94975	23.0404	9.93991	19.3037	17.9898	19.2629	28.9273	7.73869	32.0013	24.7524	21.0986	8.76435	11.5815	7.47644	28.3761	0.0701832	0	1.23708	0	8.98738	16.6281	4.07797	0	0.0600489	0.065767
AC206031.3_FG007	1.26668	1.50682	1.17297	0.941381	0.706094	1.36159	0.816697	0.617339	0.850315	0.45583	0.532498	0.240557	0.086617	0.106969	0.0528289	0.0657714	0	0.285245	0.227589	0.264623	0.412223	1.2999	1.31408	1.33076	2.2369	2.27786	1.60377
GRMZM2G031065	1.92019	2.73851	0.887483	0.530178	1.25928	2.20502	0.919913	0.834081	0.862316	0.394155	0.263799	0.171607	2.65184	1.89184	2.7637	2.65878	1.8596	4.80455	3.74321	5.1389	4.60709	1.90616	1.95299	1.77401	3.88708	3.14354	3.60178
GRMZM5G881887	4.39408	1.5736	1.87662	2.0122	2.21899	0.699163	8.26291	4.29257	4.43517	11.6964	7.32882	10.0952	1.05532	0.868857	0.679411	1.11297	1.03081	1.3837	0.872942	0.597055	0.892873	0.557251	1.01653	0.846167	1.74703	1.43169	2.05049
GRMZM2G104938	0.903096	0.47437	0.345573	0.321134	0.882617	0.42604	2.00592	0.618378	0.680808	1.82639	1.1217	2.02691	1.09474	1.26531	1.26692	0.724703	0.640257	1.29417	1.42594	2.05818	1.33591	0.168506	0.182511	0.261373	0.223052	0.210913	0.230996
GRMZM2G007969	1.67441	1.18994	0.897005	0.119081	0.121218	0.338533	0.929784	0.134885	1.02184	1.94212	3.46619	2.77518	0.0520445	0	0	0	0	0	0	0.106001	0	0.468634	0.451187	0.920752	1.861	6.45229	9.74348
GRMZM2G141607	3.56081	2.77998	2.96794	2.06854	3.06021	2.77041	0.86139	0.999703	0.807457	0.415214	0.345824	0.32138	5.90648	5.74615	5.02872	4.97927	5.17806	13.6025	13.8936	16.7928	15.099	4.96875	3.29173	5.83647	6.22595	5.61539	6.2493
GRMZM2G349749	0.200002	0.181272	0.112246	0.365078	0.212359	0.148267	0.678696	0.945208	1.0267	0.806971	1.42466	2.43089	0.478673	0.478547	0.861945	0.415398	0.60656	0.300258	0.239567	0.185701	0.433919	0	0.0494015	0.0424486	0	0	0.281364
GRMZM2G457309	2.16743	2.50021	2.21166	1.59282	1.77831	2.58058	1.42643	1.16401	1.1671	1.84787	1.38055	3.14327	4.58108	5.4079	4.27327	2.66009	3.45739	4.19063	3.46159	3.47604	4.5314	1.97714	2.04413	1.67279	2.23052	2.19349	2.30996
GRMZM2G157018	308.016	342.779	295.92	169.719	268.753	278.674	143.056	168.648	155.533	156.796	142.583	138.48	372.223	250.376	246.707	280.986	288.404	267.013	320.725	269.583	234.189	348.665	344.365	337.115	342.14	328.981	292.717
AC209845.4_FG010	2.16409	1.63452	2.22666	4.04433	2.63289	2.2282	2.93749	2.29053	3.37074	1.9666	1.64262	0.82197	2.71302	3.07129	2.25642	3.62077	1.60173	3.56475	2.73621	2.84657	3.44311	2.3031	1.24726	1.2631	0.979918	1.46709	1.26852
GRMZM2G436593	93.9716	153.4	124.37	250.95	192.34	184.647	518.338	439.852	464.654	258.935	497.45	416.431	78.623	76.4306	131.139	72.6929	73.2757	46.9772	36.8445	58.5122	50.8698	76.2137	85.6781	64.5658	29.3018	32.4284	45.1778
GRMZM2G133413	7.50054	8.58123	6.79729	5.03403	5.66289	9.19132	4.29774	4.12222	5.65657	1.48836	2.25429	1.44779	7.80554	8.13396	9.05987	7.83176	7.69789	6.8762	6.45594	6.85003	6.66924	8.18798	6.71214	8.63812	7.57209	8.47615	11.0707
GRMZM2G346920	7.61249	7.4177	5.99424	3.26068	4.49472	8.49722	3.0449	2.35968	3.30318	2.17792	2.43361	1.82498	9.52033	14.6417	10.4301	10.8813	10.1577	9.0819	7.48888	8.42533	6.48073	10.9311	8.49363	9.23333	8.65025	7.99356	10.4242
GRMZM2G017045	2.85508	2.69018	3.14122	13.3128	6.21303	4.31693	11.0507	8.76716	15.5382	5.43772	11.9232	9.27664	1.3531	2.3872	2.64088	1.58522	1.17573	4.79551	3.52145	5.90551	6.25562	0.734908	0.335154	0.251985	2.4576	2.10599	2.06792
GRMZM2G318794	92.7406	132.989	98.8186	73.3567	102.006	159.843	62.0102	55.05	55.7859	42.2646	41.7478	37.1804	113.221	77.3616	91.9018	130.813	94.3533	99.7069	111.662	88.7222	73.632	131.265	142.023	131.169	144.165	129.088	116.562
GRMZM2G028386	0.285483	0.0456613	0.622031	10.5361	3.12928	0.79675	2.5302	6.51777	5.90181	5.82344	5.36532	4.89861	0.344499	0.567262	0.476261	0.27903	0.174616	0	0	0	0	0.137868	0.0497758	0.0641552	0	0	0
GRMZM2G422373	1.43448	1.46973	0.770064	0.455385	0.827777	0.986363	0.719592	0.313176	0.385841	0.5441	0.37872	0.0947562	1.7628	1.96633	1.00579	1.2522	1.0133	1.48251	1.31982	1.73727	1.48845	1.43655	0.924324	0.833943	3.07828	2.40336	1.98879
GRMZM2G491632	97.8858	107.609	97.0823	66.1716	94.4185	123.909	49.7567	52.029	54.601	38.7885	41.3092	37.6412	121.116	88.8612	91.3908	98.2841	99.0837	92.5306	98.7928	75.9017	75.6932	110.135	122.594	107.405	122.945	107.608	96.6339
AC186231.4_FG002	1.93169	0.861042	1.81277	2.92324	1.16001	0.469513	4.16945	4.09689	0.750278	21.8798	10.3837	18.138	5.76003	0.855755	0.633947	1.64429	2.46956	16.4491	14.5657	18.1708	14.4278	0.563291	0.657041	0.645218	5.2481	8.70466	6.0587
GRMZM2G090177	0.312699	0.311756	0.210593	0.554484	0.298817	0.556351	1.16017	1.25614	0.642088	2.01869	0.876368	1.67862	0.541695	0.334489	0.312999	0.0865956	0.189669	0.125186	0.499411	0.116136	0.162822	0.142623	0	0.185829	2.83185	2.30285	1.29039
GRMZM2G106928	70.3528	78.84	56.8655	76.9864	73.1291	77.6345	36.8857	41.3522	47.0714	25.0739	37.8626	25.1536	68.4411	57.9206	67.4667	79.1811	64.4136	85.7344	87.2051	85.1626	80.2305	73.8517	57.5142	64.5714	77.6066	62.8915	67.3275
GRMZM2G106980	0.380911	0.287699	0.320665	0	0.0505556	0.235317	0.143622	0.0375038	0.15877	0.027692	0.0148269	0.0321508	4.81871	2.69849	0.176517	1.69216	4.11201	0	0.025348	0.117891	0.0275471	0.246123	0.81542	1.02403	0.0574932	0	0.0297704
GRMZM5G804575	40.6899	43.2984	28.8617	14.6807	22.6317	43.5636	7.32746	9.72692	10.403	3.24672	5.39421	2.85567	59.7202	47.1748	32.0844	44.0672	48.3722	24.5385	22.7305	27.0996	23.0975	50.9233	45.9966	56.2013	37.4622	41.6813	38.5849
GRMZM5G840852	7.06623	9.19104	5.60542	3.34865	5.65416	8.21019	4.15018	3.22109	3.91716	2.91185	3.45137	3.22585	8.71148	4.9919	5.83749	6.17394	8.72075	5.35517	6.1446	5.29922	4.7761	11.3654	8.20671	10.5991	7.93758	8.33468	7.02547
GRMZM2G448161	1.58628	1.17632	2.67078	1.29736	1.74171	1.37195	0.921628	1.06488	0.854168	0.998581	0.993547	1.02243	1.33946	1.49689	0.972329	1.0483	1.14804	2.49871	6.07451	5.0713	5.02154	1.64433	3.06332	1.5839	6.66043	6.94625	4.83511
AC234528.1_FG001	23.658	12.1089	22.819	25.5379	19.2108	12.6134	38.8173	32.9146	36.3378	42.3002	41.9202	44.3578	0.418779	0.550908	0.355366	0.359471	0.397998	0.479691	0.414626	0.25959	0.415937	10.584	14.5614	12.6985	10.1639	13.1678	13.8972
AC234528.1_FG005	52.5769	72.3764	51.2477	32.7435	54.743	71.0367	25.4602	23.146	25.9898	13.4182	18.3853	12.882	53.6174	41.6255	52.1591	62.5712	57.0204	50.7551	56.1686	42.6261	41.09	87.465	85.2435	81.1265	81.6202	72.0944	64.9897
AC234528.1_FG006	2.00823	2.25125	2.49142	1.73642	1.99203	1.85442	2.94113	1.8732	4.50763	1.0604	1.43175	1.52554	3.15607	2.81167	1.88085	1.75623	6.61712	0.0264465	0	0	0.0458632	1.06058	0.939873	1.21139	0.0478602	0	0
GRMZM2G320689	37.3146	47.1907	44.8655	20.5883	42.4501	47.299	6.2443	13.2157	9.07112	4.94075	6.30602	5.1546	28.7666	47.1954	51.4022	54.3671	51.9221	44.842	46.7917	41.6741	43.9658	51.2431	58.121	52.1761	54.1057	51.161	50.9614
GRMZM5G825090	0.443153	0.361487	0.29845	0.658692	0.370545	0.459931	0.887251	0.863915	0.761215	0.971341	0.931483	0.858429	0.136365	0.112271	0.0924121	0.0460208	0.0575992	0.133059	0.159246	0.185159	0.173061	0.591209	0.525414	0.507898	0.391294	0.369997	0.529916
GRMZM2G144982	3.03216	1.847	3.18244	4.22043	3.66897	2.3354	5.42534	6.45545	5.90893	9.79078	10.2085	10.0211	1.13096	1.18054	0.919716	0.613412	0.870105	1.62575	1.36789	1.15173	0.820174	2.07446	1.51737	1.73005	3.58402	2.88315	2.21592
GRMZM2G319345	0.596615	0.217616	0.637003	3.36959	2.03948	1.18663	1.42214	1.62471	1.27564	0.0952101	0.122346	0.154756	0	0	0	0	0	0	0	0	0	0.637151	0.474449	0.759755	0.197672	0.112148	0.0818849
GRMZM2G158479	35.6859	45.514	32.2019	26.61	35.1661	45.345	22.397	21.7864	22.0564	19.6983	20.4249	18.8355	49.8453	31.2449	35.7648	47.4395	44.1336	37.8737	42.3879	37.442	32.005	47.6451	46.6967	43.1071	47.828	41.6606	39.793
GRMZM2G158462	10.1759	14.8781	9.49828	8.12826	8.18879	11.7788	7.48788	6.32782	6.49973	4.55551	8.05537	5.1534	13.7948	9.93523	13.4916	15.0541	12.5533	15.5985	21.8118	15.8135	12.5028	21.4964	16.8802	15.4365	26.8705	22.1976	20.0418
GRMZM2G456217	0.106401	0.12399	0	0.21404	0.0726268	0.0450733	8.9957	3.502	1.00837	28.0261	21.5342	34.7787	0.54049	0.154036	0.0253579	0.0315703	0.375374	0.251015	0.0364142	0.0423397	0	0.0207984	0.0450542	0.0193566	0.0825931	0.039049	0.0427673
GRMZM2G149414	45.158	54.2641	34.3102	29.4606	41.2838	49.5104	24.7103	24.8953	22.6815	21.0133	21.474	18.7413	68.7822	36.8733	34.6307	43.5663	47.8525	42.0554	56.044	45.7131	37.2087	51.7146	46.3083	49.9286	55.8811	50.3967	46.0983
GRMZM2G154124	1.44172	0.987508	1.40825	1.27422	1.4899	0.620061	3.42094	2.88666	4.18939	3.67242	6.09167	5.28369	0.346181	0.241644	0.459002	0.11429	0.171654	0.247834	0.210922	0.459834	0.458442	0.66259	0.913387	1.02309	1.19601	1.32883	1.02185
GRMZM2G143917	3.62731	2.64717	3.33121	3.34131	2.77602	2.11863	2.42984	2.22632	2.61667	1.52057	1.25423	0.811133	3.32867	2.49301	2.80299	2.60911	2.3267	5.96421	5.83078	6.25473	6.82723	4.12531	2.8857	3.19943	8.53234	7.18049	6.22954
AC202011.3_FG010	0.964585	0.655689	0.624633	1.97356	1.4181	0.880092	1.66181	3.35321	2.16817	3.73818	2.80731	3.88917	0.152214	0.313299	0.0618916	0.154109	0.0964404	0.278482	0.533262	0.516698	0.482939	0.507633	0.769755	0.425196	1.10873	1.52492	1.46137
GRMZM2G342687	0.777391	0.459514	0.113815	1.21631	0.59215	0.250566	2.06455	0.898518	0.960966	1.85765	1.75244	1.48919	0.369801	0.342519	0.112773	0.140401	0.0439312	0.101485	0.242915	0.47074	0.175993	0.369985	0.100184	0.344335	0.367313	0.173661	0.0950988
GRMZM2G175818	155.799	180.209	158.328	95.1377	133.464	172.965	90.3459	81.6349	85.7099	87.9152	85.0161	84.4121	198.672	152.354	143.833	158.008	167.141	205.41	199.584	173.503	168.666	159.919	164.8	158.641	188.461	180.508	181.894
GRMZM2G175779	0.116074	0.0131505	0.0325718	0.090805	0.0154057	0.0430245	0.0131297	0.0685705	0.0611136	0.0126577	0	0	0.21166	0.473777	0.290463	0.401803	0.339453	0.421125	0.44028	0.377208	0.604394	0	0	0	0	0	0
GRMZM2G303157	20.8785	21.7719	22.3076	13.2255	20.8503	24.8482	13.2508	12.6606	12.799	8.41791	11.3548	8.6931	24.8804	24.7604	27.7328	28.1279	28.7945	22.9237	21.8184	20.8735	20.4205	26.0819	25.4565	27.0043	21.9229	23.9189	27.4985
GRMZM2G303149	75.8168	29.8514	44.7862	140.276	67.9854	53.4294	55.705	64.0243	56.6832	32.2217	22.5412	27.5795	91.972	52.3897	36.8803	46.4133	80.7503	25.9483	30.4989	49.0626	29.6355	66.4004	70.9426	69.0449	19.9391	18.3152	13.738
GRMZM2G092823	1.50246	1.54744	2.338	3.31242	2.50169	4.53963	2.7501	3.22754	3.14622	0.253209	0.845343	0.328565	3.39352	6.37285	5.41174	4.91724	2.18953	3.29795	1.6088	4.62893	4.71172	2.44517	3.1376	4.13097	4.32933	6.52069	9.83172
GRMZM2G122126	3.11778	4.97374	2.42744	2.84791	3.8462	6.65335	2.51963	2.01217	2.2061	1.93382	2.34862	1.75235	3.13018	2.73946	3.87841	3.21906	3.95866	2.40796	3.3244	1.65658	2.43982	7.4718	6.67724	6.12761	7.88299	5.00017	5.83125
GRMZM2G348452	3.02614	1.99636	1.73732	4.48634	1.94367	1.95651	11.3128	4.74763	3.85522	5.85556	5.67256	5.90902	2.37462	2.12822	1.9366	2.36983	2.23099	1.81723	1.52122	1.82403	1.54987	2.15859	1.64689	1.84468	2.12952	1.93715	2.23328
GRMZM2G178924	1.76252	2.5474	1.84388	0.937062	1.94863	2.11847	1.27749	0.788484	0.864908	0.537415	0.635435	0.441962	2.17643	2.37714	3.58265	2.68332	2.42429	2.04231	2.33664	1.57293	2.07159	2.90335	3.57579	3.45386	2.62669	2.70353	2.50359
GRMZM2G178913	5.26627	2.31545	4.90498	12.8328	9.74374	3.82098	13.8099	13.7415	16.1939	14.6918	15.2302	16.002	3.40192	2.81977	2.13096	2.04795	3.26224	4.10445	3.70431	4.30709	3.85065	2.0851	1.79344	2.48276	1.64386	2.07252	3.21565
GRMZM2G021074	24.3003	19.5774	24.1778	54.9495	29.6559	20.0902	26.6727	30.288	32.6253	17.2212	18.2451	14.3119	33.5755	21.6951	19.6023	16.9067	45.8169	8.84259	9.07958	12.117	11.8199	19.1838	34.2353	18.2868	7.00954	7.16754	7.6531
GRMZM2G101245	2.98144	3.30199	2.2038	4.18692	2.61745	3.68731	7.44242	5.82512	8.02868	2.47411	5.82865	3.07134	2.66528	0.970269	1.64986	1.05723	3.10012	0.131004	0.0348413	0.324088	0.113592	1.87061	3.1469	1.79649	0.118538	0.149449	0.613801
GRMZM2G401147	9.36169	11.2221	13.9824	4.13433	20.1207	13.3951	1.12726	6.02101	3.04086	0.39518	1.05794	0.267639	12.4935	23.8875	28.7585	25.4026	14.2286	20.4772	28.4561	17.2443	15.9866	12.9129	21.0352	14.9981	26.8701	23.9854	21.1004
GRMZM2G028726	4.02002	4.68721	3.39568	2.60118	3.12533	3.85905	1.51677	1.4732	2.14168	0.659798	0.630159	0.558998	7.82748	6.03018	7.63854	5.40592	7.10253	9.59486	7.90031	9.48956	12.8076	4.43778	4.56428	4.40778	7.51567	8.19188	9.93047
GRMZM2G448185	2.83124	1.38045	2.24617	3.07301	1.79425	1.5824	5.75452	4.58419	2.54622	8.33122	8.6618	9.04209	3.67947	1.24554	0.482216	1.61634	1.89776	1.02367	0.994313	1.23869	1.25424	2.35279	1.49386	2.11417	1.3894	1.94211	1.91851
GRMZM2G059502	26.0169	5.9488	12.1558	0.827244	4.00717	0.648759	73.7476	2.45566	7.64574	76.3694	20.2597	44.1252	7.45535	7.48272	0.212909	1.21174	2.29861	0.218968	0.174708	0.101569	0.284798	0.424094	0.648484	1.64842	0.198133	0.140512	0.256487
GRMZM2G059138	6.82442	7.72035	5.87085	20.3418	8.09231	6.64704	2.60319	4.94376	6.64853	7.91998	10.0865	9.46009	7.86852	2.92363	6.14952	5.1213	8.93483	3.21568	4.83306	2.7057	2.52892	9.61052	7.97308	6.72405	1.28568	0.895786	0.981085
GRMZM2G129879	0.774229	0.33833	0.931106	1.12484	1.05694	0.163988	1.20105	1.02909	1.04821	2.06248	1.97611	2.26853	7.82794	13.4501	10.1946	8.78684	6.18161	8.84199	7.75031	8.93447	7.27089	0.264845	0.163919	0.492968	0.976607	1.4207	1.16699
GRMZM2G016521	1.24559	0.564471	1.2117	3.2914	0.969869	1.14911	5.2225	4.85649	3.51952	2.17329	8.1066	2.60732	1.0221	0.420754	0.415595	0.517411	0.431724	0.540214	0.265244	0.616812	0.36032	0.189372	0.410223	0.140995	0.376009	0.711089	0.31152
GRMZM5G820727	4.65393	4.25366	5.89093	8.1764	5.96548	5.10447	9.86386	10.772	12.2575	10.0083	12.9488	12.9487	6.45683	5.90947	6.04281	3.91301	4.78088	4.57931	3.70743	4.40444	4.37943	3.45252	4.05526	3.45594	3.4733	3.16902	3.6601
GRMZM2G073814	76.5663	71.4778	62.1764	32.8869	44.9327	73.7411	42.1194	25.5921	29.4767	13.3869	14.2277	12.4606	44.4317	41.3344	42.1447	53.6766	44.3789	60.8397	53.4805	65.8482	59.0053	66.0132	59.4099	67.9155	84.423	75.4904	84.5298
GRMZM2G373859	0.334946	0.493315	0.28197	0.611401	0.71128	0.289689	0.303098	0.34627	0.154307	0.219153	0.117339	0	1.29789	0.518571	0.419083	1.2754	0.36279	3.56182	7.35543	7.69712	5.88618	0.114577	0.0827333	0.497624	0.98583	0.430235	0.392669
GRMZM2G428554	1.69921	1.85859	1.95062	4.61627	3.02612	1.93531	8.31374	4.55818	5.00796	13.6345	13.096	15.7946	1.19362	2.0285	1.91988	1.58814	1.46568	2.14513	1.60977	1.2263	1.80976	1.66979	1.67122	1.65239	1.38494	1.86514	2.28179
GRMZM2G059397	8.24696	8.14874	16.4265	64.0028	27.907	21.6331	61.8504	77.0326	95.3816	18.6639	93.7695	54.3056	10.6505	4.7107	7.18925	1.45389	8.52974	0.558292	0.628863	2.43732	2.22112	2.06531	2.20454	1.2257	0.297158	1.06774	0.800129
GRMZM2G055143	0.286367	0	0.214288	1.99134	0.912179	0.141528	4.40535	2.81951	2.88983	1.83204	2.45229	1.01517	0.217579	0.107481	0.159245	0	0.0827127	0.143305	0	0.620409	0.331356	0	0	0.121557	0	0.163482	0.17905
GRMZM2G146948	0.798807	0.597299	0.537972	0.812382	0.604315	0.325698	0.840319	1.20333	1.02516	1.5157	1.17533	1.82043	3.05891	2.71519	1.43257	2.82047	2.51777	2.03869	3.06185	1.61317	1.50777	0.601156	0.710314	0.661204	0.434048	0.718243	0.618071
GRMZM2G078569	82.2368	100.281	81.9464	51.0069	85.0287	101.586	40.2898	47.9698	48.3401	41.7644	39.6195	42.0097	93.2787	68.7971	77.7429	88.1575	87.1934	66.9232	83.2263	57.1859	49.7215	111.439	109.963	101.632	102.673	97.0255	82.9446
GRMZM2G124307	31.0136	33.8687	23.1443	19.8096	17.3227	31.8946	14.3379	9.06089	12.837	5.68049	6.55605	5.31275	37.2696	32.8909	31.7836	28.7009	35.3575	35.2276	32.3535	29.7587	30.8909	46.9898	32.3814	33.874	38.5915	40.766	37.591
GRMZM2G124281	10.4558	13.6367	8.8916	7.98551	11.1771	14.0835	6.85568	6.90959	7.26385	5.00913	6.53117	5.08871	15.8992	11.5535	13.6884	14.7966	13.2445	10.2164	11.4204	9.7246	9.36605	15.7374	15.4958	13.9016	13.7701	11.7004	12.4655
GRMZM2G438438	13.8705	11.6133	14.1948	27.9491	18.6568	19.6989	26.2868	25.4696	33.9399	10.1768	17.1168	9.70178	12.5576	27.8562	31.0077	21.4693	14.4661	12.281	10.7319	17.3223	18.1826	11.9167	12.2061	13.4468	6.2366	7.21956	11.8605
GRMZM2G152552	69.7106	98.6401	76.5744	46.7683	82.1212	116.892	44.0302	37.2049	41.5984	24.0684	24.7487	20.6595	97.4309	67.5051	79.918	96.3464	77.58	63.4597	77.4821	51.6851	44.1826	115.9	126.256	112.781	121.025	103.687	93.0962
GRMZM2G161274	0.182069	0.148516	0.367854	0.25638	0.260979	0.431914	2.59493	0.548541	0.532025	6.86169	5.2047	8.82403	0.373502	0.430513	0.485983	0.642858	0.26031	0.300669	0.348938	0.507149	0.426613	0.249126	0.269832	0.278226	1.4345	0.888691	0.922088
GRMZM2G153184	12.3002	14.7013	11.2636	23.5093	13.3044	12.8053	7.99967	9.72329	11.4613	11.6261	6.59688	2.79641	3.17077	1.86823	2.12581	2.31578	2.8294	24.1784	22.9799	19.3247	21.6561	25.2577	17.5211	20.4867	54.1416	60.4246	45.7124
GRMZM2G079123	1.38397	1.56263	0.631904	4.95464	2.16685	0.765133	1.9104	7.7739	4.57577	5.43312	4.47035	4.98932	1.34738	0.554656	1.05658	0.487196	0.731723	18.7698	13.6553	18.6216	15.7561	0.70612	0.417169	0.448068	8.02988	8.07494	9.63584
GRMZM2G166687	16.1222	17.5495	22.2794	53.2807	28.6022	23.6234	59.86	49.7267	80.3202	36.6111	62.6293	48.0859	2.54839	5.67861	3.64922	4.31888	3.96634	3.12177	3.62293	5.19038	5.41372	7.05775	6.40364	9.90427	1.90761	2.77505	2.81135
GRMZM2G089631	7.12413	5.4089	9.33916	12.4912	7.97354	5.08426	17.4158	16.3632	17.3899	23.202	20.8228	26.8167	0.121183	0.404075	0.310427	0.184037	0.138203	0.452287	0.254729	0.542998	0.576727	5.9288	5.88316	5.55163	6.64431	7.26152	8.47653
GRMZM2G373124	0.922891	0.79411	0.865434	0.895621	0.502359	0.433016	2.88599	1.86333	1.47617	7.94931	4.14165	6.47823	0.559187	0.187443	0.0974446	0.0242635	0.0759198	2.2098	2.35085	2.37545	1.76403	0.687344	0.380893	0.327285	2.60257	2.64099	1.97214
GRMZM2G358693	1.4798	1.15312	1.48882	0.889414	0.905371	0.682291	0.869596	0.87952	1.2542	0.519534	0.670138	0.466099	1.777	3.63471	3.05576	2.2489	1.95856	2.09966	1.90223	2.21178	2.77202	1.25934	1.04306	1.22948	1.37282	1.32128	1.57403
GRMZM2G092595	29.5851	13.9256	20.9873	8.78462	13.8531	8.93862	35.3213	16.219	14.1125	49.6838	25.0495	39.1649	20.7161	17.55	7.98466	12.2075	16.8426	10.7781	9.38704	9.37627	9.99605	9.20277	10.1723	12.0309	10.86	10.0156	9.30448
AC199826.4_FG003	0.977952	0.487502	1.20747	1.32609	1.19413	0.773316	1.99117	2.13758	2.49725	2.68744	2.46672	2.57537	2.09537	2.80795	1.35957	1.08329	2.1185	1.90862	1.87426	1.90684	2.12173	0.446045	0.483118	0.37361	2.12556	1.84238	2.10954
GRMZM2G056400	0.250529	0.220389	0.0992492	0.0691728	0.140828	0.1311	0.100018	0.0261176	0.0931093	0.0385693	0.0413018	0.089559	0.967423	0.286239	0.0245852	0.153041	0.325627	0.530982	0.494264	0.492595	0.498778	0.181482	0.0873627	0.168901	0.840802	1.09791	0.787819
GRMZM2G135949	2.45641	1.6478	1.68697	3.33761	2.03334	1.84497	5.46206	4.49656	3.87993	5.20229	5.23116	4.46857	5.32647	4.96764	3.50481	4.83336	3.75986	8.41871	6.69768	7.96764	8.33061	0.818165	0.766414	0.905501	1.14155	1.90975	2.31894
GRMZM2G079805	1.98465	6.59109	2.36067	1.18955	3.22381	2.26914	0.254649	0.979943	0.530264	0.45223	0.193707	0.270023	2.02556	0.867191	3.90393	0.697265	1.30903	58.1374	46.9302	43.7856	55.9631	2.9588	2.01941	2.26329	15.6931	17.3503	18.4468
GRMZM2G324999	1.1481	0.945314	1.36128	3.49144	1.59676	2.58932	6.51894	7.73763	4.95503	1.4389	8.58794	4.27474	1.3269	0.368703	0.4586	0.537366	1.66039	0.339866	0.154954	0.630592	0.336795	0.44252	0.4793	0.411842	0.131797	0.166166	0.0909943
GRMZM2G325026	14.7244	17.1707	16.1512	10.7816	16.8462	17.111	10.832	11.2844	12.1746	8.77072	7.80717	8.24181	32.3975	25.8419	27.7439	26.0579	24.6645	34.7145	37.2313	29.6961	30.4279	19.3163	18.3144	18.404	19.5183	22.1687	19.742
GRMZM2G142249	5.3167	6.37312	8.4433	13.0945	9.24244	7.24874	18.9753	20.034	24.6305	21.5196	25.0418	30.0681	4.10584	6.72774	8.36602	4.51111	4.03289	5.96748	4.37957	5.55942	6.83365	2.91454	2.48565	2.32803	2.87071	3.38231	4.29426
AC217910.3_FG004	4.11064	8.26732	6.86379	9.51442	6.81746	14.6575	17.4308	18.002	31.23	11.3362	33.5616	16.4131	5.29658	7.1149	11.9584	5.71531	6.22595	0.0510016	0	0.094629	0	2.69609	2.81948	3.15811	0	0.174548	0.0955847
GRMZM5G844703	5.95861	3.93688	4.81303	3.97892	3.45902	3.85309	8.59201	4.93464	8.89863	11.9997	10.0926	10.8578	4.03648	3.82492	2.87997	1.65782	3.06412	1.61632	1.33408	1.03412	1.35317	1.75256	1.98075	2.10383	1.96684	2.38436	1.04456
GRMZM2G061487	10.0027	7.14516	9.99055	22.9183	11.1247	11.236	50.7425	21.8735	20.0705	33.0562	29.7676	28.4105	16.6477	6.95812	7.29706	4.08462	17.0776	6.1594	4.02088	9.49203	9.57807	7.70165	9.39706	9.39144	3.77696	5.87974	6.91664
GRMZM2G347280	13.7679	7.30868	14.341	22.8959	10.875	8.96438	69.1427	20.3417	23.5111	87.0129	42.2448	86.661	3.20824	8.1482	2.63229	2.49413	4.82764	3.20732	1.87327	3.57832	3.63535	6.53431	6.66353	8.89081	1.59333	1.9012	2.63227
GRMZM2G149553	11.4455	8.26051	8.76295	11.4595	9.39583	7.03584	24.4227	16.7784	16.7951	21.403	19.3057	24.8671	8.40633	8.85019	6.42366	5.57616	6.70357	7.33631	4.96484	6.26474	7.11235	5.51034	4.36282	6.28295	3.64704	5.11232	6.12922
GRMZM2G152408	4.68186	4.44491	4.05146	4.29694	5.66541	5.35162	1.7574	3.91693	2.64405	2.58413	2.52897	1.96703	5.09737	6.42763	6.37064	5.5411	6.05128	7.20545	8.33372	7.64988	7.42244	7.01462	5.89205	5.66232	7.49692	8.80233	6.88083
GRMZM2G008226	24.9515	20.9212	41.1987	34.3429	33.0064	32.82	22.4146	27.4822	28.2664	13.6646	22.7488	13.2314	18.3052	30.0181	24.3181	44.8341	23.8588	18.482	33.098	27.7207	26.4378	55.3595	63.507	70.2675	26.1188	23.1551	14.2739
GRMZM2G115635	10.6965	14.7476	10.5479	5.54709	7.79617	13.0369	6.75375	5.99765	5.67155	5.41705	5.36329	5.79959	14.8767	15.6335	15.2906	16.0661	15.8011	12.5655	13.4157	12.3725	12.5081	16.7171	14.3599	15.943	18.4709	19.3027	17.315
GRMZM2G015967	13.8939	14.6685	15.9379	13.7491	12.807	12.4253	8.2207	8.05748	9.80721	9.01299	6.39473	5.67026	12.6445	12.0341	10.5563	11.6274	10.0547	23.3035	24.3438	24.2414	24.91	17.5255	14.4817	16.1593	30.1889	29.3739	24.7726
GRMZM2G141707	19.1245	23.5428	19.3122	16.1657	19.0859	21.8702	14.6607	12.8534	15.8968	10.9508	11.6015	8.64551	26.4908	18.5438	20.1406	19.5129	19.9554	24.7579	28.1202	26.5422	21.7869	24.2445	21.2987	22.8763	44.683	34.9704	31.0799
GRMZM2G074094	1.38709	1.54202	3.1382	5.92296	3.25624	2.38863	4.33436	4.91652	6.96076	1.53151	4.17089	2.14031	1.43264	3.96559	4.14596	3.58617	2.11274	1.37742	1.24611	1.8916	1.97491	1.92761	2.50539	2.18957	0.74585	1.15068	1.54483
GRMZM2G032351	4.77163	4.39146	5.81673	18.8946	10.0301	5.12226	14.7623	15.4853	19.7537	14.1709	20.5587	16.2878	2.50014	2.99601	2.11931	2.67069	3.27214	6.05875	4.28667	7.01244	8.59114	3.97466	2.73225	2.53512	3.09363	4.67644	4.53329
GRMZM2G355233	0.0430948	0	0.145115	0.235992	0.240226	0.0319474	0.965183	1.22199	1.09761	0.902294	1.90224	1.2931	0.0442031	0.0181965	0.0359468	0	0.0280064	0.242614	0.02581	0.18006	0.168295	0.0147417	0.0319339	0	0.0292705	0	0.242504
GRMZM2G101105	5.77766	5.90794	5.2657	9.014	7.57653	6.24778	14.5901	16.103	13.8449	18.826	17.7378	19.0564	5.85308	4.46213	6.31593	5.50428	5.07055	4.52226	4.37714	4.53921	3.89979	6.19384	5.4645	5.26137	4.9193	5.03214	4.16822
GRMZM2G101116	0.213902	0.22849	0.360142	0.0478104	0.219007	0.271838	9.39477	0.216621	0.217197	6.71784	2.50497	4.68899	0.522388	0.580621	0.0764669	0.126934	0.258162	0.0688126	0.366024	0.340469	0.119334	0.0836238	0.0905742	0.11674	0.66416	0.117752	0.0859768
GRMZM2G078022	381.086	454.307	371.007	192.102	364.521	443.355	132.864	161.688	150.167	94.9722	114.039	92.8949	458.809	379.125	380.246	404.427	450.181	338.948	415.244	323.649	269.907	489.173	455.001	472.929	479.674	442.178	363.415
GRMZM2G174107	11.1268	20.7265	9.34557	6.99928	11.7873	13.66	5.21215	4.28974	5.61476	4.75947	4.51063	4.00477	13.8307	7.66266	8.60464	12.5552	10.2289	30.4596	40.6515	31.4522	23.2274	26.8601	20.3216	18.2038	68.9981	60.5873	42.2528
GRMZM2G320269	1.04231	0.757051	1.20199	3.61904	2.22857	0.6986	6.47322	9.26144	6.13432	11.3414	9.36373	11.2802	1.7965	0.976677	0.500216	0.355865	0.426838	2.52938	3.45475	4.45442	3.75448	0.293054	0.169286	0.50911	2.3275	1.76066	1.8078
GRMZM2G068639	0.522795	0.795366	0.50298	0.292131	0.555095	0.922768	0.118272	0.28678	0.324407	0.0325773	0.0523278	0.170202	1.05545	0.273305	0.186891	1.18924	0.986901	0.896979	1.28225	1.00549	0.810171	0.732374	0.811693	0.792559	1.28508	0.991299	0.805514
GRMZM2G075229	0.482948	0.241898	0.213981	1.33228	0.708455	0.263807	3.67449	2.97314	2.23829	7.30103	5.12907	7.78148	0.052144	0.0536636	0.0636067	0.0527931	0.0165188	0.248039	0.0304466	0.177006	0.297793	0.03478	0.226024	0.0323688	0.0345289	0.163248	0.178793
GRMZM2G025855	12.8558	15.3837	14.43	13.7185	13.0525	14.786	7.18379	8.5045	8.12551	5.99528	7.55459	4.50039	13.8008	11.9906	11.5306	13.0019	11.9353	20.0413	26.5402	20.7927	18.7144	17.5096	14.1066	13.957	37.2343	28.359	22.3362
GRMZM2G024145	12.3616	8.28973	13.4265	23.2858	14.3636	8.61238	25.1766	25.5493	25.4637	29.344	29.4775	25.598	10.2226	14.2566	10.7467	9.36563	9.36888	18.7416	15.858	22.8626	24.2893	6.89953	6.61704	7.48197	9.77667	11.5272	11.7498
GRMZM2G067626	0.829303	0.957276	0.526896	2.10543	1.04668	0.927979	2.25135	2.24619	2.07606	1.59711	2.14878	1.7354	0.299593	0.383202	0.417659	0.194993	0.345739	0.32887	0.0749703	0.392265	0.44811	0.192691	0.0463793	0.259036	0.255067	0.241185	0.264151
GRMZM2G170982	1.30647	0.619596	1.22772	0.499142	0.459707	0.878427	0.74234	0.726922	0.623875	0.496985	0.447043	0.300043	1.62054	1.97567	1.85007	1.07278	0.90828	2.57714	1.81967	2.96209	2.88721	0.935395	0.990627	1.21877	1.19692	1.52204	2.56457
GRMZM2G450498	126.813	42.7442	88.4731	91.0775	75.0328	25.5281	259.085	148.496	91.0599	243.049	141.581	196.223	27.7988	41.4389	13.024	18.19	15.9402	21.5227	21.831	31.4328	26.7553	22.5881	22.8036	33.5486	15.657	16.9198	15.0564
GRMZM5G880435	0.690102	0.469105	0.422511	1.27605	0.599514	0.27905	1.02188	1.05625	0.867067	1.1904	2.19781	1.42972	0.1287	0.370861	0.418644	0.390906	0.407711	0.753477	0.901766	1.48539	1.79667	0.300449	0.37191	0.319566	0.170446	0.161169	0.088258
GRMZM6G332242	3.96004	4.29614	2.28982	4.94421	4.26842	4.21079	7.81857	7.23084	4.61224	11.7774	9.02443	13.2483	3.17292	1.55387	1.20116	2.49239	2.39158	8.64742	6.89953	10.3621	7.49812	1.53252	1.06707	2.03753	9.12871	9.96776	7.31546
GRMZM2G181231	5.44366	3.02109	5.0033	2.6539	2.70152	2.37843	2.23101	1.42149	1.14229	3.01114	2.69013	3.79563	5.7365	3.83091	1.90842	3.08602	3.16173	7.1854	11.8756	13.9912	8.25016	7.70046	5.3005	9.20943	16.1828	13.0726	10.7288
GRMZM2G105770	21.0159	21.2965	23.6844	10.319	17.7546	21.2236	7.75289	9.63391	6.44805	6.32719	4.51696	5.57391	21.6457	30.2897	21.9818	26.2072	27.5636	21.8402	21.9472	22.6832	21.6613	23.649	25.5832	25.1152	25.7349	25.896	24.762
GRMZM2G414727	1.90172	2.13298	2.00117	4.68632	1.81729	3.17205	16.4884	10.9956	6.87118	5.22599	15.7227	10.9431	1.49548	1.26471	1.58628	1.23432	1.0814	1.4275	0.85422	1.85402	0.742664	0.227686	0.704601	0.454075	0.839585	0.977096	0.601953
GRMZM2G475956	6.83504	3.83192	4.09304	21.912	6.87389	4.93642	9.6364	8.55429	12.4238	3.38867	3.72748	4.01459	19.5869	3.00506	7.2589	2.78069	24.2475	0.634717	0.759633	0.539761	0.13759	4.41106	6.00474	2.57981	0.335021	0.49781	0.495648
GRMZM2G082484	15.1959	24.8877	26.4827	45.4889	30.3117	34.7398	48.0483	51.0795	62.3333	29.7697	119.566	58.3926	31.538	27.0413	40.4724	25.0092	26.5657	24.3475	24.4468	19.3487	19.4341	20.3265	20.6331	18.4458	28.1269	27.319	28.5869
GRMZM2G168744	0.356398	0.242266	0.218203	0.228118	0.335416	0.336265	0.945544	0.200972	0.345439	2.31069	2.40629	2.92887	0.797594	1.05341	0.675644	0.639288	0.673791	0.705295	0.659757	0.631744	0.67482	0.243831	0.480176	0.72204	1.84854	1.78955	1.59531
GRMZM2G167824	38.0617	32.6657	32.7309	29.5216	29.1199	36.1252	37.5706	31.1134	33.6309	13.5528	20.34	15.5573	26.7112	49.3716	53.6764	31.9558	35.8913	23.5665	15.2541	19.9081	24.7648	30.6541	26.5384	29.4225	11.0504	12.6523	18.3542
GRMZM2G438386	8.12673	9.64515	7.50345	10.0875	11.769	7.37282	2.0016	4.99444	2.32917	2.1655	1.14798	1.53091	7.08088	1.76415	2.24136	5.34274	4.25918	19.8749	20.6855	22.6596	18.9183	16.7134	9.51869	13.0509	24.1045	23.5923	16.4576
GRMZM2G125649	0.584622	0.738036	0.421848	2.22142	0.576403	1.50657	2.96637	4.21838	2.62735	0.327869	4.62278	1.14198	1.44679	1.85727	1.99705	0.982957	0.97697	0.397044	0.433502	0.73668	0.507351	0.647571	0.330067	0.549499	0.340356	0.357591	0.587463
GRMZM2G045027	0.0373915	0.0508346	0.050364	0.081904	0.0119105	0.144141	0.131961	0.106027	0.124027	0.185934	0.220065	0.227234	0.132957	0.119991	0.0748546	0.124257	0.0971996	0.370489	0.412052	0.208306	0.272575	0	0.0443322	0.0190464	0.121904	0.288174	0.399779
GRMZM2G044992	0.230364	0.294763	0.365043	0.593648	0.280567	0.221004	0.386265	1.34486	0.824045	1.24127	0.816514	1.13232	0.240921	0.148765	0.339095	0.112579	0.140902	1.05786	0.422018	0.641674	0.881985	0.259583	0.321324	0.310612	1.21491	1.42729	2.02072
GRMZM2G412630	20.4853	31.4528	17.1595	17.2216	17.8552	13.1464	6.50196	7.04424	14.7296	3.06744	3.99883	2.94198	57.7048	15.9225	25.5036	10.1605	98.423	1.22404	2.68572	0.851661	1.06136	40.302	49.8445	29.7208	1.93825	2.09458	1.14702
GRMZM2G129266	8.50413	10.7499	7.46064	10.275	10.2692	13.1792	20.4754	12.5086	20.1277	3.54164	6.22796	4.01112	9.92488	10.8901	11.0664	11.766	7.60453	5.63661	3.9093	5.06282	5.45738	7.09792	6.72443	7.60264	2.63124	2.62436	4.92731
GRMZM5G826174	2.20088	1.65084	2.17223	2.19672	1.99439	1.57531	7.82911	3.9005	4.85487	9.13669	8.45463	11.5879	2.5948	2.40338	2.15234	1.89151	2.02215	3.87379	2.54536	1.79687	2.5686	1.81727	2.2495	1.98122	1.7526	1.94966	3.30974
GRMZM2G374973	0.400163	0.272016	0.815584	0.823811	0.654101	0.405945	1.17211	1.28773	1.73817	0.813032	1.60845	1.16793	0.302439	0.649185	0.579738	0.328076	0.369555	0.284567	0.20182	0.351993	0.164497	0.273772	0.405773	0.227972	0.0858301	0.108212	0.148145
GRMZM2G350225	12.7826	16.0691	13.2129	42.8242	19.9751	21.522	34.3748	38.951	37.814	17.2626	36.364	33.6109	30.4202	14.7589	17.7907	16.6994	26.0321	11.9622	8.1314	9.25343	9.15023	19.9938	19.7647	18.3624	13.8652	12.6158	15.2395
GRMZM2G009735	10.294	15.5899	10.567	33.4971	19.5246	16.9584	26.7515	29.6783	33.8626	15.236	38.1379	32.8388	16.886	11.2194	17.8582	10.477	25.3872	8.71773	7.93925	12.0904	7.71179	21.7501	18.3421	13.8185	9.72085	12.2055	12.9551
GRMZM2G045808	14.2707	15.6872	13.7385	8.01446	11.9368	17.1081	2.90317	5.25572	3.09439	1.52876	2.2919	1.36532	14.7237	16.4075	15.1719	16.3877	15.9554	13.1945	13.6922	14.5185	12.4469	15.7885	19.0719	15.701	16.1628	16.7607	13.5526
GRMZM2G036455	1.50177	1.36113	1.62753	0.59417	0.7148	0.435084	0.234306	0.15296	0.109061	0.271061	0.169321	0.052451	0.897084	0.218659	0.172782	0.53778	0.471156	1.91767	2.15035	1.8752	1.52798	5.73948	3.53037	5.53942	4.97113	4.30147	2.18555
GRMZM2G449478	0.568811	0.45489	0.788688	1.51818	1.11909	0.396872	2.86128	2.13474	2.06114	4.2909	2.8132	5.84598	0.320319	0.480353	0.558192	0.347472	0.739316	0.803709	0.160314	0.745605	0.435556	0.457827	0.892583	0.68174	0.363617	0.601698	0.658993
GRMZM2G449479	0.363621	0.26619	0.0941876	0.831504	0.89097	0.207356	1.67055	1.73499	1.30332	2.08633	1.56782	3.78213	0.153014	0.354315	0.886592	0.522852	0.181777	0.587886	0.536066	0.467473	0.582574	0.420999	0.331629	0.213716	0.151985	0.574853	0.550893
GRMZM5G842970	6.45271	5.17958	8.43714	11.1163	6.99716	5.75048	17.5175	15.633	16.3996	27.4428	23.6154	27.429	7.32277	7.10139	5.43967	5.06143	5.26415	9.84186	6.74249	7.64847	8.66785	4.32071	4.47635	5.15758	5.31526	3.70335	6.37371
GRMZM2G346455	2.73574	2.45666	3.22937	7.88154	4.00343	3.29283	10.1948	13.9906	10.8666	18.7452	19.3376	18.8341	4.26609	4.61206	3.70504	2.89344	3.0572	4.47082	4.08709	5.70823	4.46796	3.17699	2.63315	3.04673	2.87979	3.31953	2.75512
GRMZM2G093951	0.209314	0.331995	0.411152	0.463949	0.694519	0.413788	2.415	1.11287	0.440819	0.707589	1.07547	1.35153	0.548669	0.324065	0.232794	0.39851	0.3174	0.130932	0.0835735	0.0485866	0.0454121	0.286405	0.206806	0.155487	0.142168	0.134431	0
GRMZM2G028335	23.7369	29.5211	26.7837	13.0315	23.5445	29.1287	8.29789	11.2569	9.32383	8.14832	8.40714	7.97567	30.6759	28.7776	29.9696	32.3558	33.4662	24.428	26.7312	22.3771	20.7672	32.6503	34.623	33.0637	30.7783	27.7896	27.8463
GRMZM2G459291	10.3749	6.15102	12.0305	11.8632	9.81491	5.41276	14.4003	15.456	13.8984	24.7439	24.4418	24.817	7.42518	7.28584	5.51775	4.95774	6.83367	6.04284	6.69017	6.21438	6.53947	5.18741	5.82666	6.63572	5.38308	6.13217	4.87246
GRMZM2G404443	0.783553	0.918328	0.409422	0.380468	0.473359	1.08162	0.201713	0.143653	0.309409	0.176784	0.22717	0.307873	0.757514	0.353667	0.383137	0.533119	0.579451	0.81126	0.614917	0.526827	0.738609	0.924258	1.08116	0.825775	1.50484	1.04117	1.02629
GRMZM2G131577	84.6725	102.67	81.0012	68.3363	86.7717	110.57	53.8167	49.7712	53.518	32.2279	39.637	29.6314	107.316	79.5478	87.1215	98.9072	96.8858	78.2489	76.6474	73.0145	62.6704	110.553	104.977	103.833	99.8392	90.6812	90.352
GRMZM2G131715	18.6373	23.553	22.5853	8.48455	18.7736	21.5815	7.63198	5.81691	9.08384	4.59387	5.15928	4.20613	17.0186	20.1738	20.6645	26.6162	20.5143	15.768	16.5466	14.5486	11.5175	23.2365	21.1494	27.4408	21.6342	21.6299	20.3168
GRMZM2G069976	36.3926	28.4528	38.6971	40.6759	38.9663	25.3893	55.0988	60.8716	43.787	101.168	67.211	104.802	25.6762	31.9764	32.3426	25.4485	28.1651	25.0998	24.6898	24.7991	28.6326	22.0655	24.7196	21.6431	18.4162	17.9724	20.6568
GRMZM2G048434	8.33898	6.57262	6.78902	10.4708	8.33863	6.66709	21.1338	19.7361	13.9552	30.9826	23.4447	32.0582	9.77328	7.28283	5.82879	5.5248	6.43459	7.40052	7.99089	7.35065	7.74979	7.0628	7.1023	7.16461	7.39896	8.7589	5.88051
GRMZM2G085974	0.0890635	0.0403613	0.0999692	0.325148	0.330981	0	3.82827	3.05162	3.23558	7.45903	10.8164	8.75025	0.121805	0.0501419	0.0495271	0	0	0.089139	0	0.0826948	0.231875	0	0	0	0	0	0.16706
GRMZM2G042704	6.06608	4.33061	7.24414	10.7189	7.382	4.68177	13.4099	13.8105	14.292	12.8192	13.391	13.8172	6.5788	8.00767	7.31646	5.427	5.5563	7.29102	4.91041	6.91823	9.06232	3.97957	3.69457	3.8918	2.68406	3.27328	4.72801
GRMZM2G147346	5.47547	10.5887	5.47657	9.21724	7.28159	13.0749	10.5965	11.4013	9.80459	5.29699	6.0521	4.0084	8.0815	8.16441	14.0183	11.1847	9.1602	6.10408	5.36812	7.60073	5.69271	7.56628	5.9455	6.07522	4.51681	2.87827	5.08443
GRMZM2G415359	194.981	245.534	181.861	135.122	178.874	227.712	118.573	116.303	110.625	136.475	122.431	127.768	253.424	150.316	168.889	219.897	235.163	194.968	235.354	180.635	169.277	261.042	257.453	247.586	266.278	254.775	215.844
GRMZM2G004996	12.0555	11.5791	13.37	28.2932	19.5609	12.0788	21.3624	33.9439	28.3353	34.3511	31.884	38.0068	13.3643	13.9854	10.6393	8.28933	9.49245	12.5084	11.6804	14.0969	14.9969	6.69958	7.07348	6.62809	8.04851	9.35453	6.65655
GRMZM2G087291	10.219	5.16625	9.85642	15.2656	9.77354	4.98699	17.2866	16.4725	16.6481	23.1499	23.6026	25.1219	6.3207	7.67578	5.48278	4.58622	5.74007	8.67298	10.0262	10.5849	13.2357	4.07537	3.80525	4.34869	6.27819	6.59611	6.93524
GRMZM2G380286	0.745897	0.698883	0.678836	0.66237	0.561878	1.15074	1.55974	0.803866	1.45677	0.342944	0.564984	0.398163	0.537623	1.43855	2.53915	1.02582	1.03499	0.469103	0.289768	0.280767	0.314908	0.386178	0.268891	0.410749	0.383389	0.28484	0.397044
GRMZM2G001850	171.544	253.482	178.106	116.552	181.602	292.636	116.195	93.6282	102.602	64.4488	94.0087	67.981	288.881	181.689	210.607	264.447	242.418	158.347	172.988	153.604	140.756	238.651	208.729	250.715	233.826	198.189	203.517
GRMZM5G860498	205.779	286.565	291.677	140.424	263.841	320.893	109.233	111.036	118.374	72.145	95.5039	74.6472	167.568	221.003	276.607	333.19	247.761	195.278	217.814	182.75	179.19	275.322	365.514	297.748	285.816	244.174	253.757
GRMZM2G037698	74.9285	95.2855	82.3155	55.139	82.7746	96.2747	44.8965	48.1386	48.8318	40.2174	42.1767	38.6894	80.5751	75.8134	85.9563	98.8625	90.1628	72.2412	83.1041	65.3946	62.8566	101.585	110.167	103.558	94.982	92.7546	83.3084
GRMZM2G112656	1.36198	0.717985	1.59115	1.00025	0.973923	0.494534	0.301832	0.591125	0.373179	1.41854	0.467396	0.67567	1.78664	0.492931	0.0927404	0.750495	0.867057	1.91952	3.06305	2.16786	1.73676	1.25508	1.48298	1.84059	4.53097	3.14187	2.26796
GRMZM2G413482	4.37427	0.803639	5.17529	1.66476	2.07121	0.525855	0	0.209521	0.46684	2.7847	0.662664	2.15539	6.79077	1.89692	0	1.22773	2.30493	2.30731	4.81476	2.96378	1.23117	5.01474	8.41012	7.6781	7.70868	5.46685	1.33054
GRMZM2G062260	2.83446	1.7362	2.41237	6.2867	3.77024	1.93963	7.27206	8.28026	6.69101	5.8694	6.93993	5.4421	2.30032	3.18278	2.65011	1.55264	1.53842	1.54313	1.26853	2.51609	2.2706	0.980254	1.01557	1.46761	1.35398	0.720165	1.31457
GRMZM2G008578	1.06118	0.577081	0.833786	0.885509	0.676047	0.314674	1.92056	1.50454	1.20124	2.26813	1.58616	1.88095	0.435388	0.776666	1.00319	0.293872	0.735615	1.11519	0.593183	0.985299	1.10511	0.338804	0.733928	0.270271	0.576614	0.545231	0.3981
GRMZM2G416120	146.13	209.492	163.974	76.3446	142.309	194.92	60.5224	60.9386	62.317	41.0799	50.2878	40.749	134.13	121.82	160.521	188.953	178.998	115.111	142.475	95.84	92.4816	257.198	275.744	238.004	195.207	176.498	148.505
GRMZM2G075436	0.301653	0.16777	0.138514	0	0.0436759	0.203294	0.055835	0	0.043315	0	0.0576415	0.0416634	0.281282	0.243162	0.274492	0.17087	0.249502	0.349939	0.197087	0.114579	0.249884	0.487799	0.24385	0.366677	0.819544	0.669267	1.15736
GRMZM2G020974	22.8907	28.1566	24.1544	9.62765	21.2808	28.2564	3.65123	5.57731	3.80445	1.0813	2.53755	1.52252	25.7275	28.536	28.8021	28.5186	28.9982	26.7108	25.8606	20.4213	22.6115	28.2903	30.4332	26.9783	24.8857	26.9187	24.8322
GRMZM2G144782	92.3246	42.5486	96.5153	216.877	149.536	52.0634	122.693	149.615	151.497	220.361	254.717	240.857	110.286	35.1571	25.2456	27.2539	95.5497	29.5399	34.9724	51.9016	39.9284	28.0555	48.4009	45.9811	28.1814	18.6697	17.2246
GRMZM2G001577	1.27834	1.18327	1.74016	4.17041	2.42584	1.29044	7.6422	9.49593	8.54918	5.94383	12.1582	11.4464	2.64102	1.24032	1.22511	0.451926	1.59082	0.734987	0.716741	0.909135	0.849735	0.855969	1.04804	0.796627	0.443368	0.48911	0.918316
GRMZM2G148908	28.8983	18.5606	25.1285	57.9727	39.8666	18.8311	34.6476	47.2517	43.1084	64.056	47.6107	58.0393	40.1302	24.5503	21.2297	16.346	46.5375	16.9345	14.1183	19.341	18.8171	13.1186	25.1586	14.5062	9.02942	6.28447	10.3591
GRMZM2G130904	1.85583	0.162778	2.35186	9.27294	4.70376	1.21306	45.4244	27.8327	19.2742	45.5674	46.5866	49.4785	0.109165	0.252778	0.166453	0	0.103748	0.119833	0.0956111	0.222339	0.0519531	0.0273048	0.0591484	0.0254118	0	0.0512646	0.168438
GRMZM2G152901	0.0557658	0	0.187783	0.0872514	0.111021	0.0826816	1.45713	0.370615	0.330311	3.10141	1.38706	2.52055	0.190666	0.235467	0.046516	0.0868679	0.108723	0.0627897	0.0667975	0.0388336	0.145185	0.0381523	0	0.0177537	0	0.0716307	0.235355
GRMZM2G173315	0.307132	0.236008	0.314762	0.48054	0.29775	0.395975	0.634403	0.922966	0.769864	1.363	0.973038	1.62303	1.49753	0.992367	1.29208	0.471494	1.12816	0.501183	0.511846	0.223176	0.347658	0.146174	0.474969	0.30609	0.290237	0.27444	0.638719
GRMZM5G820163	0.101142	0.0458349	0.113526	0.316494	0.178984	0.0666483	0.976266	0.916157	0.7899	0.867646	1.3543	1.24638	0.138324	0.104393	0.0937395	0.140046	0.0876398	0.168713	0.0807665	0.125213	0.146289	0.107639	0.0666201	0.100177	0.0915956	0.0577403	0.284573
GRMZM2G115998	7.51385	10.0738	7.77976	3.81018	8.28749	11.2022	1.1866	2.76656	2.36708	0.817108	1.28333	0.632449	16.3962	15.1515	17.9866	16.9462	16.8	19.6859	19.8454	17.0452	15.2271	11.8476	13.2642	13.3322	17.53	17.6988	19.3256
GRMZM2G352627	0.772516	0.420102	0.0867109	0.362605	0.410122	0.381792	0.419438	0.182545	0.264377	1.28048	1.08252	1.17367	0.387387	0.0652379	0.0859173	0.53483	0.234286	0.811829	1.04871	1.36282	0.938575	0.458049	0.305304	0.688629	3.14821	2.71226	1.59394
GRMZM2G038833	11.8922	13.5207	8.87654	9.79545	11.1639	10.7036	7.84749	7.53851	7.87792	4.74309	6.21247	3.91392	12.2902	8.42384	10.8942	10.7012	8.52667	16.999	17.8688	20.0255	14.1938	14.7557	11.365	11.5583	27.4264	22.6246	18.4579
GRMZM2G038898	12.8873	6.83989	10.8165	30.6995	15.5738	8.74087	53.2669	61.1112	36.6057	99.8685	77.5143	112.127	14.1494	10.3494	8.13493	6.64476	7.7632	19.9865	14.1233	22.9973	21.3604	5.77202	4.77964	6.17682	9.70829	10.9032	11.7963
GRMZM2G327605	0.777583	0.836247	0.742529	0.635542	0.776334	1.23893	0.37808	0.390795	0.430788	0.0455613	0.260208	0.176324	1.07931	1.52893	1.66508	1.68733	1.28219	1.23706	1.00091	1.13146	1.11797	1.20689	1.4104	1.10844	0.977459	1.37148	1.04493
GRMZM2G119521	0.187631	0.0784889	0.243007	0.112911	0.0459746	0.0855977	2.07667	0.818531	0.398954	5.93053	2.87196	5.85481	0.611912	0.329092	0.0240783	0.0599544	0.243874	0.281685	0.172883	0.241219	0.263035	0	0	0.0551394	0.0784253	0.148314	0.0812184
GRMZM2G127421	3.58732	2.30049	3.19087	11.8609	4.77018	2.33323	8.65915	8.63675	8.05833	7.41791	10.2198	7.04408	0.416555	0.242927	0.197604	0.316305	0.197942	1.90526	1.66203	2.6395	2.20272	0.555684	0.802492	0.51716	1.0114	1.08676	1.19025
GRMZM2G070673	7.83787	7.07456	7.01995	11.3782	7.36122	9.70404	16.7371	13.3751	20.0506	4.80048	9.28474	6.16269	5.32647	4.55822	4.66409	3.69215	4.41101	2.88711	3.09719	3.60119	3.07139	1.65844	1.24542	1.46115	1.88795	1.24549	1.50049
GRMZM2G017237	3.79221	4.5096	3.84629	2.38762	3.37644	3.88836	1.4016	2.47776	1.97737	1.20773	1.05	1.16617	3.41171	4.29053	4.32939	4.13743	4.05005	5.61083	4.68468	5.26883	5.89998	3.38841	2.89811	2.93241	2.60675	3.30997	2.62245
GRMZM2G056989	63.9182	85.1271	58.9663	41.7888	57.9779	78.3953	44.2332	38.5659	43.6448	33.2054	37.8399	32.1423	66.1824	58.6672	71.2349	71.4197	65.4182	67.3411	70.1902	60.6149	49.709	97.7527	86.0168	88.4476	83.9836	87.7008	88.4585
GRMZM2G057093	0	0	0.157976	0.293608	0.112078	0.0347788	4.01184	1.74601	1.64876	4.08251	4.99627	4.45475	0	0	0.0391325	0	0	0	0	0	0.06107	0	0	0	0	0	0
GRMZM2G081554	3.22043	3.42885	3.59533	2.43808	3.45617	3.75651	0.971408	1.36036	1.70013	1.79746	1.31825	1.36787	5.13049	4.63503	6.61456	4.83075	5.04843	5.63187	4.7009	4.32446	5.19889	2.88241	2.48047	3.18969	3.02623	3.42494	2.95539
GRMZM2G012611	1.25515	0.877583	1.29815	3.64709	2.3703	1.15646	2.40954	3.41611	2.96672	1.34918	1.87191	1.38934	0.514972	1.15081	0.702961	1.13587	0.547682	1.95162	1.03094	2.37242	2.38081	0.576566	0.398609	0.502344	0.341006	0.391542	0.428826
GRMZM2G119496	0.300479	0.602012	0.266268	0.0742312	0.327439	0.375164	0.0858659	0.11211	0.0374693	0.0206949	0.110805	0.0240271	0.519084	0.293816	0.527661	0.394159	0.287773	0.474843	0.568295	0.396463	0.370559	0.757375	0.375005	0.684729	0.644491	0.284393	0.533956
GRMZM2G009591	4.08664	2.78516	5.54019	8.03814	5.88318	4.21775	12.5926	13.5821	13.5721	15.2236	16.8079	17.4168	2.68561	6.68708	5.18845	2.68965	2.60753	4.81251	3.17861	4.78983	5.831	2.57076	2.45407	3.16301	1.90333	3.54495	4.18116
GRMZM2G104024	1.0889	0.740194	1.04763	4.98941	2.91109	2.01808	4.01184	6.40969	4.54555	5.39435	5.50403	6.6765	0.957345	1.3465	1.81657	0.969263	0.404373	2.27695	1.67697	2.38316	2.02495	0.798186	0.576351	0.643803	0.316969	1.39868	1.31303
GRMZM2G125762	11.5642	8.24214	12.3207	15.5305	13.5973	7.9327	22.8989	24.1233	25.3598	29.7413	28.8917	32.4742	6.64759	10.0515	10.7673	5.56548	7.03512	11.5606	7.20849	10.3157	11.6581	5.38407	5.19827	5.70234	5.90148	6.51796	8.5413
GRMZM2G157806	0.624292	0.258313	0.731203	0.212342	0.648454	0.80488	2.57904	0.962087	0.407294	0.142077	0.34232	0.24743	2.07881	1.05441	1.26789	1.69126	1.3759	1.05948	0.650253	0.831673	0.636001	1.03992	0.321816	0.414783	0.221231	0.348651	0.458221
GRMZM2G167986	6.95106	5.18831	7.72572	4.86917	4.17868	6.09606	12.1332	4.7102	6.9428	4.29536	3.94712	3.39943	12.5665	22.924	15.67	19.108	9.75805	7.38324	3.99981	6.86529	7.27427	5.29952	5.31917	5.35157	3.08578	3.2388	6.26353
GRMZM2G108514	1.67723	2.24023	2.13032	11.1414	6.79537	6.17327	32.3921	8.36984	36.4267	1.27068	4.08209	1.3188	0.623757	0.447283	1.91446	0.825053	0.63105	0.441751	0.105738	0.245889	0.229823	0.140919	0.218044	0.29977	0.199859	0.453555	0.53814
GRMZM2G044550	7.73827	10.6337	7.18826	4.61853	7.35754	11.6216	2.39956	3.25119	2.88446	1.52766	1.42556	1.16553	10.583	10.8163	11.6853	11.5345	12.0521	8.56271	8.23029	7.52559	7.68518	11.0903	11.2212	11.2772	9.69627	8.61158	10.9801
GRMZM2G080355	7.23731	7.12055	5.87886	13.4591	6.67334	6.07118	3.83471	5.06301	4.23666	5.19224	4.22567	2.41131	7.85754	5.30762	4.8189	7.58176	4.95092	10.9128	14.5244	14.4122	11.5698	8.4261	6.39791	7.68026	20.5251	11.7426	7.85939
GRMZM2G024624	2.06325	2.84055	1.75891	1.8797	1.83023	2.47826	1.75481	1.87458	1.58822	0.803149	1.44561	1.09118	2.41099	3.01058	3.31134	3.22755	3.30972	2.86225	2.97195	3.60106	2.82181	2.73382	2.16756	2.52766	3.19303	2.78442	3.56394
GRMZM2G145412	16.0221	39.9245	20.5674	107.233	44.1279	60.6024	76.5088	128.21	159.848	48.9119	107.979	112.97	42.2809	27.0983	63.3894	27.5321	46.7409	0.0664464	0	0.986283	0.11523	24.709	24.0733	11.8362	0.0601239	0.170555	0.12453
GRMZM5G842695	2.6943	1.91181	2.5865	1.1833	1.11043	1.47174	1.36342	1.466	0.690616	2.04121	3.44432	1.97489	0.921195	1.60668	0.985702	0.932662	1.16731	1.40151	1.10407	1.15207	1.32292	1.47141	0.945718	1.4296	0.513684	0.607158	0.465482
GRMZM2G031938	2.67242	1.68427	2.08585	4.09821	2.73418	1.36449	7.47116	5.01847	5.67476	5.58145	4.71205	5.70037	1.25863	2.25682	2.03723	1.47034	1.70224	1.46133	1.27195	1.38034	1.47446	0.94444	0.94425	1.41987	1.00975	0.95479	1.0955
GRMZM2G158831	0.0656473	0.0178498	0.132634	0.246509	0.125466	0.038933	0.338611	0.395567	0.528824	0.481069	0.515151	0.558528	0	0.0110876	0	0.0272695	0	0.0197109	0.0314535	0.0365718	0.0341823	0.0179651	0	0.0167196	0.0356707	0	0.0738823
GRMZM2G010831	12.1688	13.3649	10.8367	7.90681	10.211	13.7925	8.3953	6.90647	7.12835	7.40263	5.60179	6.07349	16.6766	10.8284	9.94062	14.1514	12.4178	15.2867	18.5513	16.1775	11.7168	13.8296	12.0727	12.0384	15.6423	14.468	13.5821
GRMZM2G011832	1.00417	0.445778	0.621072	0.0961917	0.359031	0.729229	0.250354	0.108957	0.161847	0.0804518	0	0.0311352	0.95292	1.22875	1.02565	1.10666	1.09209	0.799916	0.392757	0.342502	0.480186	0.616903	0.36446	0.835106	0.38974	0.210588	0.345961
GRMZM2G012119	2.40633	1.30266	2.38322	0.698476	0.658982	1.17849	0.812879	0.347344	0.343967	1.04013	0.366187	0.479735	3.96105	4.11939	1.59849	2.08056	2.60401	3.35101	2.60846	4.09446	2.86312	1.68354	1.9687	2.53743	3.28361	3.13287	4.13581
GRMZM2G013600	52.2602	51.1146	53.5108	37.2048	45.7585	45.6993	19.5382	28.9452	28.556	19.941	24.2851	20.4692	56.4848	51.2967	45.753	47.0764	54.53	52.2949	60.9661	48.9152	47.0683	60.5833	58.7639	56.8965	55.8442	55.7138	46.9792
GRMZM2G034417	14.2224	16.1021	11.7686	7.40483	12.6788	17.4165	7.34651	6.06483	6.95787	8.067	7.14208	7.52222	22.737	14.2447	13.8878	15.4251	16.1198	15.0847	18.6058	14.1969	13.3957	18.9292	19.999	16.5043	17.8694	16.7722	13.316
GRMZM2G034828	63.2518	75.1278	66.9529	23.6668	55.3414	69.1496	7.81125	15.1036	11.3089	3.65872	6.67535	3.9037	57.8213	72.8841	70.1424	83.6217	81.2091	62.4092	63.64	56.1722	58.4913	85.1433	89.482	83.414	78.9035	79.7189	71.258
GRMZM2G092899	1.98721	1.96836	2.48547	4.08638	3.07456	1.80991	4.2773	5.53431	4.84278	4.12356	4.17701	4.87377	1.12593	3.02071	2.27328	2.06369	1.36524	3.02597	2.58436	3.95382	3.69549	1.55378	1.17805	1.01224	2.39097	1.53154	1.67737
GRMZM2G357806	0.728775	0.526356	0.920264	1.14024	0.943071	0.877926	2.04027	2.50241	1.90653	2.32456	1.97863	2.35284	0.778663	1.17318	0.911841	0.851424	0.710422	1.0599	1.36397	0.824682	1.77877	0.436269	0.337521	0.52203	0.556867	0.702079	0.833011
GRMZM2G027451	354.738	416.689	345.263	296.579	384.629	496.887	199.537	194.257	207.562	101.496	111.606	88.5785	438.728	363.23	376.749	453.849	403.43	335.369	410.18	305.886	264.604	445.715	462.561	452.67	451.25	409.522	345.503
GRMZM2G120621	30.6126	21.7521	25.5762	26.1184	28.7697	22.2534	114.237	55.131	57.7551	97.2097	55.9932	82.4325	2.37108	4.50387	6.28044	4.56113	2.48949	4.38756	3.48093	4.09337	3.95488	4.47341	4.69839	5.08845	2.15326	3.77522	6.17883
GRMZM2G110328	188.354	236.407	177.006	115.97	192.893	246.756	105.758	90.7207	106.432	58.7918	60.93	54.2956	230.675	160.194	191.512	217.182	194.1	178.486	203.852	152.808	129.276	240.034	228.483	224.651	243.021	220.958	194.7
GRMZM2G110298	7.0817	6.36546	5.91237	5.72318	6.71139	7.24569	4.64738	3.83776	4.55284	3.40812	2.87045	2.44526	10.6056	5.36259	5.90707	7.29346	9.66091	7.29273	8.69293	6.11341	6.24728	8.20841	9.02076	8.12379	11.051	9.24674	8.1512
GRMZM2G171118	0.0279562	0.0380071	0.0470691	0.349923	0.1781	0.0207247	1.34712	1.56067	0.496769	4.62776	4.36799	6.58339	0	0.0354129	0	0	0	0.104925	0.0334865	0.0778713	0	0.0382525	0.0828638	0.0178003	0	0	0.0393288
GRMZM2G417089	61.5922	58.4572	57.7152	27.2264	51.6657	49.4876	11.4203	21.8184	15.4658	19.7833	12.7578	16.7708	65.3691	66.0827	68.0566	61.9992	103.769	40.6657	41.3741	35.7104	37.1636	60.7351	71.6027	67.8961	38.5052	40.7996	48.2448
GRMZM2G532387	0.400607	0.517403	0.337245	0.250717	0.287116	0.326679	0.353453	0.106496	0.17401	1.10088	0.336821	1.21727	0.931393	0.270645	0.233911	0.332819	0.416553	0.691633	0.575826	1.33906	0.469338	0.328891	0.356227	0.433628	1.687	1.28644	1.4653
GRMZM2G074193	10.7712	5.73498	10.8259	7.49718	5.41393	3.91659	17.5391	11.5043	12.0322	18.2485	14.7205	16.3645	10.8101	11.984	5.80752	4.12552	6.86687	6.51737	4.75851	5.13357	8.15687	3.97876	4.06667	4.40701	2.1141	4.41893	4.55164
GRMZM2G058057	145.203	191.353	144.679	87.7617	146.069	201.611	49.6073	46.3736	47.5872	31.6306	33.5474	25.9613	273.397	118.422	116.295	187.543	166.857	156.959	212.301	141.424	110.655	206.001	193.427	205.158	241.394	207.904	164.735
GRMZM2G165005	25.9374	14.2226	21.2528	2.02909	7.80299	16.4935	1.2518	0.766125	1.25182	0.452552	0.282691	0.17514	33.1078	53.3966	32.3086	29.9883	29.2174	11.1626	8.21587	9.63309	9.22879	9.93728	11.532	9.94566	6.18553	7.1075	6.97343
GRMZM2G466394	16.6703	17.6806	19.6709	6.71362	13.9628	18.2499	1.93749	3.43534	2.37286	0.956983	1.3211	0.776411	16.4724	19.4278	16.5511	21.1366	22.7095	15.7277	16.823	14.6766	15.484	18.5181	22.2771	22.1264	20.874	22.2957	18.1467
GRMZM2G157470	90.1041	95.7923	93.4765	53.4783	71.1088	83.5973	49.0824	53.7329	49.0124	61.216	62.6714	59.806	98.0232	90.8518	83.8807	83.9851	97.2675	90.0163	92.076	86.6467	81.2703	104.956	108.444	102.304	93.486	92.0508	92.7534
GRMZM2G157456	2.44672	2.1323	2.32381	0.785263	1.99838	2.2014	0.340628	0.667107	0.478951	0.0547308	0.263737	0.127086	2.63119	2.89625	2.4072	2.86664	2.20164	1.8523	1.50294	2.03876	1.57889	1.77408	2.16947	2.13044	2.27261	2.04147	2.11819
GRMZM2G457370	0.603857	0.768999	0.592002	0.45446	0.596528	0.781983	0.124506	0.257386	0.156955	0.0800202	0.0856893	0.0232262	0.512235	1.05217	0.790612	0.873172	0.923957	0.585244	0.42117	0.489705	0.736315	0.72167	0.72501	0.79818	0.456872	0.35346	0.430131
GRMZM2G364069	374.201	243.372	397.441	732.21	474.136	277.912	785.176	963.473	863.512	956.253	982.746	967.137	208.019	421.26	416.446	268.825	246.738	587.886	423.179	594.241	621.958	250.49	259.314	261.379	256.006	343.876	444.523
GRMZM2G103610	0.162693	0.088474	0	0.178185	0.129558	0.0482436	0.795008	1.03799	0.770928	2.93799	2.3026	4.02899	0.155752	0.0824351	0.0271415	0.0675816	0.105731	0.170972	0.0779508	0.135953	0.0847137	0.0222613	0.0482232	0	0.132604	0.0417955	0
GRMZM2G103559	4.47759	2.46041	5.67379	18.7224	7.08164	5.55155	21.9816	18.1104	16.9294	5.43058	15.9593	6.54201	2.34704	2.06849	2.08217	1.58777	1.52085	6.83918	7.21342	9.9517	8.32666	1.13141	0.739893	1.13244	4.15387	3.44684	3.46779
GRMZM2G114036	0.329619	0.694595	0.77696	1.28931	0.419981	1.31952	2.03575	1.63567	1.67906	0.0431336	0.808314	0.225354	0.743811	0.250523	0.907322	0.342305	0.34274	0.148455	0.078965	0.137722	0	0.112755	0.146552	0.104938	0.0447763	0.0846786	0
GRMZM2G173425	11.5445	15.3224	14.7076	29.077	19.2869	18.2847	31.3869	35.2732	39.4048	28.9812	39.003	36.2238	15.5542	14.1319	16.0589	9.78313	12.0664	9.28285	8.57597	8.96959	10.8362	9.23408	8.07233	8.26673	8.88819	9.2845	10.2168
GRMZM5G872578	4.83131	8.43948	6.05347	8.61385	7.51576	12.7854	18.1105	9.5081	12.7333	4.55786	7.1637	6.18792	5.45495	6.47577	8.34105	3.96712	4.81917	0.295185	0.605621	1.09538	1.09694	3.65126	3.16379	2.86158	0.228941	0.649441	1.18547
GRMZM2G066801	2.36323	1.89736	2.8197	7.16213	3.43785	2.22095	7.09756	7.3871	6.70133	9.78883	13.6896	12.1424	1.76869	1.67357	1.62977	1.29472	1.53581	2.75168	1.82771	3.29136	3.65767	1.93508	1.21342	1.68244	1.49138	1.79265	2.27748
GRMZM2G472643	0.665007	0.743366	0.248812	5.20237	1.92999	2.4759	2.98882	3.53567	1.38885	8.23808	11.141	12.6404	0.666951	0.262075	0.098614	0.951493	0.67227	2.06327	2.6552	3.58123	3.23183	0.303311	0.306619	0.244645	1.44538	0.569464	0.291055
GRMZM2G366373	1.22436	1.0739	0.86447	0.0926925	0.503229	1.34684	0.241247	0.0699959	0.15596	0.310101	0.193707	0.150013	3.18689	1.56761	1.71312	1.92773	2.69507	3.49832	2.60198	3.30042	2.10794	0.81063	0.995073	1.30768	3.0045	2.28293	2.33363
GRMZM2G070252	1.04974	0.942197	0.857973	6.56973	2.4835	0.77065	7.85768	8.94077	4.33839	21.8989	15.6097	24.883	0.724795	0.507797	1.12216	0.211678	0.543115	6.12019	4.90754	6.5294	5.91706	0.125508	0.120835	0.103828	6.92231	5.49827	7.2262
GRMZM2G021055	0.249475	0.21198	0.105009	0.341539	0.298	0.308239	0.465619	0.368443	0.517191	0.43528	0.349588	0.6475	0.255891	0.0526696	0.242778	0.129538	0.121596	0.858298	0.996089	0.810725	0.811881	0.170679	0.123243	0.291218	0.818991	0.774418	1.08213
GRMZM2G098063	4.21141	1.78617	4.48468	12.7842	7.56734	3.06867	19.5191	21.9444	24.0637	12.9768	21.7142	12.8787	2.11678	4.72677	4.32353	2.39233	1.75443	6.24142	3.83728	6.36671	8.10612	4.28493	4.00092	3.00236	2.00475	2.86658	3.29146
GRMZM2G098084	8.66153	11.0662	8.08225	8.44135	10.1717	11.8364	8.35735	5.60381	7.46687	5.24385	5.14741	4.77225	13.1016	9.11233	10.7067	12.9829	10.851	11.5776	12.775	11.54	9.78079	13.051	11.9706	12.2393	14.3744	13.8333	12.6549
GRMZM2G088413	0.336712	0.563408	0.523305	0.729446	0.536274	0.691241	1.33598	1.14757	1.16596	0.711767	1.27032	1.06248	0.354227	0.393714	0.648144	0.107591	0.504974	0.388844	0.496396	0.288586	0.606895	0.460725	0	0.230884	0.351845	0.133078	0.510126
GRMZM2G088427	1.22918	0.887774	0.840752	1.38229	1.62121	0.854277	2.55484	2.3486	2.66958	1.55823	1.93775	1.22554	1.52346	2.0274	2.17876	1.51583	1.22319	0.951502	0.920214	0.909463	1.05005	0.420474	0.512349	0.391324	0.104359	0.0986797	0.162114
GRMZM2G130016	2.42992	2.57776	2.78945	3.65786	3.84076	2.81123	2.07394	2.34896	3.88172	0.746763	1.00603	0.671228	2.74417	4.02634	3.96162	3.47928	2.77548	4.5047	3.79262	4.30722	5.36774	8.28699	9.76694	8.93148	8.00209	9.83655	11.7573
GRMZM2G045678	13.1679	8.30078	10.4855	6.68705	7.97394	15.2084	2.54155	4.61684	4.90235	0.745713	2.73786	1.20591	18.7045	24.3885	21.4582	14.4144	19.3106	12.8022	12.2379	15.3631	12.8757	13.8126	10.014	13.6325	7.74112	9.56804	14.8884
GRMZM2G051894	8.33506	11.2695	9.81796	5.28803	7.97544	9.34365	4.76511	4.84283	4.49688	4.37142	4.4979	4.6184	6.07958	9.77157	11.593	10.0883	10.0773	8.01826	10.211	8.30354	10.2289	13.0776	15.1915	14.3355	13.9956	13.9056	14.5492
GRMZM2G352695	1.52422	1.27241	2.47624	5.24028	2.62988	1.51651	5.17235	5.63954	5.79707	5.1614	6.75425	5.33227	1.04228	1.68801	1.59482	0.916403	1.18172	1.47533	1.90582	2.23457	2.41926	1.39954	1.40688	1.43873	1.41668	1.66589	2.48285
GRMZM2G077214	6.96898	8.90859	7.68668	4.07576	6.67243	7.46576	4.30144	3.45059	4.18883	3.02227	3.29283	2.20326	8.04344	7.82426	8.24355	7.61368	7.6443	9.01091	10.4868	8.7148	7.06168	8.67214	8.07951	8.49842	13.0967	11.0386	8.34945
GRMZM2G017319	1.46985	1.16568	1.03115	13.8304	5.16971	4.66126	2.57706	5.71641	3.11167	1.76315	1.25871	0.837425	0.753827	0.430997	0.34057	4.49446	0.318409	7.44745	12.0309	17.8555	11.7991	2.51401	1.14969	3.53558	2.60678	1.25868	0.114878
GRMZM2G438077	0.427759	0.280005	0.586835	0.71885	0.706514	0.140938	0.903203	0.982715	1.01348	1.14025	1.19883	1.25164	0.45501	0.642199	0.528604	0.197432	0.226512	0.451907	0.531356	0.661952	0.948677	0.390203	0.0939188	0.282451	0.172171	0.162801	0.133727
GRMZM2G082686	4.71562	3.01069	3.33374	3.17951	4.23241	1.97002	4.70341	4.84813	3.66248	10.7733	7.33814	9.30184	3.4562	4.99435	2.34703	2.97614	2.20108	2.77702	2.62139	4.4268	3.12013	1.03381	1.23557	1.29391	1.48643	1.27167	1.31946
GRMZM2G026346	18.0891	23.8152	17.9219	10.7875	18.6171	30.097	2.7315	7.71738	4.2554	0.503641	0.847506	0.317427	36.1686	33.44	40.3037	38.7809	35.8459	33.5454	34.6943	33.3257	32.1503	31.3718	32.594	32.4036	31.6083	33.6452	34.3738
GRMZM2G011588	6.37422	4.65028	7.80257	17.6223	11.4633	6.30472	24.1364	24.94	26.0218	26.7452	25.7736	30.5358	3.43594	4.58016	4.19125	2.92634	3.58536	5.74676	4.77834	6.00511	6.47455	2.39242	2.2139	2.44273	4.33521	5.51657	4.82395
GRMZM2G163761	5.80299	6.43323	4.98353	2.8335	3.56665	9.5855	1.69167	2.27774	2.5683	0.509646	0.764052	0.532535	8.89504	11.462	13.6442	13.1851	12.1743	4.239	3.4988	3.09179	3.24467	10.285	10.4472	8.85286	6.87772	6.35332	7.34183
GRMZM2G149024	0.335939	0.602037	1.13122	2.77141	1.45921	2.26401	4.45633	4.35701	2.56869	0.219803	3.42364	0.695985	1.83775	0.760821	1.65583	0.761166	0.516028	0.298017	0.329233	0.51041	0.516817	0.396985	0.226306	0.272236	0.0829724	0.0392283	0
GRMZM2G100448	46.4624	55.8314	48.3465	38.1135	47.4575	52.0422	24.4659	29.4899	27.7343	29.5161	28.4441	28.0472	44.4812	42.1139	44.3623	54.2197	53.595	46.1197	52.8695	46.3266	41.2681	58.2356	62.6779	57.7781	52.8224	54.4745	46.7
GRMZM2G118172	12.3973	24.2665	13.4476	78.2393	31.5253	32.0765	67.311	135.272	100.349	85.7951	69.8295	92.223	16.8598	14.8095	18.4225	12.6941	11.329	0.208534	0	0.773833	0.180818	12.1166	13.7927	7.91572	0	0	0
GRMZM2G176235	10.0525	8.06045	8.76057	4.48587	5.04554	7.47848	3.6515	3.32474	3.21477	2.08436	1.93442	1.31754	12.8283	10.9403	10.0976	10.5864	12.2377	10.4685	11.3204	9.51446	9.7222	11.3575	10.072	12.6661	8.89538	9.5479	10.0089
GRMZM2G106552	6.37133	5.11057	6.75816	14.2053	8.37165	5.99853	16.5182	20.4377	19.2718	18.8009	21.6953	19.8922	7.5808	9.01233	7.38719	6.48419	6.54213	12.5781	8.4712	12.778	14.0166	4.40254	2.36062	4.1379	3.46198	5.07403	6.72241
GRMZM2G095899	4.56005	3.53888	3.19901	0.981018	1.51306	2.59171	2.50167	1.17856	2.35587	1.39235	1.065	0.952604	7.95144	11.2157	3.83538	4.93286	7.75443	2.93802	1.09242	2.54038	1.58294	8.42337	8.84189	9.79926	2.89076	3.75846	4.75786
GRMZM2G055037	0.562638	0.254974	0.47365	1.46718	0.771642	0.556133	1.69714	1.66189	0.925725	3.68131	2.10246	3.77541	0.277866	0.303562	0.338949	0.129842	0.162509	0.281558	0.224647	0.609473	0.406894	2.03158	1.66769	3.02517	0.976607	0.843155	0.791522
GRMZM2G044762	46.8014	81.1694	49.9972	25.292	46.5622	96.0553	9.82145	16.4924	17.8038	1.99767	3.48719	2.19224	78.707	90.0309	160.341	131.344	93.6104	79.743	71.7906	55.5126	63.8634	62.7223	62.5428	62.9278	68.0078	65.4884	80.3148
GRMZM2G067919	0.285628	0.162843	0.372313	4.41129	1.65823	0.368845	1.02554	2.09013	0.916862	1.12131	1.36859	0.643928	0.138611	0.0389047	0.0153711	0.0382736	0.0119757	0.248984	0.573898	2.23284	0.983509	2.54667	1.96634	3.09758	0.150195	0.378722	0
GRMZM2G369130	15.0503	13.6408	14.7432	10.0792	10.8048	14.7749	9.62636	7.5169	8.48236	4.5805	5.99145	3.81096	15.0319	17.4085	17.2331	18.1634	17.4426	22.5604	18.8743	20.7071	23.5396	13.4637	12.3354	14.7082	15.4265	17.1938	20.018
GRMZM2G146143	14.4209	18.9814	12.7766	6.67593	13.0968	19.0989	2.67592	5.45606	3.98828	1.37822	2.55437	1.4155	18.208	17.6288	19.1697	21.1176	19.1648	15.3453	15.8827	14.9693	13.0421	16.1478	14.9285	15.527	16.3247	15.6097	16.1843
AY542798.1_FG003	14.2129	15.0288	17.3681	18.7467	16.2448	12.6738	34.7497	34.6891	28.3422	41.3118	42.7767	51.5734	14.5239	16.3583	15.5414	13.3606	13.8597	12.7894	11.4191	13.5194	13.9186	8.52442	8.88937	8.54229	7.87243	9.26775	10.3541
GRMZM2G149219	0.203945	0.118829	0.196216	0.136754	0	0.0863946	2.57057	0.722882	0.851356	2.89756	1.55142	4.1166	0.119537	0.196833	0.0972098	0	0.189342	0.0874792	0	0	0	0	0	0	0	0	0
GRMZM2G134398	5.93276	9.1222	6.49148	6.10255	7.56869	7.62194	4.13806	4.15805	4.39039	3.75466	2.99455	3.58727	8.01158	7.16815	7.45422	7.8837	7.28383	8.1439	10.3105	8.20035	7.43113	8.60857	6.28987	7.36473	14.129	10.6343	7.06381
GRMZM2G134450	0.24109	0.593104	0.386588	0.682572	0.475402	0.6298	1.41808	0.81385	1.09708	0.315488	0.91699	0.837224	0.361122	0.678658	0.861861	0.166912	0.179062	0.310236	0.302535	0.511658	0.717342	0.188506	0.272231	0.219296	0.655005	0.265439	0.581429
GRMZM2G081822	0.804751	0.561824	0.29296	0.408362	0.45033	0.548213	1.4171	0.655289	0.56685	4.01312	2.92591	4.95669	0.684154	0.275514	0.217709	0.451741	0.282697	1.66529	1.19842	1.51461	1.5289	1.24995	0.967026	1.21869	3.01367	4.07891	3.79416
GRMZM2G169372	24.8828	7.61803	16.1939	59.019	38.0231	9.19928	155.792	86.9792	83.6921	302.21	245.099	318.611	55.0238	18.2936	5.44406	4.8604	27.0117	10.8296	10.2865	13.6946	10.1169	3.05514	3.56361	4.23766	9.09923	6.23239	5.73855
GRMZM2G038677	5.38601	5.93478	3.64846	5.08567	3.92645	1.3969	0.618118	1.7254	2.36865	1.02741	0.396073	0.954274	11.4678	1.36585	2.30526	1.36978	14.5521	0.0235739	0	0.0437394	0.0408816	2.04117	1.34976	1.47974	0.0426617	0.0403398	0
GRMZM2G478568	0.0789326	0	0.106317	0.444594	0.176	0.070218	7.11418	2.93765	2.31896	6.87913	9.51227	14.0308	0.0863599	0.0399945	0.0263361	0.0327881	0	0.118499	0.0378189	0	0	0.0648023	0.0467922	0	0.171558	0.202776	0.0444171
AC177897.2_FG002	3.10094	2.07497	3.09996	6.1405	4.24428	2.19106	18.5137	12.4511	11.6901	20.004	23.458	22.636	1.22589	2.94604	3.15241	1.45919	1.35399	1.0911	1.39289	1.21466	1.26145	2.08837	2.51327	1.72763	1.25056	0.995784	1.77223
GRMZM2G014951	0.899931	1.30884	0.70474	0.19647	0.599985	1.08605	0.113632	0.111272	0.148757	0.109548	0.0293272	0.0953899	1.34525	1.44926	1.81555	1.95607	1.2785	3.73893	3.91073	3.0314	3.8686	0.0572734	0	0	0	0	0
GRMZM2G341959	4.34102	5.79708	2.28078	1.85455	3.23626	4.51907	0.689536	1.58232	0.923954	0.725183	0.754988	0.397587	8.25267	2.92494	3.18441	6.74614	6.64267	9.40581	7.6337	9.64772	7.81506	22.3692	16.2435	18.3484	9.78642	10.4797	11.3477
GRMZM2G104542	1.68258	1.68553	1.26736	4.65897	2.59166	2.21568	15.5816	13.0656	8.93465	30.1444	30.4807	46.5521	2.01349	1.43961	1.36656	1.0576	1.51072	2.52601	2.811	3.26842	2.39202	1.36319	1.24682	1.43785	3.30819	2.6447	2.39821
GRMZM2G028379	87.3677	117.173	76.0793	50.9391	77.9505	133.939	43.901	33.1296	35.6582	25.773	25.2175	23.8894	141.48	77.7992	80.7248	120.045	111.232	75.7059	86.8663	70.1083	65.6208	115.629	102.97	115.017	102.644	98.3905	80.4799
GRMZM2G075974	2.31425	3.4239	2.06282	2.04474	2.14647	3.6129	2.56848	1.59232	1.59117	0.801636	1.31626	0.889345	4.59859	3.51784	3.56555	3.81703	3.50339	3.10645	3.22864	2.38892	2.72902	3.24111	2.98594	2.30565	5.58475	3.63711	3.37061
GRMZM2G133633	0.617585	0.749663	0.891268	1.01804	0.720145	0.637697	2.45501	2.0913	2.18613	1.54417	2.03992	2.31222	0.422312	0.80094	1.21428	0.572637	0.48736	0.447025	0.528398	0.460787	0.660377	0.588513	0.653772	0.477494	0.299622	0.509968	0.682646
GRMZM2G133684	1.95778	2.97025	1.24207	1.66476	2.16912	3.76512	1.23244	1.20684	1.25487	0.464117	0.775317	0.66817	4.11327	2.32423	1.56205	4.89129	2.65527	4.43004	5.98163	6.67838	5.42947	2.6206	1.97638	1.95114	4.58667	3.353	2.15547
GRMZM2G351304	23.4014	28.3802	27.0482	16.0308	25.7607	29.0836	12.4106	14.4435	13.7437	10.7978	11.6504	10.2549	24.4096	29.5904	31.6936	33.4802	30.1518	27.1004	32.1153	26.2522	25.4126	35.0595	37.3244	35.4476	38.7588	38.3371	31.7328
GRMZM5G858417	0.851272	0.658295	0.867848	2.90819	1.44287	0.845289	2.84104	3.29414	2.41781	2.59584	2.10122	2.61039	0.523364	0.877174	0.599327	0.762377	0.5786	1.10212	1.04774	1.43577	1.21997	0.438135	0.208339	0.407761	0.763852	0.461456	0.505398
GRMZM2G079915	32.2648	40.1704	27.4517	22.097	34.563	41.482	11.6892	14.2444	12.6047	4.85821	7.13317	5.40785	38.3682	25.9543	26.7535	37.2824	33.2307	29.017	38.8767	38.5931	26.6053	22.8858	14.4076	18.1311	18.5092	17.3051	14.5378
GRMZM2G159149	257.865	117.848	224.035	806.428	394.4	178.855	484.325	727.079	705.903	389.753	563.771	364.334	18.3804	26.9929	20.9986	12.6851	14.305	65.859	52.7698	78.8442	86.1229	12.0264	11.1651	14.2721	12.6765	18.6768	20.4989
GRMZM2G468740	0.86848	0.168674	0.250669	1.94118	1.18561	0.588644	3.16606	3.95784	3.78219	6.81889	5.94589	6.86125	0.203615	0.335277	0.0413958	0	0.225762	0.111756	0.11889	0.069118	0.0646021	0.101858	0	0.157994	0.067415	0	0.139632
GRMZM2G027797	0.54445	1.02217	0.523815	0.466489	0.495504	0.941772	0.193554	0.367581	0.163803	0.0339267	0.0363302	0.0590841	0.90416	1.00714	1.55706	0.996187	0.859293	1.3039	0.807429	0.938819	0.843731	0	0	0	0	0	0
GRMZM2G109130	15.8303	12.8026	12.514	23.371	16.952	7.94399	71.246	77.2916	32.0851	72.3206	53.4664	69.1511	4.70005	5.54543	4.27361	5.62034	4.60751	5.14582	3.24134	6.38183	8.19581	14.8107	14.7049	14.8177	2.64667	4.40277	8.57812
GRMZM2G109056	65.9206	60.7673	50.6177	85.541	74.195	53.4842	131.462	131.406	144.367	136.482	146.102	189.228	29.3922	36.9274	55.6004	31.1489	38.9294	37.7504	25.5563	30.5109	38.0533	29.5254	26.2303	26.872	16.6322	22.178	30.5511
GRMZM2G141834	0.0682715	0.290053	0.402314	0.387215	0.312611	0.328976	0.579188	0.60497	0.862688	1.39593	1.05235	1.62069	0.0350136	0.446821	0.355921	0.141798	0.0887363	0.153741	0.0204443	0.142627	0.044436	0	0	0	0	0	0
AC217401.3_FG003	22.4285	10.1079	19.055	20.0124	16.8849	8.92075	35.2656	37.6748	30.0003	68.8609	45.9376	69.4476	11.8251	13.9874	9.41733	7.26345	12.4194	13.7868	10.5548	12.7709	13.1553	8.1762	10.8146	10.1341	10.0623	10.1513	10.963
GRMZM2G042133	0.0859738	0.187014	0.0579007	0.201773	0.205393	0.0764818	0.291747	0.380917	0.42776	0.281261	0.361424	0.352671	0.105822	0.19603	0.186455	0.196421	0.111745	0.748606	4.51058	3.61612	5.5734	0.105874	0	0.109483	0.0467155	0.110433	0.0483793
GRMZM2G153444	3.41891	3.51965	3.26081	4.11242	3.14752	3.19381	1.71681	1.78622	1.77926	1.73268	1.63389	1.53127	3.83792	2.65357	2.70346	2.75009	3.67315	5.39973	5.01845	5.06441	4.21901	3.6235	2.63597	2.56697	4.83225	5.02617	5.11555
GRMZM2G469224	1.49881	8.13161	0.943364	0.679403	3.45796	3.48909	0.684485	0.670269	0.553128	0.531572	0.314059	0.681007	1.99233	0.615116	0.327155	2.67657	1.40189	2.60761	4.46308	2.14597	1.64108	1.74416	0.622787	0.998916	2.05504	2.01516	1.45823
AC233950.1_FG002	81.3042	59.3761	75.9351	86.6461	61.9603	68.5295	81.8958	65.14	79.6697	31.2757	39.9189	28.434	53.8134	91.1627	73.0136	75.7987	63.4453	94.5157	75.0071	101.827	101.484	13.14	10.1398	15.0811	15.9208	20.2564	31.2924
GRMZM2G093849	11.2276	14.5197	12.9098	14.665	12.4698	16.5914	12.8071	16.8097	15.7288	7.86741	9.08759	6.60005	18.9812	19.8461	19.3952	19.4415	25.2711	6.70866	6.20251	7.03846	7.48598	16.538	25.8635	16.3109	4.9036	5.53209	5.9538
GRMZM2G704042	0.183812	0.0713993	0.265269	1.56122	0.460041	0.155732	2.28117	3.02492	1.47241	5.18868	4.45237	5.26612	0.0359123	0.0443506	0	0.054539	0.102391	0.118265	0.125814	0.146287	0.205094	0	0	0	0	0	0
GRMZM5G842877	1.19674	0.271167	1.03799	3.71648	1.41508	0.188189	1.45214	2.53868	1.61819	4.15238	3.27775	4.65568	0.421571	0.643129	0.0604994	0.0376605	0.377084	0.299439	0.695022	1.41421	0.991358	0.0744321	0	0	0	0	0
GRMZM2G004012	75.5947	72.012	54.31	42.9805	60.1527	76.2977	29.7673	35.678	37.5483	17.4993	18.739	15.6894	83.3903	86.4737	94.0758	71.0331	69.1855	97.3752	84.0861	91.4667	88.1339	92.8785	66.7215	86.7351	118.846	115.731	147.319
GRMZM2G004106	8.04271	8.5592	6.99264	3.50692	6.03723	8.99232	2.90821	2.4535	3.69654	1.55281	1.52425	1.20189	4.64318	4.09188	6.21378	6.57225	4.45562	3.66188	2.13206	1.74448	1.11561	0.45102	0.78161	0.419752	0.537315	0.508072	0.46371
GRMZM2G004160	61.2438	50.6069	64.7066	136.325	83.8131	58.8127	219.024	171.152	177.753	116.281	181.989	158.359	20.9114	7.07058	7.78531	9.17949	9.02703	5.85208	4.20886	5.58194	4.57401	6.42305	5.12614	6.15255	6.11564	7.68688	8.18714
GRMZM2G132958	0.461072	0.216983	0.35829	0.416189	0.22595	0.236635	2.23861	0.439994	0.518192	1.02106	2.13709	1.85902	1.86746	0.10483	0.0591684	0.036832	1.33686	0.0798685	0.0424832	0.0493963	0.046169	0.266913	0.420506	0.158079	0.0963586	0.3189	0.149686
GRMZM2G025648	4.67894	6.44234	3.82158	5.66965	3.86872	5.25461	3.78363	3.45804	3.20778	2.60545	2.70633	2.32922	5.88166	4.13626	4.35127	4.67292	5.27925	8.81782	8.87186	7.87531	5.96119	6.70189	5.25239	5.12166	10.3319	8.59311	7.73077
GRMZM2G100650	0.0432174	0.0293775	0.0727639	0.236663	0.0344156	0	0.52796	0.268071	0.187722	0.933136	1.12036	0.952065	0.11821	0	0	0	0.0842581	0	0.0517667	0	0	0.147836	0.0640494	0	0.0587075	0.0555123	0.0607984
GRMZM2G127656	27.1492	33.5197	22.71	9.61947	21.3077	31.2536	2.76761	5.61482	4.76887	1.08777	2.21979	1.23909	37.1728	31.2715	33.3084	35.4095	36.1232	27.0074	30.8479	25.2079	24.6225	32.2339	28.73	29.0405	30.5524	31.3474	28.9486
GRMZM2G023110	21.0186	24.5439	17.7187	16.7082	17.7334	24.5112	16.0211	16.195	16.7221	9.68813	10.2794	8.59799	26.8238	23.5274	25.672	26.4466	22.1802	35.7444	28.9257	29.3139	38.0957	23.8538	22.7487	24.6188	25.0901	27.7077	30.128
GRMZM2G024104	8.71476	2.04928	6.56864	65.5994	19.7303	1.4461	83.9049	78.301	53.7199	90.3371	84.0459	79.5184	0.883493	0.962724	0.443763	0.342011	0.378666	2.0918	3.06486	2.54038	3.66054	0.571957	0.337907	0.70974	2.06483	1.78974	2.20964
GRMZM5G881950	25.6957	37.4717	24.853	14.6144	26.0483	38.8856	13.702	12.8512	12.7578	7.8355	9.34638	8.04998	29.9183	26.9138	37.6929	39.9187	35.1898	26.4181	28.2075	24.3182	27.5518	46.3488	47.0941	45.1836	44.0831	41.2412	41.3706
GRMZM2G047055	95.007	141.333	82.5037	53.4167	86.3447	132.703	50.9348	42.5705	49.1337	27.3195	31.9624	26.9582	115.065	91.4418	129.383	128.044	130.178	99.1693	100.779	82.9381	84.9694	141.674	129.241	131.519	133.926	126.503	132.907
GRMZM5G863645	0.371743	0.258313	0.278175	1.17619	0.552595	0.440934	1.34559	1.46405	0.724182	1.07021	0.937659	0.991511	0.327638	0.139525	0.289411	0.30884	0.375803	0.359656	0.336435	0.32215	0.279595	0.576479	0.440748	0.420795	0.157106	0.297112	0.232431
GRMZM2G157727	19.17	12.0036	21.9237	45.7518	30.0096	13.613	50.9397	46.6568	46.7557	63.0245	61.9785	59.9886	17.0188	29.2919	23.1919	22.3613	20.059	20.0112	16.687	24.0351	25.865	3.09223	3.05926	4.44759	3.03003	3.88299	3.89491
GRMZM5G826838	8.36317	6.21679	7.49465	9.72938	9.818	7.59983	19.6462	16.0647	18.0462	21.3407	20.3953	23.7931	7.26845	5.91207	6.43591	4.65069	7.36361	5.24492	4.23324	4.54637	4.70586	5.64785	6.35717	6.14953	5.71701	4.78211	5.69291
GRMZM2G107540	23.9848	33.7427	22.2057	6.53017	21.7146	35.1074	4.34337	4.68464	3.69175	1.85695	2.06649	1.69094	41.6686	34.5883	39.7808	39.8756	38.4797	25.0216	30.9292	20.3837	16.0819	36.3592	33.7317	28.9133	35.6809	28.6638	25.6783
GRMZM6G534004	1.55557	2.32632	1.22224	0.162257	1.89943	2.38326	0.21115	0.459476	0.286656	0.135707	0	0.0787788	1.91469	1.26987	0.951538	3.55396	2.15666	0.934135	1.61486	0.722169	0.404991	0	0	0.396187	0.140875	0	0
GRMZM2G047038	6.79193	5.0323	7.43742	8.9603	7.28572	4.37493	10.4871	11.2325	10.8728	16.3363	14.8757	17.4148	4.41755	5.75044	5.25758	4.46045	4.7203	5.17691	5.41671	5.86045	6.95489	4.75422	4.47659	4.18005	4.15066	5.09097	4.39674
GRMZM2G071025	33.2869	52.0723	40.4735	22.0078	39.4501	53.1321	12.812	17.2911	16.244	6.48766	9.6015	7.41639	34.2755	42.9948	57.3339	57.7827	53.8312	44.4	44.6606	39.7118	41.701	65.1846	72.2886	62.7458	55.6393	55.4033	56.5658
GRMZM2G150166	18.1505	23.8824	18.579	14.5905	19.1243	23.717	14.7143	12.586	14.0162	10.6391	12.5418	10.1562	22.9983	17.6986	24.3675	26.2962	22.128	29.3143	29.1989	27.137	25.4002	37.8045	36.8272	37.2189	48.5569	48.7704	51.7721
GRMZM2G133169	6.30931	5.36821	4.58982	3.01204	4.16271	5.95858	4.10086	2.76428	3.48465	2.66628	3.15054	2.51917	5.28487	6.33679	5.97779	6.91694	5.60707	5.37942	4.81386	4.85352	5.15834	5.96046	5.16469	5.76197	6.33737	7.14763	6.00956
GRMZM2G327208	0.521181	0.327027	0.742499	0.564537	0.54274	0.416087	1.33325	1.13681	1.32981	1.62633	1.51684	1.37047	0.520877	0.727908	0.902909	0.624506	0.364758	1.11346	1.58472	2.0101	2.40065	0	0	0.178687	0.0544604	0	0.5076
GRMZM2G153292	380.804	449.582	324.276	240.327	369.674	473.415	156.532	190.442	171.125	144.484	142.9	133.779	424.152	408.813	417.067	441.679	457.849	506.923	506.646	475.726	439.541	461.805	420.036	476.295	617.557	587.183	575.108
GRMZM2G149576	87.9493	39.342	69.9086	59.4255	53.1524	26.9299	104.859	72.9213	71.586	130.624	87.424	116.037	53.2727	72.8502	38.6627	31.9699	40.9135	22.9351	16.6399	18.3025	25.873	48.1787	44.598	48.8569	10.8469	17.572	21.7355
GRMZM2G054361	1.15547	0.869	0.496705	4.17343	1.93817	1.00238	4.95548	5.20656	5.14516	3.12057	5.27084	6.2936	2.21906	0.0519029	0.0615198	0.051061	1.91722	0.295263	0.206134	0.342396	0.352028	2.80885	2.04035	1.03312	0.133584	0.0631568	0.138342
GRMZM2G141472	5.7518	9.07473	4.49536	4.33299	4.99883	10.8442	1.13737	2.61762	1.61512	0.37169	0.616935	0.409961	9.18704	8.80313	12.5334	13.1262	9.87562	10.1488	8.94801	7.91185	9.24365	8.00623	8.75586	8.80759	9.18313	8.97521	11.8678
GRMZM2G049349	0.565501	0.103494	0.476059	6.89112	1.99184	0.499842	8.20739	7.20818	5.55684	7.94085	11.4141	7.22024	0.267712	0.128573	0.108854	0.0677612	0.409911	0.0489791	0.338684	0.363505	0.736136	0.0297606	0	0	0.0590915	0.0279377	0.030598
GRMZM2G137891	0.331726	0.140934	1.04722	3.37363	1.32083	1.38329	5.93803	2.86601	5.05955	1.32941	3.42824	2.04745	0.340257	0.38519	0.484231	0.215308	0.161686	0.684765	0.0496686	0.57751	0.377844	0	0	0.0528043	0.0563281	0.0532624	0
GRMZM2G089102	1.92047	1.18384	2.32969	9.03299	5.56643	1.57403	3.80496	4.3337	2.04426	3.23113	2.03925	2.0841	0.32627	0.332421	0.159197	0.247749	0.248064	1.55797	2.08606	3.12327	3.04342	2.75836	1.52033	2.17219	1.94446	1.83863	0.637674
GRMZM2G359217	13.6654	16.3973	12.2517	5.17715	11.2929	15.2489	2.236	4.41721	3.38251	2.83044	3.11125	2.85093	18.552	15.0604	15.5807	14.9946	18.9905	9.78465	10.5693	10.5735	8.80119	17.3264	16.6436	16.5083	15.0998	12.1069	12.3327
GRMZM2G442472	0.256161	0.219952	0.272395	0.464073	0.365036	0.239873	0.695414	0.406193	0.798573	0.529277	0.699021	0.634982	0.129069	0.35295	0.24741	0.14001	0.105141	0.242885	0.290686	0.225325	0.210603	0.0922384	0.159848	0.103013	0.036629	0.0692708	0.265534
GRMZM2G396114	0.195653	0.312255	0.286448	0.425905	0.433547	0.302699	1.35097	0.633187	0.436683	4.7421	3.03968	5.59611	0.430453	0.0862049	0.0283827	0.123676	0.143735	1.73683	2.18054	2.36951	1.43955	0.221154	0.226928	0.184157	3.6978	2.99392	2.3695
GRMZM2G481194	18.5106	18.3513	13.2671	13.5325	13.2926	18.3197	13.9237	12.7668	17.0861	6.62008	6.40304	4.88787	22.6373	22.7392	29.3638	21.063	15.8173	39.4093	30.159	32.9886	32.6541	23.797	17.4827	21.0488	23.3085	22.9383	33.8465
GRMZM2G090043	2.19679	2.98659	2.41218	0.672478	2.20575	1.62855	0.77788	1.43881	0.792035	1.06239	0.334604	0.943224	2.35125	1.16956	0.478021	2.47971	1.80008	3.29798	5.94917	4.3898	3.23266	3.52864	4.67124	4.68276	5.96835	4.53935	1.47804
GRMZM2G391936	1.56418	1.66097	1.12199	0.550285	0.648604	0.699859	0.238701	0.377269	0.36548	0.859925	0.181575	0.407791	1.32909	1.31311	1.26613	0.615148	2.08117	2.86237	2.70509	2.44919	3.03616	4.00193	3.26463	2.72265	3.11807	4.01835	3.41141
GRMZM2G164088	74.3938	105.428	58.6511	43.4908	88.0968	92.9307	46.1667	45.1596	52.4827	34.2598	47.508	36.2588	81.598	70.343	100.495	84.6146	97.2593	86.05	92.7211	77.7733	68.0399	124.988	98.1416	110.407	120.814	102.504	98.5372
GRMZM2G147900	0.912502	1.47464	0.869635	0.61957	1.34363	1.73583	0.607619	0.610256	0.707058	0.450599	0.289513	0.470837	1.34214	1.1777	1.80952	1.68068	1.25316	0.878812	1.07239	0.959152	0.986133	1.41349	1.17374	1.46897	1.77749	1.28268	1.11416
GRMZM2G147849	18.6566	14.9695	16.3467	43.2243	26.4807	13.4626	65.1147	59.3629	50.0318	112.136	102.208	123.52	14.0628	5.95364	4.38057	7.85983	8.83348	21.6649	18.713	24.0323	23.4387	5.99325	5.72288	6.67364	23.1105	20.804	19.2151
GRMZM2G131525	22.006	20.1229	18.5699	8.78176	16.1004	22.2586	3.00035	4.5725	3.86672	1.18464	2.17771	1.39831	22.626	22.4381	17.5189	23.3308	26.102	19.8086	23.2597	22.5057	19.4247	30.3276	31.283	30.0504	28.8174	28.6832	23.3698
AC190915.3_FG007	1.32267	1.1322	3.13421	1.83951	1.56043	1.30737	1.13041	0.694545	1.12196	0.641046	0.755107	0.595411	0.803959	0.951496	0.735518	0.813967	0.764064	2.94175	2.58185	2.18326	2.29569	1.60872	3.63006	1.31004	2.66184	4.02715	3.0323
GRMZM2G442658	357.578	205.746	256.591	245.441	261.009	121.985	229.413	263.448	222.373	560.142	337.374	502.809	365.145	141.823	142.851	116.567	459.429	85.1097	86.642	86.065	86.6682	149.576	179.825	156.173	42.7938	43.007	48.8038
GRMZM2G169825	7.76162	6.99992	6.13662	4.62051	6.39943	6.38058	3.91912	3.65776	4.56917	3.18925	2.03066	2.68534	6.95152	8.16773	7.58225	6.68083	7.59113	12.4928	9.28388	11.7732	12.4902	7.52581	6.89852	7.63318	9.75317	11.2248	12.6952
GRMZM2G095798	3.47078	2.986	3.46968	9.3335	5.18234	6.31187	11.373	11.9658	16.8319	2.27091	7.44737	2.26579	4.74672	9.77772	10.4495	4.56176	2.46705	2.97166	2.27357	2.34142	2.04725	2.15193	1.52707	2.72787	1.10503	1.60216	3.12799
GRMZM5G877929	10.7839	16.9416	20.443	22.9967	11.9591	15.2782	34.4802	28.8799	32.3003	42.4396	36.939	40.1708	9.39521	18.7534	11.7271	5.30911	7.47544	10.1934	22.5812	18.468	28.4917	2.07672	0.710314	2.1362	1.51917	4.10424	4.94457
GRMZM2G095511	5.0652	4.85071	4.50544	4.33634	5.5811	5.43174	3.50256	4.96829	4.30219	1.87592	2.27667	1.93598	4.92316	4.41201	5.42082	4.23458	4.34762	5.21298	6.94486	6.12278	6.13743	10.0256	8.87595	9.61453	9.9532	9.0023	9.68027
GRMZM2G301089	33.5097	71.0626	43.8104	116.433	70.8118	107.078	146.248	147.103	188.564	56.6441	131.766	96.6309	40.5928	59.2631	101.297	58.0991	58.7399	0.938822	0.65771	3.73871	1.58838	36.6895	34.0877	26.6874	0.538702	0.979582	0.77246
GRMZM2G149923	1.66617	1.35117	0.492156	0.320146	0.558668	0.650095	0.476131	0.569851	0.415539	0.612023	0.573459	0.754978	1.75899	0.543075	0.682712	0.485697	1.40575	0.877676	1.61063	0.732803	0.532719	5.99955	4.07221	3.98298	3.81199	3.22905	1.48041
GRMZM2G169671	109.439	97.5044	103.214	74.4743	94.5409	84.9764	48.8155	51.3913	41.7707	43.4637	42.6039	34.7613	124.26	62.521	55.7893	88.8604	77.8517	89.2083	104.178	102.592	84.5893	75.764	71.1258	81.9345	89.6764	93.0257	76.2966
GRMZM2G010034	0.607537	0.602729	1.43758	2.41493	1.28143	1.60678	2.65228	2.15341	3.92924	0.988398	2.94517	2.09552	0.7186	1.41437	2.90363	0.750281	1.19515	1.67625	0.747389	1.0977	1.11147	0.157272	0.0973393	0.209099	0.0892209	0.590555	0.785387
GRMZM2G128564	10.2851	12.9085	9.25199	7.01892	8.90685	15.6278	10.0993	7.1963	9.21731	4.12042	4.08865	4.4514	9.85961	16.6321	17.3205	16.3118	10.3975	17.0104	15.2613	19.8105	18.6744	12.1269	8.17998	10.8682	17.3075	17.1151	21.5498
GRMZM2G377131	28.8974	14.7464	25.6313	44.9365	29.788	17.533	50.0363	48.8285	53.0616	70.418	59.8264	61.8283	16.9162	16.07	10.5215	12.5063	9.71673	28.5886	19.3747	29.9861	25.7267	5.07739	4.39146	6.04089	10.8939	12.2913	15.1445
GRMZM2G011373	0.276726	0.329189	0.174719	0.892994	0.440735	0.256431	0.234763	0.490427	0.245865	1.47111	0.65437	1.07734	0.165575	0.116846	0	0.035922	0.134879	1.35018	1.24301	1.68616	0.990621	0.899282	0.307587	0.506568	6.10856	4.48758	2.91974
GRMZM2G011367	0.290714	0	0	4.09367	0.463012	0	0.986519	5.02335	0.918373	12.3638	5.09219	5.52097	0.198793	0.245503	0	0	0	0.10911	0.348223	1.01222	0.378434	0	0	0	0	0	0
GRMZM2G010037	8.04659	4.56567	5.82221	8.94807	7.73173	4.92989	11.6444	14.4962	11.6593	16.2296	11.9279	17.4788	5.95708	6.09324	6.76738	3.17676	5.61826	6.13989	4.22177	6.02018	7.87758	2.95728	2.36535	3.76848	4.96849	4.3564	5.4261
GRMZM2G017186	0.296365	0.575594	0.203666	0.0189263	0.183026	0.394571	0.476167	0.407323	0.191067	2.73848	1.44929	3.40914	0.603837	0.377968	0.121081	0.766286	0.61318	0.426765	0.898349	0.589656	0.409411	0.0744828	0.0537823	0.0462128	1.77468	0.823509	0.306314
GRMZM2G099907	4.80055	6.03474	4.4288	3.70403	5.34153	6.58131	2.81176	2.91361	2.7266	1.93621	2.25768	1.5486	5.93578	4.27613	4.60767	5.39504	4.40187	5.5286	8.03452	6.13638	6.16347	7.87333	5.75012	4.64773	11.7917	9.20715	6.01333
GRMZM2G099944	3.22428	3.25951	2.12273	1.98878	2.86388	4.01439	0.967893	1.33698	1.14262	1.39289	0.941284	1.11475	3.61813	4.13665	4.06869	4.12106	4.37882	5.95756	5.79316	5.90108	5.19266	3.3654	3.21628	3.40845	6.5699	6.47782	6.94927
GRMZM2G145950	3.69758	4.44192	3.11276	0.972522	2.18301	3.54456	0.23797	0.395441	0.654527	0.10428	0.201003	0.242142	5.0133	3.43212	2.95133	4.33642	5.11669	3.54121	3.01633	4.39506	2.90458	4.75411	4.44063	3.87653	3.46406	3.15269	3.81165
GRMZM2G145974	0.406294	0.259937	0.48287	2.65494	1.25612	0.177175	2.27086	3.43084	1.28349	6.3175	4.99007	4.75667	0.784456	0.76695	0.199354	0.347472	0.59021	0.681717	0.22902	0.998578	0.746668	1.14457	0.63756	1.3087	1.10384	1.28935	1.61386
GRMZM2G177867	31.5707	39.2687	36.8312	17.9509	35.7636	38.223	8.13332	14.4839	10.7948	6.1828	9.22236	6.31274	27.1567	37.2125	38.649	43.8638	41.4236	38.1204	43.4049	38.5248	37.606	38.6486	46.5557	41.1416	44.194	45.2459	40.351
GRMZM5G815323	15.1615	16.5635	14.5869	9.74286	15.3616	19.6694	3.78982	6.1177	4.43676	2.14787	2.72685	1.92813	18.9301	20.9917	18.5466	22.2468	19.2444	16.7663	16.4582	16.0727	14.3177	20.4677	20.9651	21.4837	21.1934	19.2574	19.4248
GRMZM2G421491	6.62264	3.97439	5.62137	11.8456	6.47842	4.07871	21.0959	17.7652	13.4688	28.8398	22.7559	30.0184	3.05482	1.83997	1.75204	1.95338	1.91511	2.81211	1.3894	2.35775	2.24451	0.707784	0.673689	0.748541	1.2563	1.4698	1.89643
GRMZM2G058032	44.9307	17.2161	24.8018	80.8407	51.8619	12.5625	136.784	159.224	83.3606	255.305	173.777	280.118	31.7844	8.69859	8.49955	5.32926	36.2054	5.84742	3.84737	4.88479	3.8928	9.6992	13.7883	9.33238	4.76443	4.97935	5.4535
GRMZM2G083677	4.79018	2.71751	5.77501	8.38301	6.74384	3.82291	9.79325	10.0615	10.3591	12.351	12.6791	12.6146	6.01736	7.3913	5.03155	3.43918	4.28907	6.01944	5.07191	5.96314	6.89763	1.66693	1.43737	2.50026	2.24937	2.6131	3.09488
GRMZM2G087095	1.11951	1.35051	1.2212	1.38154	1.95881	1.23905	2.975	2.90622	2.80187	3.0125	3.13754	3.06635	0.280337	0.852204	0.894365	0.622236	0.553346	0.307733	0.453288	0.48313	0.615768	0.517804	0.747788	0.461826	0.0428387	0.364565	0.354915
GRMZM2G021781	19.2807	24.3519	20.0386	10.8004	19.4294	27.7044	7.02746	8.43709	7.70756	6.93061	7.00467	6.41915	21.0787	21.3077	22.3371	22.9891	23.7454	16.1703	19.5309	17.4048	15.9577	23.532	22.5775	21.4459	21.0178	17.275	14.7342
GRMZM2G090422	322.709	450.723	309.831	224.791	324.969	540.281	201.335	149.917	176.921	99.0751	107.076	88.2233	463.075	279.134	368.882	476.16	414.102	300.823	349.553	255.697	227.431	562.319	542.91	540.942	495.354	408.663	386.213
GRMZM2G123714	27.0331	37.6082	20.1405	14.8683	21.4335	37.8639	9.6943	12.3783	10.8768	4.55707	7.69207	5.47017	38.8008	37.899	40.0765	34.816	36.3895	33.8496	35.2089	34.4715	29.2995	40.2739	34.6404	35.2019	48.2149	47.1071	58.4017
GRMZM2G031138	1.91781	1.18514	1.55158	1.46134	1.28922	1.14477	4.09073	2.27325	3.17674	3.50369	3.80427	3.19751	1.95861	2.73433	1.4335	1.03461	2.05566	0.972183	0.477339	0.485638	0.745706	0.647517	1.10737	1.14182	0.372171	0.351916	0.735814
GRMZM2G098892	0.388851	0.254536	0.193985	0.337999	0.252313	0.341649	1.34887	0.459426	1.05778	0.226154	0.706345	0.262567	0.393927	0.425677	0.384418	0.538421	0.336941	0.454044	0.276014	0.52151	0.449941	0.0197062	0	0.01834	0	0.0369982	0.162085
GRMZM2G143204	0.721045	1.06552	1.37235	1.69223	1.77252	1.69656	3.31917	3.50025	3.93664	1.82556	5.24967	4.02468	1.22193	1.62818	1.85664	0.944132	1.28353	1.3884	1.20165	1.13521	0.979424	0.793576	1.06861	0.858327	0.638794	1.00671	0.837957
GRMZM2G074317	2.43396	1.9383	3.20943	7.23433	3.82633	2.20728	3.67802	5.89104	3.58943	6.07118	7.53885	6.96496	1.35735	1.0377	1.01184	0.981605	0.696187	7.11887	7.28391	7.30633	7.75179	3.31962	2.26472	3.86185	8.66713	8.27637	7.38012
GRMZM2G146015	41.4153	53.0942	31.5713	22.8064	37.2362	58.5043	28.3672	22.8735	30.1834	21.7282	22.4318	22.1459	64.1773	59.7954	63.3606	54.0588	54.8841	61.8175	59.0383	56.2188	45.8377	40.1186	36.7707	34.755	49.9725	53.0751	50.7454
GRMZM2G029536	7.95204	7.95167	8.09389	3.91745	6.38037	8.76095	2.22947	4.08235	2.46778	1.99207	2.10513	1.70418	10.1905	8.47458	8.32055	8.6949	9.37244	8.66044	6.90992	6.5279	8.03089	10.7438	11.4586	11.3763	13.3327	12.8129	10.3698
GRMZM2G166999	0.330695	0.252893	0.417587	0.226366	0.0987544	0.337087	0.196384	0.219777	0.195877	0.189325	0.202738	0.0628027	0.367466	0.33163	0.517206	0.472205	0.214912	1.05498	0.643685	0.748429	0.69953	1.41404	1.10273	1.07912	2.35843	1.96458	1.91905
GRMZM2G039278	1.94049	1.17465	1.76474	1.24103	0.924915	0.71402	1.38428	0.502047	1.66675	0.444841	0.5359	0.473428	1.12353	0.358843	0.827034	0.323604	1.36234	0.765513	0.508984	0.789079	0.663771	0.387617	0.377851	0.541118	0.115446	0.254712	0.478229
GRMZM2G069722	0	0.0572513	0	0.61495	0.134139	0.0208122	0.47634	0.671684	0.354749	1.50624	1.06219	0.426528	0.0767897	0.0118541	0	0	0.0364896	0.231808	0.201767	0.391	0.109636	0	0	0.0178754	0.0762733	0.108183	0.0394949
GRMZM2G050512	4.19488	3.35697	4.44083	11.5462	5.49681	4.43066	11.35	13.2774	11.8557	12.6494	26.3244	23.7238	5.25732	2.81979	3.25332	3.40929	4.54056	3.62273	3.76433	4.25965	4.89449	4.9336	5.78029	6.87842	3.27802	3.35191	3.63161
GRMZM5G891327	2.01124	2.99895	1.09235	2.33472	2.58327	3.27056	1.58517	1.72472	2.71564	0.679196	1.72737	0.788556	2.12951	1.15057	3.89645	2.29077	1.51788	3.21422	2.9531	2.53006	2.87148	0.443869	0.384609	0.330478	0	0.500017	0.182543
GRMZM2G047456	38.3513	31.0792	31.0001	56.9231	45.5378	30.8754	77.6202	82.8911	75.4323	78.9279	77.9298	84.6767	15.7532	14.4088	15.1736	11.307	15.4605	11.462	11.1598	13.4381	11.6095	22.4379	22.4662	21.8828	13.5579	14.7814	13.2314
GRMZM2G047422	1.18303	1.60836	2.0522	3.81413	1.37032	3.45491	12.1653	5.9722	4.30348	4.97269	13.0613	8.00645	2.0592	0.69631	0.598063	0.446749	1.91042	0.161459	0.515295	0.399431	0.746668	0.392423	0.21252	0.319566	0.681782	0.368386	0.504331
GRMZM2G099305	0.856124	0.616194	0.542657	0.441246	0.513328	0.881071	0.915995	0.714006	0.739767	0.303144	0.310506	0.275442	1.10198	2.19447	1.32742	1.10873	1.3353	0.952616	1.20645	1.48694	1.38979	0.978495	0.7165	0.846529	0.656741	0.853872	0.680131
GRMZM2G400714	2.96898	3.29879	4.51668	8.63033	3.43246	6.48008	42.7142	20.2191	18.6273	16.5268	25.1526	22.7369	4.72001	2.77454	5.2799	1.84682	6.38589	0.475139	0.288838	1.13346	0.627793	1.25792	1.16145	0.921218	0.163782	0.309737	0.296827
GRMZM2G117016	20.9057	14.5486	30.887	37.3135	23.8002	19.3796	56.8575	58.7246	54.572	55.414	55.7516	56.1492	28.5388	31.7588	28.6278	20.0036	18.7772	27.0245	15.4734	20.9722	29.0546	13.8059	12.801	15.2822	14.1215	19.1458	18.4956
GRMZM2G107645	9.33644	10.9028	9.09027	6.18103	8.47313	11.4217	1.93045	3.31396	2.90157	2.11955	1.99291	1.7806	12.3185	10.8648	10.457	13.2923	10.8685	10.6953	12.8711	8.36314	9.53092	9.766	9.75803	10.2963	12.6649	11.7727	10.226
GRMZM2G107689	8.33307	9.80151	8.16588	6.31389	8.75348	11.7443	3.27895	5.37631	4.07437	3.05082	2.82087	2.85924	13.0227	11.3939	11.0745	12.6403	11.0744	9.71298	10.3853	9.15423	8.9949	5.13738	4.85669	4.87661	4.706	5.38796	5.47951
GRMZM2G107818	1.47268	0.834227	1.75632	2.49618	2.10118	1.45565	2.70695	3.09932	2.73804	3.89441	3.95535	4.24179	1.38467	1.50275	1.22841	1.33819	0.717797	2.76362	2.27851	2.90567	1.7573	0.0419807	0.0909399	0	0	0	0
GRMZM2G353114	1.76611	1.27441	1.00643	1.99805	1.25496	1.16827	3.76187	3.46705	2.8647	5.24443	4.03589	4.70596	1.76508	1.81269	1.31452	1.29796	1.48325	1.14214	0.813646	1.58936	1.7331	0.650615	0.604021	0.501708	0.369096	0.418809	0.64981
GRMZM2G037617	1.87203	2.62399	2.44333	0.999036	1.82591	2.001	0.669735	0.771559	0.710575	0.607682	0.630398	0.639384	2.20299	2.45102	2.44517	2.83323	2.32002	2.24399	2.78122	3.03169	2.19133	4.48761	4.64552	3.84385	5.44087	5.07019	4.85886
GRMZM2G164558	5.89134	8.21168	5.00964	6.88994	5.07061	6.08792	1.73667	1.47649	1.50391	3.15382	0.958972	1.22054	5.94111	2.33681	1.53877	3.02813	3.09386	12.6861	15.4679	13.2608	11.2324	8.50898	4.40967	5.45621	22.5537	15.3641	10.8832
GRMZM2G040030	87.5235	75.0217	90.6731	136.748	112.227	85.4514	139.601	144.142	156.865	142.631	276.383	178.571	100.224	97.8942	88.2072	64.3287	69.732	82.2302	78.2121	87.2972	81.1148	56.4689	54.5011	56.8209	56.3387	63.4546	65.9329
GRMZM2G039978	5.05599	3.66308	5.56665	8.04499	6.30868	4.24949	10.5493	10.5014	8.91856	15.4799	14.0194	16.3742	3.96383	4.18812	3.29509	3.96858	3.2788	4.73796	5.19468	4.84395	4.91873	2.76138	3.69088	3.41747	3.32472	3.28166	3.80557
AC234157.1_FG003	1.93809	1.1857	1.95787	1.59198	1.46621	2.58617	2.49918	2.66195	2.3342	0.760848	0.475271	0.588904	2.84937	4.21448	2.82909	2.61648	2.645	1.8185	1.27682	1.34963	0.756868	0.928164	0.718077	0.863817	0.921462	0.622365	0.817954
AC234157.1_FG002	22.9354	26.4665	18.8434	19.9771	20.0217	20.8005	9.36097	11.9427	11.4843	7.99313	7.51019	6.10693	20.4262	16.4733	16.5671	19.7256	17.2101	27.3919	36.0635	28.9792	26.8806	28.3629	20.4413	22.4823	55.5668	41.6088	28.4957
GRMZM2G407626	0.434774	0.295543	0.665471	0.216443	0.220326	0.380913	0.160951	0.17512	0.0624303	0.129305	0.027693	0.0300249	0.756772	0.684254	0.527504	0.903013	0.513728	0.563708	0.520782	1.04591	0.617415	0.459698	0.234309	0.35233	0.966449	1.01539	0.444831
GRMZM2G029314	21.2777	28.2775	21.1008	8.40648	18.2569	26.5104	2.6986	5.41891	3.38867	1.02088	1.53402	1.03232	22.8359	24.982	23.3847	28.4864	27.7867	18.2103	18.6592	16.8237	16.8711	26.4974	26.4432	26.9518	22.8703	21.8196	21.9501
GRMZM2G135447	1.57917	1.7891	3.13149	5.13373	4.19185	4.42259	8.64558	5.84614	8.28672	12.2382	17.6539	19.6203	3.19157	4.75647	3.01501	3.93587	2.12096	5.26837	5.08621	7.47788	5.9843	0.936341	1.50825	1.05018	2.76491	2.92996	3.15959
GRMZM2G475948	0.0914492	0.17095	0.192463	0.286164	0.291298	0.271176	1.05511	0.85087	1.00209	1.60058	2.06637	2.0146	0.218869	0.0772276	0.0762807	0.142453	0.133719	0.154451	0.16431	0.0955236	0.0595216	0.0782064	0.0677653	0.0291139	0.0931701	0.117466	0.0321628
GRMZM2G427697	6.98407	7.39814	7.27844	16.2805	5.76062	9.13107	17.294	19.7886	19.5066	4.88944	23.7743	7.90448	9.41787	9.7229	11.6513	10.8736	8.14583	11.8873	9.60165	10.6195	10.8588	7.13381	4.21751	5.14541	6.31505	6.97587	9.07648
GRMZM2G165619	58.1594	67.0549	50.992	41.8737	59.9296	75.3009	26.3415	30.064	29.121	13.1913	17.7766	13.0664	95.9178	61.1029	54.674	70.774	66.6466	59.7347	72.5902	54.839	45.5138	70.2627	60.5048	67.5406	80.6339	72.1004	58.3082
GRMZM2G072744	4.46762	4.84045	5.24523	12.1857	6.48843	4.56824	10.8506	11.0423	12.072	8.6462	11.3456	8.45199	4.26062	6.43262	6.59647	4.9773	4.13819	6.01327	4.92083	6.91358	8.37815	3.20877	1.77579	2.44137	3.48788	3.07818	3.90107
GRMZM2G471348	2.77758	4.02477	3.19587	2.04348	3.3837	4.49257	1.32371	1.29622	1.19652	0.968494	0.768679	0.621746	2.26253	3.05152	3.41356	4.43069	2.72743	2.33985	3.02458	2.32834	1.94952	3.28826	3.32929	3.12683	3.7613	2.50527	3.28279
GRMZM2G065214	0.257734	0.598593	0.43394	0.336043	0.290761	0.66873	0.116614	0.171288	0.186585	0	0	0	0.308422	0.417168	0.286645	0.55761	0.223328	0.838346	0.926158	0.837564	1.17426	0.602458	0.222816	0.32821	1.22539	1.24146	0.694947
GRMZM2G472827	5.14569	2.8587	6.07319	8.09109	5.05066	3.72593	10.4653	8.61952	11.9215	5.96179	9.29475	6.07761	3.68233	9.01575	8.31342	5.16618	4.23286	4.60681	3.35825	4.83329	5.49666	2.66664	3.34432	3.40699	1.30047	2.41546	3.34291
GRMZM2G029385	1.93736	1.00339	0.51776	1.73212	1.12648	1.41343	2.25405	2.45249	1.60291	3.74245	2.62863	2.42948	1.34582	0.46745	0.205208	0.766446	1.39894	0.184667	0.221011	0.171317	0.160124	1.30441	1.823	1.17482	0.668383	0.395004	0.432617
GRMZM2G098377	8.0355	6.21564	8.7473	2.92633	6.28865	4.67313	3.0559	2.02564	2.54391	1.08777	2.52382	0.684083	10.2316	9.38907	5.43147	10.8626	10.1741	6.03174	6.638	5.4992	6.13181	8.24626	8.93165	9.35063	5.08141	6.13953	6.2369
GRMZM2G058261	5.18513	5.08389	3.69973	3.25713	3.37697	4.94418	1.70067	2.35711	1.94855	2.04313	2.02581	2.07925	6.8804	5.79495	5.17723	6.28546	5.78737	6.97403	7.43456	6.76515	8.43085	6.72558	4.79925	6.21023	6.28425	6.68501	6.3996
GRMZM2G115516	1.77679	1.48786	2.21113	1.34969	1.90707	1.43172	0.961212	1.02682	1.00667	1.61745	0.811891	1.17367	1.26781	1.44611	0.923611	0.989436	0.970613	2.88006	3.05361	4.73402	3.08389	1.92028	1.79366	1.83634	5.8067	4.66376	7.17274
GRMZM2G395354	11.7777	10.0902	11.5348	23.1584	14.279	11.0668	25.487	31.0284	27.5205	40.2044	43.5268	44.7504	12.8975	13.2853	12.4522	7.81728	10.8559	11.4914	9.87785	13.37	10.9	7.34889	7.709	7.75493	7.18093	7.60492	7.02023
GRMZM5G888196	10.903	10.5698	9.6616	9.7024	11.4095	12.817	8.84448	9.2841	13.2011	4.11795	5.68072	4.13416	19.9743	47.6472	45.6115	26.1438	17.2027	52.8844	36.0974	54.4494	54.6027	8.10517	6.63899	8.7219	22.1786	26.6305	39.1141
GRMZM2G482290	3.30928	1.88531	4.77578	5.72014	2.96158	2.33644	7.31544	6.42341	6.12312	7.71238	8.30293	7.80498	3.23274	4.28511	4.31144	2.42201	2.08918	4.63692	4.37919	4.38949	6.4002	1.94061	1.58811	1.20405	2.5688	3.07672	2.83764
GRMZM2G414540	6.66875	4.44428	7.04502	10.0248	6.75351	5.76077	18.8393	12.878	12.5545	7.67554	11.151	8.79788	3.32113	4.93757	5.48471	2.63825	3.5448	2.72024	3.04304	4.16261	4.52287	2.30039	2.27011	2.56909	1.11651	1.77558	2.20744
GRMZM2G028926	0.0828992	0.0563518	0	0.145918	0.0165039	0.0921834	0.182854	0.183647	0.130941	0.542404	0.56631	0.629739	0.0566874	0.0262527	0.0345744	0.0430448	0.0404058	0.0155568	0	0.0577285	0	0.0141789	0	0.0527837	0.168918	0.0532417	0.0291557
GRMZM2G035890	0.0823114	0.0559522	0	0.0429283	0.0218492	0.1017	1.08003	0.0972507	0.0108343	1.22073	0.499817	0.750328	0.52533	0.162192	0	0	0.303123	0	0	0.0382127	0	0.0187712	0.0406626	0.0174698	0	0	0
GRMZM2G110295	1.75529	1.84182	0.952054	0.645112	1.36966	1.32745	0.815517	0.480191	0.707082	1.4645	0.742855	0.966488	2.43279	0.348195	0.235835	0.611692	1.08713	7.4103	6.15235	8.69577	6.68612	0.306266	0.17459	0.525062	9.63372	9.44231	8.2864
GRMZM2G141535	11.2985	10.5574	13.6783	9.71262	10.9074	8.75941	5.05093	7.08436	6.62036	7.30792	6.31819	7.1092	8.9963	12.6292	12.3077	12.9665	9.90991	16.062	21.5749	21.3851	23.5538	16.8755	17.7379	19.6806	13.9747	16.4308	17.4661
GRMZM2G120657	5.05048	7.51756	4.53877	2.84574	3.72445	4.67106	1.8406	2.71975	3.06524	1.62569	1.7181	1.34465	6.82941	5.54732	6.43429	5.21112	5.4246	20.1378	15.9117	20.4687	19.3639	12.2213	9.33816	10.6606	21.9277	27.4719	28.5801
GRMZM5G806441	4.37932	3.52817	4.91556	7.76549	4.33989	4.56917	9.11472	10.0608	9.96589	12.5227	10.9552	11.7791	6.07798	5.53371	4.27528	3.90778	3.7947	5.55184	4.35194	6.77694	6.33416	2.75199	3.17303	3.3874	3.17278	4.58349	4.28977
GRMZM5G856966	27.8793	36.8241	26.6046	20.3662	30.0144	36.5586	20.3498	19.3102	19.0387	14.0464	15.9263	13.1104	33.8771	25.116	33.3025	39.6454	32.4906	27.2953	31.9981	26.1563	23.225	42.7995	40.9341	37.2139	37.9599	34.7293	34.2099
GRMZM2G065640	0.422786	0.335293	0.237278	1.43324	1.01004	0.417898	1.62599	1.68588	2.50424	1.29092	1.48112	1.17761	0.144553	0.119012	0.0587765	0.0731761	0.0915865	0.158679	0.168807	0.0981384	0.0917264	0.0482083	0	0.0897324	0	0.0905108	0.0991295
GRMZM2G031062	0.858074	0.349972	1.05946	2.99835	1.54885	1.14501	4.62009	3.80179	3.74978	2.02116	4.40885	3.86753	0.156469	0.217389	0.0954329	0	0.260234	0.25764	0.205564	0.318686	0.223398	0.0782737	0.169559	0.182118	0.155417	0.220438	0.241428
GRMZM2G342856	1.02309	0.767401	0.95037	2.64948	1.57326	0.523065	4.02249	4.00146	4.31858	2.21594	3.46053	2.09035	0.627226	0.148963	0.353127	0.293093	0.45854	0.529632	0.760641	1.17922	0.826632	0.579267	0.418275	0.539108	1.24602	1.81262	1.38965
GRMZM2G178341	344.213	444.392	309.401	311.721	380.76	526.666	187.601	178.659	189.415	88.0794	105.103	74.5136	484.505	325.928	354.582	441.078	420.321	326.329	408.957	310.811	277.481	514.827	471.777	487.726	475.079	432.09	348.448
GRMZM2G070322	0.206661	0.140481	0.0497072	0.254056	0.188083	0.196977	0.701294	0.313933	0.279793	0.618136	1.57208	1.03164	0.100941	0.112193	0.123131	0.0919778	0.115118	0.288094	0.141453	0.20559	0.307451	0.0403965	0	0.037596	0.521363	0.341299	0.249199
GRMZM2G133023	15.7871	6.23513	17.4446	59.9523	24.5675	9.06008	64.1116	72.1902	63.1152	73.5228	93.6668	83.0646	4.22273	7.51695	5.10791	3.75654	2.87136	3.43291	3.09494	3.81448	4.27158	2.8637	3.25489	3.5042	1.43906	2.02451	2.98063
GRMZM2G019446	13.7198	11.4529	14.0808	19.532	14.6323	9.86544	24.7547	26.668	23.0688	36.047	30.1963	35.1734	13.3578	14.4989	11.7878	10.46	12.5164	10.7225	9.03042	10.5424	11.9992	10.963	10.1779	11.2525	7.83639	10.5071	11.4218
GRMZM2G015892	8.29957	20.466	15.6109	21.8146	13.0526	30.6348	27.9048	37.1414	45.8551	19.3357	30.0242	24.7177	16.6461	8.94437	7.64709	17.3461	12.9088	0.0782003	0.166383	0.0967291	0	6.34339	10.4475	6.52273	0.0943458	0.267633	0.48853
GRMZM2G046163	14.9157	30.0375	35.2879	59.0262	30.6268	55.106	82.929	107.316	126.254	63.1724	108.594	87.2486	21.1395	10.4279	4.72026	16.7594	14.3471	0.0524416	0.167366	0.194601	0.0909434	4.97087	9.57735	6.98386	0.142355	0.224346	0.393134
GRMZM5G809195	0.472703	0.233691	0.506468	0.403415	0.205326	0.254857	2.0124	0.913905	1.08602	3.34592	3.46252	4.27639	1.29296	1.10685	0.465987	0.357014	1.00538	0.161285	0.360318	0.179551	0.167819	1.5582	1.27375	1.69643	2.51015	2.09754	1.51136
GRMZM5G870592	0.403799	0.22874	0.566555	1.47417	0.803902	0.523859	3.58554	2.41526	3.45479	1.87144	3.23001	1.96827	0.345153	0.269961	0.140342	0.244615	0.13121	0.303106	0.201533	0.328059	0.350428	0.13813	0.199481	0.257108	0.0914218	0.129669	0.42605
GRMZM2G397190	2.07133	1.07454	1.1013	3.9231	2.38741	1.8184	4.6983	3.52601	4.58469	4.06578	5.49957	5.1345	1.82641	1.81826	2.22791	2.32087	1.34611	1.80032	1.17525	2.35341	1.84487	0.708553	0.646269	1.07591	1.40687	1.33031	1.30361
GRMZM2G164020	576.237	638.709	465.121	315.543	419.626	685.086	252.086	235.481	230.458	77.492	136.212	89.4518	763.119	703.712	733.995	736.786	761.047	530.663	495.81	551.1	545.033	637.13	535.616	629.312	642.488	585.895	666.831
GRMZM2G312091	0.932611	0.9462	1.59365	0.980038	1.0863	0.598501	0.41567	0.394702	0.571641	0.309654	0.409614	0.148035	1.04702	1.15198	0.835974	0.838405	1.12171	0.982161	0.63358	0.697907	0.978463	1.18086	1.03146	1.27626	0.680712	1.00126	0.939941
GRMZM2G574534	0.1742	0.0828901	0.0879886	0.122649	0.0832331	0.0516557	0.461086	0.277852	0.39209	0.319138	0.500415	0.436688	0.0238239	0.110332	0.0581222	0.0723615	0.079246	0.0653803	0.020866	0.0485229	0.0907052	0.119179	0.0258169	0.0998251	0.0236637	0	0
GRMZM2G049912	3.54369	7.01134	4.26535	9.83849	5.2837	8.85368	13.8982	12.7209	12.3379	4.79509	14.7071	7.37707	4.78456	3.66752	5.96212	3.50781	5.05673	2.42232	2.52876	3.48631	3.76889	4.10604	4.0227	3.11087	2.99072	1.97569	2.92752
GRMZM2G137321	0.336712	0.438695	0.425185	0.439018	0.804411	0.249615	2.53279	1.21834	1.97225	2.22145	3.00794	2.06757	0.230248	0.533154	0.748967	0.262253	0.401174	0.210624	0.974693	0.820667	0.292209	0.326347	0.166339	0.250124	0.152466	0.072084	0.157896
GRMZM2G101682	3.5368	4.04064	2.90235	6.97524	5.25428	5.86079	16.2177	11.9568	11.6893	13.6902	15.3681	15.2623	3.21112	6.97751	6.29697	5.12356	4.21068	3.03411	3.98725	3.80821	6.57714	3.29405	2.46666	3.67126	1.77644	1.90882	2.75957
GRMZM2G474685	4.53355	4.08564	4.62608	1.55836	3.14529	3.66639	1.39858	1.613	1.6139	1.50561	1.20319	1.53931	6.64641	5.40924	4.35455	4.88636	5.15595	6.88344	6.58229	7.3664	7.42161	5.92131	4.27564	6.03565	7.69811	7.67618	7.00594
GRMZM2G168833	1.86609	2.05266	1.54238	0.39814	0.72951	1.50915	7.09237	2.0745	2.39821	4.70629	3.23302	4.56198	1.22965	0.859575	1.04714	0.810398	0.727639	0.509366	0.284486	0.378033	0.530001	2.53017	2.06163	1.92269	0.368719	0.566558	0.33412
GRMZM2G047299	0.521209	0.0506141	0.376091	5.27154	1.03765	0.0275991	3.63845	9.07216	4.11629	18.4153	12.8075	20.9279	0.0509155	0.0471593	0.0310541	0	0	0.44713	0.356752	0.155552	0.145389	0.0254705	0	0	0.809169	0.621668	0.576117
GRMZM2G022662	24.3616	28.6446	21.1367	14.9032	21.812	24.08	11.9164	15.014	14.2479	12.2922	13.7782	8.93632	39.2006	21.1291	22.9937	26.9858	29.268	25.5685	26.1839	21.2747	19.4275	32.7936	30.9655	30.3524	26.7133	28.6423	28.8997
GRMZM2G161306	0.691478	0.470041	0.36382	0.845226	0.481819	0.288345	0.205318	0.306367	0.221853	0.904859	0.363362	0.196979	0.206867	0.182482	0.288392	0.179522	0.168516	1.91399	2.07067	2.04648	2.1378	0.827883	0.384297	0.660419	3.1702	2.44254	1.64156
GRMZM2G013342	11.0713	20.9802	9.5446	13.7214	12.81	14.188	4.76818	7.94291	5.81637	11.5078	4.1756	4.41678	10.3704	4.52136	6.66857	8.85578	7.24225	37.2429	41.3805	41.3661	36.3297	26.8173	15.5823	14.8083	62.3303	55.9506	39.5344
GRMZM2G013206	0.242261	0.263488	0.0815778	0.454852	0.308675	0.215514	0.32884	0.214673	0.267859	1.5851	0.882646	1.17781	0.861436	0.102293	0	0.251585	0.251904	1.70939	1.27682	1.88948	1.45066	0.232041	0.215423	0.246805	3.55421	2.48946	2.31754
GRMZM2G012224	163.057	232.778	129.88	72.0579	117.232	217.611	47.4165	53.3123	50.8512	12.3537	14.0694	9.9647	210.339	189.355	245.984	248.941	183.14	241.544	191.674	262.236	233.696	212.496	167.429	194.161	153.146	171.141	215.1
GRMZM2G092758	3.25718	2.95214	3.65602	2.91211	2.4703	2.52962	2.10534	3.0237	1.95991	0.202967	1.1954	0.471295	4.45459	5.17383	3.88131	4.02682	4.53593	6.28703	4.64466	6.04853	6.66287	3.71401	5.51684	2.86398	9.05995	6.97303	6.54602
GRMZM2G004511	0.626757	0.250615	1.1794	11.1618	3.17082	0.956597	7.00613	9.96423	8.58946	12.399	25.9865	19.6046	1.33617	1.33879	0.55355	0.421156	0.622953	1.46675	0.883226	2.0539	2.68759	0.15134	0.163919	0.305171	0.500824	0.99449	0.93359
GRMZM2G077181	0.00832299	0.226306	0.0840792	0.104178	0.145814	0.111061	0	0.0442512	0.0131463	0.174262	0.011663	0.0252901	0.29595	0.0773152	0.194389	0.086433	0.118996	1.82428	1.11658	1.92423	1.69017	0.125272	0.172689	0.105989	4.2285	4.04113	4.54302
GRMZM2G064503	31.0158	39.8121	35.4977	18.0828	32.4383	40.8341	5.34053	13.2256	7.71749	2.98001	4.55448	2.48524	36.3937	42.3539	49.085	46.2102	45.2879	35.3759	35.8324	34.1287	34.2649	45.8184	51.9083	48.4964	42.8443	43.9732	43.4076
GRMZM2G087753	2.41267	3.57611	2.11173	1.49905	2.67733	3.59007	1.50149	1.31208	1.89854	0.638275	0.817752	0.714581	3.03755	3.90575	7.14903	5.30048	4.08683	5.46579	6.00941	4.41559	3.923	5.43456	5.62809	5.02453	6.31821	6.2876	7.03336
GRMZM2G027068	3.70384	3.54169	2.74506	2.63411	4.29019	2.20712	5.41238	3.83168	1.3436	10.8995	5.46333	11.039	2.7145	1.34692	0.886934	1.36188	1.40507	6.51825	5.09459	8.04624	6.73618	1.28518	1.36573	1.87311	5.77766	5.64532	6.43219
GRMZM2G347056	165.538	162.744	169.565	105.826	130.807	135.521	103.759	82.4543	85.0926	90.7374	84.092	83.1923	148.948	152.591	133.82	151.74	147.641	193.837	218.972	187.966	176.764	152.547	162.835	162.709	205.487	207.366	179.717
GRMZM2G129015	188.792	233.028	156.847	124.54	190.879	258.809	96.0295	98.4758	94.7396	55.8238	60.8833	51.6718	241.501	174.021	188.59	226.185	221.115	164.674	196.462	160.047	123.319	259.065	225.92	237.864	251.442	224.333	196.138
GRMZM2G152011	13.6579	18.9913	11.5239	4.86771	12.3381	15.2682	1.98481	2.59145	3.09589	0.692105	1.91824	0.51994	17.9555	16.0529	14.2212	18.1575	18.035	13.4982	13.4157	11.0059	12.5547	15.8786	16.1378	16.6398	14.8764	15.5054	12.6926
GRMZM2G151997	2.37964	1.15363	1.67715	3.92523	2.4679	1.96922	4.23163	3.3673	3.56929	3.78986	5.37668	4.98863	3.6581	2.19651	2.33883	1.53254	2.94909	0.803116	1.32576	1.64426	1.63288	2.37264	2.73387	2.16117	0.70164	1.27952	1.19375
GRMZM2G155525	3.25924	3.90811	3.27205	1.552	2.09571	2.79135	1.12661	0.789292	0.639507	0.503324	0.255307	0.338317	3.95907	3.38492	3.27587	4.12047	4.36778	4.2244	4.12223	5.01858	4.74339	5.53992	5.76036	5.98079	7.25989	7.95689	7.51845
GRMZM2G155317	6.34056	4.70333	6.81826	13.2695	8.47681	5.48957	12.8941	12.8775	13.8346	9.97782	14.1057	11.3383	5.58583	6.09712	6.60143	5.43108	5.15826	6.35752	6.18122	7.12261	8.46464	4.57539	4.04684	4.33186	3.80363	5.32061	5.20872
GRMZM2G361210	0.129916	0.132468	0.218736	0.558985	0.310371	0.529707	1.23441	2.07219	0.666914	0.0850032	2.32114	0.246725	1.73234	0.164568	0.325101	0.0674578	0.506577	0.0487598	0	0	0	0.488852	0.481348	0.165441	0	0	0
GRMZM2G093776	1.76711	1.38418	2.04917	3.35076	2.14344	2.15154	9.08622	4.10654	3.64147	3.13938	4.64091	4.48051	1.85657	1.7196	1.32758	0.996554	2.1295	1.10685	0.981244	1.20611	1.58433	0.704567	0.971252	0.804749	0.826657	1.05224	0.724391
GRMZM2G068244	27.5302	31.846	19.6752	18.0916	21.7417	23.7779	9.43154	11.7856	11.072	10.585	8.1385	7.33095	29.2761	19.6927	19.1146	22.8499	24.334	41.8836	43.9264	37.2428	35.8601	41.151	33.2854	33.0696	51.3414	47.7358	39.4949
GRMZM2G093246	0.474812	0.806899	0.908442	0.894849	0.773409	1.00798	1.78702	1.45347	1.84937	0.960243	0.937541	1.06567	0.413231	0.355407	0.882125	0.448259	0.406752	0.194406	0.232667	0.120234	0.280947	0.767813	0.767658	0.714583	0.263862	0.194057	0.182173
GRMZM2G045781	25.9092	30.4987	22.8533	14.8305	22.4395	28.2757	13.4682	13.8557	16.0145	6.88348	8.57075	7.52171	26.773	30.3811	29.2859	27.7847	28.93	28.4294	25.228	26.805	29.4844	31.5706	30.1744	31.0106	27.7418	32.5383	31.4868
GRMZM2G405185	26.023	31.6357	20.4865	11.4643	20.4402	25.2832	12.8995	13.1432	13.257	9.18162	11.2011	8.83835	36.5613	22.2761	22.8919	28.5924	29.61	22.7339	22.5537	25.729	17.8047	31.597	24.3511	28.8975	26.9048	25.7827	27.7381
GRMZM2G156848	46.4541	62.8935	36.9973	24.8809	45.7426	57.7297	21.7599	20.4966	20.8809	15.4706	17.8721	14.8866	72.9779	39.4198	35.9083	51.9117	54.4915	41.6223	51.026	46.1748	32.1175	66.5965	55.2295	64.2296	66.9448	58.1844	51.9742
GRMZM2G425778	12.8398	17.4232	11.9104	10.6511	11.6911	18.1391	6.31372	8.62987	9.68119	3.80424	5.7372	5.04249	11.2981	15.569	18.3891	16.0008	11.745	15.53	16.6567	17.6126	17.9125	16.7732	14.3615	14.4072	15.9939	15.8703	16.4954
GRMZM2G120440	21.9045	30.0664	20.452	9.28287	20.5558	29.9337	2.97708	5.28232	3.79739	1.01188	1.93073	0.918489	27.1497	28.2576	27.7704	29.0548	30.0968	20.0305	23.7789	22.9881	22.1816	30.6068	26.9206	28.6461	26.6234	26.0051	25.5541
GRMZM2G120421	1.4348	2.03832	1.52002	0.958497	1.41219	1.74488	0.722132	0.657134	0.76392	0.50631	0.587361	0.391889	1.89612	1.64733	2.0171	2.07598	1.76013	1.30694	0.926906	1.21246	1.13324	1.85295	2.24588	1.84767	2.01477	1.94653	1.81437
GRMZM2G081114	4.74652	2.68875	3.21883	2.68177	1.83742	1.71049	4.92159	3.505	2.26478	11.7323	4.01848	7.5118	4.14731	2.47739	0.989806	2.19075	1.79938	7.62067	7.73857	6.61066	6.69364	2.66102	2.44253	2.43456	10.3881	7.87511	5.75
GRMZM2G081105	0.479539	0.805343	0.759893	0.507548	0.471728	0.669169	0.229734	0.299951	0.345303	0.184564	0.158112	0.278566	0.771562	1.06005	1.01176	0.849518	0.696611	0.487003	0.540613	0.471439	0.587516	0.733349	0.919717	0.862116	0.689735	0.797129	0.83335
GRMZM5G860632	7.54287	8.84809	4.60787	14.4126	10.8971	11.6783	24.5543	17.0942	18.7673	9.43375	12.2067	9.98929	5.88821	5.35518	7.96212	5.68423	4.7718	5.01057	4.71739	7.15844	4.6922	5.1148	3.46245	3.65516	5.44057	5.57317	6.76121
GRMZM2G340257	0.632761	0.132347	1.06536	0.190389	0.155043	0.10825	2.37848	1.2508	0.884134	3.12101	2.79647	2.62521	1.0318	0.534358	0.243603	0.101094	0.60101	0.109609	0.116605	0	0.0633609	0.266403	0.432817	0.52686	0.0661198	0	0.136949
GRMZM2G142097	15.0752	18.6531	14.2646	13.4973	15.1325	12.2564	7.26322	9.90869	9.33228	7.47346	5.74383	4.29931	15.2225	11.3549	8.66925	13.3222	11.1903	20.7267	29.048	27.1345	20.7626	20.8856	15.1488	17.6686	49.4839	34.8067	24.2238
GRMZM5G882418	20.657	18.5914	20.4819	17.9947	17.3453	20.5452	12.9658	14.4425	15.333	10.0755	11.0294	8.59031	24.1356	30.0599	30.0844	24.7326	24.3437	49.2265	41.8931	50.2017	52.5255	18.1547	17.045	18.2598	34.5634	37.1665	40.585
GRMZM2G127309	2.05467	2.25273	2.49226	2.79995	2.32237	4.19286	1.72436	2.15351	2.5998	0.664952	1.03713	0.386009	2.26614	3.86209	5.28903	2.70733	2.22548	6.71652	4.94873	5.5694	5.34931	2.73584	1.99732	2.47584	6.15246	6.27167	7.89455
GRMZM2G458533	7.48323	11.0254	9.43484	6.03114	9.52083	11.4563	3.64964	4.8268	4.24691	1.98127	1.84118	1.82436	9.0085	11.1914	13.6889	13.3014	11.027	11.7308	11.4442	10.9312	11.2364	11.5371	12.3026	12.0448	11.5838	11.7581	11.874
GRMZM2G119755	1.46365	0.648871	1.92859	11.5498	5.21969	2.1701	17.535	24.2478	21.1083	25.5653	41.8227	38.5282	1.30547	0.564276	0.690062	0.33043	0.537632	3.77369	1.29584	2.48163	1.73962	0.0870748	0	0.162076	1.72892	1.71657	2.1486
GRMZM2G095851	9.25266	13.1799	6.33851	7.78454	14.7506	15.6315	6.05775	5.16842	5.36711	2.72919	4.04946	2.56445	2.85232	9.73173	15.2295	16.6662	10.5674	11.1842	12.4697	9.87106	9.31815	14.8128	11.6565	14.9338	17.9112	14.1893	14.3967
GRMZM2G040369	9.13777	12.6393	6.72537	7.41121	14.9054	14.4523	5.9378	5.35636	5.82076	3.34211	3.82655	3.03437	2.57434	9.6571	15.0968	15.8953	9.43029	10.9322	13.3166	9.96953	9.96237	14.7403	10.9754	14.5399	16.3986	13.8715	15.2918
GRMZM5G862488	19.7554	13.1809	23.3479	33.1316	21.4263	12.7954	37.9407	40.1155	40.5824	40.72	45.1527	39.9939	16.0651	21.3808	15.7135	14.0732	14.9218	16.9539	12.7119	19.3135	23.0074	13.7519	13.3308	14.7704	8.62832	12.8209	15.679
GRMZM2G051675	2.97224	2.78444	2.60727	1.17236	3.26195	3.03663	0.915379	1.37222	1.20326	0.130737	0.489998	0.683045	4.74807	4.91457	5.8335	4.04633	4.38261	3.14975	3.59013	2.29589	2.14588	3.65682	3.70164	3.11704	3.18933	4.49155	3.44347
GRMZM2G113158	10.0807	8.82968	8.93577	20.4479	11.9685	10.3265	25.4412	25.4495	27.4461	18.3116	23.9305	23.8026	6.68077	8.51974	9.15975	7.08392	7.95469	6.59191	4.88722	7.19192	6.86725	5.63732	5.40907	6.50486	4.15687	4.87235	6.23316
GRMZM2G470422	1.71765	1.79872	1.48506	3.95852	1.6266	2.23695	5.57667	5.51227	3.42797	0.698606	4.58617	2.04536	1.93641	0.588052	0.464673	0.867769	1.08609	0.5227	0.222425	1.16379	0.725167	0.476404	0.619201	0.620727	0.252248	0.357778	0.391847
GRMZM2G118005	5.80519	8.00345	5.1394	5.96993	6.16385	6.7887	2.6636	3.81582	2.90579	2.10422	2.29149	1.53207	7.2311	4.46509	3.501	6.62296	4.60513	8.51058	8.87968	9.79323	7.09564	9.09932	6.38191	5.96959	16.7344	12.6029	9.04862
GRMZM5G879009	1.10835	0.890395	1.01787	3.86236	1.52452	1.6433	2.46181	2.49997	2.74534	2.63703	2.40027	1.91352	0.688999	1.44652	2.0171	0.313909	0.720289	2.11773	1.56898	2.10496	2.36091	0.48254	0.59731	0.962329	1.09498	0.776542	1.13398
GRMZM2G369815	8.25866	9.11635	5.811	4.3779	5.10429	5.31825	9.35292	5.19919	5.64621	5.04873	3.71367	3.44582	6.77683	4.17419	4.2978	3.63541	4.05338	12.454	10.8964	14.4893	12.4836	5.73451	3.58054	4.23817	13.563	13.8065	14.2194
GRMZM2G016774	10.0088	11.0868	10.352	9.32617	10.8203	8.90729	5.25592	6.59201	6.79255	3.59297	3.6502	3.49407	9.56416	9.29459	10.1006	10.1381	8.70829	17.5274	18.1308	19.7738	19.7954	10.0988	9.84257	10.4894	12.4008	14.1977	12.8755
GRMZM2G316345	0.997901	1.0175	1.05009	1.21978	1.53967	1.24837	0.719592	0.994795	0.664959	0.65292	0.393287	0.615915	0.682375	1.1324	2.23702	1.23061	1.41862	2.05992	2.16649	3.90885	3.65346	1.36543	0.554595	1.07221	1.52502	1.76247	2.45674
GRMZM2G001661	0.401586	0.493969	0.257577	0.658244	0.39594	0.36859	0.441274	0.474473	0.28695	1.60156	1.12548	2.17902	0.549218	0.177641	0.255219	0.238309	0.298265	0.947398	0.41231	0.958807	0.697015	0.549492	0.340093	0.267875	0.415637	0.884286	0.591855
GRMZM2G134054	8.2243	6.64033	9.91666	9.47758	9.43789	6.03479	40.819	29.8723	19.6558	23.1223	28.0316	25.4994	6.90909	12.5157	8.9871	8.9262	6.504	7.18889	10.5252	15.0723	12.9344	5.91333	5.4645	6.47904	5.98446	4.12105	3.94087
GRMZM2G123920	11.2107	13.8858	13.143	7.74962	14.5104	15.2221	3.3544	6.9548	4.88339	2.8591	3.0022	2.70712	19.8577	19.9646	18.8794	16.6757	19.0653	15.6521	13.7969	13.8558	14.2483	13.395	16.2845	15.0056	14.6958	15.885	15.5475
GRMZM2G105321	0.850453	0.706574	0.875041	1.51543	0.865373	0.560414	1.89191	1.84215	2.87318	1.54568	1.7214	1.47154	0.93694	1.29674	1.1035	0.490657	0.675511	0.851174	0.339564	0.921246	0.922559	0.452542	0.490155	0.421168	0.513456	0.364133	0.664678
GRMZM2G023242	92.2294	125.72	86.2266	53.9464	93.7263	128.113	50.3505	48.6869	53.1252	37.5461	37.0306	32.6539	127.398	76.2966	104.921	114.804	110.949	95.4131	109.326	75.9396	68.3004	142.25	138.418	134.253	140.276	124.849	119.719
GRMZM2G022269	80.1062	105.023	83.0394	54.855	80.4022	102.971	43.6996	41.7142	42.8556	28.0945	31.2579	24.8077	88.1665	70.1103	82.5915	101.844	92.0477	70.7166	79.131	65.0419	55.972	113.275	120.471	112.721	99.6407	91.7383	79.6919
GRMZM2G164547	12.6728	12.282	9.71776	34.5516	40.4672	37.5788	48.7099	50.8113	44.7902	17.2402	11.7803	14.1066	13.9854	41.1126	38.5153	36.7451	10.5189	10.2661	13.9774	8.73756	14.0467	10.387	7.81011	8.94784	11.7607	12.8935	10.2379
GRMZM2G058568	5.18121	3.12872	4.15609	4.92829	2.84622	2.57336	9.65053	5.69626	5.52356	13.2236	8.41341	11.9151	4.67707	3.58288	2.01613	2.32314	2.70709	3.28121	2.27919	3.6528	3.71538	1.54807	1.44809	1.76819	1.88619	2.2129	1.73632
GRMZM2G083964	19.6357	26.8687	16.6989	9.21379	19.9197	28.0048	4.4298	7.3993	5.91789	2.33808	3.01469	2.65915	26.3805	25.6353	29.3206	26.3554	28.389	16.6416	17.2961	17.673	14.1924	30.3851	26.0474	28.6501	23.132	21.5452	23.1351
GRMZM2G422670	0	0	0.0550876	0.0255959	0	0.0727659	0.888231	0.0289928	0.0258398	1.4129	1.78809	2.53516	0	0.0138152	0.0272917	0.0339778	0	0.0491196	0.0391911	0	0	0.0223845	0	0	0.0444458	0.0840537	0
GRMZM2G590033	37.0031	52.2296	37.6419	25.5567	43.2376	51.2325	25.0207	23.0725	24.431	20.9569	22.2924	20.2183	43.2431	33.9972	48.0045	50.1938	46.1578	37.514	44.8879	35.3315	31.2413	65.2404	62.0751	57.9673	55.3277	52.2774	48.4403
GRMZM2G083717	1.81137	0.775263	1.24249	1.18087	0.747943	0.67141	0.978931	1.21868	0.874221	2.52397	1.29263	2.21688	3.8994	1.45886	0.5596	1.14955	1.26437	1.76255	1.08485	1.54169	1.44096	1.3999	1.44168	1.26013	1.82267	1.80965	2.78419
GRMZM2G438524	5.31591	4.95896	3.69874	3.76143	3.41632	4.11752	3.57268	2.4976	2.64336	2.1425	2.86059	1.93645	3.54296	4.10417	4.02792	4.21839	3.43449	3.70251	4.04641	4.53169	3.58812	4.26785	3.5322	4.52621	6.72858	5.72348	5.51044
AC203966.5_FG005	2.07368	2.81922	1.44472	1.52901	2.08791	3.67533	1.03531	0.760359	0.771792	1.09167	1.03541	1.91928	3.39017	2.23428	1.94842	2.82181	3.40782	2.21857	2.68375	2.39015	1.42727	5.51177	3.60313	4.37083	2.65504	2.08191	1.34127
AC203966.5_FG003	12.1233	14.9915	9.66296	3.32952	8.83259	15.0108	11.3353	3.77138	4.96548	7.72122	6.91279	6.76008	23.9882	13.0969	10.22	16.273	14.2486	10.8912	10.5049	16.1661	11.3324	11.603	9.93923	11.2913	10.3366	13.5843	17.0551
GRMZM2G434173	144.56	188.813	148.259	83.8546	133.222	160.394	66.0677	66.5693	59.3384	52.5687	58.5918	49.2342	124.304	95.0811	121.257	152.668	152.308	139.57	167.108	128.367	121.256	211.824	210.958	193.721	198.052	180.869	153.043
GRMZM2G381441	0.629061	0.427612	0.378262	0.456965	0.572508	0.299791	10.9784	3.86216	2.57274	17.9924	7.052	15.3599	0.307256	0.284589	0.3748	0.233311	0.175206	0.269826	0.161465	0.375479	0	0.122964	0.532736	0.314707	0.244152	0.404012	0.126424
GRMZM2G387394	0.0976157	0.199067	0.273922	0.381825	0.233205	0.241218	3.11378	1.81649	2.09435	0.851591	0.775134	0.889839	0.0890009	0.192349	0.37998	0	0.0845844	0.0488493	0.0779508	0	0.0423568	0.178091	0.144669	0.0828721	0.0442012	0	0.0457754
GRMZM2G077183	4.70864	3.08929	6.38958	7.84364	5.44728	3.49065	6.12111	9.59037	7.9739	13.4882	10.0942	10.3036	4.96589	3.29387	2.24715	3.35721	3.16661	4.09718	4.26516	4.0783	3.4459	2.70856	3.71484	2.98318	3.02314	3.1896	2.37282
GRMZM2G007675	23.4164	16.2399	26.0429	31.1612	24.4196	15.6853	35.7848	40.4991	37.5572	51.7552	45.0114	53.2614	18.3131	21.6055	17.856	17.0246	18.0794	22.4079	20.5023	22.958	24.8971	14.1665	14.3233	14.7947	14.6624	17.0839	16.9318
GRMZM2G115162	10.7627	15.0694	9.06891	20.9746	17.0935	16.2554	21.1429	29.76	34.0791	16.7272	21.1933	24.0466	7.25658	12.1101	18.1395	9.99765	10.8411	9.86665	6.88526	9.34929	11.9565	7.41146	9.38275	7.92142	4.09533	6.17009	8.96304
GRMZM2G115070	2.42089	13.6868	6.95901	14.5967	8.13458	22.0176	15.709	30.8177	44.5104	14.333	23.9535	31.2184	3.63387	8.15271	10.6877	7.41954	2.72447	0	0	0.164472	0	3.27212	2.97528	2.18057	0	0.151689	0
GRMZM2G423927	0.0145715	0.0198103	0.0490673	0.398976	0.139246	0.0432091	0.257127	0.206594	0.316469	0.486236	0.745292	0.453836	0.00996415	0.086138	0.0607728	0.0302646	0.0473485	0.109379	0.174541	0.162354	0.284525	0.00996913	0.0215954	0	0.0395886	0.0935849	0.0409985
GRMZM2G179143	1.45516	1.02873	1.42101	0.0227675	0.11588	0.755125	0.0790079	0.103156	0.160891	0.171378	0.0815642	0.132648	4.15932	2.12593	0.242759	2.59919	3.44226	0.0655376	0.0348604	0.0810662	0.0378848	2.60834	3.36428	4.03967	0.593016	0.785038	1.3511
GRMZM2G135536	10.8972	7.40753	10.5652	12.3564	7.87347	5.60498	35.5249	16.6001	33.0951	26.2168	31.2482	29.8567	14.2544	8.64679	2.62989	6.10334	10.4239	1.01099	0.879974	0.511585	0.796932	8.04175	10.2072	12.8246	1.37219	2.16252	6.50245
GRMZM2G066165	4.72478	5.07934	5.11642	7.73435	5.33714	4.79874	11.9508	11.6196	11.1532	12.3792	11.2291	15.3369	4.34101	5.31708	4.77444	4.27977	4.91014	2.96851	2.59287	2.98581	3.441	3.61694	2.86877	3.8963	2.8557	2.53986	3.30878
GRMZM2G066142	7.74212	3.27956	5.65316	13.2354	7.50225	3.40742	45.4209	25.3621	36.017	47.9048	45.9312	51.2845	7.13316	4.5285	2.66475	2.33585	4.9361	0.51386	0.156188	0.317807	0.254608	3.65757	5.21768	5.97776	0.398542	1.5074	3.94392
GRMZM2G066049	6.14864	2.4139	7.58431	3.26675	3.40391	1.85252	47.6884	10.693	26.1753	27.0424	34.4642	35.6928	28.3074	18.5762	1.31648	8.09257	17.9707	0.271494	0	0.0915878	0.0428019	2.87939	6.13996	7.22282	0.669984	1.47821	4.67189
GRMZM2G176546	22.6954	14.3697	24.8153	32.7761	21.9076	12.254	42.6624	43.604	37.7027	70.0018	55.0483	70.1438	15.2182	17.1576	14.9635	11.7692	12.6695	20.2977	22.1911	22.4083	23.7342	12.9158	14.0981	12.8429	16.1129	19.1204	17.9672
GRMZM2G129954	0.491151	1.95767	0.451057	0.244509	1.08447	1.12541	0.121214	0.0989137	0.176314	0.0730357	0.0469259	0.203509	1.7098	0.763554	0.484173	1.55334	1.45086	1.1563	2.16605	0.994975	0.668413	3.03947	1.75358	2.34545	4.88263	3.44116	3.54899
AC198366.3_FG004	0.944389	0.380421	0.647795	0.0820886	0.473515	0.492665	0.0474775	0.0309942	0.0414355	0.114427	0	0.0265704	0.693619	0.487375	0.641866	0.581175	0.477352	0.551361	0.544656	0.730715	0.682973	1.29221	0.8294	1.09127	0.190056	0.628994	0.787301
GRMZM2G104730	0.926588	0.59714	0.709123	0.979048	0.632466	0.562014	1.62525	1.37556	1.45881	1.78729	1.65254	1.70942	0.427893	0.655463	0.592219	0.524862	0.594349	0.984582	0.634221	1.08938	1.00254	0.436339	0.303181	0.344793	0.474055	0.494626	0.914162
GRMZM2G180254	0.27135	0.292956	0.214995	0.424556	0.279641	0.20116	0.628318	0.749637	0.838295	1.71276	2.06896	2.76456	0.251041	0.0741372	0.159771	0.0331521	0.103732	0.658981	2.98262	2.53429	3.38683	0.0764419	0.118279	0.0711424	0.281877	0.348547	0.494012
GRMZM2G099074	7.84775	9.03194	7.62034	4.76237	8.11481	10.4779	3.86215	4.92531	5.70659	2.21668	2.81879	1.9302	11.2938	11.4665	11.348	9.62029	10.9742	9.59615	9.60627	8.58906	8.26907	10.4303	10.5126	10.2633	9.06058	9.4854	10.9844
GRMZM2G437314	0.121548	0.101691	0.0629683	0.102402	0.104239	0.110901	0.152295	0.0497106	0.0443047	0.305877	0.20963	0.326717	0.0511482	0.0236874	0	0.0970966	0.024305	0.224586	0.134393	0.286481	0.267764	0.140728	0.221708	0.142878	0.508042	0.384313	0.447215
GRMZM2G181546	0.167448	0.22765	0.241652	0.935678	0.761972	0.248268	1.81832	1.4414	1.81362	4.63283	4.05598	5.52415	0.0654301	0.0202011	0	0.0496834	0	0.359121	0.171919	0.399791	0.249113	0.0327314	0	0.0913866	0.45493	0.122906	0.403828
GRMZM2G152007	19.7084	21.3235	20.1753	12.6092	19.7753	20.7991	4.90374	9.57423	7.08453	6.5021	6.12161	5.37045	16.7529	22.5199	18.7482	22.2562	22.6977	19.4081	22.3423	18.9803	19.766	21.598	22.2729	21.1624	23.5561	21.0461	19.2971
AC197146.3_FG002	0.0611501	0.16627	0.102957	0.191351	0.243481	0.135997	3.48615	1.84234	0.265616	10.7227	5.48411	9.70853	0.209075	0.0774606	0.102014	0.0635034	0.0397401	0.459015	0.292988	0.0851661	0.0796016	0	0	0.0778712	0.166135	0.314187	0.0860262
AC197146.3_FG001	15.9136	28.2659	14.3649	7.19846	16.8118	30.9771	3.49801	6.29595	4.30045	1.06694	2.04022	1.19449	21.7837	23.4472	37.7453	35.5014	27.6478	20.1966	21.2067	17.5199	19.4834	28.05	24.9438	26.2723	26.6212	25.883	27.5693
GRMZM2G172586	0.0300229	0.244901	0	0.23487	0.0956335	0.0890274	0.122257	0.159624	0.118554	2.12153	0.0841418	0.729815	0.0821199	0.152123	0.100172	0.249427	0	1.35218	1.43848	1.42168	1.01613	0.0410804	0	0.15293	3.42584	3.70216	2.61865
GRMZM2G127379	42.6084	20.402	46.7334	246.249	121.256	37.1179	153.558	261.482	170.914	268.19	264.145	292.152	1.4081	2.31067	0.517645	0.439406	1.02658	1.10105	1.38532	2.78935	2.09303	8.97388	9.74064	15.9851	0.996284	1.73919	3.21435
GRMZM2G058481	3.85235	3.18623	3.15674	3.75854	2.91614	4.43039	2.36602	2.95937	2.30207	1.36092	1.84732	1.17947	5.58908	6.06121	5.27824	6.44965	4.49308	4.90382	4.5618	6.03854	5.41519	3.1066	2.34451	2.76065	3.74079	3.83824	4.36858
GRMZM2G058595	0.256594	0.116282	0.0960047	0.28995	0.136224	0.0845426	0.0580492	0.20211	0.135098	0.447702	0.259685	0.411499	0.194958	0.21669	0.095126	0.325685	0.148227	0.278213	0.68301	0.873569	0.593813	0.448627	0.211267	0.326759	0.697128	0.842294	0.882391
AC152495.1_FG017	0.544885	0.370392	0.444804	0.968784	0.473359	0.452901	0.918914	1.41924	1.48658	1.39365	1.53866	2.00688	0.53067	0.634446	0.52337	0.480119	0.933559	0.148731	0.158224	0.252961	0.0644818	0.327598	0.660711	0.483613	0.0897193	0.2333	0.209058
GRMZM2G061742	0.235127	0.243952	0.500055	0.464692	0.305498	0.256873	0.999462	0.778576	0.923581	0.866374	1.02313	0.949468	0.110009	0.172435	0.113547	0.0514054	0.0562962	0.287965	2.09007	1.87865	1.91699	0.0761981	0.0550208	0.126072	0.100864	0.143061	0.121865
GRMZM2G387731	2.36948	1.49564	2.8496	3.13356	2.60573	1.67292	3.94378	4.04933	4.6783	5.72149	4.6643	4.58563	2.08322	2.95385	1.9294	1.93339	1.64987	3.30315	2.50034	2.51434	3.37822	1.4667	1.67221	2.0116	1.60938	1.08699	2.69847
GRMZM2G129804	8.43533	9.34432	9.61851	8.51931	8.7077	8.50323	6.48223	6.28827	5.83354	4.67232	5.59748	3.59382	10.0714	8.06578	8.1158	8.20377	8.93352	9.78256	12.189	11.7482	11.5035	9.98482	9.72332	9.15052	18.0672	14.1602	10.9878
GRMZM2G125001	0.134006	0.182185	0.225623	1.17414	0.320143	0.0596057	0.782158	1.09247	0.973661	0.438398	1.0328	0.38683	0.036654	0.0565833	0.0670674	0.0278327	0.0348352	0.20118	0.385238	0.373272	0.244219	0.0733446	0	0	0.0364075	0.137704	0.188521
GRMZM2G054481	10.5649	7.89131	8.36665	13.2632	9.41089	7.36775	20.5757	17.1325	15.962	32.9782	27.9708	33.7202	10.908	7.72295	6.65296	5.42072	8.79273	8.65138	8.00311	11.1084	10.4913	6.62808	6.62198	6.91305	8.05509	6.49028	7.9895
GRMZM2G003750	0.659191	0.50081	0.587574	0.424683	0.24703	0.287457	0.315801	0.171801	0.153118	0.355192	0.190178	0.235647	0.530308	0.45844	0.129377	0.44295	0.352795	1.54265	1.25406	1.94417	2.12	0.663216	0.287336	0.543169	3.10777	2.19152	1.3092
GRMZM2G031317	23.7643	14.8154	19.0993	10.6821	13.6758	13.3929	6.55836	5.77062	10.0165	21.8887	11.9957	18.5511	19.5004	28.2291	19.3626	14.8346	20.5464	14.3101	14.6573	14.1899	14.8351	8.65917	11.675	11.3025	14.5537	13.964	12.9294
GRMZM2G031033	1.949	0.686964	1.3369	5.64707	1.782	0.588644	2.40057	3.77394	2.30886	8.21809	5.3611	4.33198	1.92508	0.579115	0.361272	0.524743	1.73573	0.270924	0.605256	0.502676	0.751733	0.740786	1.92565	0.551544	0.588349	0.64905	0.710854
GRMZM2G324231	2.8813	1.3418	1.71533	5.70361	4.33544	1.79376	5.66124	5.4167	4.5762	8.60325	5.44288	6.65094	2.09	1.12923	0.743588	0.760445	2.15182	1.12323	0.877122	1.2859	1.20188	1.198	1.36834	1.3582	1.25422	1.18596	1.20931
GRMZM2G159179	5.02769	16.3823	7.7289	43.2435	14.3612	33.7876	38.777	41.4523	50.3777	23.0271	36.3559	36.9679	13.3596	9.81844	16.9118	14.1312	11.205	0.266639	0.163649	0.723059	0.142277	8.50578	7.53218	5.67176	0.148472	0.17549	0.15376
GRMZM2G159119	2.69598	4.72409	3.68175	9.79545	6.24988	6.30671	6.74966	6.82182	5.45304	2.35195	2.24572	1.59287	2.02789	0.758904	0.999466	5.56835	1.90779	1.52901	2.40403	3.62963	2.92455	4.32423	3.99552	3.64298	3.0112	1.1928	0.674259
GRMZM2G434170	0	0.0888544	0.0550199	0.920321	0.390347	0.0242255	0.687534	0.579143	0.387121	0.96216	1.32797	1.21638	0.0223459	0	0	0	0.0424741	0	0	0.0910252	0	0.0447141	0	0.0208071	0.0443912	0	0
GRMZM2G044423	2.08357	1.51076	1.05242	2.98831	3.04192	1.54461	3.3467	4.61576	4.68973	4.49879	3.45498	4.95936	1.51975	2.99123	2.89662	1.154	1.21866	2.29387	1.58064	2.51496	2.16982	1.28293	0.926376	1.28243	1.2265	1.69501	1.75871
GRMZM2G338454	0.154205	0.104822	0.51926	0.482538	0.245598	0.228633	1.15123	0.956509	0.669814	3.73312	1.94477	4.09992	1.89804	0.520894	0.771761	0.480417	0.601285	0.810261	2.0318	0.859067	2.40881	0.316498	0.457072	0.196371	5.44635	3.76341	4.12178
GRMZM2G165695	6.32302	4.92064	3.96468	11.0529	5.69505	4.07322	11.0687	13.7563	10.8483	13.6953	13.5045	11.329	6.85836	8.10162	5.89259	3.53225	5.61117	5.56461	4.59654	6.55919	3.97356	3.8784	2.45582	4.49802	2.72489	4.03292	3.06733
GRMZM2G366264	0.234646	0.203004	0.0718303	0.166876	0.203844	0.189763	0.781779	0.151218	0.80864	0.949077	0.657615	1.10189	0.0583466	0.162127	0.0711729	0.221524	0.166354	0	0.102205	0	0	0.0291879	0	0	0	0	0.0600183
GRMZM2G020446	38.3725	46.9102	40.6284	25.8288	39.5101	48.0325	22.8058	20.004	25.3892	15.6411	18.3609	16.5663	43.3342	37.0425	44.8089	52.0863	44.1444	41.424	45.2476	39.9526	37.6358	52.0115	54.7135	49.9853	55.542	50.5493	52.666
GRMZM2G113228	2.87892	3.97866	2.72403	2.9781	3.33468	3.42182	2.51907	2.36133	2.83737	0.591563	1.0669	0.867553	4.03489	4.76196	4.60434	3.70626	4.08207	3.82197	7.06787	4.97056	5.26524	4.88336	4.16087	4.02973	2.06852	3.66739	3.61495
GRMZM2G113093	5.35041	7.11925	5.53705	5.00694	5.47953	5.23229	2.71272	3.18317	3.01681	2.74763	2.57007	2.20996	4.98202	5.91765	5.50747	6.33132	5.42529	9.3047	11.7571	9.23098	9.18769	8.49789	8.0607	6.82956	14.9486	12.9653	9.43097
GRMZM2G113089	1.22266	1.66224	1.05438	0.723199	0.617436	1.92332	0.344065	0.607776	0.471027	0.11707	0.10447	0.0906132	1.61096	1.43545	2.33821	1.48649	1.80234	1.79077	1.67885	1.28752	1.12576	1.9382	1.72363	2.16459	1.90395	2.48981	1.8459
GRMZM2G104310	38.3469	30.6714	37.5619	13.1751	19.6818	21.3172	17.787	11.2526	12.7114	10.632	8.16711	9.65624	29.7895	40.5539	26.497	28.8465	36.0706	28.4803	26.0909	26.9679	33.379	34.0647	30.2604	37.5768	30.5504	34.7545	32.6883
GRMZM5G805685	6.62309	4.49296	3.31581	4.95966	5.13458	2.67994	14.8857	8.10407	7.10558	12.9739	8.3358	14.9399	3.65267	3.22373	1.4177	2.77361	2.82272	5.67018	5.29963	7.32679	6.46178	0.922852	0.879608	0.807341	2.56533	3.08411	3.11212
AC187891.3_FG006	31.9741	17.3513	25.3336	14.924	14.7103	19.6698	7.33985	5.17851	7.29437	3.77974	4.09458	2.50033	31.5102	26.4344	17.2574	19.0438	25.9741	44.9261	44.9775	56.5064	54.3884	41.4984	33.748	42.1714	45.4418	52.9774	54.2421
AC202107.3_FG001	0.709341	0.884003	0.995249	1.66476	0.564875	0.613497	2.24663	2.61901	1.82068	2.24323	2.23649	2.78404	0.485055	0.549109	0.394456	0.613866	0.460985	0.443714	1.41611	0.823272	0.46169	0.727945	0.350422	0.451653	0.802988	1.51857	0.997904
GRMZM2G180596	3.20777	2.59194	2.13995	4.68746	2.98825	2.55749	5.01138	4.3978	5.01893	5.50446	6.44571	8.0919	1.98657	2.35114	3.18055	1.82274	2.98932	1.77183	2.02991	2.78171	2.28481	2.60868	2.33216	2.23514	2.46652	3.26519	2.8098
GRMZM2G044317	10.8402	16.9578	11.2051	6.19653	11.8351	17.2073	4.58607	5.51742	6.65865	2.47108	2.8893	3.00853	18.7619	18.5415	26.7007	20.3311	20.1128	22.0512	20.8096	20.2722	19.4526	19.9305	19.1515	18.0289	18.2198	21.1353	26.8239
GRMZM2G163998	8.22967	11.7998	7.72306	21.0381	12.2119	10.9683	38.0294	38.5746	34.3619	31.9252	35.7624	40.3452	8.21067	6.28524	8.81524	5.69759	5.87435	12.8276	9.37288	10.3344	10.1275	4.03047	3.13247	3.80832	3.29883	5.14106	6.19999
GRMZM2G031925	5.80974	6.14953	3.91268	5.94093	3.2716	3.75318	3.40788	1.10317	3.24457	0.217216	0.465209	0.441333	15.2951	6.50077	6.43837	3.83547	18.3387	0.996799	0.646195	1.04033	1.0804	4.82647	4.48961	3.51423	0.338232	0.586344	0.583797
AC187843.3_FG006	0.508286	0.230342	0.190175	0.441815	0.629638	0.251205	0.766595	0.600538	0.312218	2.73445	1.50366	2.91732	1.00409	0.333853	0	0.586497	0.367026	1.10222	0.541187	2.3597	1.02924	0.772766	0.502197	0.863031	3.52906	2.46647	1.74792
GRMZM2G156506	1.88894	0.958234	1.37658	2.31584	1.99817	0.585212	3.19544	3.37266	3.31761	4.9437	4.04947	4.9687	1.44591	1.24996	1.29343	1.05402	1.35584	1.82	1.45213	1.4921	2.23872	0.597941	0.376049	1.16683	1.03405	1.3037	1.50717
GRMZM2G465833	41.7546	31.8049	38.1825	70.4629	48.0166	30.2488	57.8518	73.7722	64.2388	93.4202	85.3922	86.1202	30.752	35.5861	25.9055	33.1621	33.1987	29.5376	32.1056	32.835	37.4787	30.2994	30.0618	30.5533	26.1899	28.2787	24.5968
GRMZM2G438176	7.72739	9.99948	8.24309	5.66568	8.53421	10.9386	3.12373	4.5183	3.43893	1.56477	1.92855	1.43967	10.1362	11.1079	10.633	12.7928	10.2343	9.68719	9.6479	8.86118	8.60528	9.94056	10.8002	9.35197	10.022	9.15779	9.6172
GRMZM2G472449	0.639274	0.471381	0.729714	1.40708	0.82833	0.626528	1.86784	1.88185	1.80556	1.04923	1.94345	1.48155	0.355641	0.70456	0.506125	0.427581	0.535156	0.520528	0.493186	0.633802	0.874483	0.355819	0.192696	0.317353	0.264937	0.250518	0.51826
GRMZM2G419806	13.6596	22.6456	11.5085	11.2138	13.3527	17.4647	8.46741	7.60549	8.58655	5.25389	6.72652	4.18418	12.3281	8.43435	10.2591	14.0819	10.9113	23.0307	27.7686	25.2014	20.6752	25.183	18.7523	18.1412	44.6835	34.6367	28.599
GRMZM2G443495	0.32372	0.386434	0.319047	0.370605	0.289228	0.187304	1.58616	1.02149	0.548734	2.66568	1.67067	2.5071	0.431928	0.140022	0.0790317	0.114792	0.184722	1.8847	2.11849	1.71546	1.64449	0.226875	0.117015	0.191038	2.27382	2.41376	2.37702
GRMZM2G142019	16.763	15.9313	19.4385	11.9298	14.8986	14.6387	7.21936	8.34026	8.57159	7.9501	8.48303	6.53667	15.3165	21.0942	19.7776	18.396	18.6124	21.1194	24.2572	20.9175	22.4403	20.7872	21.2332	21.7047	28.3123	30.0484	24.3325
AC233898.1_FG004	13.1223	13.8777	18.4305	30.8288	22.6429	17.2242	28.6958	34.0472	45.679	14.8797	22.4531	15.8411	13.193	19.7827	23.3067	15.4603	12.4139	18.3237	13.2432	17.8757	26.3975	11.6644	12.0052	11.9883	9.85147	13.2523	14.6683
AC233898.1_FG003	1.97853	2.29137	5.92214	2.40771	2.56761	2.4989	2.38721	1.16882	1.38894	3.06854	2.05371	1.22465	2.8061	4.45558	1.71148	3.80496	2.09539	3.30035	3.68656	3.87822	3.81562	2.70724	1.95483	2.05297	1.5927	4.14156	1.85561
GRMZM2G320023	0.322578	0.337348	0.0835563	0.543531	0.632323	0.183951	0.336815	0.703616	0.215565	0.876714	1.00837	1.84726	0.610844	0.209548	0.289771	0.154612	0.161259	0.70779	0.535003	0.69118	0.904429	0.441385	0.147099	0.410785	0.741565	1.46616	0.69816
GRMZM2G402493	19.8667	18.2332	17.0525	29.734	18.7011	17.2443	14.3142	20.9576	19.096	12.853	11.8141	10.4416	25.9144	23.239	21.1205	18.7242	15.2617	39.3495	35.5952	37.2023	36.3653	16.9803	11.7937	15.6614	26.3827	28.8068	27.0875
GRMZM2G103740	46.326	59.1536	46.473	29.5116	48.1428	56.4184	19.8117	25.3772	20.5713	15.4831	17.1367	14.932	56.9546	55.838	59.5622	66.4052	57.7429	45.2502	57.2695	45.6114	44.9698	63.1044	66.0454	60.4672	57.6744	53.3817	48.5992
GRMZM2G014397	45.5398	52.2827	41.8691	29.6329	42.8255	54.3232	23.0566	25.0763	21.3298	17.1154	17.8519	16.9035	49.8296	40.0213	38.3404	51.6142	48.505	33.9671	42.2797	30.991	29.3199	56.3856	59.5113	52.9308	44.3028	44.0735	39.3809
GRMZM2G076593	0.140494	0.206923	0.0788489	0.384682	0.205115	0.260382	0.3973	0.643226	0.508551	3.32461	1.14843	3.39744	0.704525	0.247178	0.117191	0.340436	0.273913	0.0527301	0.0560958	0.032612	0	0.0800996	0.104109	0.238549	0.286277	0.090232	0.461179
GRMZM2G433162	10.6401	13.3959	9.92445	16.7453	15.3352	14.0351	24.0033	24.8769	22.0533	52.5074	36.9073	57.7742	7.41246	13.1407	16.9797	14.7587	10.6806	7.72437	6.43231	7.65295	7.99828	11.0217	11.5491	10.0191	7.4644	5.74276	7.65997
GRMZM2G157168	0.105917	0.102855	0.152854	1.06533	0.38558	0.515984	2.01277	2.44024	2.29437	4.03925	2.56556	5.93099	0.310402	0.0894454	0.0252425	0.125706	0.0393332	0.090863	0.108745	0.042147	0.11818	0	0	0.0192685	0.164434	0.116614	0.212863
GRMZM2G122053	0.808256	1.11847	1.11783	0.654883	0.620658	1.19837	0.293868	0.383686	0.35336	0.0377741	0.0809003	0.0877124	1.95417	0.792258	0.770505	1.49886	1.27565	3.1202	1.90172	2.4926	2.5552	1.12569	0.898395	1.21307	2.70567	3.11459	3.32996
GRMZM2G036534	14.3509	19.3064	14.0778	8.84285	13.2213	17.4716	9.79076	8.56648	8.48848	8.59416	7.60432	8.52971	14.4428	11.6184	15.6519	17.6781	15.7163	14.0852	14.4568	13.5478	12.3695	18.4862	18.4209	17.9597	18.5974	18.1444	17.0424
GRMZM2G059214	9.16465	8.37531	8.92096	20.9235	15.5351	8.48547	27.5467	41.0655	31.5592	51.247	37.115	50.3315	5.72081	9.83751	8.14147	7.52963	6.88677	7.83081	5.87598	6.99105	8.38235	5.01254	5.71095	5.0363	3.8571	5.55217	5.86688
GRMZM2G004060	50.4024	44.5524	12.0799	63.0318	50.1646	44.2527	95.2698	117.204	143.541	35.0435	48.6106	69.0818	40.1323	46.457	71.008	24.029	73.181	60.9381	25.954	52.6606	73.036	11.8052	16.2156	13.9562	6.53003	22.4867	38.8092
GRMZM2G102662	0.713231	0.771317	0.54584	0.634048	0.671241	0.721008	0.55007	0.459644	0.652893	0.148484	0.227147	0.172392	0.59856	0.369602	0.649013	0.505009	0.421376	0.438036	0.232997	0.316064	0.63303	0.354879	0.288281	0.392203	0.264237	0.124928	0.273648
GRMZM2G432050	17.5608	25.8577	17.9512	6.74095	17.4153	24.1163	2.42438	3.98692	4.17787	1.08833	2.12071	1.26357	24.837	21.4043	25.998	25.0329	28.0348	21.5944	22.5372	20.2421	18.1386	29.8864	28.0059	26.8596	31.0412	28.6863	29.1545
GRMZM2G160279	2.21254	1.62595	2.71838	2.05834	2.12701	1.18214	3.44968	2.6671	3.71513	3.56044	3.9663	4.30028	1.19946	2.60911	2.04507	1.67669	2.15034	1.00247	0.764029	0.888357	1.11574	1.2137	1.32934	1.05341	0.433234	0.512069	0.616913
GRMZM5G838435	0.0911593	0.173507	0.122786	0.085577	0.11615	0.135158	0.29697	0	0.0719938	0.787313	0.510964	0.609388	0.299211	0.0769828	0	0.075734	0.0710909	0.684275	0.655155	0.761767	0.0949327	0.14968	0	0.0696518	0.792531	0.749397	0.512973
GRMZM2G106622	0.172617	0.0704031	0.174378	0.540155	0.549846	0.102373	2.97569	1.31546	1.03608	6.12147	2.90265	4.53701	0.495757	0.218659	0.0863912	0.107556	0.089744	0.0777435	0.124059	0.24041	0.314584	0.165335	0.511647	0.0659454	0.0937948	0.35476	0.0971354
GRMZM2G083347	14.0207	7.83684	9.25042	25.2015	22.5695	7.67861	55.1176	58.7682	30.1246	105.703	63.8847	100.395	7.00072	9.6852	8.66489	5.51856	7.2972	3.3579	3.09274	4.7668	4.45536	6.03883	6.27377	5.60106	3.018	3.43221	4.89942
GRMZM2G000339	21.0528	30.5893	16.0116	13.6394	22.3352	31.3674	10.8039	13.129	12.0278	7.25935	7.77364	7.69532	26.2476	18.3317	24.4874	21.541	26.9605	22.1397	23.8555	19.9633	15.8781	36.7744	27.5753	31.4168	38.0067	30.7156	32.1863
GRMZM2G021706	0.200002	0.217526	0	1.00136	0.541516	0.148267	0.86873	2.97741	0.931925	8.74146	4.09182	7.50537	0.273527	0.0675596	0.133463	0.332319	0.129977	0.540464	0.43122	0.947073	0.989335	0.109465	0.0592819	0.0254691	0.326025	0.565182	0.450182
GRMZM2G173669	0.306337	0.115687	0.057308	1.19824	0.515001	0.100932	0.485118	1.68904	0.510746	7.5497	2.40867	7.2915	0.162926	0.0287442	0	0.106042	0.0663606	0.102199	0.0815416	0.331837	0.708928	0.0465736	0	0.0866896	0.0924746	0.306046	0.143652
GRMZM2G027522	1.1847	0.679486	1.05966	1.12953	0.678086	1.12526	0.979929	0.688926	1.62273	0.193786	0.440969	0.140618	1.46833	2.4699	2.19257	1.92234	2.06914	0.44464	0.266074	0.360934	0.674703	0.810517	0.823015	0.895763	0.0502915	0.237772	0.208331
GRMZM2G040389	52.9616	90.978	58.2663	24.3805	55.7262	93.7964	11.484	17.366	19.7432	2.37688	5.49243	3.55842	104.496	91.8928	120.45	95.6043	111.922	81.7343	85.0809	63.3099	57.0579	111.612	106.26	105.822	91.4887	98.482	112.701
GRMZM2G399183	12.5049	14.4146	8.71572	20.7363	13.7577	9.66328	7.49223	8.4005	9.97439	5.63144	2.8404	1.98988	6.31197	5.05628	7.85559	4.40429	4.62066	33.0991	34.2157	33.9636	36.2911	16.4705	8.41135	8.9351	39.1421	35.8902	25.0938
GRMZM2G181258	1.12353	1.85773	1.22702	1.80539	0.773801	1.4407	0.494611	0.645784	0.239815	0.317889	0.0851024	0.184537	1.1628	1.74375	1.01316	1.38751	0.789358	6.88365	7.34726	7.95078	9.17055	2.40987	1.26008	1.77877	9.32236	8.73698	7.43302
GRMZM2G009048	2.26541	3.07988	1.10735	1.42922	1.92042	1.67941	0.247985	1.03609	0.432853	0.525957	0.30721	0.388591	2.54854	2.49938	1.402	1.59369	2.51706	6.52772	7.9656	7.83692	8.94206	8.44937	3.0325	3.44323	6.75039	9.66837	4.93469
AC210050.3_FG006	0.790969	0.828013	0.958848	0.891039	0.730659	0.926462	0.622713	1.26161	0.59344	1.82169	1.37439	2.3193	0.63823	1.30921	1.18759	1.46211	1.04863	0.938093	1.11798	1.85071	1.93572	1.29874	1.00813	1.09791	1.59022	1.86943	1.75813
GRMZM2G082271	104.708	119.436	130.213	69.1033	108.694	110.746	56.6354	56.2383	57.4988	45.8634	47.8713	47.0336	79.0471	100.338	110.778	123.929	112.357	86.7426	98.1618	83.8915	88.1608	120.029	134.33	124.838	111.606	106.737	98.6481
GRMZM2G068316	4.62507	6.88675	4.44978	2.06755	4.7939	6.92997	0.763985	1.73477	1.04363	0.512365	0.308623	0.260253	5.89027	4.0298	4.40905	6.86152	5.12088	5.03311	6.62456	5.11232	3.24924	6.3285	6.60063	5.39117	11.103	8.17262	6.88526
GRMZM2G106177	0	0	0.119112	0.166033	0.112675	0.0524456	0.864254	1.50454	0.586654	4.25852	5.40287	3.92312	0	0	0.059011	0	0.0459759	0.159312	0	0	0	0	0	0	0	0	0
GRMZM2G151944	10.8771	11.8881	12.5681	8.34233	11.0585	9.80269	4.92143	6.29963	6.00757	4.58949	4.63237	4.75241	2.94922	12.6677	12.5321	12.8953	10.5339	10.8685	12.3192	14.0928	14.591	13.0998	14.1183	13.4138	13.1018	13.3323	12.5683
GRMZM2G454594	11.8721	14.269	15.2377	9.52982	11.6464	11.1225	5.11471	8.26362	7.24266	5.08848	5.5213	5.75095	4.65916	14.3703	14.6964	16.3314	13.6864	13.5611	14.0145	15.0969	14.7376	14.9026	15.2488	14.3515	14.3509	14.9401	14.8136
GRMZM2G059010	19.6744	30.1934	20.8941	8.80236	21.1219	30.4661	3.49945	6.93098	5.65097	1.14362	1.45425	1.0788	23.6651	27.9434	39.401	35.8488	32.2311	26.5846	26.9031	22.061	22.6389	33.3629	36.4597	34.0548	34.3389	33.3961	38.0515
GRMZM2G064818	75.8086	45.013	47.0511	24.1023	54.0455	48.6394	9.95435	14.0735	10.9665	5.39451	5.16861	3.56008	83.3218	75.3061	60.0129	69.3979	54.9347	126.187	99.3816	100.928	91.6224	12.5876	14.277	14.2569	37.3723	35.1154	27.2267
GRMZM2G015886	34.4418	34.615	25.8083	15.4969	26.5604	39.167	5.84166	8.32252	7.0026	1.97937	3.86672	2.125	27.6976	35.8733	31.8964	45.6522	36.0463	33.5113	31.6122	36.7564	37.2878	34.163	30.7276	34.8411	41.6625	40.1267	38.1604
GRMZM2G075283	0.247061	0.251915	0.207985	0.161064	0.131163	0.122103	0.0558926	0	0	0.0538836	0.0288505	0.0938394	0.197101	0.0173867	0.034347	0.213808	0	0.618178	2.07155	1.49107	1.12564	0.760624	0.549229	0.44571	0.894971	1.05783	0.81099
GRMZM2G036427	3.41449	1.97358	2.20316	6.58993	4.46125	1.33384	11.0457	10.9069	8.33207	34.0864	25.0122	32.834	3.63512	1.22591	0.613969	1.31644	1.67422	4.26661	4.26138	4.72701	4.25847	0.671433	0.303016	0.91129	1.94421	1.78587	1.8984
GRMZM2G571844	17.5078	24.2626	20.9274	12.5992	20.7206	25.7071	5.44881	10.4142	6.7034	4.2087	4.57464	4.04135	19.9424	25.5676	28.8042	29.7837	28.8849	22.4721	21.9561	22.4304	21.8463	24.3862	22.3633	25.7442	26.8052	27.0858	24.9703
GRMZM2G149410	0	0	0	0	0	0.0539892	0.0494272	0.0322671	0.0575162	0.0238253	0.0255132	0.0276615	0	0.030751	0	0.0378152	0.0236645	0.246002	0.697876	0.710009	1.18503	0	0	0	0	0	0
GRMZM2G451231	14.2853	15.92	15.7727	7.28805	14.0943	13.9792	3.16725	4.99297	4.83903	3.27958	3.87523	2.62596	14.892	17.5665	15.6715	17.5903	17.6352	16.7885	17.0595	15.8877	16.4246	15.6917	16.5733	15.9685	16.6702	16.8286	15.6105
GRMZM2G176472	0.734502	0.86031	1.52205	1.48513	1.18782	1.15603	3.61986	3.80502	6.44334	2.0554	7.66398	6.26633	0.726346	0.286282	0.961423	0.164289	0.352495	0.288395	0.135354	0.15738	0.411873	0.201004	0.16747	0.10073	0.061401	0.174178	0.158969
GRMZM2G300965	25.3262	19.5725	15.0017	18.8228	19.8231	7.71048	2.2824	8.21802	8.05675	11.8184	4.36027	9.30999	40.6702	4.53809	8.6468	7.68683	65.4978	0	0.186876	0.0482858	0	12.7017	18.5744	10.9381	0.11774	0.200398	0
GRMZM2G009196	8.21716	9.86036	7.1712	5.15522	6.59163	9.77042	5.09965	3.73862	4.52207	3.04971	3.18131	2.16719	10.9632	7.4822	9.15009	11.3918	9.71411	10.7376	11.2625	10.0173	8.68283	11.6834	10.4213	11.2828	13.4276	12.3355	11.9274
GRMZM2G121625	27.4984	33.5474	24.6252	20.1404	25.2695	34.8104	15.7313	17.811	20.231	12.6476	17.6187	10.3958	45.0353	32.7202	29.822	30.8216	34.1848	36.0821	30.9403	32.5206	26.6102	38.1528	36.1267	36.3247	31.4869	33.9481	31.4051
GRMZM2G149580	6.38203	10.2383	4.81387	7.70869	6.91186	9.65161	4.88583	4.88615	6.27008	2.57224	4.1496	2.09437	9.5661	7.61002	10.434	9.17265	7.36603	14.1035	15.7171	11.7328	12.7607	13.7974	9.83669	10.8904	22.1246	19.9367	14.2216
GRMZM5G883764	297.871	361.089	223.811	139.039	263.566	416.908	49.5701	92.2659	58.3383	13.1348	23.6085	11.969	557.532	425.646	445.069	424.931	470.063	361.011	397.015	327.245	258.666	431.345	385.081	419.451	504.658	474.083	482.572
GRMZM2G073860	2.25599	1.75014	1.97428	11.7857	4.56745	2.22991	14.9997	15.9249	12.8442	16.2119	17.5569	17.428	3.81745	1.22705	0.552843	1.80013	3.0979	0.880199	1.0687	1.13609	1.09505	1.0464	0.868918	1.33094	1.1081	1.30974	0.896536
GRMZM2G084463	44.8991	42.4742	47.792	32.0289	41.3942	30.7263	73.0815	48.7242	45.7636	98.6055	63.5006	95.4961	35.5653	35.203	32.9844	30.4667	29.6237	26.9579	23.9146	20.7614	25.7957	33.4049	38.3641	34.2339	28.0507	30.2313	28.38
AC203972.3_FG001	0.0588502	0.0666736	0.0990845	0.153462	0.0781077	0	0.599114	0.417188	0.503505	1.48887	1.22325	2.69721	0.147555	0.0579812	0.0981776	0.0407433	0.140233	0.20615	0.0939894	0.081963	0.0766078	0.0402625	0	0.0124904	0.213183	0.226778	0.110388
GRMZM2G406108	0.939839	0.890542	0.575412	5.52543	3.03908	1.64682	4.29104	6.35966	4.83584	4.7331	7.02395	5.45193	0.817946	0.745579	0.570145	0.59152	0.407187	1.79576	1.7057	1.98326	2.22441	0.584539	0.337665	0.870423	2.01177	2.63392	3.44565
GRMZM2G073943	0.0947304	0.077273	0.127596	0.296431	0.271575	0.140453	0.951527	0.537234	0.418959	2.97511	2.44251	3.48293	0.155466	0.127998	0.0948211	0.196752	0.0738758	0.284432	0.45388	0.263869	0.345281	0	0.0561573	0.0723803	0.205894	0.243361	0.15992
GRMZM2G117028	6.18421	7.86007	7.58504	3.56703	6.59891	8.99702	2.5572	2.93959	3.15899	2.15266	2.20952	2.29186	8.96176	7.87407	7.56116	10.3776	10.6552	11.5386	10.0076	9.94391	9.47192	7.63063	9.08426	8.91832	9.93999	10.8018	11.7152
GRMZM2G425986	3.44987	4.3199	4.13725	2.82194	3.77869	5.05216	1.38018	2.15599	1.70644	0.625687	0.695458	0.514939	4.49462	5.35139	5.81587	6.3356	5.19985	5.51538	5.17628	4.53502	4.49084	4.43061	4.09025	4.53965	4.58772	4.58681	4.90437
GRMZM2G700208	39.7304	23.2151	43.2971	25.6171	22.6817	29.8567	116.261	38.3408	40.0455	18.5172	13.696	17.1232	12.1574	10.1689	21.2991	6.45266	9.49087	16.9882	16.7868	9.41183	15.3503	7.69525	7.86432	8.23025	6.03781	9.67069	13.718
GRMZM2G080650	0.329355	0.605802	0.456669	0.75781	0.647981	0.574496	0.999309	0.652369	1.36176	0.507047	0.244336	0.618124	0.264961	0.196331	0.290886	0.402389	0.327357	1.83238	2.36705	2.48241	2.4211	0.424149	0.172276	0.296058	2.57915	2.73741	2.45297
GRMZM2G016890	1738.48	1734.57	1896.93	1027.34	1652.83	1794.36	709.841	911.134	641.107	309.481	357.17	275.278	1072.2	1615.28	1814.43	1513.27	1138.65	2123.16	1780.21	1682.06	1792.56	1004.6	1124.05	1062.95	869.931	1173.23	1400.42
GRMZM2G119465	2.16081	0.506495	3.889	25.5309	11.8671	2.98279	40.9613	47.9346	37.2197	48.8493	71.3651	60.3373	1.22283	2.2967	1.36734	1.62494	0.532651	4.30664	2.94526	4.7736	5.62563	0.458789	0.220854	0.332098	0.910953	0.765666	1.99161
AC199703.3_FG003	0.824815	0.420509	1.7359	3.30693	1.39577	0.535027	6.15772	5.8471	5.0891	6.0713	6.42919	5.56077	0.916528	1.04482	1.03201	0.214139	0.603033	0.541744	0.617488	0.861564	1.20791	0.141075	0.1528	0.131294	0	0.264867	0
GRMZM2G014844	64.0175	62.1338	76.3976	52.2132	89.1299	71.2634	27.5732	54.9134	47.0188	0.982762	0.407375	0.257645	13.4517	10.0554	21.8244	17.5103	8.84815	116.93	122.052	123.558	118.481	61.4908	59.8517	72.9771	72.3676	138.134	246.681
GRMZM2G049915	4.00747	7.32355	5.28047	5.99749	13.1121	12.4862	5.47906	5.17227	1.97235	17.8984	10.7837	12.927	9.09478	2.13355	1.11425	7.35836	3.32151	29.275	38.6453	34.8632	20.0351	3.39734	6.15438	8.56094	100.672	45.7312	26.9222
GRMZM2G042995	3.17517	1.3792	3.37172	9.60596	4.42751	2.77383	8.9417	11.231	9.86399	16.0683	20.2898	18.4553	2.07211	3.09305	2.63752	2.10703	1.72955	5.73598	6.18626	6.93604	7.06598	1.316	1.13249	1.20799	3.14991	3.2154	4.18882
GRMZM2G010406	123.529	146.246	128.283	97.9628	132.203	146.279	66.1237	76.3307	70.5523	44.4442	54.1698	43.2658	99.8342	105.101	118.852	139.031	120.977	107.687	115.534	106.15	107.117	155.514	151.8	150.104	143.379	124.019	121.045
GRMZM2G173209	26.2362	35.2562	27.5188	14.4954	27.1269	31.3713	11.8067	11.2568	12.9561	11.2235	11.31	10.3569	38.7583	22.959	26.0521	34.1151	31.4977	30.9756	37.5564	28.7926	26.1214	36.6464	36.5145	37.3	40.5585	36.5323	34.4334
GRMZM2G128876	0.690253	0.99055	0.301301	0.119997	0.223941	0.4738	1.56155	0.430419	0.595608	1.42179	0.788127	1.6313	1.92297	0.712444	0.341192	0.504427	0.797476	0.287849	0.306222	0.178026	0.166395	0.297335	0.416768	0.50461	0.382008	0.492568	0.575437
GRMZM2G074818	14.2692	21.4471	16.873	9.01822	19.6555	24.7146	2.16721	6.47783	3.93351	0.538755	1.36491	0.656014	22.3026	25.9743	30.7401	27.2381	26.769	22.3113	23.3585	19.5516	18.6663	24.2648	25.0315	23.3627	22.1254	23.9652	26.1342
GRMZM2G148078	0.153035	0.0756564	0.140542	0.609482	0.39884	0.185644	1.37855	1.4547	1.29651	1.74772	1.71558	1.96572	0.0380535	0.0117487	0.0928374	0.0288954	0.0180826	0.0835445	0.0333289	0.155009	0.0724408	0	0.0412369	0.0177165	0.226785	0	0
GRMZM2G076128	15.5664	21.2874	15.9565	9.95703	17.9015	24.3016	2.45475	6.89689	4.14009	1.88722	2.11716	1.14772	27.7383	22.3862	24.174	26.2452	25.1419	20.4139	21.9911	18.7468	15.6744	22.9597	22.7985	22.0093	23.6336	22.8766	24.4753
GRMZM2G328908	0.262359	0.535025	0.147242	0.364878	0.11607	0.302547	0.0593533	0.232482	0.0230222	0.686639	0.183821	0.199299	0.119603	0.0738528	0.0729473	0.0302729	0.284169	1.00656	1.01261	0.608996	0.341524	0.319099	0.302419	0.148489	1.82157	1.68499	0.902214
GRMZM2G093451	3.94078	3.15715	5.45017	7.04659	5.4358	3.80828	8.40577	11.162	9.30901	10.1756	9.36801	11.7071	6.44815	5.34847	4.46111	4.2386	2.83542	5.4936	2.78164	5.39047	6.04593	3.27383	2.92018	2.77802	3.72816	3.43486	3.46494
GRMZM2G145909	0.327447	0.47136	0.129721	0.0904104	0.184065	0.542609	0.0522905	0.136545	0.182544	0.050411	0.0269912	0.0585279	0.842963	1.26876	1.57454	1.64024	1.02645	2.11094	1.43046	1.9315	1.10324	0.527115	0.399648	0.3434	0.523309	1.92983	2.22198
GRMZM2G434549	0.710202	0.570545	0.108704	1.26271	0.514146	0.670082	1.22692	0.915384	0.815837	1.22507	1.62851	1.96182	0.75054	0.245355	0.323128	0.402291	0.419586	0.339247	0.618687	0.179841	0.672363	0.3092	0.478428	0.123328	0.17541	0.248795	0.454143
GRMZM2G117836	7.82911	5.87211	7.99286	20.5416	10.8455	7.65013	29.6099	31.3776	26.2567	45.7667	46.5118	57.2741	5.89644	6.68386	5.18026	5.62501	5.19923	4.29954	3.33725	4.81246	4.55881	4.41921	4.2675	4.38043	5.20133	4.35845	5.40848
GRMZM2G134613	16.4818	10.3301	14.2145	22.7909	16.1555	8.70613	25.2798	28.8972	26.0931	45.5433	38.5109	45.0081	13.4935	12.4289	8.34552	7.90378	9.67938	11.88	10.4749	13.3728	12.9256	7.12083	7.9181	8.44041	8.21627	7.93095	8.54435
GRMZM2G134655	0.343784	0.0292114	0.506468	1.10939	0.376431	0.159286	1.31244	1.82781	1.18784	2.08066	1.77643	1.86072	0.323239	0.127015	0.0358451	0.0446268	0.0279272	0.161285	0.205896	0.179551	0.167819	0	0.127375	0.0547237	0.0583755	0.0551984	0.423182
GRMZM2G485905	0.272979	0.536065	0.40854	1.04403	0.434767	0.404734	1.23512	1.55887	1.31748	2.26237	2.50766	2.71881	0.0829627	0.0768423	0.1012	0.0629966	0.0788458	0.227675	0.0726622	0.0844863	0.394831	0.041502	0.179806	0.0772496	0.0824047	0	0.170679
GRMZM2G167018	1.28984	0.891158	2.06486	3.57301	1.91959	1.00322	4.76446	5.43373	3.75736	6.22574	4.74084	6.61779	1.64834	1.58924	1.09353	0.746594	1.26423	1.42849	1.51967	1.59026	2.58737	0.636518	0.752097	0.484683	0.804265	0.814813	0.773415
GRMZM2G151567	1.1468	1.27895	1.74981	3.29419	2.39725	1.24866	3.2592	6.25599	3.72183	8.30065	5.6496	8.68434	1.31107	1.85368	1.36014	1.26536	1.24601	2.28657	2.85463	3.04464	4.01199	1.16461	1.19502	1.06106	1.33876	1.47305	2.06706
GRMZM2G118610	3.08727	2.86446	1.87225	1.03017	1.39821	3.4276	0.556097	0.777925	1.36354	0.65099	0.184529	0.422363	2.40126	3.83042	7.42046	2.18804	2.70049	3.64636	2.83922	2.60839	2.74271	2.00205	1.99497	2.49676	1.94784	3.53331	4.15793
GRMZM2G173321	17.4121	20.3722	16.2723	8.2024	17.4052	19.8675	4.00182	6.38385	5.03312	3.43737	3.66536	3.85612	23.9193	23.7365	19.7474	21.0863	24.1585	15.1917	17.9226	16.0229	13.0716	22.4298	21.1896	21.5523	20.5063	16.6568	16.9332
GRMZM2G074489	6.47034	5.24241	6.60239	8.61011	6.308	4.6513	11.8167	12.6948	11.8614	18.2853	14.9283	19.3826	5.97082	6.17058	5.05911	4.23523	6.42208	4.57233	4.03956	4.58767	4.39002	4.00638	4.30063	3.31249	2.59245	3.15654	3.45711
GRMZM2G420774	0.940604	1.12532	0.886855	0.323768	0.479385	1.08778	0.485167	0.300057	0.44571	0.344642	0.659032	0.371553	0.849018	0.571915	0.878738	1.13309	1.02695	0.536599	0.676006	0.78601	0.636701	1.69888	1.56128	1.00616	1.0733	0.821575	1.00567
GRMZM2G155357	19.4822	14.2758	20.375	28.4781	19.9406	14.0471	32.3399	36.608	32.6269	41.3086	41.4395	42.2596	18.6948	20.2103	14.7647	14.4429	17.8738	16.6023	15.0855	18.7981	19.7928	12.4807	13.6275	12.6818	12.7586	14.3631	12.1966
GRMZM2G314593	1.65436	0.769442	1.6126	2.24783	2.9122	2.001	0.590943	2.16037	0.928331	0.398791	0.671069	0.463003	5.29909	3.19858	0.944176	2.4414	2.09367	2.94115	8.76085	5.69958	4.0804	11.1992	5.41978	9.86836	6.62367	7.15791	3.1848
GRMZM2G178807	48.2978	63.8589	53.2918	34.8107	51.2185	68.0518	33.032	29.6323	29.7287	21.6263	22.9705	20.0596	61.1006	49.1807	56.7569	64.9357	60.0443	40.8515	52.1222	38.8114	34.1029	68.7572	69.4365	67.8998	60.6492	52.8309	52.8721
GRMZM2G364748	10.873	20.0864	14.6147	45.3573	23.3384	31.7038	52.6717	47.2495	39.4956	17.1966	49.1206	26.2837	17.9931	14.7884	20.1068	11.8411	15.0954	10.2163	12.8971	15.0379	13.3467	10.6978	11.1163	9.30138	12.3256	10.567	9.19047
GRMZM2G145870	82.8377	82.7994	80.4153	32.5263	53.6441	64.5516	40.5848	31.9745	28.4864	29.1368	26.9067	25.1247	93.9212	73.5224	62.638	77.9837	81.9941	75.5166	79.3997	69.7111	68.7503	91.6259	101.185	95.6452	68.5186	74.4706	58.0255
GRMZM2G138997	0.291557	0.186531	0.115503	0.348837	0.32778	0.127141	0.651828	0.820658	0.487608	2.42382	1.27374	2.26691	0.211097	0.13035	0.114446	0.106863	0.0891654	0.308969	0.205431	0.191088	0.223254	0.258137	0.305009	0.393121	0.139785	0.616827	0.289527
GRMZM2G122941	0.484229	0.307216	0.108704	0.505084	0.514146	0.191452	1.00783	1.08702	0.917816	2.83033	1.67375	2.64846	0.618092	0.572494	0.269274	0.201146	0.503503	0.872351	0.928031	1.25889	1.42877	0.220857	0.191371	0.205546	0.17541	0.49759	0.544972
GRMZM2G141136	0.512953	0.298874	0.493512	1.03187	0.758613	0.380267	1.35939	1.4502	1.25391	2.5731	1.9168	2.18953	3.20698	2.55784	1.73186	2.02931	1.95252	3.26368	2.2529	3.46999	3.68843	0.350938	0.144802	0.311056	0.298632	0.470631	0.412357
GRMZM2G133512	0.962754	0.933612	1.24689	0.94804	0.900712	0.91835	2.33948	1.41988	2.38737	0.625519	1.06607	0.716007	0.395926	1.60901	2.05539	0.783064	0.997576	0.404295	0.241932	0.243794	0.648539	1.02255	0.997784	1.07169	0.14633	0.32862	0.435683
GRMZM2G465812	0	0	0.0852259	0.435593	0.564338	0.112576	4.25996	4.26119	3.11819	10.4658	10.0724	11.3435	0	0	0.0844458	0	0	0.341968	0.121265	0.211497	0.0658929	0	0	0.0966907	0.412572	0.260079	0.284844
GRMZM2G002976	0.295231	0.200687	0.298243	0.646687	0.658289	0.350181	0.961774	1.77895	1.04922	1.35217	1.15837	1.25591	0.121129	0.249318	0.246261	0	0.153491	0.443222	0.353634	0.246708	0.614903	0.12119	0	0.0751919	0.160419	0.379221	0.0830664
GRMZM2G113682	0.849603	0.630031	0.624198	2.44106	1.37774	0.778705	3.37582	5.17415	3.65989	12.6136	7.51125	16.8038	1.0563	0.691387	0.850417	0.545421	0.80311	1.27548	1.1842	2.10838	1.44781	0.295913	0.228934	0.373755	1.1751	1.03178	0.95618
GRMZM2G006736	0.645473	0.954514	1.22023	1.41742	0.61321	0.990595	0.768553	0.702418	1.09108	0.489013	0.58713	0.412909	0.650457	0.965867	1.03904	0.870232	0.809521	2.60108	2.19741	2.46035	2.50598	0.852214	0.772002	0.562403	1.47676	3.17096	2.64451
GRMZM2G369260	43.2843	45.8448	34.9768	29.6489	42.7405	54.8832	16.8151	21.4852	18.9163	9.51081	11.3804	10.774	59.438	63.6882	59.7902	64.293	54.844	47.5766	43.7051	49.3417	46.6541	47.4695	39.4224	42.3799	42.9297	50.647	52.4065
GRMZM2G099352	278.973	395.865	289.873	201.268	298.661	459.13	174.224	134.438	153.319	92.2021	106.361	81.351	366.908	243.541	307.082	419.031	354.684	260.181	308.458	206.12	183.244	446.472	469.38	439.942	407.338	344.799	307.64
GRMZM2G042895	143.706	418.176	225.46	553.227	427.204	508.123	557.598	963.772	1091.4	411.989	574.426	595.984	207.302	310.545	443.582	406.634	235.524	1.42854	0.82894	7.77089	1.12607	209.151	210.445	141.114	0.352531	2.88899	1.46035
GRMZM2G171187	0.509027	0.375676	1.22434	3.11744	1.43612	0.884092	4.71814	3.86623	4.55992	4.96725	6.94955	6.96023	0.716046	0.798323	0.55804	0.604133	0.699417	0.414845	0.348413	0.44562	0.454369	0.557203	0.215541	0.351889	0.553179	0.597797	0.654721
GRMZM2G171229	1.7954	2.47301	1.75008	0.665312	1.204	2.1716	0.0961988	0.586138	0.298512	0.092741	0.0331038	0	3.5216	3.63088	4.96573	3.23834	2.85557	1.56049	2.09398	1.51348	1.35309	3.00617	2.66084	2.70751	2.11801	2.97375	1.92757
GRMZM2G178014	8.28223	10.5511	7.46104	4.98686	6.22746	9.01215	5.999	5.60667	5.75492	3.36459	5.67839	3.92434	10.2413	12.1774	14.1925	13.1168	13.9066	10.8685	9.3955	10.6604	11.969	16.1153	14.6802	14.8623	8.75597	12.6626	15.4019
GRMZM2G003715	14.0194	14.1889	14.3476	12.7882	15.4694	8.85784	36.6414	31.9586	22.6433	52.6988	28.351	46.3022	11.0403	8.77495	7.82661	5.72843	8.62263	7.22201	8.05615	9.23948	10.425	11.5097	13.3083	10.0233	6.57216	9.13339	7.8117
GRMZM2G033862	0.130576	0.0507205	0.125627	0.729645	0.267385	0.1936	0.481084	1.15707	0.89865	1.29374	1.41153	1.1903	0.102045	0.141776	0.217836	0.154973	0.193963	0.336053	0.580941	0.883315	0.971296	0.102096	0.221164	0.142527	0.0506795	0.0479212	0.104969
GRMZM5G811268	0.680472	0.588712	1.11098	3.35533	1.70776	1.16177	3.66664	5.11621	3.84329	4.53324	4.44986	4.22932	0.902428	0.81844	0.756805	0.385451	0.72364	1.48593	1.28438	2.12519	3.1674	0.705374	0.48896	0.262589	0.784314	0.688654	0.9863
GRMZM5G821482	3.89832	5.14398	3.47479	1.97331	2.92177	5.43988	0.466896	1.016	1.08661	0.150038	0.321335	0.348392	12.5445	10.8445	5.92959	14.2883	9.83568	12.2213	9.33898	10.2199	8.65668	6.11851	5.43758	5.98635	10.5911	8.83651	4.51638
GRMZM2G032564	228.296	265.636	197.706	170.123	273.149	267.535	104.709	125.097	115.37	69.9406	77.0859	61.1202	353.59	223.733	212.823	246.053	235.174	207.123	275.199	217.166	171.349	325.812	283.679	300.116	317.313	273.554	212.492
AC203985.4_FG001	0.104009	0.0353507	0.262676	0.569565	0.207066	0.0771048	1.27061	0.737318	0.328568	0.323249	0.838046	0.513564	0.0355612	0.0878341	0.0433786	0.135015	0.168983	0.117109	0.218022	0.289715	0.270786	0.124526	0.192681	0.115893	0	0.133599	0
AC203985.4_FG005	97.655	112.673	87.1351	78.8967	86.9408	116.886	61.1602	68.7358	63.071	52.7263	50.2914	44.4457	121.181	88.428	95.6958	104.858	95.0978	105.314	116.612	103.665	88.569	127.349	109.417	117.368	123.89	126.444	98.6024
GRMZM2G172642	4.96182	3.49881	6.37822	8.18205	7.68943	4.21254	13.0509	12.2599	10.7559	10.6285	11.0065	10.6977	4.6741	6.86773	4.60249	4.48997	4.00062	5.17724	6.36261	7.74207	7.87945	2.85938	2.74614	3.29039	4.11127	3.62306	4.31563
GRMZM2G077317	0.278649	0.233127	0.505243	0.469513	0.273106	0.286021	0.567348	0.379873	0.600948	0.112196	0.225271	0.113978	0.36643	0.488732	0.268189	0.40067	0.306457	0.37006	1.48914	1.6419	1.2277	0.161309	0.349433	0.19107	0.145586	0.11013	0.271388
GRMZM2G096367	0.572362	0.633063	0.882004	0.849986	0.602575	0.589717	1.96203	1.4098	2.01497	2.47546	2.62365	2.44662	0.477625	1.19609	1.32708	0.604464	0.832194	0.466045	0.325364	0.486397	0.606157	0.676973	0.833881	0.963592	0.21085	0.299062	0.27295
GRMZM2G333183	2.3367	1.68075	3.2709	3.85794	2.7912	1.86319	5.25556	5.76638	5.60065	4.7911	4.68315	4.55116	1.6536	3.4705	2.98033	2.0457	1.88938	3.02872	2.5874	3.00843	3.00641	1.89608	1.79193	2.02413	1.66093	1.98934	2.92414
GRMZM2G502467	2.97032	2.74022	3.66148	6.39015	3.50583	2.5952	8.49567	7.89621	7.05845	7.4268	7.28402	8.2197	3.91719	4.07614	3.84919	3.02955	2.4474	3.225	2.35076	3.10266	4.07373	2.35875	2.35827	1.99259	1.94542	2.79338	2.38781
GRMZM2G054397	17.9103	13.2035	19.8845	30.2317	21.7046	15.6947	39.209	41.1976	44.9973	52.1009	51.0807	55.1567	20.1632	27.1341	21.8888	17.7895	17.7635	24.9443	21.0983	23.7711	30.8086	11.9439	11.6996	14.1059	11.5291	15.4106	19.0509
GRMZM2G134756	66.7593	83.8401	65.0842	49.3814	67.7696	80.1721	40.8667	44.7937	40.3947	40.2226	37.2295	37.0498	76.3387	57.5373	71.3094	79.3141	78.0328	56.3107	68.448	57.0339	49.8995	93.4919	97.3346	90.5295	83.0258	77.6353	68.1133
GRMZM5G832300	7.67889	11.2646	7.87613	5.45483	8.83862	12.6447	3.65409	4.77093	4.29566	2.6565	2.50457	2.16232	11.6335	13.193	16.6572	15.3301	12.1747	14.0126	14.1141	12.723	14.0173	12.8621	12.8519	14.0638	15.4969	14.285	17.2595
GRMZM5G828229	58.4415	72.7308	52.4781	76.6005	81.7861	75.1543	35.2878	47.3701	39.8445	32.6219	33.8799	28.8303	49.0915	41.0023	45.5476	74.0405	54.1743	75.8603	117.784	100.262	87.7897	79.4651	69.1725	73.3264	94.675	67.6752	55.4226
GRMZM2G003897	216.467	271.083	202.489	135.99	223.405	304.555	105.086	104.514	110.273	66.9	77.3314	59.7619	274.535	198.355	216.837	261.905	236.658	244.466	277.506	208.417	170.947	290.468	297.275	280.559	325.003	295.703	250.049
GRMZM2G103785	0.84058	0.847876	0.456536	0.954563	0.755758	0.683451	2.09794	1.92221	1.40266	2.28865	1.46288	1.97742	1.00126	1.09913	1.06304	0.985565	0.546275	0.7938	0.779508	0.94412	0.776542	0.630738	0.642976	0.569746	0.699852	1.01006	0.419608
GRMZM2G310453	0.376419	0.170584	0.253507	0.863789	0.599514	0.33486	0.613131	0.756055	0.990934	1.93747	1.61759	1.67754	1.13256	0.741722	0.209322	0.67757	0.619721	0.150695	0.240471	0.279602	0.130667	0.240359	0.37191	0.383479	0.340891	0.128935	0.282426
GRMZM2G136341	16.2658	16.2837	17.0403	15.1669	16.695	17.0765	9.9243	11.2105	10.199	8.32057	8.95609	7.83807	18.6277	19.2446	16.9666	18.7345	17.2763	22.9394	27.7492	27.2763	28.2318	15.5796	15.8761	16.6754	19.1943	18.4029	19.0921
GRMZM2G124744	0.173716	1.21038	0.146241	0.135899	0.449594	0.579514	0.0294748	0.153934	0.0857461	0.113661	0.121714	0.131962	2.1679	1.21028	1.15922	1.84912	1.58052	8.76924	10.5081	8.10503	6.38828	2.19869	1.48035	1.35496	7.49237	9.5391	6.17071
GRMZM2G425427	1.57168	0.781174	2.04867	13.4323	5.22168	3.4077	10.0475	19.6176	13.0264	13.6891	19.4426	18.3581	0.300463	0.0570866	0	0	0.131794	0	0	0	0	0.254365	0.150276	0.129126	0	0	0
GRMZM2G001824	0.37518	0.45906	1.07386	2.90569	1.10545	1.00128	4.4815	4.78737	4.16304	2.60207	14.5629	7.9231	0.102621	0.110892	0.12518	0.0389619	0.0243822	0	0	0.104506	0	0.872713	0.611632	0.477771	0.0509654	0	0.0527805
GRMZM2G060798	14.5992	12.9989	13.6335	24.9053	16.2783	16.3271	35.2115	29.8934	27.3924	32.2547	35.8888	38.4299	14.6635	13.2198	13.2227	10.7099	14.3129	11.4239	8.7515	11.2776	13.0129	9.45571	9.42073	10.5132	8.0259	8.67324	10.9834
GRMZM2G394500	2.21196	0.308433	1.24141	4.45917	2.14538	1.2824	22.9997	14.2985	7.84993	39.1877	27.6382	42.7832	1.78405	1.44888	0.40213	0.353399	0.829331	0.638608	0.577463	0.631936	0.369155	0.25222	0.210141	0.722259	0.654889	0.764952	0.319159
GRMZM2G061728	10.9657	13.3866	12.3719	6.77435	11.5232	14.4314	2.65467	4.96867	3.91943	1.49413	2.07522	1.4599	14.4403	15.8954	15.8797	16.3889	14.3997	17.9899	17.089	15.9966	13.627	12.5294	13.7049	14.1657	15.8789	16.4958	17.4623
GRMZM2G028104	0.0292311	0.0596106	0	0.0457351	0.0465556	0.0433397	0.337259	0.155414	0.046171	0.612023	0.778266	0.888209	0.159908	0.0246852	0.0243826	0.030356	0.0189966	0.175535	0.350136	0.203556	0.152205	0	0	0.0744483	0.913289	0.525659	0.657959
GRMZM2G123029	37.1929	19.4542	35.3491	40.7085	27.6322	15.8989	101.711	63.5368	59.5627	82.329	72.1201	84.6158	30.5812	27.4878	11.0346	7.34995	14.0456	20.4841	13.7976	19.946	26.372	14.0389	14.9594	16.9975	10.1306	15.5586	19.1785
GRMZM2G109142	1.33838	0.90978	1.93148	1.23398	1.21806	0.956744	4.99588	3.1767	2.98224	5.9422	4.92309	6.24539	1.96114	1.43299	1.47522	1.04241	1.30468	0.322919	0.629805	0.665719	0.186667	0.719443	0.920919	1.03478	0	0.184193	0.470709
GRMZM2G109175	1.92186	3.20664	3.52995	0.820078	1.32175	1.81329	2.84584	0.619274	1.27634	0.514416	0.428446	0.862686	5.91385	1.36478	1.16588	0.725753	2.27086	0.262294	0.523192	0.608329	0.796016	1.9125	2.20092	1.5018	1.18668	0.224419	0.368684
GRMZM2G015605	23.0558	9.90788	33.6873	106.457	54.342	12.5243	187.592	153.638	143.68	118.601	246.58	145.096	21.1117	8.83996	7.01842	2.27046	6.11394	10.8414	10.3959	14.3944	10.7804	4.21538	3.43658	3.50129	8.72987	7.91434	9.69321
GRMZM2G127490	0.560929	0.440876	0.649289	0.589659	0.642115	0.597759	0.606734	0.683446	0.879074	2.32823	0.773744	1.518	1.01886	0.888181	0.906534	0.564312	0.683504	2.6579	2.39362	2.61223	2.00801	0.443723	0.207828	0.468767	3.54796	3.08467	3.32909
GRMZM2G041350	1.03594	1.45382	1.12528	0.261426	1.06446	1.83323	0.27216	0.414568	0.395875	0	0.0468277	0.0507707	2.65074	2.0601	2.62021	2.63747	2.82324	3.26096	2.40169	2.51326	2.43605	2.10336	2.67439	3.02142	2.99607	3.6915	3.38485
GRMZM2G097641	1.54119	1.42352	1.9412	7.17885	2.84811	1.67455	4.04023	6.83886	5.89073	8.31347	8.34191	10.081	0.724043	0.635855	0.529925	0.56201	0.550491	0.95376	1.2683	1.3436	0.918887	0.708306	0.523075	0.764074	2.20546	1.20895	1.25786
GRMZM2G063575	4.4253	5.93389	5.34822	4.0974	6.02465	6.79489	2.69894	2.96519	2.95871	1.57068	1.91981	1.91568	4.85829	5.78483	5.66334	7.22706	5.97243	5.18745	4.85052	5.53851	5.14508	5.42475	4.06083	5.49641	6.29141	4.64085	5.66267
GRMZM2G063592	14.415	18.5166	15.307	9.74895	14.7275	14.6455	7.62485	10.231	8.54508	9.16021	9.19155	8.31116	13.7692	12.5235	14.0568	15.1672	15.31	17.8264	21.3658	18.5116	16.3346	21.0248	21.0304	18.2796	33.223	27.7739	22.2243
GRMZM2G132093	1.52219	0.853651	0.576646	0.267933	0.333349	0.874544	2.29863	0.809309	0.571027	1.86742	2.13304	2.16811	2.5762	0.337436	0.285684	0.790386	1.63224	0.285653	0.136748	0.371003	0.297225	0.572775	0.902373	0.581527	0.775418	0.635453	0.588892
GRMZM2G072529	1.23245	1.28458	0.622511	3.24596	1.43945	1.09638	6.1897	14.0153	6.40778	32.1209	15.0826	42.0987	0.730392	0.138771	0.445476	0.0853251	0.293678	0.308373	0.246042	0.286079	0.374343	0	0.0608841	0.052315	0.111612	0.105538	0.115587
GRMZM2G332423	0.218632	0.726578	0.0818013	0	0	0.504244	0.131896	1.37767	0.287778	1.20798	0.408491	1.0334	0.265784	0.184632	0.202631	0.353183	0.378892	0.0364697	0	0	0	0.132958	0.216013	0.0618703	0	0	0
GRMZM2G038846	0.0335862	0.114153	0	0.0262746	0.026746	0.0995937	0.136767	0.059523	0.119362	0.395555	0.188257	0.408217	0.1378	0.0141815	0.0280153	0.174394	0.0436539	0.756331	0.522994	0.701653	0.437206	0	0.0497758	0	0.593116	0.474553	0.992234
GRMZM2G140448	3.34145	1.66635	3.29202	3.69845	2.6493	1.90381	5.82301	8.81816	7.89377	6.66389	7.38136	7.78121	0.618625	0.751661	0.632904	0.606122	0.796546	0.438116	1.04868	0.56902	0.417876	0.918417	1.038	1.35645	0.158571	0.299882	0.369493
GRMZM2G176998	87.1644	33.2226	64.2979	198.862	109.19	61.1389	243.757	205.147	260.933	190.445	250.107	195.479	47.5332	14.1352	2.27049	10.9272	24.4222	18.6329	20.9739	23.8494	19.832	5.93419	7.82729	12.5459	25.6901	28.0231	36.3783
GRMZM2G110567	30.1996	9.74764	23.4675	80.8821	36.4504	17.3702	129.809	81.2727	131.369	65.752	92.2125	60.3915	33.0256	8.67057	1.24397	2.1444	13.6991	13.4765	16.1459	17.8146	18.4427	1.15765	2.29521	4.63827	11.9994	13.004	21.8678
GRMZM2G343291	0.0325187	0.04421	0	0.279834	0.31075	0.0723211	0.507611	1.87301	0.552161	24.1917	12.5085	23.8627	0.0889465	0	0	0	0	7.85992	2.72661	5.79713	3.38648	0	0	0	0.309219	0.37593	1.64691
GRMZM2G450512	0.632336	0.229247	0.141953	7.18933	2.4842	1.00004	4.74936	16.4363	5.09381	99.0203	54.4059	113.107	0.172959	0.2136	0.0703269	0.175112	0.164377	22.9733	16.0574	26.5378	13.8287	0	0	0	3.77952	4.3319	14.1146
GRMZM2G018099	0.0682059	0	0	0	0	0	0.185162	0.120878	0.107732	1.3388	0.573459	1.45074	0.0932798	0	0	0	0	3.27666	3.26794	3.60973	4.97204	0	0	0	0	0	0
GRMZM2G401883	2.36756	2.3194	1.75862	1.19845	2.27355	2.63272	3.02464	3.02352	1.15488	10.6158	6.92805	10.1034	4.38073	0.940883	0.0580841	1.22934	1.67439	7.16099	6.50593	7.46764	5.5294	2.0009	1.6512	2.88195	12.2971	10.1967	7.64102
GRMZM2G068350	3.93128	3.28761	4.23069	7.96869	3.67929	4.36655	13.5331	10.6304	13.0699	5.37424	14.7471	10.2009	3.06701	3.94738	4.66526	2.63754	2.75678	2.47434	2.03893	2.85992	3.79856	2.42156	2.28246	2.15046	2.53253	3.0194	3.11687
GRMZM2G000710	34.0651	43.2588	31.9584	32.2133	39.3846	49.4621	25.7947	27.7078	22.9381	19.7961	20.2728	19.5042	47.9434	31.2221	36.4047	44.2716	39.6684	43.1409	49.0596	40.1754	35.4866	46.9127	41.4458	46.4926	50.2532	48.593	48.6974
GRMZM2G154509	7.45726	9.09107	7.89208	6.4108	7.51775	8.86955	4.69408	5.34453	4.25851	4.31089	3.81246	4.25798	9.36936	8.13837	9.46038	8.61228	8.41447	9.66985	12.9177	10.4545	10.7955	10.6299	9.18157	9.68424	11.0875	8.96827	8.16215
GRMZM2G407650	0.0947754	0	0.106381	0	0	0.0468398	0.686111	0	0.0249499	0.847483	0.309886	0.695957	0.108014	0.173412	0	0.0328076	0	0	0	0	0.0411244	0	0	0.0402304	0	0	0
GRMZM2G330635	17.4434	13.8122	14.9712	25.6344	15.0057	17.1109	103.749	45.3317	50.9954	31.8379	46.3417	37.9703	27.142	13.7881	11.962	11.9062	18.0738	17.1269	15.2287	17.3379	15.1215	11.9598	11.8884	13.9736	18.9667	22.6976	31.4595
GRMZM2G021170	31.1798	32.9514	26.8225	23.1343	28.4765	30.1211	14.2839	17.3114	15.8713	11.7304	12.5273	9.7703	30.4159	23.2247	22.2288	32.0762	24.569	25.416	32.7377	30.9406	26.2554	32.0976	27.8701	30.5858	34.9432	31.477	25.3588
GRMZM2G089958	0.435475	0.44403	0.366599	0.227116	0.23119	0.645661	0.0985173	0.0643141	0.1433	0.427393	0.20341	0.0551344	1.38965	0.0919382	0.665947	0.30149	0.754682	3.9226	1.91261	1.92059	2.45647	0.794483	0.430259	0.554553	0.985933	1.67809	2.0421
GRMZM2G158305	1.51534	1.50334	0.758504	0.865059	1.07626	1.73059	0.38914	0.61695	0.436652	0.294763	0.28695	0.217779	1.17623	0.864649	1.60561	1.10581	0.851705	0.614846	1.07925	0.798555	0.533129	2.2976	2.30647	1.79931	1.83593	1.94644	1.55562
GRMZM2G034155	1.24313	1.51266	0.740077	0.634009	0.568813	1.89406	0.121194	0.255613	0.254936	0.206714	0.250231	0.146085	2.53611	1.18901	1.34057	3.08122	2.07104	1.58788	1.23402	1.93223	1.26956	2.12388	1.71004	2.38771	1.92195	1.71148	1.77783
GRMZM2G019246	15.8864	28.6758	16.816	34.6795	19.4302	36.5073	42.3089	46.5879	53.7062	25.0577	42.7385	32.9962	19.4042	24.0391	31.6095	19.0734	22.391	7.31262	6.18246	7.87312	8.37673	15.8216	15.7292	14.0418	4.70461	6.28539	5.50084
GRMZM5G823696	0.442057	0.339688	0.970799	3.21765	1.22444	0.398951	2.92192	3.03155	3.77958	1.23239	1.83142	1.31402	0.262855	0.53562	0.416829	0.239514	0.149887	0.259688	0.414395	0.428292	0.550425	0.210389	0.455751	0.31818	0.261087	0	0.0540772
GRMZM2G100286	17.284	23.6108	20.0874	15.4042	20.7367	25.5185	15.4199	13.4219	15.9935	7.84691	10.9906	6.77762	20.105	23.6113	32.3303	29.4555	24.7303	22.3968	25.0525	19.0438	23.3636	30.5061	32.7803	29.3953	28.4961	27.6381	32.6051
GRMZM2G017164	6.20641	3.27913	5.11748	8.48333	6.62109	4.56465	11.1128	13.5536	14.4104	16.8719	19.1664	20.1844	4.04957	6.06922	5.02157	2.78989	4.77892	4.38644	3.21795	3.98739	4.03319	1.59649	1.85996	2.49716	1.67819	2.72033	3.39317
GRMZM2G004211	0.559165	0.542999	0.430378	0.199971	0.661565	0.49743	0.607198	0.424705	0.189259	2.75962	1.83576	2.42724	0.480685	0.0944414	0.0266524	0.431366	0.166121	1.79884	1.14819	1.64654	1.58056	0.393484	0.473543	0.73241	3.08174	2.95506	2.02278
GRMZM2G415579	0.177335	0.160728	0.530799	0.184973	0.15691	0.233713	1.12332	0.558723	0.482401	1.49549	2.20888	2.42481	0.512003	0.199676	0.164357	0.0818489	0.204882	0.0887428	0.141611	0	0.0512988	0.0269609	0.0584036	0.0501837	0.0535325	0.253095	0.0554391
GRMZM2G166141	0.0338426	0	0	0.105901	0	0	1.10249	0.119955	0.10691	4.78289	6.40217	7.0955	0.231419	0.0857388	0	0	0.175949	0	0	0	0	0	0.100312	0	0	0	0
AC204711.3_FG003	10.4004	9.77683	9.24366	6.65419	6.15779	1.54776	1.15457	2.80935	3.05346	5.2112	1.73371	4.3468	42.8301	3.72216	2.45102	3.453	38.0413	0	0.185246	0	0	9.99867	13.5228	8.12384	0.52521	0.595951	0
AC204711.3_FG002	1.58555	1.21383	1.24406	0.578041	0.612929	0.981413	1.14923	0.409221	0.425505	1.38993	0.819701	1.1226	0.968426	0.53299	0.564976	0.319722	0.860346	2.86565	2.13891	2.95863	2.44471	1.11635	1.32321	0.862532	3.13667	3.40097	4.4178
GRMZM2G402987	4.41765	4.0681	3.56001	1.84612	2.76624	4.11466	1.80661	1.05393	1.31206	0.469388	0.502641	0.301165	3.9245	4.58359	4.09433	5.41109	3.88926	4.88904	4.72622	5.52159	5.94724	3.96521	3.41344	4.85631	4.89828	6.78992	6.82562
GRMZM2G032547	8.05895	6.93567	5.83687	4.21588	4.56628	7.33241	2.69852	3.34858	3.02336	2.17152	2.88943	1.67246	7.20167	7.65204	7.00317	8.18994	7.04718	10.1747	9.17102	10.9151	12.7685	7.07038	5.94137	7.42758	7.29831	8.3784	10.9098
GRMZM2G119823	5.5206	18.4418	8.27056	22.9336	15.8983	23.6702	23.5358	35.761	37.4154	17.5887	22.608	25.5045	9.63022	14.3097	21.1262	11.2789	9.45986	0.0507424	0.0269906	0.659036	0.0293322	7.47678	7.98133	5.62414	0.0918284	0.231548	0.190198
GRMZM2G471186	45.0982	55.3145	53.8317	21.3562	42.2961	50.7722	6.55136	11.4179	7.89948	6.25873	5.99825	6.10516	17.7117	46.5686	50.8979	64.5921	57.8786	39.0162	46.3548	40.7581	39.6302	57.9428	66.3514	57.3466	56.9014	54.6461	47.253
GRMZM2G341741	1.25462	1.82049	1.42178	0.698368	1.59472	1.59187	0.769619	0.577252	0.914625	0.505162	0.507141	0.476531	1.1219	1.50776	1.85153	1.7539	1.22302	1.32209	1.41611	1.44493	0.942224	1.58464	1.78787	1.52087	1.63875	1.4256	1.28981
GRMZM2G061851	0.0184981	0.0754459	0	0	0	0	0.0753267	0.0983496	0	1.37976	0.362898	0.871223	0.101194	0	0	0.03842	0.0480861	0.527643	0.487464	0.618313	0.385276	0	0	0.0235563	0.653335	0.807863	0.572511
GRMZM2G139512	7.99352	5.42456	6.60483	18.8967	9.52157	7.40977	21.5728	22.4759	18.3022	31.0466	35.3358	39.7808	10.9505	6.22854	5.31171	3.739	8.27678	5.02204	4.34487	6.06228	6.57558	4.11767	4.22099	4.17437	3.32145	4.21058	4.42253
GRMZM2G091168	13.2475	15.486	15.6973	8.13836	12.6048	15.1509	5.8986	5.90445	7.27993	2.86053	4.35488	2.58086	17.3071	21.485	19.2224	18.7624	16.5852	11.9407	12.8396	11.7744	11.6222	16.2346	16.2374	16.719	15.9564	17.4222	15.4502
GRMZM2G029641	11.3926	8.06841	10.2152	25.9497	16.1403	7.69927	31.5753	31.6942	31.7209	46.5966	47.3918	50.215	9.94628	8.90488	6.51942	7.5113	6.25016	17.1829	16.5024	15.5348	17.7272	5.45597	4.39772	4.55477	11.5889	10.8561	12.9335
GRMZM2G099696	54.6168	75.1169	56.2502	33.5792	58.3865	81.2204	37.684	30.9884	34.4729	30.5557	29.7944	30.8687	68.4623	51.2599	69.9116	70.1442	66.1978	54.7086	59.4185	51.2845	47.792	77.1672	78.3067	75.2164	66.2506	63.7644	63.3482
AC194485.3_FG002	0.159283	0.288733	0	1.163	0.761059	0.157442	0.720691	1.69373	0.754771	3.61289	2.00882	2.17797	0.145226	0	0	0	0	0.239127	0.127195	0.147893	0.552922	0	0	0.0676127	0.432748	0.409196	0.298774
GRMZM2G439668	1.01014	1.06813	1.88971	11.9413	4.82646	2.99538	10.6644	10.9402	13.6506	10.8686	15.4132	18.4163	2.60947	1.70609	2.05966	0.932455	1.02117	2.19049	1.61329	0.937905	1.16883	0.6143	0	0.714641	0.609864	0.865008	0.947377
GRMZM2G130351	11.9571	17.9346	11.4518	5.49045	12.7994	18.8845	2.117	3.91572	3.16485	0.76534	0.789207	0.42783	12.8867	18.8416	27.9701	21.5053	21.1723	22.9264	20.3421	17.6789	15.8471	23.3263	22.9215	21.9574	23.1284	22.4818	26.451
GRMZM2G152661	6.57328	4.39867	7.0334	11.47	10.6322	4.93369	16.733	18.9621	18.4849	28.4714	23.3434	26.7557	4.92897	9.52843	7.87431	5.48652	5.97524	8.71545	7.13776	8.49891	8.92991	3.55847	4.5219	4.15927	4.47856	5.20803	5.8768
GRMZM2G159675	61.2368	67.3836	62.2849	52.8578	61.6715	72.8542	35.7714	40.9362	40.0123	25.3796	25.6992	22.4065	74.0476	59.0119	57.5581	65.0388	60.2198	70.1293	83.1918	66.2161	60.0196	69.7845	65.8039	73.122	75.5012	75.1981	65.1164
GRMZM2G122437	15.4387	22.7149	10.2209	2.59039	10.4156	11.6395	5.00024	3.44764	3.34512	6.06626	3.86668	4.48573	32.0393	9.34429	5.84625	12.4938	20.6941	48.7372	54.3049	50.498	39.0449	36.0952	23.1055	28.076	100.682	94.2805	91.1467
GRMZM2G034206	9.47775	13.493	12.7961	4.75645	13.5997	20.4818	3.51964	2.13923	2.11843	1.05304	0.313234	0.611297	21.0938	27.6359	21.2559	22.0992	16.5606	13.9602	17.7787	23.0378	12.5704	11.745	16.299	10.4184	13.8465	12.978	6.4151
GRMZM2G155962	0.971008	0.750888	0.959919	0.724777	0.950602	0.647193	0.302299	0.410482	0.555799	0.17486	0.137315	0.135343	2.30263	0.955416	0.965994	0.851107	1.12313	1.97933	2.68899	2.35733	2.5512	0.670412	0.712931	0.748721	2.25084	2.67759	1.87984
GRMZM2G467640	4.79536	3.63976	5.46703	6.57761	5.25717	4.24042	7.64748	9.62281	10.0284	10.2428	10.3056	11.5164	3.61733	4.99392	5.04031	3.79634	4.56979	4.14839	3.06518	5.12133	4.78672	3.32489	3.82433	3.45038	2.51218	3.2041	4.29575
GRMZM2G120182	0	0.0348398	0	0	0	0	0.139139	0.0454164	0	1.03957	0.359102	1.20695	0	0	0	0	0	1.00028	0.122784	0.571056	0.133436	0	0	0	0.20887	0.065834	0.0721029
GRMZM2G368047	6.63897	7.54669	5.30855	3.50878	4.88018	5.92574	2.83307	2.16429	1.73604	2.12107	1.36903	1.85538	8.47227	9.16919	5.88967	12.3132	8.16729	8.23353	7.65974	7.11258	6.41664	8.1423	7.89765	9.33089	7.11831	7.52947	7.18441
GRMZM2G103847	0.348713	0.444454	0.256865	0.15345	0.260338	0.323139	0.207084	0.212439	0.154912	0.399282	0.229055	0.248342	0.491811	0.690196	0.381771	0.701633	0.594881	0.556233	0.548226	0.667792	0.567419	0.164019	0.290702	0.319173	0.207244	0.279949	0.275946
GRMZM2G125923	7.79139	8.85474	5.53422	12.9523	8.57977	11.1458	47.9425	34.4667	34.5883	33.8928	34.2468	40.7834	8.76179	6.06568	5.50895	10.5565	6.30954	3.998	2.479	2.67045	2.65445	2.74854	2.30039	2.84867	1.94316	3.0493	3.25403
GRMZM2G147390	2.30242	2.1312	2.22694	1.80119	1.87251	1.70685	10.8386	3.82	4.75867	15.0966	13.9695	20.7277	2.47887	2.06847	2.37	1.72968	1.65547	1.36056	1.29093	1.22809	1.46669	0.93842	0.871214	1.06051	1.5971	1.5731	1.37832
GRMZM2G147475	0.245164	0.222204	0.275184	0.895031	0.195233	0.242329	2.82863	2.67936	1.87166	5.34697	7.27174	5.6492	0.335291	0.172531	0.136333	0.169733	0.159327	0	0.489438	0.341449	0.31914	0	0.242227	0.156101	0	0.10497	0.114966
GRMZM5G831009	0.338465	0.376488	0.155418	0.144427	0.588071	0.319345	0.125298	0.109062	0.097202	0.120794	0.0646758	0.0934957	0.420811	0.0649612	0.153995	0.25563	0.239958	0.277161	0.294852	0.514248	0.320432	0.736787	0.592819	0.450608	0.961356	1.30427	0.822448
AC217051.3_FG005	9.20136	8.75663	5.07014	2.48667	7.72706	7.06928	2.15731	1.77895	1.45337	3.06493	0.703299	2.66882	10.868	15.0464	15.0712	9.55547	10.981	9.54404	9.01766	11.1841	10.8889	18.9998	11.9011	16.4044	14.3174	12.4637	11.7677
GRMZM2G095725	1.27494	2.91196	1.03036	0.127665	1.0234	0.786363	0.124601	0.216912	0.128882	0.280286	0.100047	0.449383	2.81771	0.422053	0.0850772	0.635521	0.755641	1.45466	4.12941	3.2672	1.83224	2.37252	1.63252	2.01322	10.5854	8.56816	4.24721
GRMZM2G014022	1.81142	3.45309	2.71833	9.82712	5.36234	5.45901	10.0756	15.2488	8.81674	17.9584	9.07729	14.4484	2.90818	2.67701	3.87594	3.27153	2.91741	1.56663	1.36789	1.70017	1.12774	1.37399	0.700325	1.05308	0.695408	0.809305	1.27416
GRMZM2G047065	0.411769	0.335886	0.277314	0.386554	0.590233	0.183154	2.01213	1.09463	1.30079	6.5738	4.32757	5.38013	0.0563144	0.10432	0.137388	0.171046	0.2676	0.741813	0.295936	0.344092	0.32161	0.0563425	0	0.104873	0.111871	0.211566	0.463423
GRMZM2G049681	3.65369	2.63771	2.35074	1.00714	2.71463	1.7878	2.5597	0.819446	1.05254	4.41339	2.41384	3.22316	3.90573	1.46235	0.483995	1.97718	1.77937	5.82545	6.01628	7.87917	5.6413	2.59272	1.90797	2.80551	7.43872	7.12703	7.80569
GRMZM2G060720	0.987809	0.647494	0.831574	1.40754	0.927099	0.784598	2.03519	1.53181	1.5324	2.33136	1.87857	2.54594	1.18208	1.13212	1.76563	1.24564	0.825371	0.900375	0.464836	0.786149	0.68886	0.506859	0.522844	0.584034	0.623008	0.679731	1.04224
GRMZM2G055437	2.39011	2.66116	2.98343	1.09608	1.75566	2.64251	1.03481	1.15026	1.52148	0.431403	0.548584	0.594777	2.70519	5.22874	6.01538	3.87292	3.17351	3.99033	3.87482	3.61577	3.43317	2.25545	2.16808	1.95477	1.0636	1.37624	1.82614
GRMZM2G059042	3.33056	2.54449	2.97748	4.31177	3.12168	2.88419	6.64121	6.05928	4.27139	8.92879	7.45497	10.3441	2.70072	2.87484	2.8273	3.82604	2.68163	2.54429	1.58871	2.33983	2.26369	1.91565	2.18407	2.30831	2.16206	2.27155	2.15614
GRMZM2G179005	219.373	306.034	156.337	95.9183	191.129	343.236	25.3807	58.6329	27.7056	5.07549	12.817	5.36501	418.578	269.832	305.709	383.79	353.338	301.745	357.247	251.954	199.923	329.12	266.305	324.659	449.892	437.527	412.572
GRMZM2G349709	1.94262	1.7607	2.63955	0.826513	1.2213	1.01061	0.115652	0.3624	0.376821	0.200691	0.0238788	0.155337	1.70127	1.49661	1.05184	1.55728	1.41751	1.58611	2.24527	2.04104	1.77459	2.68141	1.96986	1.86621	2.08334	2.2764	1.29453
GRMZM2G052100	1.50621	1.15909	2.77521	7.06988	9.41458	3.03378	60.602	22.1105	18.6063	50.8	109.833	79.5749	4.50852	8.47184	8.67613	1.47564	2.1424	8.44763	7.35286	11.2408	4.5873	1.01104	1.01083	0.977134	6.17683	4.16147	2.87857
GRMZM2G355773	54.5311	80.6247	47.0264	25.515	50.7197	93.5681	5.6869	14.8501	7.78999	1.45336	3.40543	1.31983	100.686	71.7553	79.3967	104.147	85.6558	75.3782	94.3886	67.4784	54.1373	83.3872	79.1056	85.7422	112.481	104.693	106.618
GRMZM2G046583	10.4219	9.27761	10.5126	13.1648	9.16813	8.37995	22.4485	20.0745	18.8355	32.3637	35.4859	40.0785	7.17424	6.96841	8.46092	7.1591	7.31603	6.28982	5.14358	4.36421	6.1337	7.95595	9.28801	7.52262	7.06293	6.08223	7.60836
GRMZM2G043737	176.016	232.942	161.442	104.947	176.408	253.11	78.1938	75.3058	76.6472	34.887	42.7164	35.1945	222.38	172.166	189.091	232.408	213.073	157.741	183.696	152.1	120.892	244.44	227.017	235.406	233.687	208.997	184.27
GRMZM2G176537	0.491495	0.303727	0.250763	0.535966	0.474419	0.331236	1.21299	0.897445	1.77613	1.16939	1.16875	1.06351	0.203691	0.918164	0.770249	0.680546	0.503315	0.178877	0.107041	0.248918	0.155103	0.794789	0.882921	0.568992	0.526034	0.497404	0.544768
GRMZM2G476555	63.3581	84.0388	58.6756	41.7067	74.8102	91.0262	39.8772	40.8268	39.3785	33.6338	32.0453	28.6475	86.458	66.9879	72.4625	83.2799	72.5031	62.8923	76.9	57.6812	47.9953	98.4416	103.713	89.9375	89.5738	81.8154	75.9481
GRMZM2G072174	3.73759	4.75448	2.72324	3.04362	2.43681	4.63418	2.67017	2.09177	2.8137	1.25849	2.23588	1.59396	5.44043	3.78392	4.08393	4.2673	4.26137	3.74076	4.39842	4.14004	4.15407	4.84499	4.85897	4.00809	5.8789	5.61509	5.96528
GRMZM2G136508	0.167627	0.370326	0.388065	0.311445	0.266975	0.357267	1.3652	0.427047	0.570909	0.411289	0.983621	0.477513	0.286563	0.645861	0.97876	0.565753	0.408514	0.330295	0.301181	0.291826	0.381862	0.358382	0.372642	0.360219	0.256172	0.188401	0.383205
GRMZM2G307262	2.19814	1.6077	2.57661	2.08965	2.19362	2.06272	3.85238	2.19438	3.52694	1.12874	1.94952	1.09911	1.88365	2.36149	2.18168	1.96489	1.64551	1.10696	1.43314	1.51134	0.90551	1.19928	0.989685	1.08071	1.05833	1.21517	1.09602
GRMZM2G140726	12.9721	17.0079	17.1118	24.0115	19.3066	16.8907	28.7323	32.8145	37.798	30.9519	35.8506	38.8132	11.1829	10.7441	14.7972	10.2091	11.6848	9.69575	8.6324	10.6805	11.0411	9.14041	10.7902	9.09503	7.80675	7.50055	9.07264
GRMZM2G158069	4.24633	3.47638	4.12992	3.42148	3.40915	2.55608	5.74816	5.00335	5.15372	7.40387	6.19356	7.47096	4.05092	4.14291	3.08839	3.48454	3.41378	3.6825	2.57782	3.35182	3.1027	2.70724	2.81221	3.3594	1.76036	2.55627	2.24626
GRMZM2G096365	11.1235	4.6358	9.05757	32.3732	17.8215	5.53424	34.6237	32.5331	39.0416	29.112	39.8379	32.7055	3.67866	4.91347	4.12835	1.83931	3.43157	4.51031	2.04221	5.34845	4.80508	1.59677	1.96254	1.91819	1.21423	1.786	2.25879
GRMZM2G446204	0.0930622	0.168694	0.261144	0.121338	0.148218	0.206969	0.294748	0.824646	0.832962	0.284153	0.217346	0.777636	0.063637	0.091688	0.103502	0.0322146	0.0201597	0	0	0	0	0.0424458	0.0459737	0.0395032	0	0	0
GRMZM2G446201	22.9032	16.9974	16.0135	30.7222	18.5441	19.7196	70.6723	57.1471	62.139	52.3738	65.1127	71.6909	15.1475	18.2533	9.46899	7.00955	13.4986	0.759995	0.477752	1.32464	1.07834	7.51455	6.32032	7.40383	0.500131	0.591139	0.863239
GRMZM2G119023	0.410206	0	0.531272	1.82669	0.653325	0.280705	0.856622	1.7895	0.971891	1.85812	1.41494	1.39026	0.258926	0.159883	0.157923	0.262149	0	0.473716	0.302371	0.351575	0.328605	0.215879	0.374116	0.120548	0.0857283	0.32425	0.355126
GRMZM2G075676	10.078	6.8951	8.97925	12.6391	9.59732	7.24827	20.2445	19.853	19.4593	19.8248	19.306	20.4153	8.75959	13.5333	12.9749	7.30305	7.8662	12.2648	8.76803	10.4133	12.4554	6.88597	6.19911	6.5584	7.24465	8.05924	11.2172
GRMZM2G132875	0.0470524	0	0.105628	0.0736184	0.0249797	0	0.276761	0.0833884	0.272507	1.25197	1.16484	1.26292	0.1287	0.0794702	0.104661	0	0.0815422	0.0235461	0	0.0873756	0	0.0858426	0.139466	0.0998643	0.0426114	0	0.132387
GRMZM2G097504	2.30979	1.26292	2.83216	3.26038	2.23924	1.61926	4.39618	4.76094	4.14406	7.57284	6.68449	7.97208	1.51079	1.75977	1.78008	1.12112	1.15845	1.94112	1.32321	2.06304	2.12434	0.910361	0.930213	1.4707	1.09137	1.5802	1.94259
GRMZM2G087824	0.123149	0.0418562	0.311015	0.24085	0.0980686	0.0456471	2.38203	1.41863	0.389033	11.5224	9.83641	17.2599	0.0842109	0.181997	0.102723	0.255778	0.120048	0.231101	0.295022	0.171515	0.160309	0	0	0.235236	0.334578	0.237277	0.0866236
GRMZM2G087809	4.15436	5.52151	3.86268	15.2312	11.7518	13.7439	9.80517	13.0218	16.8944	4.13811	9.03632	5.27542	5.46959	8.74456	8.58562	7.92016	3.58634	3.49076	2.82231	5.52686	3.47074	3.8179	2.38924	3.63217	2.61111	2.78759	3.75086
GRMZM2G069905	0	0	0	0.0297703	0.0303045	0	0.0258273	0.168606	0.0601081	0.024899	0.159978	0	0.0520445	0.0482051	0	0.0395193	0.024731	0.714132	2.6438	1.64301	3.36855	0.0260352	0.0563983	0	0	0	0
GRMZM2G079342	0.38047	0.310355	0.21963	0.561269	0.294326	0.24176	0.929594	0.269715	0.463597	0.739705	0.731178	0.792746	0.193269	0.247861	0.18135	0.0677335	0.113033	0.212156	0.208336	0.151399	0.19811	0.282611	0.193326	0.276861	0.147668	0.251337	0.27527
GRMZM2G381267	57.5664	66.4557	54.342	32.373	49.468	63.7591	28.7625	30.5347	27.6943	29.565	28.1855	29.1138	69.4317	57.1201	60.0354	62.5993	70.5867	57.5606	55.3576	50.8585	49.6059	70.277	67.9841	70.0115	68.9647	65.6519	68.6132
GRMZM2G143590	3.48618	4.11765	4.34092	2.36397	3.8745	4.39811	0.771428	2.0267	1.22062	0.526032	0.922644	0.494902	4.47393	5.82952	5.26087	5.4701	4.53118	3.48566	4.06789	3.91902	4.47495	3.83129	4.51951	5.03079	3.5965	3.95271	3.90009
GRMZM2G125233	5.06528	4.4947	3.31939	3.89139	4.05783	5.39646	3.52009	4.35407	4.18	2.00438	2.78392	1.95847	8.29627	7.6202	7.91891	10.2054	8.33795	12.9547	8.24716	10.7298	10.3051	3.69368	3.23651	4.11354	5.1915	5.99983	7.68056
AC225176.2_FG003	8.13188	5.2575	8.27571	11.6488	7.02256	5.19782	16.4834	18.8313	17.5826	21.2353	17.6752	19.1635	8.6005	8.45436	7.17497	6.00521	5.59007	9.49524	6.40711	8.45644	8.84487	3.16498	3.53516	5.20076	4.02585	5.84938	7.1182
GRMZM2G107299	0.764489	0.639595	0.726084	0.460047	0.312201	1.13348	3.27274	1.98018	2.2912	3.41162	4.66965	4.70548	2.62723	3.57563	2.41993	1.26211	1.57965	1.47142	0.892241	1.80186	1.83723	0.214575	0.522921	0.224662	0.372795	0.402863	0.661838
GRMZM2G107306	0.219624	0.509349	0.60904	0.424477	0.49382	0.306472	1.03462	1.74007	0.612175	2.65419	0.724135	2.23756	0.777407	0.229109	0.0215523	0.0804973	0.184708	2.90925	1.70222	3.05878	2.21988	0.24748	0.612685	0.164517	3.29931	3.48482	3.38047
GRMZM2G134604	0.674148	0.699042	0.230857	0.232408	0.382164	0.542119	0.108568	0.182251	0.225599	0.373806	0.368265	0.312476	1.65644	1.4281	1.31528	0.640763	0.920782	2.40155	1.75188	1.40041	1.96337	0.875536	1.08378	0.800287	1.45904	1.05674	1.38241
GRMZM2G169516	7.06526	10.3899	7.20371	5.1308	6.38847	8.45124	5.13898	4.66434	4.72397	2.63368	3.56971	2.63009	8.02651	7.09564	8.4761	9.06184	6.95136	8.62073	9.33956	9.60484	8.86737	9.91778	9.21943	8.96137	10.9742	11.8593	10.573
GRMZM2G169726	0.812492	0.720393	0.713724	0.276354	0.281312	0.471384	0.431553	0.0626059	0.446381	0	0.0990035	0.16101	0.676372	2.05841	1.82691	0.880446	0.734638	1.64404	0.592395	0.787193	0.9197	2.94852	1.46591	2.1593	1.05572	1.27052	2.48482
GRMZM2G173649	21.9865	25.5547	18.8927	16.6357	22.1656	26.4335	12.8345	14.1999	13.4579	11.193	10.6157	10.4856	29.8485	24.075	23.9461	25.7508	24.9495	24.6703	27.4503	22.662	19.995	29.3958	26.957	28.1437	32.0593	30.1682	26.2564
GRMZM2G173597	0.460253	0.208575	0.317914	1.93877	0.657851	0.209969	2.69118	3.26273	2.56306	4.18509	5.53996	5.19961	0.258237	0.847118	0.472507	0.171578	0.291439	0.442927	0.339262	0.394469	0.52232	0.403696	0.20988	0.330624	0.160313	0.181905	0.365249
GRMZM2G034882	1.32175	0.698816	1.60723	2.78609	1.49113	0.816545	4.01184	3.93665	3.34907	7.35093	6.6112	7.94883	0.979148	1.50377	0.551258	0.495669	0.763537	1.65359	1.6272	1.68745	2.53308	0.828923	0.435306	0.935099	1.44638	1.60346	1.65284
GRMZM2G021482	15.6879	16.9144	15.5165	9.83125	13.4436	16.1794	7.30661	8.09213	8.99861	3.34384	4.13839	3.30945	20.3093	17.7763	18.7289	16.4004	17.0692	21.3192	19.1676	20.4781	20.5034	17.4822	14.6515	16.0568	18.3233	20.6621	21.2742
GRMZM2G038934	12.5393	14.8256	12.1454	8.55305	12.7905	11.9905	4.20734	6.14248	5.45223	2.13868	3.23786	2.48303	5.5879	13.1831	16.4061	14.3387	13.771	19.4595	21.3316	16.2474	16.2129	14.4587	14.1152	14.2098	15.005	18.8213	16.9665
GRMZM2G019621	10.5811	17.1326	10.8573	6.83879	14.0134	20.0983	2.85093	5.37216	3.98996	2.02049	2.27499	2.03534	15.6975	15.714	21.3832	19.0527	18.6667	14.3682	16.346	11.5743	11.9117	20.1948	21.0993	18.5635	19.0311	17.3537	18.2395
GRMZM2G410191	0.254345	0.20171	0.28549	0.364788	0.236302	0.157128	0.287702	0.601017	0.368264	0.915291	0.445516	0.611838	0.231899	0.268489	0.176798	0.220111	0.330587	0.572762	0.355437	0.767513	0.55182	1.33408	1.63344	1.45753	1.9003	1.52462	1.72944
GRMZM2G041513	1.33609	3.96315	1.22702	0.190041	0.773801	3.60175	0	0.215261	0	0.476833	0	0.738146	5.14956	4.00036	5.26842	5.29775	5.36764	2.00583	2.32785	1.69166	2.52981	2.49296	3.2402	2.93884	2.30997	3.74442	2.05049
GRMZM2G026580	16.184	24.61	20.7666	11.4115	16.7487	21.4056	5.17744	8.42774	7.47181	3.46129	3.26692	2.80544	14.2455	26.2326	32.1374	27.8831	21.721	26.4159	21.401	25.0424	29.9213	31.1879	31.2759	30.4421	24.8515	27.62	27.4818
GRMZM2G306094	2.11304	2.93385	2.72502	1.89923	2.62548	4.17721	1.30187	1.88569	1.36107	1.23547	1.38599	1.54824	2.43894	2.94874	3.25009	3.36157	2.31791	2.4748	2.6567	2.92204	2.41899	3.23987	3.55357	3.07251	4.07149	2.92592	2.86722
GRMZM2G047143	30.5096	32.3972	28.1023	12.9245	24.4448	31.0221	5.6294	7.53071	6.3359	2.29093	3.40594	2.04004	35.798	38.4106	34.0549	36.7496	37.9098	31.3095	31.557	26.5131	28.0554	35.9554	36.3241	37.5536	35.9728	35.7179	35.7715
GRMZM2G306348	4.02778	6.37733	4.91686	2.65982	4.70729	6.49475	1.98199	2.65027	2.30077	1.56921	1.43327	1.86474	4.87177	6.83855	10.8617	8.02861	7.49055	5.77146	6.04971	5.85525	6.73986	7.48021	7.21333	7.72517	7.2633	6.9586	8.61357
GRMZM2G167280	6.70824	5.73559	5.58848	11.7455	7.57147	6.57702	18.1586	14.4588	14.5646	14.8369	15.3229	15.5409	5.92884	6.02521	7.06398	5.84694	6.83414	6.99723	6.00091	7.36625	9.04535	4.79638	4.41347	4.4046	5.16207	5.19989	7.22244
GRMZM2G175313	7.51212	9.68971	8.34558	5.08194	8.26228	10.613	5.01481	4.36502	5.38568	3.36404	4.33579	2.97021	11.9158	10.0228	10.7602	11.1263	10.6643	9.12849	10.7683	9.94787	9.17768	11.5848	10.7682	10.2916	9.24273	9.6097	9.57191
GRMZM2G018281	5.64606	5.1529	6.74521	8.64949	6.81854	6.82796	10.7027	10.5979	13.695	13.4275	15.8511	16.425	4.18984	6.51767	5.8808	6.0163	5.09228	5.15947	4.46944	4.81382	4.70381	4.01727	3.57989	3.92633	3.92157	4.364	4.08886
GRMZM2G006216	4.28847	3.10547	3.72184	7.17091	5.21062	4.54479	10.0018	10.2903	11.1033	9.1795	18.2967	13.8145	5.78438	2.65083	3.36817	2.17319	3.6202	2.85403	2.18888	3.61236	3.37634	2.41976	2.18407	2.28954	2.2021	2.688	2.57078
GRMZM2G005939	3.32662	3.00358	3.33492	4.21156	3.66023	3.76507	6.10107	5.26553	6.61821	6.74576	16.5646	13.6769	6.16448	5.10389	4.61768	3.11182	4.38981	2.66864	1.67297	2.19277	1.85117	3.47468	2.74734	3.03976	2.41471	2.28329	2.00057
GRMZM2G070279	0.912705	0.510125	1.70744	4.61727	2.14816	1.48855	5.14825	5.33788	6.0949	4.94994	5.9401	6.36324	1.56723	1.01912	0.795153	1.09527	0.922673	1.2941	0.826017	1.4689	1.24091	0.541172	0.330649	0.529483	0.854112	1.17236	0.970132
GRMZM2G070255	52.6979	58.9555	44.8966	24.3148	44.9069	65.9155	9.43459	15.6495	15.1215	3.06043	7.3202	3.9849	77.7802	76.509	71.1771	80.1709	73.2671	52.9285	49.9012	53.6378	49.6781	59.7549	59.7329	56.9762	50.1191	54.1295	48.9522
GRMZM2G125452	35.6957	40.3975	36.1246	28.3326	36.8596	39.3374	18.4723	18.5506	21.127	15.9772	14.0526	14.8607	63.3961	34.2456	31.3541	40.2322	36.464	43.1677	52.7808	36.646	34.2874	40.9399	44.0376	40.827	52.8133	46.7671	36.1669
GRMZM2G124411	121.383	146.312	112.589	101.199	131.25	154.188	80.4021	81.2958	85.5056	51.8498	55.242	42.4295	167.399	125.556	143.579	147.99	131.076	133.122	151.587	112.388	104.282	179.157	173.742	170.215	172.456	161.128	141.524
GRMZM2G007481	0.0654374	0	0.0550876	0.255959	0.0521102	0.0242553	0.399704	0.347913	0.155039	1.02757	0.802349	1.26758	0	0	0	0	0	0	0	0	0	0	0	0	0	0	0
GRMZM2G000261	0.45455	0.173032	0.306126	0.398267	0.347497	0.215662	1.77695	1.12781	1.10567	1.68929	1.83444	1.93366	0.0497322	0.0921267	0.0606648	0.075527	0.0236322	0.35485	0.479134	0.202582	0.0946732	0.0248785	0	0.0926151	0.395182	0.420383	0.102314
GRMZM2G071264	0.0655826	0.083217	0.117781	0.136814	0.132306	0.0713068	0.213649	0.178217	0.217536	0.240297	0.294082	0.272346	0.0896921	0.151382	0.102115	0.063566	0.0852414	0.387265	1.08931	0.876858	1.32041	0.077772	0.0388781	0.0612448	0.190056	0.179712	0.172222
GRMZM2G074689	23.9253	15.1554	26.7132	38.1163	27.6099	15.5408	45.0982	50.9673	46.8845	60.8591	56.4512	59.8092	19.5634	25.8569	20.3399	18.1458	18.0256	22.0268	18.2621	20.3704	23.6424	12.7084	15.0067	15.4238	13.9111	15.0415	15.311
GRMZM2G061537	8.31335	7.45182	9.8246	23.5312	16.3319	7.34846	22.1379	46.623	42.6326	46.3745	51.4902	61.4085	7.89689	5.24734	7.25009	2.61154	6.34674	4.6367	3.21695	4.79455	6.22931	1.30289	2.42433	2.06757	2.48746	1.94438	3.67516
GRMZM2G101393	1.323	1.81228	1.62	0.956577	1.4207	1.51575	0.0952322	0.603932	0.680735	0.472162	0.280896	0.304548	0.123366	0.118497	0.117044	0.0832675	0.0651354	0.0752341	0.240108	0.0558361	0.0782819	0.150855	0.326787	0.102107	0.0544604	0.102993	0.0846
GRMZM2G099802	0.941711	1.21377	0.864837	0.956757	0.837573	1.16051	0.813436	0.56354	0.965876	0.384097	0.188516	0.241552	0.986836	0.815918	1.67304	0.584231	0.874282	3.98425	4.5999	4.12204	4.58505	1.6567	1.12377	1.05905	3.88757	3.70741	4.71424
GRMZM2G175140	2.08454	0.712843	1.24885	1.18054	0.794356	0.606756	5.34655	2.03981	4.23186	3.49761	3.94253	5.03226	3.67289	0.788385	0.874725	0.159369	3.90618	0.191992	0.122548	0.213734	0.166475	0.227483	0.530687	0.569995	0.173723	0.262829	0.323839
GRMZM2G160069	2.56203	1.44462	2.3059	4.35955	2.42573	1.59297	5.06422	3.15956	5.48273	4.54229	5.9064	5.05841	1.8892	2.17357	1.1424	1.10349	1.59595	2.07382	1.32937	2.039	2.02873	1.69628	1.43482	1.78917	1.57176	2.09284	2.49144
GRMZM5G810727	0.811835	0.327664	0.982435	0.654948	0.525277	0.300918	3.25424	2.24808	1.26227	7.25391	5.81253	8.65315	1.17968	0.642734	0.169294	0.237116	0.560569	0.438001	0.395051	0.459336	0.429325	0.277709	0.187994	0.597681	0.103389	0.423636	0.642427
GRMZM2G031660	0.464753	0.464591	0.368232	0.256643	0.478954	0.587736	1.02048	0.920558	0.777267	2.48634	1.53237	2.69977	0.878633	0.230869	0.0684115	0.51103	0.461933	0.0820848	0.0327465	0.0380753	0.106763	0.224444	0.44568	0.40036	0.111411	0.316044	0.115379
GRMZM2G031721	0.103062	0.196161	0.0347045	0.161251	0.131315	0.259769	0.0419682	0.0913256	0.0651152	0.107892	0.014442	0.0313162	0.0281899	0.113145	0.103161	0.214056	0.0267911	0.479644	0.493799	0.602861	0.53664	0.056408	0.0305482	0.0393731	0.75601	0.476576	0.637947
GRMZM2G028883	199.334	235.11	187.082	139.502	212.525	249.964	92.7346	102.221	101.928	58.3818	67.4722	55.1465	264.785	176.609	187.897	224.698	227.312	182.029	205.291	163.195	129.39	261.6	257.194	245.608	272.152	233.639	196.297
GRMZM2G051866	6.90704	5.91628	7.99003	11.0172	7.35929	5.64026	13.4308	13.7562	12.9051	16.933	16.4499	18.4335	6.52959	8.08818	7.90087	6.16527	6.90479	8.6243	5.24711	7.11778	8.7786	4.82405	4.66976	5.39488	3.94099	4.78769	6.10851
GRMZM2G018760	0.185497	0.20175	0.124927	0.812643	0.295437	0.165017	2.16539	1.97248	0.996185	3.93237	5.25071	6.7074	0.050738	0.12532	0.123783	0	0.0482202	0.111393	0	0.10334	0.289763	0.101527	0.109965	0.0944881	0.201587	0.0953078	0.104383
GRMZM2G043887	3.54386	4.50838	2.77967	3.36247	3.69481	4.51577	1.02389	2.14398	2.66391	1.34095	0.817693	0.605446	6.28703	4.60329	4.17883	5.97116	4.71714	6.73049	7.39876	7.13591	6.44735	3.64167	3.5014	4.11417	4.83339	5.52097	6.00664
GRMZM2G061499	34.5463	39.456	26.6933	19.5366	25.9135	52.6509	11.6075	14.3506	17.6758	5.99127	4.29482	4.34028	60.261	78.1272	61.5776	86.3299	66.492	39.565	34.8537	38.7336	30.1445	58.3495	52.7128	59.2433	26.9852	28.0925	36.0374
AC206901.3_FG005	9.53655	13.3554	10.3105	12.2761	8.83887	13.8557	25.5863	16.3359	24.1313	30.8438	26.3248	36.6823	14.2201	9.91198	7.34284	14.3088	13.9705	4.26157	1.98662	3.55369	3.48758	5.3243	5.57775	6.05182	3.03287	2.8678	4.12802
GRMZM2G166985	151.272	173.635	144.965	81.276	136.844	162.537	57.5031	68.9409	63.4478	44.1068	47.0223	38.9621	222.317	165.918	159.675	165.992	183.269	152.566	176.727	148.189	114.645	194.446	170.255	182.866	198.881	193.349	168.753
GRMZM5G896859	3.46618	4.19471	4.99589	2.15695	3.2412	4.65249	1.58612	1.97783	2.16714	0.670061	0.42316	0.339106	4.59677	6.31996	8.56423	4.33585	4.98301	15.2759	14.0283	11.7761	11.622	3.17982	3.23007	3.00953	6.84878	7.28554	7.79459
GRMZM2G306643	48.6488	25.8062	24.1324	198.347	60.0523	24.5059	57.9283	105.727	78.6772	36.1606	22.392	23.4438	115.981	10.6048	26.3888	16.0916	114.169	0.145392	0	0.179841	0.168091	37.6782	49.5651	23.9255	0.087705	0.0829316	0
GRMZM2G146809	0.784367	0.741821	0.459346	0	0.325889	0.910134	0.138872	0	0.0269331	0.490893	0.430094	0.362685	7.8355	0.662387	0.0568927	1.48745	3.05846	0.307187	1.47057	0.94993	0.355146	7.46611	3.63899	4.82053	6.39302	4.90615	0.959523
GRMZM5G893444	15.5151	8.83302	16.0889	34.3909	24.6937	13.0734	40.7738	40.4317	47.5966	31.9794	41.5314	40.75	9.46261	17.6181	13.9534	10.8875	11.9268	12.8417	10.0818	13.9258	15.7619	7.90869	9.41011	9.59001	7.24982	9.05001	10.4756
GRMZM2G131969	5.23355	3.76338	7.53719	15.1757	8.54201	5.46697	17.2607	16.5381	16.6611	18.7486	27.4561	25.3981	3.31257	2.41072	2.21881	2.94207	3.49955	2.66228	2.07235	2.25898	2.44921	2.89995	2.88457	2.91922	4.49477	3.02788	3.89426
GRMZM2G132301	4.14806	4.422	4.56731	4.65638	4.40435	3.55343	9.38414	8.98503	8.62152	9.32255	9.22644	10.1034	4.5744	3.86996	4.17401	3.91112	3.50874	3.47942	3.37552	3.558	3.49696	4.0001	4.02031	3.78986	3.89966	3.31529	4.2238
GRMZM2G465208	4.07147	5.67967	3.49706	2.04956	3.5336	5.87912	1.00919	1.38039	1.36075	0.24709	0.810322	0.358594	4.9872	6.57762	8.56419	8.33377	6.7031	4.53557	4.60831	4.5364	4.42435	7.04047	6.43632	6.95814	8.04769	7.70065	7.37138
GRMZM2G046841	859.519	955.962	995.021	502.993	886.017	1330.24	193.173	353.741	213.957	68.6921	102.382	68.2612	1357.72	1454.61	1274.06	1420.41	1295.65	1059.67	1141.96	941.121	835.184	964.125	1231.3	1160.57	1192.7	1184.27	1153.87
GRMZM2G468693	7.38087	8.72019	9.92091	17.0101	12.3419	10.1243	19.1833	22.0414	25.6917	24.1262	36.748	33.6294	8.02712	10.8787	11.7629	7.34621	8.18724	8.51209	7.40729	8.14249	9.38826	8.29358	7.93679	6.7318	5.94077	7.98268	7.0806
GRMZM2G468756	1.17515	0.500958	1.00605	4.0201	2.12542	0.531564	6.73197	7.60701	6.53593	9.90441	9.39197	11.4992	0.681002	0.285946	0.415353	0.144791	0.854316	0.254168	0.620309	0.887692	0.829693	0.218029	0.531339	0.481921	0.405853	0.383765	0.168123
GRMZM2G001106	1.6274	1.71205	3.32716	2.54624	2.12908	3.87785	5.04914	3.57086	5.07982	1.34368	2.60625	2.41363	1.96071	2.60139	3.19975	2.21314	1.73751	2.00689	1.48521	3.12999	2.1689	1.90867	2.52671	1.67766	1.42117	1.44336	2.45297
GRMZM2G116538	0.453331	0.278336	0.492427	0.434722	0.675428	0.433635	0.337445	0.362832	0.496611	1.64572	0.901645	1.55522	0.779981	0.926205	0.756275	0.728945	0.45617	2.37103	1.26118	1.71081	1.1041	0.220104	0.216726	0.130356	1.31109	1.65298	1.23435
GRMZM2G033746	0.0136974	0	0	0.021431	0	0	0.52059	0.291301	0.140629	1.12922	0.80615	1.64401	0	0.0231345	0	0	0	0.041127	0.065628	0.0763074	0.0356609	0	0	0.0174428	0	0	0
GRMZM2G123719	2.89001	4.02588	2.94691	2.89772	2.80385	3.07788	1.89235	1.80345	1.85647	1.45148	1.31189	1.02039	1.89272	2.50073	2.51251	2.17695	2.63206	3.84982	4.94879	3.42978	3.76205	5.76453	3.77032	3.39517	6.80113	7.24139	4.60967
GRMZM2G396527	9.13545	8.84003	8.14295	5.29696	11.6398	7.88782	19.6216	9.90463	7.8514	40.8564	20.1811	37.2294	4.55658	15.7018	5.02035	3.79481	4.47016	2.66228	1.41611	3.44278	2.51831	4.33826	3.98206	3.42161	0.145998	0.966363	1.20958
GRMZM2G127776	6.86306	8.75137	7.33155	5.03574	5.80454	8.49134	21.7796	9.22713	6.24253	41.7458	16.6477	30.2742	4.9196	12.6707	4.81664	4.81699	4.86003	1.42115	1.0205	1.58209	2.34131	5.05158	4.48939	3.31507	0.257185	0.851156	0.532689
GRMZM2G127821	1.22374	0.700508	1.95194	7.35637	3.52192	2.51468	8.62595	5.97363	8.39294	3.9332	5.74616	4.89268	0.792765	0.271956	0.322346	0.490499	0.279047	0.966931	0.977216	1.19604	1.28558	0.352516	0.509087	0.656154	1.28323	1.98554	1.81217
GRMZM2G026391	5.25771	2.55449	5.16382	5.56325	4.18691	2.68591	11.5399	7.92922	6.26175	14.5542	10.2839	13.8765	4.11383	4.39025	2.95186	2.74752	2.61741	4.09842	3.75445	4.48275	4.6944	1.64866	1.82315	2.25326	2.22049	2.92218	2.82113
GRMZM2G404375	4.13076	2.77708	4.70026	11.2392	6.50667	2.49018	11.6915	14.4806	14.295	20.2111	20.339	20.293	4.39219	5.13672	4.03249	2.40414	3.21549	3.52662	1.82148	2.71848	2.06815	0.838504	0.807285	0.809276	0.524135	1.37021	1.81998
GRMZM2G404367	3.47895	2.71029	4.54114	9.05158	6.10115	3.44839	7.69355	8.97123	10.0331	14.2969	11.9411	13.8671	2.11165	4.27485	3.58662	2.59799	2.26089	3.49168	3.04343	2.66762	3.51101	1.25692	1.62208	1.51823	1.3806	1.75735	2.25463
GRMZM2G126742	1.75146	1.59452	1.89571	1.00316	1.24532	1.48389	1.16747	1.19172	1.43263	0.71623	0.854626	1.06914	2.88723	1.88847	2.63492	1.78638	1.72768	1.76077	1.61091	1.6117	2.15781	3.27383	2.3176	3.18626	1.69945	1.96852	3.60794
GRMZM2G149178	395.463	418.626	299.499	184.128	356.37	499.399	59.0785	140.624	62.6982	15.734	33.4089	18.0172	776.858	608.325	508.953	526.481	602.902	490.833	620.774	501.457	400.083	453.445	379.09	506.012	642.701	623.695	594.34
GRMZM2G181030	7.29431	1.79957	7.34977	9.98061	4.10424	2.60979	3.45966	4.36733	2.88037	1.91642	2.26925	1.4548	13.9623	5.30373	1.33904	3.01246	18.1014	1.205	1.92288	3.64785	1.79641	2.65899	5.25911	2.15187	1.18599	0.542634	0.633925
GRMZM2G031280	4.04496	3.60545	3.15713	26.1114	10.9647	5.7987	22.1076	32.5676	31.1838	19.1396	20.8709	18.0701	2.89421	3.05396	3.48575	1.72476	2.15869	1.2869	1.86105	2.68621	3.20811	2.12592	1.42921	2.38789	2.25613	1.72043	1.50741
AC233979.1_FG008	116.112	64.9799	107.771	36.4661	59.7154	37.1855	17.7667	12.7209	11.1375	19.3382	10.0583	11.5467	82.5748	23.6759	19.8637	37.0074	118.1	25.6086	35.605	26.1095	20.0065	171.009	173.709	139.69	34.4138	37.3134	19.2453
GRMZM2G113800	0.215761	0.0838094	0.415168	1.1092	0.589093	0.0914001	0.920446	0.983268	1.14411	1.77472	2.26759	2.27121	0	0.0390444	0	0	0.0200312	0.0231369	0.0369205	0	0.0401237	0	0	0	0.0418708	0.118776	0
GRMZM2G169642	3.08391	5.3659	3.50426	2.1842	4.79039	6.73626	0.689057	1.70936	1.08246	0.132858	0.551298	0.134969	5.3805	6.26965	7.74891	6.4579	5.4599	7.56389	8.45205	6.25703	5.78213	7.03287	6.9215	6.15743	8.10267	8.11812	8.42696
GRMZM2G086474	21.7067	14.0567	23.7103	39.3148	25.434	23.4724	34.9614	30.3135	38.3931	6.44384	15.1765	7.80768	8.83253	12.4884	11.3372	13.0632	10.089	11.7223	11.3191	16.8785	13.4193	9.17278	7.77536	10.6857	8.75229	11.8622	12.8191
GRMZM2G086403	5.35984	2.61425	4.4656	11.9306	6.47717	3.30981	19.7559	18.0578	15.3696	18.2649	18.8	21.8774	10.7006	3.21975	3.22636	2.22645	12.6115	2.25636	1.37669	2.83203	3.30874	1.95066	4.16007	2.26577	1.02083	1.50469	1.95891
GRMZM2G397684	10.0629	7.42364	6.04154	4.23106	3.39588	7.40206	18.4239	13.1335	7.26956	21.5046	14.5018	22.9128	11.6641	7.50982	6.42003	7.83085	8.92229	1.7176	2.11793	2.96957	3.18173	10.0333	8.94038	8.41055	1.97803	1.73678	2.34112
GRMZM2G152135	2.7476	1.69657	2.21166	6.67958	3.60892	1.68793	8.09798	8.98225	5.77498	14.6827	10.1547	13.4545	1.46714	1.05385	0.803521	0.682074	0.89636	0.953164	1.07519	1.64654	1.16847	1.69255	1.23297	0.989733	1.36805	1.43421	1.26278
GRMZM5G894619	8.91589	25.8122	9.2219	13.0275	10.875	16.0597	23.6377	48.3828	37.719	27.0467	25.1424	36.5886	12.5631	6.64781	16.9228	10.2283	9.16224	0.29499	0.382466	0.478912	0.511567	12.6029	11.976	6.584	0.533842	0.788731	0.276428
GRMZM2G040359	0.193658	0.488953	0.0465795	0.216427	0.088124	0.164073	0.375524	0.171605	0.262188	0.0905065	0.15507	0.0840635	0.151343	0.186904	0.115383	0.14365	0.143833	0.166133	0.165691	0.0770614	0.10804	0.511038	0.369009	0.54607	0.939534	1.35037	1.36219
GRMZM2G016477	5.70416	10.019	5.34985	3.18456	5.55865	9.23305	2.00929	2.67995	2.63038	0.784847	1.35008	0.717342	6.09082	8.1093	11.8152	10.9992	7.22328	10.0578	8.23882	9.49064	11.5118	11.821	9.11567	10.7171	14.9946	15.4899	15.5287
GRMZM2G018018	0.0129694	0	0	0.324672	0.165249	0.0192292	0.28167	0.298805	0.645291	0.543092	0.708785	0.492607	0	0.0109525	0.0216364	0	0	0.331001	0.994243	0.469639	0.776611	0	0	0	0	0	0
GRMZM2G424112	0.111923	0	0.125627	1.40092	0.594188	0.110629	3.34227	3.23979	1.88569	3.31977	1.51609	2.15388	0	0	0	0	0	0.336053	0.0893756	0	0.194259	0	0	0	0.202718	0	0.209938
GRMZM2G077069	0.30831	0.139718	0.115354	1.20596	0.572877	0.482513	0.860235	1.18387	1.47447	1.27759	1.03208	1.37921	0.117125	0.0433939	0.0285746	0.07115	0.155839	0.231428	0.820667	0.763369	0.26756	0.257804	0.101539	0.348991	0.325745	0.660035	0.0963848
GRMZM2G077036	16.1119	14.4802	16.1997	18.1733	15.652	11.3257	41.4601	33.6621	31.5759	37.5028	41.9665	39.7386	13.6625	12.8102	16.3767	9.36178	14.1957	8.49112	8.56586	8.48088	8.74483	8.52482	9.12095	9.64477	9.24336	8.65678	9.42013
GRMZM6G798998	45.064	53.494	47.5612	29.8351	46.4194	59.3288	17.2179	23.4417	23.1827	9.99217	11.4017	7.38537	54.64	60.5724	61.4655	63.9143	56.5656	47.7332	42.7331	41.7835	42.747	52.8403	54.4803	53.8264	46.1387	50.0056	52.8302
GRMZM2G017414	12.5855	5.00522	12.1472	19.2169	13.5602	4.62371	32.05	37.58	23.0211	103.406	50.0639	82.961	7.69217	5.48134	4.14963	3.45701	3.98094	11.8623	11.1618	14.0812	15.4004	1.98962	2.86108	3.10452	10.3385	9.85534	9.45328
GRMZM5G884137	0.641212	0.803639	0.573533	0.877838	0.909545	0.698169	1.84953	1.56253	0.909942	3.35633	2.33055	3.34877	0.685106	0.956077	0.618427	1.24854	0.794353	1.81998	1.82414	1.98144	1.59113	1.24751	1.15817	1.03344	3.29361	3.26879	3.38273
GRMZM2G142832	0.44211	0.260459	0.64512	1.49874	0.915379	0.393299	2.62048	2.11552	1.68761	2.56486	3.03568	2.79872	0.604639	0.31113	0.516289	0.153041	0.2107	0.353988	0.282437	0.410496	0.383676	0.201647	0.131044	0.243968	0.360344	0.265014	0.373177
GRMZM2G061287	37.8586	40.2307	35.4444	15.9251	32.1251	43.5616	4.65022	8.62331	6.53859	1.36441	3.16566	1.71611	41.8623	45.4303	37.4185	53.2371	46.9159	27.1695	31.1636	28.5245	30.1509	36.652	36.939	39.8173	34.4652	33.6417	30.2445
GRMZM2G360519	0.0675477	0.0918328	0.0909826	0	0.064549	0.0400601	0	0.0478845	0.0213385	0	0	0	0.203235	0.0456345	0	0.112236	0.0526773	0.40563	0.517825	0.564458	0.738609	0.110911	0.0400431	0.18924	0.660661	0.763527	0.988275
GRMZM2G090616	3.62596	1.33341	3.90315	12.7414	6.62703	2.15924	15.4915	18.5935	17.839	22.0909	27.2377	23.2095	2.60141	3.11227	2.13204	1.35805	1.62246	2.36482	1.78002	2.31804	3.48202	1.58603	1.6738	1.13544	1.13046	1.06894	1.67246
GRMZM2G133018	0.861637	0.480581	0.892748	1.14072	0.914872	0.393081	3.59866	2.31013	1.69249	6.01348	5.88224	5.97475	0.936672	1.30602	0.921434	0.642418	0.746612	1.06138	1.27026	1.04618	1.38047	0.423224	0.523886	0.590825	1.14046	1.07839	1.49188
GRMZM2G112057	0.167378	0.105025	0.216777	0.0402894	0.164049	0.095448	0.314578	0.136909	0.0711784	0.74133	0.487135	0.586837	0.457821	0.0978568	0.0429586	0.0267415	0.133878	0.386585	0.308445	0.322774	0.402246	0.264259	0.0763261	0.213147	1.2243	0.793832	0.833197
GRMZM5G822829	0.413298	0.405808	0.463905	0.377211	0.31084	0.612779	1.44925	0.65108	2.17603	0.450697	0.98134	0.784898	0.455328	0.746523	0.574574	0.214602	0.32828	0.206824	0	0.0319786	0.179336	0.235632	0.204173	0.219296	0.0623815	0.147466	0.129206
AF466202.2_FG007	0.28554	0.592513	1.06272	0.188108	0.359031	0.846716	0.183593	0.319608	0.261114	0.137662	0.147415	0.045665	0.554936	0.520343	0.576641	0.561844	0.429732	0.406111	0.720054	0.544197	0.430389	0.431832	0.935448	0.459308	0.734938	0.424685	0.422841
GRMZM5G834001	2.13459	0.446466	5.52916	21.3233	8.36852	0.973805	27.86	27.0631	29.0478	45.7671	43.0271	43.4071	0.673688	0.69332	0.821783	0.341037	0	0.493016	0.786726	1.37212	0.854981	0.224675	0	0.418197	0.892209	0.421825	0.923985
GRMZM2G429000	25.0921	32.687	18.4002	12.1061	20.6084	38.3373	13.3508	8.25086	13.1881	7.75118	12.9558	5.3132	82.1445	35.8457	20.8208	53.8861	50.0284	54.241	47.5972	43.1051	27.542	47.5826	37.576	39.2181	98.8724	68.5041	64.2652
GRMZM2G303768	9.01289	10.2269	7.6169	14.4308	12.3438	12.6611	16.6847	19.0806	19.2214	19.7793	23.6131	25.3084	10.3838	10.1434	7.86897	10.5252	9.41267	5.79139	4.7468	5.27502	6.93904	7.62975	6.13296	7.07848	4.43046	5.09026	5.72298
GRMZM2G080516	16.3056	5.65752	10.3952	55.0664	25.1032	10.747	86.7223	84.3306	69.6501	115.656	126.822	138.803	6.23058	7.52231	4.58283	2.23139	6.36329	1.40872	1.4009	2.65164	2.19515	2.82842	3.62783	3.0826	0.812841	0.908347	1.07137
AC208110.2_FG006	36.4949	34.2908	40.7541	20.1548	29.6826	38.0169	7.17413	12.2077	8.37363	3.78247	4.6368	2.65055	33.3681	43.144	34.6569	49.4317	42.3304	47.0474	55.8594	57.5434	57.4207	45.4349	46.0056	50.1879	66.917	68.0214	57.4
AC208110.2_FG007	8.17687	5.5814	6.62653	37.5314	13.4554	9.30643	28.2774	21.9476	20.9542	9.94537	14.5011	8.55694	7.88833	9.62724	5.15082	5.49661	3.26335	30.9694	29.0988	47.7267	37.3651	2.59981	2.21248	3.15408	18.1594	16.3866	14.7967
GRMZM2G098813	1.5284	2.16185	1.76753	0.724648	1.42612	1.89985	0.901093	0.656654	0.829095	0.141417	0.346139	0.164187	2.55477	4.35452	4.68745	4.45703	4.21388	1.41381	1.25748	2.15016	1.60774	4.90085	5.44547	5.24919	2.47468	3.33151	4.08312
GRMZM2G094051	188.966	253.828	199.324	146.633	218.918	279.664	97.0479	98.9879	97.5341	51.8211	60.0339	45.5047	243.447	181.103	207.742	253.683	229.412	183.753	209.076	153.435	132.043	296.834	312.842	288.232	277.479	244.877	206.428
GRMZM2G456618	5.70006	2.94567	7.296	16.8979	9.07835	3.90437	20.1799	19.4358	19.9021	27.9168	33.865	33.526	3.14556	4.39137	3.61461	1.80006	3.11945	4.30369	2.63524	5.94242	7.28983	1.64198	1.08683	1.69794	1.449	2.39774	3.56394
GRMZM2G155991	13.4034	11.206	17.6762	34.1441	17.7776	17.5115	27.2801	32.7957	35.5409	21.0126	32.7291	24.3736	12.16	11.954	10.4053	7.62569	11.7674	8.7882	7.02951	10.3913	11.9005	8.99844	9.22188	7.45453	5.76869	8.40938	9.41758
GRMZM2G137009	9.19903	10.4542	8.43937	3.76531	6.73586	10.5565	1.43035	2.01894	1.55197	0.428588	0.578678	0.562501	11.607	9.36784	9.00354	10.1741	11.6974	7.46095	8.11911	7.33805	8.11911	10.3853	10.13	10.6446	9.71065	10.0235	9.09492
GRMZM2G031354	1.34913	0.825377	1.36289	1.37205	1.28923	1.63357	3.17421	0.717295	0.941178	5.17865	4.37971	3.27954	7.62639	2.65841	1.12535	3.31581	2.80566	5.97495	1.88535	3.31953	2.98557	0.430737	0.199945	0.458143	2.68794	2.36835	1.4551
GRMZM2G019325	521.725	639.987	539.852	357.514	534.067	700.516	277.6	262.724	291.583	168.022	188.615	151.786	698.211	515.587	587.945	692.125	630.433	520.223	577.824	440.294	386.375	754.741	795.124	723.324	690.855	623.657	610.221
GRMZM2G119802	28.4735	12.8065	31.0349	72.3181	37.4897	11.9984	74.2764	92.7099	90.9126	107.326	109.32	102.766	10.1305	11.9595	7.50022	7.33675	7.7913	18.4003	15.3863	20.7822	22.3785	10.0331	9.48677	11.5594	14.2502	17.077	15.842
GRMZM2G025592	140.355	203.026	140.626	56.8942	139.743	213.234	12.342	35.6568	17.8861	3.02487	6.64469	4.10607	130.264	171.794	227.543	226.01	214.142	153.258	172.219	142.587	136.416	215.249	218.36	222.213	200.831	204.397	193.581
GRMZM2G108125	3.44615	2.38606	3.66293	3.89016	3.04275	1.89741	6.92353	5.55663	6.24458	8.46895	8.76151	9.12429	3.22537	4.08358	2.65343	1.89856	2.74453	3.14259	1.94897	3.33553	3.30798	1.91367	1.89661	1.86249	1.76326	2.4892	2.31473
GRMZM2G033724	52.6678	55.5051	55.0288	34.4025	39.7439	51.2768	30.0079	28.2854	30.2336	23.7782	24.1924	23.0641	45.7322	59.6611	65.0985	57.5273	57.8402	63.0114	53.1707	54.9119	58.3012	71.7282	65.9987	69.0239	63.4541	70.9915	86.1867
GRMZM2G029242	4.07938	1.84868	3.44364	5.36281	3.5081	2.14941	6.25421	6.13427	5.83106	6.60294	7.03923	7.56366	3.3044	3.8246	2.49347	1.89062	3.06739	2.71627	1.88455	3.09901	3.56946	1.98363	1.96529	2.59028	1.86244	2.02091	2.21335
GRMZM2G396846	33.3884	21.8366	37.7379	50.9207	32.3646	24.8488	71.3845	69.3738	70.6574	64.0063	78.6031	71.9051	29.3617	40.6799	35.2585	26.6881	24.9952	41.8546	32.0713	47.4934	50.0668	19.0937	17.837	22.1754	20.3775	25.1684	28.8738
GRMZM2G326066	253.784	276.105	223.562	185.496	245.661	283.971	94.328	110.554	112.363	53.5457	62.5199	45.4592	332.083	257.736	246.657	274.158	260.994	240.923	304.063	225.862	206.455	339.151	343.797	318.272	357.429	321.154	267.107
GRMZM2G021885	61.6779	60.5716	66.3723	26.8086	44.0673	54.0215	15.0309	19.8196	17.1753	12.7789	11.0817	9.17799	64.2507	76.135	62.9164	74.2861	70.6533	70.4396	63.4138	76.5977	69.1234	68.1356	62.0045	69.0322	61.1736	66.6427	59.8405
GRMZM2G023387	20.8591	16.1244	22.3628	43.9843	29.6101	18.1719	48.8099	46.4405	50.5154	47.55	55.9375	52.718	20.7248	23.0715	18.8554	13.7185	13.0997	18.0488	17.3756	21.3561	18.0396	11.4019	10.4024	12.4449	16.0869	15.6737	16.9637
GRMZM2G431504	1.50502	1.40372	1.70895	0.62976	0.975524	0.596776	0.308806	0.589278	0.773971	0.412209	0.41689	0.319054	2.58483	1.04929	0.642288	0.363474	1.00082	0.735631	0.586939	0.53621	0.410053	2.01143	1.24492	1.73827	2.23463	2.96721	2.70813
GRMZM5G854604	8.43424	6.22618	8.09621	13.4351	8.1449	6.33742	15.5927	16.5708	19.8625	17.6291	19.3594	18.9022	12.109	12.3115	10.5051	7.45095	6.54771	10.5995	5.39421	9.14222	11.4263	4.75201	3.95921	5.58896	5.8064	6.47081	8.80503
GRMZM2G000620	1.05114	0.656197	0.722358	3.49062	1.8962	1.0973	8.06575	6.00684	7.25955	8.37938	8.50708	9.45155	2.37638	0.561589	0.465235	1.47031	1.05952	2.02892	1.56742	1.70298	2.03851	0.366908	0.4133	0.314154	0.903361	0.826641	1.23732
GRMZM2G037226	25.9515	35.6755	26.0213	18.1267	30.2612	47.3235	19.0598	16.0358	17.1192	10.4457	12.0624	10.8779	29.8036	30.4471	40.9166	38.9816	38.7752	25.1155	25.4788	24.042	23.4364	44.165	42.0323	44.7473	33.8052	34.4952	35.8241
GRMZM2G445575	2.90071	0.683717	4.02199	19.3482	10.6415	2.75621	47.4189	44.3411	37.7034	48.9815	45.8196	59.6515	0.245639	0.128927	0.224728	0.0932613	0.0933799	0.714556	0.494824	0.750451	0.958606	0.0983046	0.0532376	0.137234	0.390379	0.59984	1.06124
GRMZM2G136970	2.35783	1.94137	1.23008	0.987216	0.899146	4.72679	4.19215	1.47136	2.0457	3.04197	6.56149	6.71036	8.12967	3.98231	1.05262	2.96587	3.97103	0.398844	0.397783	0.555015	0.605211	2.63551	1.77179	2.62196	0.902234	1.53563	0.747494
GRMZM2G136964	1.78795	1.04175	1.47444	0.0570905	0.523032	1.40661	0.544818	0	0.0288173	0.71623	1.32942	1.77398	6.68697	1.41745	0.547855	1.28836	2.46618	0.219118	0.262242	0.406554	0	0.998553	1.29786	1.71925	1.58615	2.06226	0.102665
GRMZM2G136960	0.194976	0.189339	0.281379	1.00234	0.487981	0.082595	3.62956	4.44273	2.06778	11.2263	11.7094	15.4037	0.22856	0.329309	0.0464673	0.0578513	0.217218	0.376344	0	0.232758	0.145033	0.228674	0.0825601	0.425641	0.302697	0.286223	0.705325
GRMZM2G427054	7.46453	12.0833	6.0709	1.93001	5.44053	8.48809	1.54559	0.67266	1.02416	1.11752	0.797797	0.624703	15.486	3.39224	3.4298	6.10947	10.7298	8.02484	17.655	10.7485	4.7761	22.5481	20.2503	17.521	39.1851	22.4265	10.2342
AC189795.3_FG001	14.076	15.9723	16.6704	5.08676	15.3575	15.7209	2.40711	4.2559	3.7639	1.20864	3.15801	2.18906	17.9875	18.0957	16.7027	14.1957	13.9736	19.1352	16.1967	14.2014	10.2918	16.1766	21.3538	18.0661	28.0042	25.4361	18.3989
GRMZM2G044100	0.92282	0.8939	0.932237	0.451203	0.551157	1.06038	0.391442	0.286206	0.409953	0.135854	0.0969857	0.122678	1.19897	1.92879	1.80892	1.15	1.0795	0.84856	0.801396	1.12459	0.81086	1.57837	1.09412	1.68929	0.846167	1.06682	1.36314
GRMZM2G127668	1.79597	2.55018	1.14233	0.749328	0.889901	2.39653	0.189607	0.601214	0.299436	0.313358	0.111852	0.303177	3.76618	1.93797	1.56466	3.48149	3.60523	4.76335	4.15908	5.50289	4.2082	3.68615	3.01657	2.89695	1.51803	1.99932	2.63887
GRMZM2G027056	1.47867	1.09069	1.74801	1.20599	1.35289	1.35273	1.23843	1.11513	0.993864	0.308771	0.418818	0.406286	2.21588	3.21477	2.78172	2.58107	1.7379	2.64497	1.92192	3.37391	4.09541	2.10936	2.00493	2.24357	2.09413	2.66715	3.09816
GRMZM2G117531	3.32002	2.05662	3.33586	10.8079	6.31114	2.67956	10.7575	11.2695	15.3092	5.90366	10.8429	8.21694	0.494331	1.43577	1.474	0.750727	0.626402	4.84356	3.20709	5.07139	6.44785	0.366354	0.198402	0.255717	1.41846	1.30687	1.58198
GRMZM2G064903	1.443	0.999408	0.916811	2.51332	1.64779	1.85691	1.88479	2.02659	1.8707	0.926334	0.953808	1.03412	1.82454	4.09265	3.27031	2.2054	1.94633	1.10361	0.978374	0.985904	0.56707	1.08037	1.12981	1.52554	0.665732	1.04917	1.07247
GRMZM2G107226	0.106721	0.108818	0	2.00372	0.594904	0.35602	1.12267	1.7968	1.49604	1.04741	1.94412	1.66194	0	0	0	0	0.0346779	0.36049	0.639165	0.445905	0.555695	0.0365068	0	0.0679518	0.289946	0.205624	0.075068
GRMZM2G445616	1.81779	1.02972	2.34643	16.3537	9.55398	1.43742	7.73125	11.9198	4.95286	7.65159	3.05671	5.93775	7.74817	3.35163	2.93146	1.0068	3.9378	6.82248	12.2659	21.5195	14.671	8.58113	11.4047	10.2625	4.03323	2.33493	1.53436
GRMZM2G004924	23.8254	26.7868	25.3198	9.76847	23.3036	25.6307	4.89214	6.9809	7.56935	2.34772	4.1342	2.76207	28.124	29.3791	28.8925	31.1515	30.6978	22.6605	22.6743	19.2788	17.7078	30.1565	33.5611	30.1373	26.2126	27.5309	25.329
GRMZM2G143352	0.393592	0.490507	0.883575	0.513181	0.470149	0.389042	3.82881	1.68573	4.19638	0.944258	3.86077	3.63771	0.807428	0.443178	0.656616	0.613109	0.127894	1.62495	0.628605	0.548171	0.939319	0.089759	0.194439	0.167073	0.356444	0.758349	0.738277
GRMZM2G007477	0	0.0552681	0	0.148412	0.0863283	0	1.08522	0.288185	0.51369	1.9683	1.95584	2.12053	0.0741297	0.022887	0.0226064	0	0	0.122061	0.0973889	0.264219	0.211676	0	0	0.0172562	0.0368155	0.0696237	0.0762535
GRMZM2G006894	21.7652	25.7474	24.0901	35.6192	25.009	22.6297	94.5149	98.3809	74.6824	104.278	94.9712	150.981	14.5206	12.3518	20.4814	10.7348	14.0266	11.5821	9.65857	10.9559	11.1476	9.82001	10.1308	9.54455	12.5596	9.92911	10.7893
GRMZM2G098290	12.1017	15.8009	8.5278	11.7314	13.6561	12.9273	2.00115	4.64851	2.70723	2.58018	1.39416	1.20924	11.2193	7.87485	8.40448	12.4172	11.6618	23.9117	34.7117	29.5018	29.2225	25.0239	16.7555	18.9123	33.0751	27.8594	19.3405
GRMZM2G368908	41.1423	55.5751	44.7256	22.5647	42.0025	54.1154	22.9473	23.2841	22.1544	22.6406	20.9829	23.3877	55.6599	41.2187	47.5589	58.5374	54.6133	40.1864	43.403	37.1976	33.6115	61.0397	62.77	59.7569	58.5127	54.311	46.8232
GRMZM2G066469	2.14695	1.6573	1.96055	5.86423	2.52107	1.8074	4.69238	6.02982	5.87701	5.71417	6.42494	5.74966	2.16483	2.85788	2.42825	1.51157	1.63174	1.93935	2.92036	2.43265	2.17897	2.06633	1.13252	1.78406	0.988631	1.26201	1.99649
GRMZM2G106376	8.76116	13.1369	7.0985	11.3437	10.6157	8.31058	15.0678	15.6781	13.3091	25.1459	19.6192	27.7507	5.84932	5.22744	8.29387	8.35173	8.85332	5.79898	6.56806	6.38102	7.45513	10.7541	11.5215	9.15513	4.73406	5.38421	5.34836
GRMZM5G866734	135.502	162.257	144.466	75.3169	120.591	162.216	61.477	65.0646	62.2022	54.1488	53.2498	51.6029	129.959	144.942	160.407	169.703	165.276	110.363	112.03	102.47	102.221	170.148	182.492	175.533	146.556	140.646	140.352
GRMZM2G405662	0.689841	0.487685	0.650422	1.64058	0.791059	0.654591	3.22113	3.08087	1.74339	0.974935	4.64002	2.3896	0.98118	0.116512	0.322234	0.343867	0.896626	0.662809	0.264418	0	0.143679	0.11327	0.245368	0.105417	0	0.212663	0.155276
GRMZM2G179523	31.4974	19.0519	29.385	82.1938	38.5231	19.1488	62.3469	89.5539	65.7639	103.177	94.5897	93.929	22.3807	17.9726	14.3868	15.2673	20.7497	32.5824	31.7763	43.8962	45.3047	17.3628	15.3369	17.1004	23.5411	24.0006	22.9352
GRMZM2G464157	1.25232	0.851283	1.48376	2.68509	1.44051	1.788	3.7775	4.39775	5.01843	3.45964	4.1922	5.03848	1.58584	0.959647	1.50887	0.433506	0.994715	1.18375	0.777809	1.03358	0.905668	0.666384	1.0311	0.738317	0.504055	0.774511	1.23977
GRMZM2G075630	324.736	456.605	307.576	217.494	336.7	527.913	178.788	151.033	174.462	90.6418	95.9279	74.0348	564.106	334.5	391.369	491.37	415.141	385.668	459.729	295.444	264.938	536.401	514.645	506.046	548.469	446.192	403.616
GRMZM2G172930	7.50861	8.30896	6.17403	3.75663	6.76738	8.24165	4.81948	3.81677	3.81542	2.93247	3.67039	2.94037	11.4033	6.34092	6.53021	7.91847	7.73562	6.83776	7.87845	7.17436	5.60695	8.99976	6.98735	8.61674	8.73711	8.82233	8.35226
GRMZM2G392116	8.26593	6.807	4.04639	28.1448	14.2089	8.34133	34.9451	48.0457	35.6313	44.9107	37.6065	57.9786	21.6133	5.08928	9.11217	4.65127	19.5706	0.820006	0.697876	1.52145	0.948028	6.55201	5.7744	3.89516	0.593585	0.514505	1.3319
GRMZM2G092607	0.0107087	0.0291174	0.0360597	0.0335096	0.0170554	0.0635091	0.0145357	0.0189784	0.0676579	0.210198	0.0900358	0.292851	0.0732269	0.0542598	0.0178648	0.0667246	0.0278373	0.353685	0.487428	0.357944	0.278798	0.0439581	0	0	0.378219	0.687758	0.602599
GRMZM2G069389	17.6589	17.0759	13.6515	4.90321	10.0814	15.6908	5.85741	3.46018	4.45888	3.77543	2.68365	2.05941	26.1916	23.3877	18.5887	21.7221	22.2411	14.805	13.1382	14.4448	14.4399	24.2138	20.7157	21.3632	14.0889	13.8013	17.6348
GRMZM2G323024	14.0634	12.4202	14.4043	14.3936	9.72477	13.4074	5.94817	7.61188	8.5718	2.26337	3.57864	2.12517	6.83448	7.73947	8.77262	9.71631	8.39641	18.1416	15.4897	17.3636	20.3242	16.654	9.94378	15.7803	14.602	16.7745	13.44
GRMZM2G011513	0.310509	0.515955	0.116177	0.647766	0.659387	0.102306	1.2176	1.77318	0.653939	4.06328	1.93384	3.93127	0.707765	0.262221	0.518011	0.214973	0.134529	3.98825	3.55404	4.22848	3.59291	0.188832	0.102263	0.439351	3.84309	3.63393	5.14484
GRMZM2G014043	3.82526	5.12053	3.28961	2.20986	3.61795	5.11313	1.78935	1.71047	1.79403	1.21677	1.38544	1.3948	4.20131	4.54241	4.45726	4.84031	4.55886	3.60469	3.10165	3.80308	4.16746	3.99404	4.53532	4.15181	3.3896	3.11441	3.34474
GRMZM2G177340	0.418658	0.537555	0.469922	0.594383	0.419828	0.919595	6.1458	1.38775	1.89199	0.750758	1.41234	1.60193	0.477138	0.281531	0.426819	0.0483078	0.221692	0	0.0185732	0.0431912	0.0201846	0.0424334	0.0459603	0.0296187	0	0.0199171	0
GRMZM2G106836	1.34455	1.38331	0.611833	0.511708	0.752395	1.34696	0.838541	0.386412	0.459187	0.142659	0.203688	0.220839	1.59034	1.28889	1.69745	1.35856	1.3225	3.32786	1.30584	1.92322	1.70295	0.696123	0.430846	0.694139	1.28346	2.0538	2.45386
GRMZM2G106792	19.0084	15.651	17.7084	42.726	17.6346	28.5515	67.5669	41.313	38.9497	9.03377	35.4526	14.091	30.4947	15.3418	17.3868	11.0417	31.5415	11.8855	9.20825	13.956	14.0399	9.18436	12.4134	8.06059	8.26079	9.18675	11.9447
GRMZM2G106781	0.943801	0.675327	1.17088	2.68133	2.05697	1.03109	2.8656	2.24487	2.96188	0.617523	0.904898	0.528281	0.951088	0.440462	0.207172	0.412683	0.51651	0.857599	0.416502	0.345913	0.25865	0.101953	0	0.316284	1.14713	1.08469	1.46751
GRMZM2G136525	0.416762	0.541964	0.244066	0.255157	0.461751	0.510452	0.0491916	0.0642265	0.0143105	0.379387	0.279307	0.302826	0.842568	0.091813	0.272062	0.526888	0.211965	1.44177	1.17205	1.26183	0.849156	1.46283	0.751927	1.31527	4.57834	3.30506	3.41585
GRMZM2G110908	8.44972	5.47263	7.08275	5.41869	7.01762	3.44118	2.80583	4.56319	4.13855	10.4877	6.68254	8.87059	7.3651	3.7669	1.72423	3.54009	3.95938	14.2642	16.0289	16.1624	13.4069	12.1324	10.0504	11.4299	17.981	17.0024	11.8871
GRMZM2G011590	6.07976	3.43318	5.28788	11.2389	7.72281	3.36656	10.3121	10.6996	11.1785	12.2601	11.5675	11.6711	4.16466	5.05363	2.95606	2.57839	3.64081	5.4159	5.43961	9.48717	8.12146	2.51166	2.29584	2.85098	3.60336	2.99837	3.7914
GRMZM5G800751	14.385	9.28676	14.613	21.5325	14.0792	7.38739	30.3252	31.3332	27.5291	33.652	30.1521	33.4541	11.8699	9.9084	9.28416	5.59156	8.53902	6.51496	5.92005	4.98067	8.31669	5.16819	5.5382	7.11251	5.02171	5.47098	6.61375
GRMZM2G178025	1.29156	0.898062	0.796789	2.59154	1.35042	0.891693	6.34341	4.49057	4.95996	10.4891	10.7348	13.7358	0.552833	0.216476	0.131583	0.0819095	0.294737	0.917689	0.96839	0.768957	1.02674	0.148395	0.321458	0.225994	1.33931	1.19043	0.804463
GRMZM2G172529	1.4652	1.47026	1.4684	1.71934	1.33348	1.26722	3.90662	3.67864	3.27859	7.25849	5.01072	7.18168	1.90841	1.72343	1.48406	1.4129	0.97487	1.59737	2.00576	1.70053	2.17978	0.81148	0.517016	0.755223	1.08996	1.47874	1.42324
GRMZM5G876379	16.2914	13.5284	13.6644	27.8471	16.4188	16.7445	40.3795	34.0545	28.7605	26.6679	36.7522	33.0471	15.7106	13.1405	14.6842	12.9521	14.931	7.99581	6.25454	10.4306	9.8656	8.45119	10.6129	8.77721	5.14759	5.94057	7.26181
GRMZM2G154437	7.73083	10.5632	7.01629	9.50594	9.83156	12.7614	7.45393	7.04028	7.7818	3.94975	5.07549	2.95853	10.1467	9.99843	12.0199	12.2549	8.07399	12.5708	13.9019	12.6926	10.5959	16.1203	12.6983	13.0189	16.0833	14.7577	17.0944
GRMZM2G086876	0.60336	0.855947	0.706686	2.25744	1.14897	0.661208	1.60236	2.6965	1.76101	3.02088	3.143	3.84606	0.358768	0.232611	0.262582	0.381396	0.306869	1.18149	1.60255	1.79025	1.40009	0.592263	0.388781	0.501094	1.31852	1.04458	1.14405
GRMZM2G064202	0.412098	0.271093	0.313347	0.270388	0.423445	0.354775	0.667638	0.636102	0.325458	2.00051	0.801008	2.20144	4.38149	3.45766	3.1935	2.37448	2.97187	3.65216	3.75788	3.81396	4.70688	0.38198	0.354625	0.490927	1.87805	1.36603	2.05715
GRMZM2G049536	20.3991	27.3023	21.7453	15.9819	24.1506	30.6475	19.5996	14.4662	16.5989	10.8592	12.5588	9.76526	30.7458	23.6231	29.8778	30.9614	28.2592	25.2562	26.061	22.5688	20.7407	34.0024	36.0906	33.4513	32.7936	31.9003	32.3484
GRMZM2G051974	6.6861	4.16621	5.95208	4.68946	4.98779	3.88836	16.0908	7.03133	10.0297	11.5149	8.35958	9.73485	4.75596	7.65011	8.49384	4.38951	5.35652	6.7783	4.25752	5.21792	6.37762	3.20727	3.67316	3.36415	3.10581	3.89925	5.08142
GRMZM2G018595	3.81259	2.67622	3.49911	3.67529	2.96035	2.35441	7.11206	4.69477	5.57126	6.64575	6.84996	7.83811	2.05164	3.16406	3.11305	2.06705	2.33029	3.28483	2.99778	3.4856	3.73416	2.2329	2.0389	1.84513	2.14719	2.51911	2.67663
GRMZM2G019500	7.63026	9.94279	8.40158	5.26691	7.6111	9.57108	5.23232	4.70253	3.86794	5.78707	4.42118	5.73611	5.28987	6.18724	8.50087	9.48675	7.30942	6.93647	7.4003	8.38389	7.35495	9.1219	10.917	8.67443	9.64781	9.29229	8.54285
GRMZM2G084958	24.1547	59.734	15.7372	18.5031	18.9418	49.3982	4.1609	10.3309	8.17558	3.09071	1.291	0.916175	34.5693	10.9347	17.6611	39.1398	22.4904	122.821	157.306	122.06	103.924	56.7504	48.1609	55.7811	164.881	179.532	115.61
GRMZM2G084327	0.0270879	0	0	0.211909	0.0431422	0	0.551527	1.34418	0.171143	3.332	2.8089	3.99197	0	0.0228753	0	0	0	0.0406663	0.129786	0.226358	0	0	0	0	0.0735936	0.0695883	0.0762147
GRMZM2G149905	8.38426	5.21371	6.96323	6.11784	7.18569	5.57443	30.008	7.56275	10.4074	25.5593	17.5969	23.2485	11.3894	10.9063	3.57519	7.92603	5.66865	3.38665	1.57623	3.35127	2.64289	2.23785	2.34027	4.04572	3.06441	2.65616	1.95702
GRMZM2G105330	0.676389	0.548204	0.306605	0.407031	0.393617	0.790711	0.194216	0.230524	0.246546	0.221278	0.27341	0.415004	0.800519	0.483324	0.499098	0.675403	0.642449	1.21072	0.934838	1.30435	0.846619	0.800918	0.848209	0.911036	1.09552	0.935647	0.988144
GRMZM2G039996	18.1058	14.6596	12.3293	12.5172	8.77636	10.2873	3.9014	4.15293	5.56641	4.55174	1.61618	1.55757	27.8665	6.6324	9.34559	9.31573	35.5733	18.6616	18.8148	20.8566	20.1612	21.8684	18.6124	18.1143	27.505	28.7358	18.6978
GRMZM2G040115	0.384365	0.184431	0.418741	0	0.0360099	0.0335224	0.368278	0.020035	0.00892809	0.961569	0.079207	0.618311	0.541126	0.143202	0.0754378	0.187838	0.293871	1.20499	1.16454	1.48	0.765231	0.185621	0.167541	0.244733	1.62782	1.56826	1.2723
GRMZM2G343317	9.78606	12.1352	9.78606	49.089	26.6852	21.1925	80.4247	77.0463	55.8334	66.7072	62.7065	82.7193	21.211	11.4447	14.1984	9.54675	17.6146	1.86983	1.8471	5.36917	5.40439	7.38495	7.20767	5.62678	1.53078	2.28547	2.08592
GRMZM2G078174	44.447	46.3237	40.5627	33.892	42.9483	43.0034	19.7912	23.7101	22.0602	15.1134	15.3786	14.1328	71.9006	39.4326	31.5168	43.3083	43.6419	35.5799	39.1238	36.3922	28.9123	44.8351	46.7028	42.6586	47.1381	44.6397	38.9653
GRMZM2G010257	98.3415	132.804	87.1263	63.1049	96.6311	155.295	52.4461	44.9353	51.6043	24.8958	28.1137	21.3366	146.557	85.8523	93.1383	121.344	118.154	93.0588	109.053	80.261	67.0921	137.117	128.982	132.236	158.447	124.675	119.904
GRMZM2G064949	0.434734	0.591032	0.457469	0.807722	0.605841	0.402851	1.06955	0.722302	0.515002	1.38666	1.25646	1.77506	0.483073	0.481854	0.362625	0.338598	0.565048	0.163164	0.260367	0.454103	0.424434	0.594848	0.966434	0.380606	0.295276	0.488611	0.229345
GRMZM2G010555	4.66021	4.11538	5.16604	7.29138	5.67502	6.2002	14.9688	8.9753	7.72566	8.25697	7.90573	7.65664	5.21152	4.53451	4.33443	3.44336	4.27751	3.30619	3.33938	4.27336	4.12299	3.29551	4.05837	2.91999	2.15126	2.88175	2.83126
GRMZM2G043932	9.42849	4.37909	11.3492	74.4602	29.6933	12.1448	89.9914	123.734	74.8497	71.0412	98.7619	77.8778	2.65477	2.6841	3.34512	0.708875	1.71899	1.66526	1.27756	1.90138	1.9993	0.846448	1.58069	1.43971	1.50681	1.096	2.34071
GRMZM2G025536	1.72106	1.52805	2.0895	3.99337	2.3495	1.30191	6.30912	3.27838	4.47525	7.30801	6.93981	7.7732	1.93744	3.43084	2.53914	1.04563	2.13043	1.37098	0.785341	1.40232	1.85936	0.929156	0.832868	0.924378	0.572553	0.360928	0.9553
GRMZM2G035370	0.110696	0.0752471	0	0.277113	0.176303	0.1313	0.0150256	0.0588542	0.0786809	0.0724278	0.0155118	0	0.0908343	0.121526	0.110802	0.114956	0.0575512	0.747833	0.609933	1.20253	0.835768	0.166613	0.164055	0.253738	0.360893	0.227501	0.186873
GRMZM2G062396	0.454188	0.267575	0.254902	2.70038	1.5432	0.448937	3.51407	3.99783	4.43591	3.48682	6.15236	5.10632	0.621158	0.396341	0.126284	0.0314445	0.314845	0.363659	0.145076	0.210855	0.197079	0.0414312	0.134624	0.0192794	0.123396	0.0777868	0.0851938
GRMZM2G365162	7.7748	6.97741	5.51554	6.59479	6.81746	11.8188	3.8241	3.56083	4.07048	1.6004	1.28534	1.36039	11.8576	17.9819	12.6061	16.6923	12.1491	12.0655	11.144	15.8774	13.5891	7.85918	8.4153	8.03742	7.95077	6.11543	7.49657
GRMZM2G042933	0.124777	0.154216	0.0381972	0.230723	0.108398	0.117729	0.0769864	0.281446	0.188129	2.68673	0.52455	2.79189	0.449891	0.220325	0.0946189	0.141359	0.398079	0.902566	0.652194	1.10589	1.15176	0.139691	0.100868	0.317794	0.523911	0.495397	0.510654
GRMZM2G056513	17.6273	8.73416	11.5318	19.4388	12.642	9.68266	28.3231	24.7944	28.3039	35.1909	26.2263	33.3956	10.1295	5.67194	2.61297	4.52129	5.03771	14.786	9.73043	14.8633	11.7496	3.23289	2.99012	4.66528	6.70759	7.97931	10.8305
GRMZM2G040095	80.4788	31.6899	44.068	55.6469	43.5546	21.6509	108.33	107.393	59.0528	141.727	92.7921	134.11	22.0963	7.8095	0.432071	5.30014	10.5543	8.26818	5.58413	8.72075	6.74289	5.07602	5.21568	8.89531	10.4927	13.3071	13.3311
AC210003.2_FG015	6.16818	6.98816	4.32717	12.6666	7.5726	6.47792	4.18627	7.51543	6.1907	5.21291	6.12244	2.73328	4.21787	2.27891	1.07189	2.93588	1.67024	18.5202	28.3221	29.3514	17.7316	8.08828	3.80893	4.74563	28.6283	19.4773	19.5242
GRMZM2G019404	43.3099	61.5742	45.0236	38.0781	44.3155	45.5558	108.511	106.895	83.9081	89.0367	51.6961	105.098	28.7989	29.8888	34.5231	33.5649	32.2883	8.10939	6.13251	6.03503	7.07022	19.0768	24.8961	21.411	9.79713	8.0821	8.51767
GRMZM2G076212	0	0	0	0	0.0519187	0	0.752221	0.462179	0.308938	1.59967	2.03276	2.74871	0.0222911	0	0	0	0	0.122348	0.039047	0.0908021	0.0848694	0	0	0	0.0885649	0.0837447	0.0458596
GRMZM2G059740	0	0.0185646	0.0459817	0.021365	0.0217483	0.020246	0.556057	0.266204	0.172549	1.07214	1.49252	1.63895	0.0186751	0	0	0	0	0.123001	0	0	0	0	0	0	0.037099	0.0350799	0
GRMZM2G039961	0.458161	0.1832	0.181504	1.60235	0.901396	0.319669	5.15809	4.20316	3.25653	4.40841	3.32339	5.07728	0.110575	0.182076	0.134882	0.111951	0.140117	0.242762	0.451949	0.300282	0.210497	0	0	0.0343201	0.146442	0	0.0758286
GRMZM2G086573	7.98979	4.88145	7.66104	20.6492	11.2654	4.6841	24.0174	32.8677	13.5226	64.7638	40.4176	66.8862	16.044	4.49818	1.96069	4.41178	10.7351	5.79508	5.24367	7.65874	8.05664	4.30807	4.79397	5.1216	4.89214	6.98038	6.43157
GRMZM2G033219	25.2627	34.4143	24.3459	19.0742	25.9156	35.4726	16.0882	14.7938	15.2978	15.0447	11.9583	14.1486	34.8739	23.9507	26.4393	38.4731	28.7199	31.1645	36.1418	31.4583	29.8879	38.0422	35.031	34.9089	39.1936	35.364	34.4915
GRMZM2G032977	0.192123	0.261196	0.235253	0.327923	0.556344	0.077687	6.66182	2.84773	2.52425	19.2671	15.1987	25.5006	0.310524	0.0147496	0.11655	0.25393	0.408621	1.41592	1.33893	0.924357	0.591132	0.119492	0.103539	0.0889664	1.66081	1.43581	1.13026
GRMZM2G395114	1.61954	1.53757	2.01081	1.64211	1.72921	2.33415	2.89835	2.40522	5.59493	4.08471	5.67997	5.20977	1.96744	1.11554	0.845263	0.71409	1.28182	2.7302	1.75568	1.94057	1.64889	0.445681	0.67045	0.46087	3.17098	3.64922	4.02216
GRMZM2G082032	9.30899	6.64355	4.76528	0.34596	0.915633	7.54031	5.85269	0.587809	1.53673	1.56249	0.991517	2.04923	42.7901	25.6006	5.97586	14.3287	25.061	1.99173	1.37726	1.4166	1.20891	5.20393	4.65335	7.57448	11.6543	15.4508	15.1801
GRMZM2G531230	10.2668	8.03639	8.38104	0.486771	1.98202	7.38042	4.78606	0.735162	1.63803	2.10346	1.30789	2.67848	28.224	21.2375	7.61231	13.0312	26.8234	3.11378	1.73908	1.7332	2.15995	6.17264	6.30144	10.3009	18.1729	22.1125	27.136
GRMZM2G032209	15.4339	18.1095	17.6545	6.69273	14.904	17.4448	3.83409	4.9159	5.02325	1.60881	2.34925	1.54368	18.9677	21.0392	18.9167	22.1583	20.8262	14.7656	15.3592	13.217	14.6019	20.8262	24.7256	21.4527	16.9492	19.2374	15.8948
GRMZM2G031625	8.75483	12.5872	7.34994	8.18118	10.5437	14.9364	7.03249	6.92893	6.64899	5.5556	6.11724	4.99247	17.0578	10.1684	10.0437	15.045	12.9691	12.9273	17.928	12.093	9.99148	15.0643	14.0769	14.1116	15.2488	16.7604	13.1599
GRMZM2G166281	88.9432	36.0216	64.7392	62.2872	51.871	32.2389	155.714	108.567	81.0515	228.179	139.871	226.007	50.897	62.3105	29.6793	29.3314	38.0449	38.7786	30.5533	43.149	43.1257	20.9879	20.0281	30.0981	27.5753	29.4193	33.2902
GRMZM2G096546	2.22115	1.43709	1.66709	3.83112	2.57859	1.78547	6.48393	4.74268	4.11068	10.0329	7.76247	9.87976	2.8364	2.29382	1.54022	2.13989	2.13913	3.67604	2.82082	3.39165	3.65775	0.952041	0.832868	1.15867	2.90821	1.75308	2.14589
GRMZM2G055844	18.8981	22.7103	17.8476	16.1196	20.0446	25.915	15.3857	13.2807	16.7278	7.22153	8.88754	7.37396	27.2436	24.6261	27.1225	25.9954	20.8862	33.5269	26.6788	31.6008	34.3683	22.4088	19.0346	22.8396	30.2559	32.5614	36.7512
GRMZM2G400961	5.07647	3.58994	4.75606	6.98186	4.18929	4.15788	2.48676	2.44871	1.78635	3.99116	0.960913	2.81448	15.971	6.75895	6.01018	4.23022	14.9922	4.24081	6.22782	6.21493	4.29004	6.83412	10.1628	6.79043	5.28322	3.65474	2.93727
GRMZM2G400965	2.33984	1.17197	1.79698	0.834948	1.37296	2.00847	0.724361	0.582003	0.356614	0.752042	0.115046	0.249466	3.03159	3.77859	2.73928	2.7283	3.52141	5.85456	5.99878	5.71717	6.30548	1.7974	1.46009	2.09099	4.90715	4.85099	4.38893
GRMZM2G174917	13.4274	9.47352	10.8751	15.6569	14.1388	9.0342	24.8341	22.6971	23.6715	31.8109	31.0549	33.6457	13.0765	15.5713	12.023	8.98771	11.7866	10.5329	10.6335	14.0478	11.4732	8.31565	7.49781	8.85342	7.82337	9.19589	10.2506
GRMZM2G000093	13.3632	14.9708	13.9052	7.46592	12.5873	15.7314	4.68654	6.66781	5.56222	3.97772	4.11486	3.79911	17.8837	20.0419	21.0496	17.606	19.65	16.635	16.6251	14.5377	14.872	16.2132	17.0678	17.6162	16.8596	17.828	20.6875
GRMZM2G114008	2.60202	3.33473	2.79042	4.61568	4.06499	5.60257	2.81204	3.31905	4.10994	0.607256	0.673502	0.528775	3.53592	6.87203	10.1471	6.33372	3.92053	4.7523	4.20862	5.49361	4.31486	5.80542	4.66683	5.40295	3.69224	4.51313	5.82888
GRMZM2G023921	6.86947	5.47188	5.60464	8.42795	6.69946	8.34548	7.476	8.42017	12.8819	2.65323	4.83428	3.67813	9.76732	17.0457	14.8426	12.2564	9.87264	3.40736	1.88492	4.2147	3.46661	2.44305	3.40854	3.42979	0.904389	1.0884	1.36233
GRMZM2G071163	8.42032	12.2393	9.68668	5.32081	9.42283	12.2945	3.5411	5.42838	4.44254	3.59671	4.58591	4.2466	10.7513	10.5532	12.5707	12.53	13.215	11.4872	12.8342	10.7054	9.64212	16.2385	15.9485	15.1128	16.0422	15.3486	13.6971
GRMZM2G372102	1.23149	1.10022	0.829374	0.110103	0.560392	0.365177	0.33432	0.0623575	0.250093	0.0920868	0.197221	0.053457	2.50227	0.950839	0.939181	1.46159	1.28051	9.56098	5.3104	7.9387	4.39704	0.144434	0.104292	0.403262	7.55191	9.03911	6.92989
GRMZM2G372074	16.8909	22.202	13.4939	7.30354	13.2679	25.3416	4.8935	5.42187	5.28598	1.86073	1.16735	0.872862	32.7255	24.6226	29.5682	33.2025	23.5595	61.5186	48.7914	55.6509	44.0874	22.0113	16.6034	18.1076	65.5571	61.7678	60.0116
GRMZM2G361388	2.35994	4.0402	2.5508	10.0287	5.2899	2.85102	8.89812	10.6883	7.93832	8.12078	5.83823	6.59541	3.86503	2.26358	4.56886	2.29948	2.27211	26.2	22.8237	27.9173	25.714	1.51489	1.38173	1.40987	9.89443	12.2001	17.7885
GRMZM5G824964	36.6717	50.33	40.0296	20.0345	41.8105	49.3941	8.51618	12.387	11.1269	6.40962	7.50638	5.82512	64.7799	42.2625	44.7129	57.0769	54.0068	48.2241	52.562	41.7995	39.6416	56.1773	59.4871	55.5533	60.357	56.9307	50.0156
GRMZM2G072850	10.4064	10.4524	10.9672	8.70455	8.72574	10.0438	5.79316	6.22269	8.32853	2.97863	3.40173	3.04435	7.80735	8.51203	10.6649	9.61873	8.97788	12.651	9.84732	13.3889	16.2653	9.12003	8.14647	9.49766	14.3584	16.5629	16.5731
GRMZM2G043027	2.44957	2.48596	1.39412	0.0539805	0.659387	1.32998	0.655632	0.733732	0.572197	0.812657	0.725191	0.891089	2.59514	1.60246	0.633125	1.21818	1.12107	0.0517954	0	0	0	3.21014	2.24979	2.81185	0.656138	0.620428	0.194145
GRMZM2G036262	49.7005	123.337	44.7862	7.66665	81.1636	66.2854	8.67825	11.1653	6.74461	5.49613	4.31603	8.50811	49.399	41.932	26.3144	49.7232	37.4854	10.7192	30.8562	10.6592	4.98139	282.111	202.507	175.253	178.39	166.044	63.4194
GRMZM2G004352	1.71901	1.30103	1.6709	4.7414	2.0322	0.998459	2.50172	3.58042	3.24704	4.12789	3.25317	3.90404	1.33301	1.43671	0.827805	1.03061	1.03653	1.14402	1.95292	1.72772	2.35305	1.8429	1.31321	0.835001	0.914796	1.50238	1.446
GRMZM5G848138	13.5613	8.42559	13.9517	18.576	13.6136	8.41437	23.2992	22.553	23.2213	29.5693	27.0779	29.4902	7.16631	11.2318	9.93239	8.67769	7.85153	11.6823	9.67549	11.9773	14.4127	7.40808	7.43041	6.98318	8.18228	8.49724	8.86554
GRMZM2G131961	0.232769	0.105485	0.566087	2.10421	0.9886	0.287597	4.21273	4.62943	3.03321	3.8244	5.21884	5.02959	0.282968	0.152888	0.0431466	0.161151	0.134463	0.543588	0.464692	0.720413	0.673344	0.0707774	0.0766601	0.148209	0.421598	0.930189	0.582151
GRMZM2G431783	1.9851	1.25943	3.56507	5.69413	3.58316	2.55079	9.16138	11.6097	10.8174	7.70643	7.5106	9.75152	0.633467	0.335277	0.993499	0.412298	0.258014	1.98678	0.634077	0.552944	1.20591	0.181081	0	0.337054	0.898867	0.339978	0.930881
GRMZM2G363470	2.88753	1.61785	3.00539	4.51785	2.75934	1.58275	6.72248	5.33452	6.12267	11.1526	9.46585	10.7149	2.3455	3.69467	3.18225	2.58066	2.91149	4.54515	2.97662	3.60723	4.73839	1.34095	0.881818	1.60456	1.71163	1.4836	2.4127
GRMZM2G115598	103.656	127.543	115.281	69.8188	101.135	123.532	62.6416	61.0226	63.3422	59.7326	67.7987	59.2095	71.0773	81.1264	109.392	116.589	110.753	94.0779	104.947	93.2366	90.6251	149.272	164.285	147.595	138.761	134.205	134.086
GRMZM2G042055	13.2032	12.9066	15.0186	22.2803	17.0402	15.6756	35.5344	31.9163	34.9375	35.9011	61.1874	52.544	11.0348	14.183	14.1638	14.0265	13.7857	13.9232	8.78614	11.2727	14.158	7.71784	8.3718	8.99727	7.60484	8.96703	11.8373
GRMZM2G114861	28.9613	36.9136	33.0072	14.6098	30.2524	38.3201	6.72484	11.0267	8.10814	8.42046	7.64751	7.99743	35.1087	38.488	37.8223	43.8125	39.9317	38.961	40.6596	32.317	33.2034	42.6599	47.0947	42.8692	46.8999	48.2998	40.1848
GRMZM2G169013	2.65089	2.8583	1.9348	3.77983	2.22539	2.28464	4.44907	4.30459	4.91935	7.1429	7.53914	6.92406	3.16107	3.7715	4.66201	1.92568	2.95329	3.27394	2.72168	3.05544	4.62369	2.53727	1.93532	1.57979	0.922431	2.11347	2.02079
GRMZM2G155217	0.337781	0.459222	0.284357	0.150998	0.230561	0.196748	0.540371	0.342075	0.266766	2.33637	0.371903	2.2177	0.478456	0.132438	0.0402506	0.150335	0.407674	0.833096	0.578003	0.90728	0.973631	0.445681	0.464845	0.52232	2.19593	1.7665	1.73106
GRMZM2G329222	0.345458	0	0.19388	0.720674	0.320952	0.0853661	0.898757	1.37753	0.863957	0.979468	1.25056	2.05567	0	0.19449	0.432237	0.119584	0.112253	0.302532	0.344831	0.641511	0.974345	0.236346	0	0.146641	0.0782131	0.0739564	0.161997
GRMZM2G302712	88.6353	127.805	66.0351	51.6439	97.5646	137.077	59.958	46.7408	56.6341	38.4929	38.5899	35.1037	128.389	77.4474	106.298	114.529	101.366	88.4675	99.3859	70.6692	55.4364	151.788	135.916	132.529	140.494	121.042	121.278
GRMZM2G302927	0.554173	1.50682	0.533169	0.371598	0.693485	1.76068	0.644761	0.280609	0.250093	0	0.332811	0.0601391	1.94888	1.06969	0.990542	1.80871	1.23478	1.12909	1.13794	0.551298	1.23667	1.46239	0.938629	1.41142	1.29052	1.0169	1.33648
GRMZM5G876898	56.485	55.1519	48.126	46.8595	42.5728	46.5507	34.672	35.9906	36.9049	28.1066	25.2676	21.5407	59.7498	49.6231	49.3401	55.3831	46.1549	78.3063	73.7353	70.6072	71.2853	43.8948	37.1573	42.798	75.7145	74.9771	67.386
GRMZM2G000052	12.638	14.2214	15.3527	19.8987	12.9234	17.5124	25.2855	21.0746	25.886	21.6901	38.8689	33.4731	11.9481	14.7856	14.2484	12.183	12.4295	12.2218	10.7521	12.4027	12.703	10.5799	11.0904	11.1253	8.83743	10.9364	9.57728
GRMZM2G084046	22.0247	16.8694	25.8206	20.4758	19.5771	19.0584	8.73717	14.9639	12.8466	5.93678	6.35737	3.81454	21.504	31.1903	24.0479	25.8723	24.7334	35.2627	36.8554	44.1759	44.9491	22.032	26.6647	27.5041	30.4193	33.3709	31.8846
GRMZM2G107711	34.911	29.5223	27.6842	14.7274	19.1191	30.7387	18.8822	15.9428	21.0078	9.27715	7.76385	6.83364	63.8773	54.2597	31.3069	44.8542	40.7298	54.468	51.6649	61.5656	49.2452	24.9034	24.8984	30.0428	59.9678	54.1788	60.2598
GRMZM2G165060	6.41891	5.44734	7.35532	11.9301	8.21701	5.98044	16.298	15.9832	16.5205	15.0984	15.7737	16.9594	9.16351	2.82916	6.55025	2.39362	10.8512	3.37983	2.85718	3.62074	3.55861	3.55721	5.64029	3.05463	2.14804	2.40982	3.43108
GRMZM2G156977	0	0	0	0.0584126	0.0297303	0	1.84967	0.363905	0.294846	4.1282	2.51115	6.0124	0.0255292	0	0	0	0.0242624	0.028024	0	0	0	0	0	0	0	0	0
GRMZM2G080041	4.39055	3.03444	3.85683	3.90572	3.94072	1.87235	5.49123	2.9407	3.97774	13.2202	5.85409	14.2334	1.84757	2.80252	2.86615	2.21114	2.36664	1.57621	1.09052	1.18617	1.20424	0.743417	0.979304	0.822774	0.937521	0.829912	0.991569
GRMZM2G080054	6.46662	3.5852	5.79132	13.0956	11.2123	3.80792	15.6566	17.7596	18.0921	25.4464	26.8957	23.2029	6.14682	9.43083	4.93495	4.33411	4.61979	6.40325	7.69092	8.0482	7.82086	5.23995	3.6024	5.84034	1.80672	2.88659	2.90338
GRMZM2G040397	11.2019	14.6815	15.3746	24.0399	17.0389	17.9525	39.4332	40.0818	36.8277	45.4696	50.2277	58.5035	16.1311	13.5046	16.6341	13.8992	14.5888	11.0714	7.98906	10.006	11.6831	11.2086	10.3822	10.1038	8.33054	8.73961	9.91817
GRMZM2G089282	0.573282	0.405283	0.540523	1.21987	1.13218	0.339992	4.79346	3.16991	2.137	9.54241	6.20176	10.5911	0.784033	0.464764	0.267788	0.238138	0.476881	0.963931	1.04377	1.27749	1.13432	0.188262	0.339849	0.233614	0.560707	0.35346	0.645196
GRMZM2G702923	16.9808	15.0426	14.4472	28.7588	21.5065	16.0033	35.984	39.9389	40.9812	34.0996	39.8695	40.8938	11.6117	19.7557	19.4382	13.8823	13.3247	19.7976	15.0386	21.8887	22.9277	10.6905	8.56718	11.1571	12.2698	11.95	17.0271
GRMZM2G007256	1.27554	1.51736	1.61069	5.23875	2.75101	1.30019	6.09592	8.14746	7.21946	9.56286	15.0068	17.966	3.45256	1.61576	1.19696	0.496735	1.07072	1.79525	1.71885	2.07257	1.24532	1.05447	0.630129	1.0152	2.38249	3.89124	2.39258
GRMZM2G005310	76.1714	108.641	78.9644	35.5592	78.0248	113.355	8.70141	24.2812	12.2101	2.52893	5.10795	3.11516	75.1219	105.644	139.302	125.148	116.557	88.7965	98.8619	80.7468	80.8093	119.758	127.908	123.951	114.187	118.286	129.306
GRMZM2G005155	5.58932	4.56669	6.36532	9.57491	6.17291	4.63752	16.392	14.6777	14.4778	19.3975	20.8099	22.7481	6.23058	5.66183	4.9912	3.50243	4.87852	4.98158	3.48597	4.92448	6.23139	3.33083	3.78907	3.5675	2.54936	3.49364	4.59158
GRMZM2G005040	1.47829	0.50545	1.46058	3.90567	2.39672	1.03684	4.06124	3.67098	3.55839	2.30514	3.42358	2.03076	0.871646	0.986752	1.10756	0.735414	1.01248	2.61799	2.26907	4.80813	4.51703	0.5935	0.682185	0.66508	1.68347	1.38718	1.44455
GRMZM2G044800	316.497	391.381	307.965	210.53	338.08	412.852	168.626	168.258	181.611	97.3211	113.931	91.7096	429.656	290.144	344.683	404.846	382.543	343.451	386.882	297.413	267.068	459.274	466.464	440.699	430.202	402.563	366.003
GRMZM2G045849	15.4246	10.3152	24.5873	42.3731	18.8513	22.6312	39.7657	39.8336	53.6756	25.3707	38.2005	32.9004	2.92986	2.24636	1.37001	3.30005	1.7403	7.29001	6.84293	7.26027	7.06478	0.977108	1.16415	1.47772	9.11849	9.2643	12.7082
GRMZM2G046070	15.0766	17.6215	13.8586	11.6559	14.0555	16.5141	5.00656	7.29385	6.71459	2.99958	2.83248	1.93124	13.1666	12.1953	13.6449	11.794	12.8247	25.8095	20.4179	21.9701	25.4445	12.0469	9.9444	11.2382	15.6823	16.1672	18.6447
GRMZM2G093526	0.142599	0.164042	0.369371	0.240274	0.506641	0.146372	1.8165	0.369362	0.693041	2.61245	2.58234	3.24975	0.135015	0.370533	0.677081	0.0455653	0.0998009	0.0329355	0	0	0	0.0150092	0.0650267	0.0139686	0	0	0
GRMZM2G049538	6.97007	8.08385	12.5778	22.5755	18.1435	9.48885	44.9832	19.5911	45.2504	75.2668	67.0327	82.0468	5.47437	7.36994	10.8514	5.07527	2.97946	3.96548	2.00708	2.26886	2.69622	3.02515	3.69046	2.97842	0.916797	3.01921	3.86328
GRMZM2G068967	2.91654	4.10843	3.78642	4.94809	2.63036	4.32424	44.3582	8.03349	6.77134	15.5881	12.9502	12.7594	5.81489	1.54307	1.46553	0.802811	5.52634	0.369273	0	0.685154	0.274452	1.29819	2.70801	1.20819	0.477338	0	0.0988676
GRMZM2G111232	5.77986	4.55624	6.76018	14.1347	8.1998	5.92907	15.6909	16.2975	18.2588	16.3981	20.1007	19.4565	6.08902	6.45332	7.04943	4.27054	4.98723	5.66323	4.8482	5.72733	6.65979	4.00968	3.93505	3.608	2.94706	4.07602	4.82857
GRMZM5G838907	0.630837	2.83021	0.77889	0.690907	1.87547	0.810606	0.485227	0.372666	0.631064	0.687921	0.942921	0.702844	1.29412	0.621522	0.561281	0.829812	0.437298	0.631372	1.15863	0.585727	0.328475	3.16498	2.6801	3.37401	6.5699	5.07791	5.44311
GRMZM2G477063	0.181917	0.0824402	0.136128	0.632507	0.321927	0.0599379	0.795662	1.46872	0.654498	4.31142	2.23762	4.33002	0.138219	0.0682783	0.0337206	0	0.105088	0	0	0.0563028	0.105248	0.055315	0	0.0257401	0	0.0519268	0
GRMZM5G868433	253.78	352.703	268.159	149.857	263.84	371.437	135.831	119.829	126.439	80.2168	94.335	76.9115	314.094	214.702	277.006	318.335	322.506	240.048	283.035	209.875	174.308	419.967	420.142	401.049	395.203	340.496	297.973
GRMZM2G140328	25.1657	25.6624	25.5581	14.9824	20.8226	22.9992	10.2161	13.2259	11.4695	13.0394	9.6158	11.016	23.0607	30.0787	30.8064	28.49	31.0834	25.4629	27.0035	27.1654	30.7629	30.2569	30.5828	28.2313	24.48	28.8484	27.8175
GRMZM2G392125	10.3827	18.5485	34.5576	83.7749	26.3487	48.1921	107.272	118.251	132.701	14.8218	155.809	54.128	24.6205	19.3187	49.0143	12.3684	13.9411	3.16898	4.07016	6.11877	8.44445	9.3224	5.84978	3.84633	1.81838	2.42481	2.89714
GRMZM5G851032	3.45804	1.5671	3.28432	17.0638	6.49606	3.94391	17.5719	15.2427	15.1256	28.3112	20.9982	30.7143	3.39539	0.673907	2.21881	0.9208	2.18968	5.32457	2.97382	3.70473	6.46365	0.606621	0.262816	0.790393	2.89076	2.96121	2.24528
GRMZM2G053909	0.0394858	0.0894699	0.221604	0.185339	0.104814	0.0975733	0.410911	0.326567	0.519738	0.396142	0.793082	0.759878	0.126004	0.0333452	0.0219576	0.0820109	0.0855366	0.375433	0.441438	0.183311	0.274135	0.0180095	0	0	0.178795	0.270502	0.370326
GRMZM2G156365	8.38487	9.78343	6.20228	2.86507	5.3554	6.68433	3.56124	2.25843	4.20325	3.51731	4.57682	3.49795	15.6998	8.47358	7.41391	7.91799	10.8844	14.8387	15.726	12.3491	12.4065	15.6491	11.4585	13.3505	25.7771	26.2724	22.8988
GRMZM2G175447	24.3539	31.9947	25.575	18.3547	32.0866	36.4257	10.9385	16.9358	10.9826	12.0851	11.2424	12.8391	18.092	29.9314	32.6576	38.2885	24.3778	34.6882	33.3146	34.4649	29.9851	23.5167	30.4388	28.2889	52.1189	38.9312	40.2305
GRMZM2G176225	9.21328	6.4014	9.30043	18.8003	10.2911	9.58023	16.1442	20.049	22.3922	13.0033	23.7502	14.9886	4.46028	4.25173	2.75439	5.08027	4.34492	7.08412	5.1517	6.24551	5.70478	2.17547	2.65837	2.89421	3.32271	4.1368	5.67773
GRMZM5G886913	3.20102	2.6213	2.77353	1.99162	2.89195	2.77545	4.01467	3.58294	1.80362	7.86321	4.95774	6.31372	3.68655	3.87303	2.52954	3.26589	3.04133	8.14985	7.89273	7.71709	7.45656	2.86875	2.2749	2.76522	11.5956	10.9645	8.16371
GRMZM2G131280	27.6821	22.6889	26.6253	116.095	61.0146	32.5278	114.669	172.244	145.245	93.7672	111.936	111.451	19.0599	18.1778	22.2147	12.5233	24.4416	11.4405	14.0637	18.6566	17.6447	12.9959	14.1468	12.7635	6.52668	6.98888	7.20675
GRMZM2G032218	0.422307	0.314408	0.304726	1.71479	0.656583	0.342884	1.27612	4.33912	2.03288	8.26306	5.47393	9.15815	0.144389	0.152842	0.23484	0.135744	0.11762	0.913258	0.734684	0.50414	0.746068	0.0894282	0.104312	0.0512175	0.696601	0.723265	0.622393
GRMZM2G100732	10.4281	16.7487	14.1273	6.0775	13.4345	17.9081	2.73966	5.86044	3.84967	1.1877	1.84996	1.26322	13.2722	18.0416	23.9194	19.3124	18.4955	13.5401	15.1595	11.7568	12.5915	17.6298	21.4843	19.1799	17.3473	17.1206	18.7152
GRMZM2G024312	1.11668	0.566475	1.23471	0.547618	0.504353	0.469513	0.882304	0.91567	0.592325	1.61394	0.77072	1.36737	1.1397	0.760046	0.667313	0.623097	1.23478	2.02674	1.15791	1.25348	1.64889	0.912212	0.790425	0.870196	1.67541	1.88394	1.68818
GRMZM2G014187	3.44464	3.59903	2.79243	5.01523	4.62263	3.85406	7.66291	7.85704	6.92703	8.93175	9.05054	9.98223	4.36201	3.70353	4.20351	4.10716	4.80884	2.94479	3.5912	3.06506	2.61569	3.18585	2.83615	2.96499	2.33964	2.49909	2.69219
[truncated: 5,280 more rows]
