# Supplementary material for: The regulatory landscape of a core maize domestication module controlling bud dormancy and growth repression
Source: Nat Commun. 2019 Aug 23;10:3810. doi: 10.1038/s41467-019-11774-w (PMC6707278; doi:10.1038/s41467-019-11774-w)
Supplement: Supplementary file 22 — Source Data [file 41467_2019_11774_MOESM22_ESM.xlsx]

## Sheet: Fig 1A
Source Data Figure 1A
Sample	Replicates	Time	L1	L2	L3
B73	B73_6DAP_1	6	0.085	0	0
B73	B73_6DAP_2	6	0.07	0	0
B73	B73_6DAP_3	6	0.082	0.073	0
B73	B73_6DAP_4	6	0.088	0	0
B73	B73_6DAP_5	6	0.102	0.087	0
B73	B73_6DAP_6	6	0.086	0.075	0
B73	B73_6DAP_7	6	0.075	0	0
B73	B73_6DAP_8	6	0.08	0	0
B73	B73_8DAP_1	8	0.144	0.126	0.05
B73	B73_8DAP_2	8	0.193	0.123	0.058
B73	B73_8DAP_3	8	0.163	0.143	0.098
B73	B73_8DAP_4	8	0.174	0.125	0
B73	B73_8DAP_5	8	0.146	0.114	0
B73	B73_8DAP_6	8	0.158	0.116	0
B73	B73_8DAP_7	8	0.171	0.123	0.079
B73	B73_8DAP_8	8	0.145	0.109	0
B73	B73_10DAP_1	10	0.275	0.184	0.084
B73	B73_10DAP_2	10	0.458	0.181	0.081
B73	B73_10DAP_3	10	0.419	0.217	0.099
B73	B73_10DAP_4	10	0.421	0.191	0
B73	B73_10DAP_5	10	0.33	0.24	0.085
B73	B73_10DAP_6	10	0.389	0.19	0.06
B73	B73_10DAP_7	10	0.358	0.211	0.058
B73	B73_10DAP_8	10	0.409	0.208	0.089
B73	B73_12DAP_1	12	0.578	0.328	0.118
B73	B73_12DAP_2	12	0.51	0.262	0.114
B73	B73_12DAP_3	12	0.52	0.294	0.158
B73	B73_12DAP_4	12	0.415	0.274	0.127
B73	B73_12DAP_5	12	0.313	0.318	0.105
B73	B73_12DAP_6	12	0.507	0.313	0.132
B73	B73_12DAP_7	12	0.431	0.269	0.118
B73	B73_12DAP_8	12	0.468	0.298	0.12
B73	B73_14DAP_1	14	0.493	0.43	0.22
B73	B73_14DAP_2	14	0.411	0.325	0.179
B73	B73_14DAP_3	14	0.412	0.313	0.186
B73	B73_14DAP_4	14	0.433	0.291	0.172
B73	B73_14DAP_5	14	0.457	0.381	0.247
B73	B73_14DAP_6	14	0.455	0.328	0.195
B73	B73_14DAP_7	14	0.581	0.345	0.214
B73	B73_14DAP_8	14	0.486	0.33	0.192
B73	B73_16DAP_1	16	0.606	0.266	0.281
B73	B73_16DAP_2	16	0.423	0.368	0.241
B73	B73_16DAP_3	16	0.395	0.335	0.221
B73	B73_16DAP_4	16	0.488	0.285	0.233
B73	B73_16DAP_5	16	0.48	0.304	0.267
B73	B73_16DAP_6	16	0.561	0.463	0.296
B73	B73_16DAP_7	16	0.482	0.357	0.231
B73	B73_16DAP_8	16	0.439	0.332	0.225
gt1	gt1_6DAP_1	6	0.143	0	0
gt1	gt1_6DAP_2	6	0.272	0.107	0.084
gt1	gt1_6DAP_3	6	0.142	0.127	0
gt1	gt1_6DAP_4	6	0.134	0.142	0.066
gt1	gt1_6DAP_5	6	0.124	0	0
gt1	gt1_6DAP_6	6	0.156	0	0
gt1	gt1_6DAP_7	6	0.17	0.131	0.023
gt1	gt1_6DAP_8	6	0.16	0.118	0
gt1	gt1_8DAP_1	8	0.145	0.108	0
gt1	gt1_8DAP_2	8	0.217	0.11	0.053
gt1	gt1_8DAP_3	8	0.242	0.132	0
gt1	gt1_8DAP_4	8	0.186	0.118	0.096
gt1	gt1_8DAP_5	8	0.18	0.097	0.062
gt1	gt1_8DAP_6	8	0.196	0.112	0.05
gt1	gt1_8DAP_7	8	0.185	0.105	0
gt1	gt1_8DAP_8	8	0.201	0.127	0.061
gt1	gt1_10DAP_1	10	0.386	0.172	0.084
gt1	gt1_10DAP_2	10	0.266	0.132	0
gt1	gt1_10DAP_3	10	0.539	0.157	0.096
gt1	gt1_10DAP_4	10	0.436	0.183	0.072
gt1	gt1_10DAP_5	10	0.501	0.206	0.087
gt1	gt1_10DAP_6	10	0.425	0.173	0.068
gt1	gt1_10DAP_7	10	0.463	0.178	0.077
gt1	gt1_10DAP_8	10	0.398	0.159	0.053
gt1	gt1_12DAP_1	12	0.514	0.192	0.093
gt1	gt1_12DAP_2	12	0.608	0.253	0.119
gt1	gt1_12DAP_3	12	0.938	0.261	0.108
gt1	gt1_12DAP_4	12	0.719	0.292	0.108
gt1	gt1_12DAP_5	12	1.01	0.309	0.129
gt1	gt1_12DAP_6	12	0.725	0.233	0.105
gt1	gt1_12DAP_7	12	0.746	0.271	0.112
gt1	gt1_12DAP_8	12	0.803	0.289	0.119
gt1	gt1_14DAP_1	14	1.262	0.386	0.167
gt1	gt1_14DAP_2	14	1.401	0.49	0.173
gt1	gt1_14DAP_3	14	1.163	0.437	0.175
gt1	gt1_14DAP_4	14	2.18	0.551	0.116
gt1	gt1_14DAP_5	14	1.088	0.425	0.167
gt1	gt1_14DAP_6	14	1.438	0.498	0.162
gt1	gt1_14DAP_7	14	1.266	0.483	0.176
gt1	gt1_14DAP_8	14	1.085	0.391	0.135
gt1	gt1_16DAP_1	16	1.852	0.659	0.183
gt1	gt1_16DAP_2	16	1.914	0.887	0.204
gt1	gt1_16DAP_3	16	3.265	1.193	0.26
gt1	gt1_16DAP_4	16	2.71	1.154	0.225
gt1	gt1_16DAP_5	16	1.731	0.538	0.174
gt1	gt1_16DAP_6	16	2.516	0.927	0.206
gt1	gt1_16DAP_7	16	1.983	0.906	0.198
gt1	gt1_16DAP_8	16	2.212	0.755	0.172
tb1	tb1_6DAP_1	6	0.211	0.096	0
tb1	tb1_6DAP_2	6	0.128	0.063	0
tb1	tb1_6DAP_3	6	0.185	0.093	0.015
tb1	tb1_6DAP_4	6	0.179	0.067	0.018
tb1	tb1_6DAP_5	6	0.141	0	0
tb1	tb1_6DAP_6	6	0.228	0.101	0.029
tb1	tb1_8DAP_1	8	0.176	0.124	0
tb1	tb1_8DAP_2	8	0.356	0.148	0
tb1	tb1_8DAP_3	8	0.286	0.15	0
tb1	tb1_8DAP_4	8	0.324	0.123	0.061
tb1	tb1_8DAP_5	8	0.337	0.216	0
tb1	tb1_8DAP_6	8	0.171	0.11	0
tb1	tb1_8DAP_7	8	0.167	0.107	0
tb1	tb1_10DAP_1	10	0.428	0.195	0.025
tb1	tb1_10DAP_2	10	0.647	0.189	0.058
tb1	tb1_10DAP_3	10	0.684	0.177	0.069
tb1	tb1_10DAP_4	10	0.478	0.219	0.067
tb1	tb1_10DAP_5	10	0.345	0.151	0
tb1	tb1_10DAP_6	10	0.416	0.264	0.076
tb1	tb1_12DAP_1	12	1.441	0.547	0.133
tb1	tb1_12DAP_2	12	2.134	0.653	0.219
tb1	tb1_12DAP_3	12	1.504	0.605	0.162
tb1	tb1_12DAP_4	12	1.009	0.48	0.151
tb1	tb1_12DAP_5	12	1.96	0.743	0.206
tb1	tb1_12DAP_6	12	2.119	0.436	0.126
tb1	tb1_12DAP_7	12	1.947	0.545	0.132
tb1	tb1_12DAP_8	12	1.658	0.578	0.232
tb1	tb1_12DAP_9	12	2.19	0.49	0.102
tb1	tb1_12DAP_10	12	1.434	0.479	0.113
tb1	tb1_14DAP_1	14	4.241	1.267	0.456
tb1	tb1_14DAP_2	14	3.674	0.672	0.232
tb1	tb1_14DAP_3	14	4.502	1.115	0.533
tb1	tb1_14DAP_4	14	2.163	0.672	0.224
tb1	tb1_14DAP_5	14	3.052	0.646	0.334
tb1	tb1_16DAP_1	16	5.525	0.869	0.208
tb1	tb1_16DAP_2	16	6.328	1.283	0.537
tb1	tb1_16DAP_3	16	7.945	2.157	0.619
tb1	tb1_16DAP_4	16	5.535	1.143	0.234
tb1	tb1_16DAP_5	16	8.563	1.998	0.776

## Sheet: Fig 3C
Source Data Figure 3C
Sample	Replicates	ABA	OPDA	JA	JA-Ile
B73	B73_1	51.73	1160.68	9.98	5.21
B73	B73_2	55.38	998.83	10.09	6.12
B73	B73_3	43.18	943.89	11.47	4.76
gt1	gt1_1	20.75	395.32	0.27	0
gt1	gt1_2	22.56	671.43	0.96	0.16
gt1	gt1_3	16.97	304.67	0.81	0
gt1	gt1_4	28.02	513.14	0.14	0
tb1	tb1_1	15.09	299.76	0.63	0.05
tb1	tb1_2	14.75	310.69	0.56	0.07
tb1	tb1_3	22.14	370.51	0.35	0.02

## Sheet: Fig 4C
Source Data Figure 4C
Sample	Replicates	Suc	Fru	T6P
B73	B73_1	7.80355	1.67818	0.164351
B73	B73_2	9.03057	2.00044	0.34262
B73	B73_3	6.15671	1.0041	0.116925
B73	B73_4	7.09454	0.723365	0.184222
B73	B73_5	7.76092	1.06853	0.288235
gt1	gt1_1	10.4721	2.04985	0.437203
gt1	gt1_2	9.77478	1.30912	0.321826
gt1	gt1_3	11.8904	3.03182	0.413694
gt1	gt1_4	11.5332	2.87454	0.3465
gt1	gt1_5	12.2128	2.88359	0.303427
gt1	gt1_6	13.8354	1.63783	0.421148
gt1	gt1_7	11.3066	1.8762	0.423286
gt1	gt1_8	12.2608	2.25722	0.383122
tb1	tb1_1	8.68087	2.55137	0.426627
tb1	tb1_2	12.2169	2.01516	0.500479
tb1	tb1_3	14.7539	3.16519	0.503252
tb1	tb1_4	14.2764	2.83349	0.483834
tb1	tb1_5	13.6931	3.34815	0.526571
tb1	tb1_6	10.6297	1.35698	0.372844
tb1	tb1_7	9.35456	1.39447	0.339481
tb1	tb1_8	7.37529	2.77711	0.200121

## Sheet: Fig 5C
Source Data Figure 5C.
ChIP qPCR relative to 0.1% input.
		B73	Mean	SD	tb1-r	Mean	SD
p1	replicate1	4.41158	7.26415	2.02394	0.01403	0.01459	0.00496
	replicate2	8.48639			0.00881
	replicate3	8.89449			0.02092
p2	replicate1	0.01476	0.02483	0.0174	0.00063	0.00505	0.00471
	replicate2	0.04931			0.00294
	replicate3	0.01042			0.01159
p3	replicate1	0.00017	0.00064	0.00054	0.01213	0.00725	0.00088
	replicate2	0.00035			0.00569
	replicate3	0.0014			0.00392
p4	replicate1	0.06098	0.05691	0.00375	0.0209	0.02092	0.00012
	replicate2	0.05192			0.02108
	replicate3	0.05783			0.02079
p5	replicate1	0.6362	0.5783	0.04102	0.00163	0.00106	0.0004
	replicate2	0.55235			0.00072
	replicate3	0.54635			0.00082
p6	replicate1	0.02892	0.03181	0.00209	0.05643	0.05691	0.00038
	replicate2	0.03269			0.05737
	replicate3	0.03382			0.05693
p7	replicate1	0.00225	0.00244	0.00016	0.03334	0.03325	0.0001
	replicate2	0.00263			0.03311
	replicate3	0.00245			0.0333

## Sheet: Fig 5D
Source Data Figure 5D.
ChIP qPCR relative to 0.1% input.
		αTB1	Mean	SD	αIgG	Mean	SD
p1	replicate1	4.30281	3.49189	0.41631	0.13241	0.07514	0.04341
	replicate2	3.50273			0.08991
	replicate3	2.67011			0.00309
p2	replicate1	0.06197	0.13051	0.07971	0.03874	0.07476	0.0517
	replicate2	0.08507			0.04107
	replicate3	0.2445			0.14447
p3	replicate1	0.01333	0.02046	0.0008	0.07609	0.1143	0.04269
	replicate2	0.02483			0.17609
	replicate3	0.02323			0.09072
p4	replicate1	0.01253	0.08594	0.05275	0.10644	0.07167	0.00898
	replicate2	0.17539			0.0453
	replicate3	0.0699			0.06326
p5	replicate1	0.73829	0.56211	0.08031	0.28016	0.20678	0.03153
	replicate2	0.55434			0.20162
	replicate3	0.39372			0.13856
p6	replicate1	0.13888	0.22283	0.05557	0.05245	0.02857	0.00622
	replicate2	0.20924			0.02285
	replicate3	0.32038			0.01042
p7	replicate1	0.03688	0.01315	0.01678	0.00042	0.00528	0.00666
	replicate2	0.00117			0.00105
	replicate3	0.0014			0.01437

## Sheet: Fig 5E
Source Data Figure 5E.

## Sheet: Fig 5G
Source Data Figure 5G.
ChIP qPCR relative to 0.1% input.
			αTB1	Mean	SD	αIgG	Mean	SD
ear	p1	replicate1	1.49189	1.42561	0.14622	0.17514	0.22254	0.0465
		replicate2	1.56211			0.20678
		replicate3	1.22283			0.28571
	p2	replicate1	0.30512	0.27327	0.05204	0.27476	0.22414	0.03864
		replicate2	0.1999			0.21667
		replicate3	0.3148			0.18099
tiller	p1	replicate1	0.50464	0.50126	0.05565	0.17167	0.15393	0.04027
		replicate2	0.43148			0.19194
		replicate3	0.56766			0.09819
	p2	replicate1	0.18594	0.19622	0.04578	0.1169	0.10941	0.00546
		replicate2	0.14601			0.1073
		replicate3	0.25672			0.10403

## Sheet: Fig S1
Source Data Supplementary Figure 1.
Sample	Replicates	Time	L1 bud length
B73	B73_8DAP_1	8	0.144
B73	B73_8DAP_2	8	0.193
B73	B73_8DAP_3	8	0.163
B73	B73_8DAP_4	8	0.174
B73	B73_8DAP_5	8	0.146
B73	B73_8DAP_6	8	0.158
B73	B73_8DAP_7	8	0.171
B73	B73_8DAP_8	8	0.145
B73	B73_12DAP_1	12	0.578
B73	B73_12DAP_2	12	0.51
B73	B73_12DAP_3	12	0.52
B73	B73_12DAP_4	12	0.415
B73	B73_12DAP_5	12	0.313
B73	B73_12DAP_6	12	0.507
B73	B73_12DAP_7	12	0.431
B73	B73_12DAP_8	12	0.468
gt1	gt1_8DAP_1	8	0.145
gt1	gt1_8DAP_2	8	0.217
gt1	gt1_8DAP_3	8	0.242
gt1	gt1_8DAP_4	8	0.186
gt1	gt1_8DAP_5	8	0.18
gt1	gt1_8DAP_6	8	0.196
gt1	gt1_8DAP_7	8	0.185
gt1	gt1_8DAP_8	8	0.201
gt1	gt1_12DAP_1	12	0.514
gt1	gt1_12DAP_2	12	0.608
gt1	gt1_12DAP_3	12	0.938
gt1	gt1_12DAP_4	12	0.719
gt1	gt1_12DAP_5	12	1.01
gt1	gt1_12DAP_6	12	0.725
gt1	gt1_12DAP_7	12	0.746
gt1	gt1_12DAP_8	12	0.803
tb1	tb1_8DAP_1	8	0.176
tb1	tb1_8DAP_2	8	0.356
tb1	tb1_8DAP_3	8	0.286
tb1	tb1_8DAP_4	8	0.324
tb1	tb1_8DAP_5	8	0.337
tb1	tb1_8DAP_6	8	0.171
tb1	tb1_8DAP_7	8	0.167
tb1	tb1_12DAP_1	12	1.441
tb1	tb1_12DAP_2	12	2.134
tb1	tb1_12DAP_3	12	1.504
tb1	tb1_12DAP_4	12	1.009
tb1	tb1_12DAP_5	12	1.96
tb1	tb1_12DAP_6	12	2.119
tb1	tb1_12DAP_7	12	1.947
tb1	tb1_12DAP_8	12	1.658
tb1	tb1_12DAP_9	12	2.19
tb1	tb1_12DAP_10	12	1.434

## Sheet: Fig S6A
Source Data Supplementary Figure 6A.
Sample	Replicates	IAA
B73	B73_1	4.78
B73	B73_2	4.28
B73	B73_3	4.34
gt1	gt1_1	1.97
gt1	gt1_2	3.74
gt1	gt1_3	3.68
gt1	gt1_4	2.45
tb1	tb1_1	4.87
tb1	tb1_2	4.91
tb1	tb1_3	5.52

## Sheet: Fig S7
Source Data Supplementary Figure 7.
Sample	Replicates	2-OG	3-PGA	aconitate	ADPGlc	citrate	FBP	Fru6P	G1,6BP	Gal1P	Glc	Glc1P	Glc6P	Gly3P	glycerate	Iso-Citrate	malate	Man6P	PEP	pyruvate	shikimate	Starch	Suc6P	succinate	trans-aconitate	UDPGlc
B73	B73_1	79.2713	11.159	441.223	0.129835	281.229	0.288973	60.9894	2.4608	5.64468	1.95788	30.9266	203.633	18.416	98.9309	57.7872	1418.62	47.4362	0.0380532	108.277	450.16	4.242	0.363181	27.7878	962.872	93.9787
B73	B73_2	116.071	40.1359	520.815	0.206386	420.38	0.719022	113.56	4.36359	7.35	3.02924	56.4946	437.5	41.5435	155.636	46.9076	1689.89	86.3967	0.443967	166.098	313.897	5.05921	0.487717	55.7337	921.793	224.418
B73	B73_3	69.2965	3.61608	341.804	0.0714774	247.955	0.124206	44.4623	1.32965	5.45226	1.63827	21.6613	130.608	13.9472	82.804	75.4874	1522.06	34.0291	0.016406	98.8442	320.382	2.71054	0.256397	36.9347	773.869	53.2915
B73	B73_4	85.5556	14.8296	477.407	0.101852	363.444	0.345	53.963	2.44778	3.85926	1.89188	30.0815	185	21.2481	107.889	54.6667	2233.33	49.963	0.151778	140.63	387.037	2.65448	0.310741	49.2593	990.741	96.7778
B73	B73_5	105.898	23.6016	584.706	0.111176	458.556	0.483636	71.123	3.21738	4.59305	2.75569	39.3422	236.952	27.7417	163.733	68.4652	2837.06	62.4759	0.343262	130.829	384.813	2.5433	0.409519	75.5401	1073.21	130.604
gt1	gt1_1	100.936	37.3432	192.767	0.268788	442.839	0.694364	101.767	4.15551	2.96225	2.94109	41.4364	361.271	34.7627	121.076	21.2225	4200	98.8008	1.41097	126.742	190.839	4.33769	0.596186	76.7034	575.72	209.347
gt1	gt1_2	114.44	42.2905	233.091	0.174419	485.643	0.596888	110.141	4.98423	3.4971	1.13457	44.8465	424.647	41.5353	151.415	26.6523	5225.31	111.448	1.95651	119.639	206.515	2.178	0.552158	106.394	646.846	215.432
gt1	gt1_3	122.563	44.8063	289.586	0.210536	629.369	0.572297	131.55	4.35766	4.13063	1.61065	53.0045	495.991	39.6982	149.396	29.4378	6218.02	133.252	1.52203	122.216	267.167	4.15403	0.675721	81.0676	717.342	248.626
gt1	gt1_4	95.69	35.1867	262.267	0.11893	547.4	0.5306	91.35	3.878	2.93533	3.43543	41.3	340.433	30.87	159.717	28.28	5572	94.2433	1.2173	99.6333	334.133	3.76031	0.6062	62.51	609	190.937
gt1	gt1_5	91.5081	34.0685	224.565	0.145984	554.073	0.604032	89.7863	4.31008	2.87056	4.07095	41.4637	318.387	34.0121	167.577	24.3843	6596.37	93.3145	1.10786	104.492	295.806	4.03425	0.555766	80.8105	543.065	186.968
gt1	gt1_6	116.447	35.7172	312.131	0.239176	725.533	0.55541	102.504	4.2832	3.60615	2.93086	48.3689	390.164	36.3484	155.664	34.4836	7034.43	119.316	1.23848	133.947	360.615	5.30079	0.718361	96.1066	757.09	211.434
gt1	gt1_7	120.216	41.9014	246.117	0.236488	599.108	0.670751	108.845	5.28451	3.20521	2.66618	44.7934	363.803	39.0094	191.662	31.7103	5971.36	115.681	2.41319	171.484	301.986	3.9211	0.60831	115.779	687.512	224.362
gt1	gt1_8	132.078	53.9512	309.127	0.208839	659.366	0.978634	115.551	5.6	3.88244	4.41185	52.278	384.146	39.6098	208.463	33.9517	7327.8	128.39	2.6781	165.576	390.976	4.20144	0.662439	86.1171	827.366	268.015
tb1	tb1_1	123.391	71.9053	104.669	0.186225	421.657	3.45237	116.639	5.7574	3.74355	1.49348	41.7929	381.148	40.7905	189.124	57.284	3171.12	106.45	6.48639	123.391	121.609	2.52247	0.578639	117.799	612.189	282.444
tb1	tb1_2	132.916	77.3772	160.204	0.285114	528.563	2.92281	127.467	6.53054	3.62449	2.6449	39.7743	443.892	50.8862	249.946	75.1138	3863.41	112.042	8.08144	145.198	140.796	4.34129	0.749461	162.928	782.156	274.76
tb1	tb1_3	103.811	23.5791	173.573	0.174762	565.437	1.31811	87.3301	3.98932	3.185	5.41146	39.2476	251.694	31.167	207.485	76.3544	3666.5	74.6893	1.06019	143.364	216.796	9.22082	0.602816	133.612	702.039	231.306
tb1	tb1_4	133.29	40.658	195.71	0.375751	632.539	1.98611	107.793	4.71503	3.52793	5.66698	40.1503	326.534	41.1658	324.756	103.585	4885.49	97.6373	2.01332	154.87	276.591	9.21083	0.680777	197.378	789.223	277.896
tb1	tb1_5	122.514	46.5429	186	0.358	533.143	1.824	107.914	4.56571	3.29143	5.58024	40.8286	353.714	40.3143	241.629	72.4	4700	113.657	2.09571	141.4	227.914	8.39219	0.754286	119.543	670.571	259.571
tb1	tb1_6	85.5806	30.6005	121.22	0.194269	441.452	1.30554	70.2258	3.10183	2.51774	2.03547	27.6688	218.317	23.1414	154.226	59.8011	2724.73	65.2581	1.90167	112.414	172.29	5.42577	0.465538	111.661	621.344	185.989
tb1	tb1_7	91.0773	32.9232	90.1492	0.183624	384.845	1.04459	74.5635	3.72856	2.6453	0.929646	30.6762	240.359	22.0635	139.729	45.7901	2770.99	73.0939	2.06442	112.155	172.873	4.85467	0.474917	77.7348	527.514	219.591
tb1	tb1_8	83.3333	31.6667	127.091	0.162697	321.212	0.798485	68.8485	3.37273	2.2503	2.59501	24.7212	224.091	21.9394	118.939	44.2121	2997.88	65.8485	1.96576	102.03	157.636	6.39	0.345758	61.697	613.636	128.061

[truncated: 1 more sheets: Fig S10]
